# Supplementary material for: Bt GS57 Interaction With Gut Microbiota Accelerates Spodoptera exigua Mortality
Source: Front Microbiol. 2022 Mar 23;13:835227. doi: 10.3389/fmicb.2022.835227 (PMC8989089; doi:10.3389/fmicb.2022.835227)
Supplement: Supplementary file 2 [file Table_1.XLS]

Gene_id	Identity	E_value	Subject_id	Subject_description
Bt-GS57GL000001	100.00	0.0	gi|545603334|ref|WP_021729778.1|	MULTISPECIES: integrase [Bacillus cereus group]
Bt-GS57GL000002	100.00	2e-95	gi|545603333|ref|WP_021729777.1|	MULTISPECIES: hypothetical protein [Bacillus cereus group]
Bt-GS57GL000003	100.00	2e-59	gi|545603332|ref|WP_021729776.1|	MULTISPECIES: transcriptional regulator [Bacillus cereus group]
Bt-GS57GL000004	100.00	6e-58	gi|545603330|ref|WP_021729774.1|	MULTISPECIES: hypothetical protein [Bacillus cereus group]
Bt-GS57GL000005	100.00	3e-22	gi|565336655|gb|ETE99583.1|	hypothetical protein C623_0203255 [Bacillus thuringiensis serovar aizawai str. Hu4-2]
Bt-GS57GL000006	100.00	1e-155	gi|910258100|ref|WP_050062574.1|	antirepressor [Bacillus cereus]
Bt-GS57GL000007	100.00	5e-30	gi|545602801|ref|WP_021729478.1|	MULTISPECIES: hypothetical protein [Bacillus cereus group]
Bt-GS57GL000008	100.00	6e-75	gi|545602802|ref|WP_021729479.1|	MULTISPECIES: hypothetical protein [Bacillus cereus group]
Bt-GS57GL000009	100.00	1e-135	gi|910258101|ref|WP_050062575.1|	hypothetical protein [Bacillus cereus]
Bt-GS57GL000010	100.00	1e-33	gi|910258102|ref|WP_050062576.1|	hypothetical protein [Bacillus cereus]
Bt-GS57GL000011	98.70	3e-37	gi|910258112|ref|WP_050062586.1|	hypothetical protein [Bacillus cereus]
Bt-GS57GL000012	98.15	0.0	gi|228847554|gb|EEM92488.1|	Phage replication protein [Bacillus thuringiensis IBL 200]
Bt-GS57GL000013	98.74	1e-85	gi|872697565|ref|WP_048549428.1|	hypothetical protein [Bacillus cereus]
Bt-GS57GL000014	98.68	1e-36	gi|910258111|ref|WP_050062585.1|	hypothetical protein [Bacillus cereus]
Bt-GS57GL000015	99.12	2e-61	gi|447168486|ref|WP_001245742.1|	hypothetical protein [Bacillus thuringiensis]
Bt-GS57GL000016	100.00	2e-105	gi|545599822|ref|WP_021727941.1|	MULTISPECIES: hypothetical protein [Bacillus cereus group]
Bt-GS57GL000017	100.00	1e-80	gi|545602092|ref|WP_021729114.1|	MULTISPECIES: hypothetical protein, partial [Bacillus cereus group]
Bt-GS57GL000018	100.00	1e-50	gi|545602206|ref|WP_021729166.1|	hypothetical protein [Bacillus cereus]
Bt-GS57GL000019	100.00	1e-16	gi|821634954|gb|KLA15896.1|	hypothetical protein B4158_6184 [Bacillus cereus]
Bt-GS57GL000020	100.00	1e-150	gi|910258093|ref|WP_050062567.1|	hypothetical protein [Bacillus cereus]
Bt-GS57GL000021	100.00	1e-73	gi|500409773|gb|EOP25527.1|	hypothetical protein IGG_06557 [Bacillus cereus HuB13-1]
Bt-GS57GL000022	100.00	2e-30	gi|545599423|ref|WP_021727602.1|	MULTISPECIES: hypothetical protein [Bacillus cereus group]
Bt-GS57GL000023	100.00	8e-28	gi|545599422|ref|WP_021727601.1|	MULTISPECIES: hypothetical protein [Bacillus cereus group]
Bt-GS57GL000024	100.00	4e-67	gi|507018349|ref|WP_016090481.1|	MULTISPECIES: hypothetical protein [Bacillus cereus group]
Bt-GS57GL000025	100.00	1e-28	gi|507018306|ref|WP_016090449.1|	MULTISPECIES: hypothetical protein [Bacillus cereus group]
Bt-GS57GL000026	100.00	2e-100	gi|506583664|ref|WP_016049864.1|	MULTISPECIES: recombination protein U [Bacillus cereus group]
Bt-GS57GL000027	100.00	4e-50	gi|507018305|ref|WP_016090448.1|	MULTISPECIES: hypothetical protein [Bacillus cereus group]
Bt-GS57GL000028	100.00	2e-94	gi|507018304|ref|WP_016090447.1|	MULTISPECIES: DNA-directed RNA polymerase sigma-70 factor [Bacillus cereus group]
Bt-GS57GL000029	100.00	0.0	gi|228776509|gb|EEM24845.1|	Transposase for insertion sequence element IS231B [Bacillus thuringiensis Bt407]
Bt-GS57GL000030	100.00	2e-24	gi|500409781|gb|EOP25535.1|	hypothetical protein IGG_06565 [Bacillus cereus HuB13-1]
Bt-GS57GL000031	100.00	1e-38	gi|506583669|ref|WP_016049869.1|	MULTISPECIES: hypothetical protein [Bacillus cereus group]
Bt-GS57GL000032	100.00	8e-44	gi|506583670|ref|WP_016049870.1|	MULTISPECIES: phage related protein [Bacillus cereus group]
Bt-GS57GL000033	100.00	1e-40	gi|506583671|ref|WP_016049871.1|	MULTISPECIES: phage related protein [Bacillus cereus group]
Bt-GS57GL000034	100.00	1e-43	gi|506583672|ref|WP_016049872.1|	MULTISPECIES: phage related protein [Bacillus cereus group]
Bt-GS57GL000035	100.00	6e-57	gi|506583673|ref|WP_016049873.1|	MULTISPECIES: hypothetical protein [Bacillus cereus group]
Bt-GS57GL000036	100.00	4e-30	gi|506583674|ref|WP_016049874.1|	MULTISPECIES: hypothetical protein [Bacillus cereus group]
Bt-GS57GL000037	100.00	5e-57	gi|506583645|ref|WP_016049845.1|	MULTISPECIES: phage related protein [Bacillus cereus group]
Bt-GS57GL000038	100.00	8e-33	gi|401793985|gb|AFQ20019.1|	Phage protein [Bacillus thuringiensis HD-771]
Bt-GS57GL000039	100.00	4e-176	gi|506583646|ref|WP_016049846.1|	MULTISPECIES: phage terminase small subunit [Bacillus cereus group]
Bt-GS57GL000040	100.00	0.0	gi|506583647|ref|WP_016049847.1|	MULTISPECIES: phage terminase large subunit [Bacillus cereus group]
Bt-GS57GL000041	100.00	0.0	gi|506583648|ref|WP_016049848.1|	MULTISPECIES: phage portal protein [Bacillus cereus group]
Bt-GS57GL000042	99.64	2e-164	gi|565324920|gb|ETE87848.1|	phage head protein [Bacillus thuringiensis serovar aizawai str. Hu4-2]
Bt-GS57GL000043	100.00	3e-48	gi|872697327|ref|WP_048549191.1|	hypothetical protein, partial [Bacillus cereus]
Bt-GS57GL000044	100.00	1e-129	gi|821641295|gb|KLA22105.1|	hypothetical protein B4158_1800 [Bacillus cereus]
Bt-GS57GL000045	100.00	6e-162	gi|506583652|ref|WP_016049852.1|	MULTISPECIES: phage coat protein gp6 [Bacillus cereus group]
Bt-GS57GL000046	100.00	1e-52	gi|506583653|ref|WP_016049853.1|	MULTISPECIES: phage related protein gp15 [Bacillus cereus group]
Bt-GS57GL000047	100.00	9e-63	gi|506583654|ref|WP_016049854.1|	MULTISPECIES: phage head-tail adaptor [Bacillus cereus group]
Bt-GS57GL000048	100.00	1e-73	gi|506583655|ref|WP_016049855.1|	MULTISPECIES: phage protein, HK97 gp10 [Bacillus cereus group]
Bt-GS57GL000049	100.00	8e-66	gi|506583656|ref|WP_016049856.1|	MULTISPECIES: phage structural protein [Bacillus cereus group]
Bt-GS57GL000050	100.00	7e-110	gi|506583657|ref|WP_016049857.1|	MULTISPECIES: phage related protein [Bacillus cereus group]
Bt-GS57GL000051	100.00	2e-76	gi|506583658|ref|WP_016049858.1|	MULTISPECIES: phage related protein [Bacillus cereus group]
Bt-GS57GL000052	98.82	5e-44	gi|500409803|gb|EOP25557.1|	hypothetical protein IGG_06587 [Bacillus cereus HuB13-1]
Bt-GS57GL000053	100.00	0.0	gi|506583660|ref|WP_016049860.1|	MULTISPECIES: phage tail tape measure protein [Bacillus cereus group]
Bt-GS57GL000054	99.80	0.0	gi|506583661|ref|WP_016049861.1|	MULTISPECIES: phage tail fiber protein [Bacillus cereus group]
Bt-GS57GL000055	73.66	0.0	gi|452103652|gb|AGG00592.1|	minor structural protein [Bacillus thuringiensis serovar thuringiensis str. IS5056]
Bt-GS57GL000056	100.00	1e-66	gi|565802893|ref|WP_023901837.1|	MULTISPECIES: hypothetical protein [Bacillus cereus group]
Bt-GS57GL000057	98.36	7e-27	gi|565329033|gb|ETE91961.1|	peptidase [Bacillus thuringiensis serovar aizawai str. Hu4-2]
Bt-GS57GL000058	100.00	0.0	gi|446421670|ref|WP_000499525.1|	transposase [Bacillus thuringiensis]
Bt-GS57GL000059	98.00	1e-21	gi|545602467|ref|WP_021729298.1|	MULTISPECIES: phage holin [Bacillus cereus group]
Bt-GS57GL000060	100.00	0.0	gi|740627726|ref|WP_038413238.1|	N-acetylmuramoyl-L-alanine amidase [Bacillus thuringiensis]
Bt-GS57GL000061	100.00	9e-32	gi|545602073|ref|WP_021729103.1|	MULTISPECIES: hypothetical protein [Bacillus cereus group]
Bt-GS57GL000062	100.00	2e-46	gi|446879181|ref|WP_000956437.1|	MULTISPECIES: hypothetical protein [Bacillus cereus group]
Bt-GS57GL000063	100.00	1e-33	gi|565336381|gb|ETE99309.1|	hypothetical protein C623_0204810 [Bacillus thuringiensis serovar aizawai str. Hu4-2]
Bt-GS57GL000064	97.62	2e-15	gi|565802393|ref|WP_023901514.1|	hypothetical protein [Bacillus thuringiensis]
Bt-GS57GL000065	100.00	2e-50	gi|545601996|ref|WP_021729050.1|	MULTISPECIES: hypothetical protein [Bacillus cereus group]
Bt-GS57GL000066	100.00	4e-172	gi|910258091|ref|WP_050062565.1|	cytosolic protein [Bacillus cereus]
Bt-GS57GL000067	100.00	7e-88	gi|228701648|gb|EEL54139.1|	Transcription elongation factor greA [Bacillus cereus Rock4-2]
Bt-GS57GL000068	100.00	1e-109	gi|228853861|gb|EEM98609.1|	ISBma2, transposase [Bacillus thuringiensis IBL 4222]
Bt-GS57GL000069	100.00	9e-150	gi|872697383|ref|WP_048549247.1|	transposase [Bacillus cereus]
Bt-GS57GL000070	100.00	5e-128	gi|806772147|emb|CRF99792.1|	Uncharacterised protein [Streptococcus pneumoniae]
Bt-GS57GL000071	100.00	0.0	gi|446617809|ref|WP_000695155.1|	MULTISPECIES: penicillin-binding protein [Bacillus]
Bt-GS57GL000072	100.00	3e-76	gi|895713472|emb|COG18478.1|	penicillin-binding protein 2B [Streptococcus pneumoniae]
Bt-GS57GL000073	100.00	2e-125	gi|228590895|gb|EEK48753.1|	hypothetical protein bcere0002_42390 [Bacillus cereus ATCC 10876]
Bt-GS57GL000074	100.00	3e-36	gi|801085344|emb|CEY33709.1|	Protein of uncharacterised function (DUF2536) [Streptococcus pneumoniae]
Bt-GS57GL000075	98.28	1e-134	gi|228678386|gb|EEL32609.1|	Dimethyladenosine transferase [Bacillus cereus Rock3-28]
Bt-GS57GL000076	100.00	1e-132	gi|545600836|ref|WP_021728408.1|	MULTISPECIES: 5'-methylthioadenosine/S-adenosylhomocysteine nucleosidase [Bacillus cereus group]
Bt-GS57GL000077	100.00	3e-177	gi|447026624|ref|WP_001103880.1|	MULTISPECIES: cysteine synthase [Bacillus cereus group]
Bt-GS57GL000078	100.00	0.0	gi|545600837|ref|WP_021728409.1|	MULTISPECIES: cystathionine beta-lyase [Bacillus cereus group]
Bt-GS57GL000079	100.00	0.0	gi|446182647|ref|WP_000260502.1|	MULTISPECIES: bifunctional acetaldehyde-CoA/alcohol dehydrogenase [Bacillus cereus group]
Bt-GS57GL000080	100.00	3e-51	gi|910258032|ref|WP_050062507.1|	transposase [Bacillus cereus]
Bt-GS57GL000081	100.00	8e-173	gi|910258033|ref|WP_050062508.1|	integrase [Bacillus cereus]
Bt-GS57GL000082	100.00	3e-36	gi|899763290|gb|AKR37421.1|	Membrane protein [Bacillus thuringiensis serovar indiana]
Bt-GS57GL000083	100.00	0.0	gi|446671111|ref|WP_000748457.1|	MULTISPECIES: iron-hydroxamate ABC transporter substrate-binding protein [Bacillus]
Bt-GS57GL000084	100.00	0.0	gi|488061250|ref|WP_002132647.1|	MULTISPECIES: iron ABC transporter permease [Bacillus cereus group]
Bt-GS57GL000085	100.00	3e-149	gi|446549205|ref|WP_000626551.1|	MULTISPECIES: iron ABC transporter ATP-binding protein [Bacillus]
Bt-GS57GL000086	100.00	2e-69	gi|565325122|gb|ETE88050.1|	ankyrin [Bacillus thuringiensis serovar aizawai str. Leapi01]
Bt-GS57GL000087	99.48	1e-109	gi|228804976|gb|EEM51572.1|	Ribosomal-protein-alanine acetyltransferase [Bacillus thuringiensis serovar kurstaki str. T03a001]
Bt-GS57GL000088	100.00	2e-14	gi|449025087|gb|AGE80250.1|	hypothetical protein HD73_4672 [Bacillus thuringiensis serovar kurstaki str. HD73]
Bt-GS57GL000089	99.34	2e-87	gi|228590882|gb|EEK48740.1|	Acetyltransferase, GNAT [Bacillus cereus ATCC 10876]
Bt-GS57GL000090	98.40	1e-67	gi|446033709|ref|WP_000111564.1|	MULTISPECIES: enoyl-CoA hydratase [Bacillus]
Bt-GS57GL000091	100.00	3e-110	gi|228590880|gb|EEK48738.1|	Transcriptional regulator, MerR [Bacillus cereus ATCC 10876]
Bt-GS57GL000092	99.25	1e-69	gi|228584990|gb|EEK43104.1|	DoxX [Bacillus cereus m1293]
Bt-GS57GL000093	100.00	1e-167	gi|445931989|ref|WP_000009844.1|	MULTISPECIES: glyoxalase [Bacillus]
Bt-GS57GL000094	99.04	8e-55	gi|446902281|ref|WP_000979537.1|	MULTISPECIES: pterin-4-alpha-carbinolamine dehydratase [Bacillus]
Bt-GS57GL000095	100.00	0.0	gi|446085335|ref|WP_000163190.1|	MULTISPECIES: phenylalanine 4-monooxygenase [Bacillus]
Bt-GS57GL000096	100.00	5e-88	gi|446676804|ref|WP_000754150.1|	MULTISPECIES: serine protease [Bacillus cereus group]
Bt-GS57GL000097	99.74	0.0	gi|734584338|gb|AJA21550.1|	translocation protein TolB [Bacillus thuringiensis serovar galleriae]
Bt-GS57GL000098	97.50	2e-16	gi|570714636|gb|AHE85975.1|	HemX protein [Bacillus anthracis str. A16R]
Bt-GS57GL000099	100.00	7e-49	gi|488029936|ref|WP_002101335.1|	MULTISPECIES: phosphoglycerate mutase [Bacillus]
Bt-GS57GL000100	100.00	2e-135	gi|228805083|gb|EEM51678.1|	Phosphoglycerate mutase [Bacillus thuringiensis serovar kurstaki str. T03a001]
Bt-GS57GL000101	100.00	6e-101	gi|706244913|gb|KGT41875.1|	delta-aminolevulinic acid dehydratase [Bacillus cereus]
Bt-GS57GL000102	100.00	6e-91	gi|228602869|gb|EEK60349.1|	DoxX [Bacillus cereus 172560W]
Bt-GS57GL000103	100.00	2e-170	gi|446742554|ref|WP_000819810.1|	MULTISPECIES: alpha/beta hydrolase [Bacillus]
Bt-GS57GL000104	100.00	2e-162	gi|446629346|ref|WP_000706692.1|	MULTISPECIES: acetyltransferase [Bacillus]
Bt-GS57GL000105	100.00	0.0	gi|446637566|ref|WP_000714912.1|	MULTISPECIES: alkaline phosphatase [Bacillus]
Bt-GS57GL000106	100.00	3e-92	gi|228701715|gb|EEL54205.1|	hypothetical protein bcere0023_42400 [Bacillus cereus Rock4-2]
Bt-GS57GL000107	100.00	3e-125	gi|446378375|ref|WP_000456230.1|	MULTISPECIES: GTP pyrophosphokinase [Bacillus]
Bt-GS57GL000108	100.00	6e-121	gi|446168123|ref|WP_000245978.1|	MULTISPECIES: NAD(P)H nitroreductase [Bacillus]
Bt-GS57GL000109	100.00	7e-23	gi|447188361|ref|WP_001265617.1|	MULTISPECIES: 50S ribosomal protein L33 [Bacillus]
Bt-GS57GL000110	100.00	5e-16	gi|821655535|gb|KLA36053.1|	hypothetical protein B4158_4346 [Bacillus cereus]
Bt-GS57GL000111	100.00	0.0	gi|734584325|gb|AJA21537.1|	cytoplasmic protein [Bacillus thuringiensis serovar galleriae]
Bt-GS57GL000112	99.67	1e-174	gi|228805072|gb|EEM51667.1|	hypothetical protein bthur0006_39950 [Bacillus thuringiensis serovar kurstaki str. T03a001]
Bt-GS57GL000113	100.00	1e-136	gi|228596838|gb|EEK54497.1|	RNA polymerase sigma-28 factor [Bacillus cereus BGSC 6E1]
Bt-GS57GL000114	100.00	9e-147	gi|228602858|gb|EEK60338.1|	Phosphatidylserine decarboxylase beta chain [Bacillus cereus 172560W]
Bt-GS57GL000115	100.00	3e-19	gi|195992906|gb|EDX56865.1|	conserved domain protein [Bacillus cereus W]
Bt-GS57GL000116	100.00	5e-95	gi|30022414|ref|NP_834045.1|	lipase [Bacillus cereus ATCC 14579]
Bt-GS57GL000117	100.00	0.0	gi|446062944|ref|WP_000140799.1|	MULTISPECIES: ribosome biogenesis GTPase YqeH [Bacillus]
Bt-GS57GL000118	100.00	6e-162	gi|446734821|ref|WP_000812077.1|	MULTISPECIES: shikimate dehydrogenase [Bacillus]
Bt-GS57GL000119	100.00	2e-52	gi|446877968|ref|WP_000955224.1|	MULTISPECIES: RNA-binding protein [Bacillus]
Bt-GS57GL000120	100.00	4e-108	gi|447148792|ref|WP_001226048.1|	MULTISPECIES: nicotinate-nicotinamide nucleotide adenylyltransferase [Bacillus]
Bt-GS57GL000121	100.00	6e-111	gi|499422922|ref|WP_011110386.1|	HD domain-containing protein [Bacillus cereus]
Bt-GS57GL000122	100.00	1e-63	gi|446920937|ref|WP_000998193.1|	MULTISPECIES: ribosome silencing factor RsfS [Bacillus]
Bt-GS57GL000123	100.00	4e-145	gi|446795824|ref|WP_000873080.1|	MULTISPECIES: methyltransferase [Bacillus]
Bt-GS57GL000124	100.00	1e-154	gi|446943304|ref|WP_001020560.1|	MULTISPECIES: competence protein ComER [Bacillus]
Bt-GS57GL000125	100.00	5e-109	gi|446912673|ref|WP_000989929.1|	MULTISPECIES: competence protein ComE [Bacillus]
Bt-GS57GL000126	100.00	9e-110	gi|228590846|gb|EEK48704.1|	ComE operon protein 2 [Bacillus cereus ATCC 10876]
Bt-GS57GL000127	99.85	0.0	gi|545600843|ref|WP_021728415.1|	MULTISPECIES: competence protein ComEC [Bacillus cereus group]
Bt-GS57GL000128	100.00	3e-18	gi|446920353|ref|WP_000997609.1|	MULTISPECIES: membrane protein [Bacillus]
Bt-GS57GL000129	100.00	3e-17	gi|206735194|gb|EDZ52362.1|	hypothetical protein BCAH1134_4424 [Bacillus cereus AH1134]
Bt-GS57GL000130	100.00	0.0	gi|447202652|ref|WP_001279908.1|	MULTISPECIES: DNA polymerase III subunit delta [Bacillus]
Bt-GS57GL000131	100.00	8e-27	gi|447196755|ref|WP_001274011.1|	MULTISPECIES: 30S ribosomal protein S20 [Bacillus]
Bt-GS57GL000132	100.00	0.0	gi|228590956|gb|EEK48813.1|	Germination protease [Bacillus cereus ATCC 10876]
Bt-GS57GL000133	100.00	2e-49	gi|447137781|ref|WP_001215037.1|	MULTISPECIES: transcriptional regulator [Bacillus]
Bt-GS57GL000134	100.00	0.0	gi|446953695|ref|WP_001030951.1|	MULTISPECIES: elongation factor 4 [Bacillus]
Bt-GS57GL000135	99.19	1e-68	gi|447216290|ref|WP_001293546.1|	MULTISPECIES: transcriptional regulator [Bacillus]
Bt-GS57GL000136	99.44	0.0	gi|446171570|ref|WP_000249425.1|	MULTISPECIES: coproporphyrinogen III oxidase [Bacillus cereus group]
Bt-GS57GL000137	100.00	0.0	gi|446877685|ref|WP_000954941.1|	MULTISPECIES: HrcA family transcriptional regulator [Bacillus]
Bt-GS57GL000138	100.00	8e-105	gi|228590950|gb|EEK48807.1|	hypothetical protein bcere0002_41780 [Bacillus cereus ATCC 10876]
Bt-GS57GL000139	100.00	0.0	gi|545600845|ref|WP_021728417.1|	MULTISPECIES: molecular chaperone DnaK [Bacillus cereus group]
Bt-GS57GL000140	100.00	0.0	gi|445966093|ref|WP_000043948.1|	MULTISPECIES: molecular chaperone DnaJ [Bacillus]
Bt-GS57GL000141	100.00	8e-179	gi|446794861|ref|WP_000872117.1|	MULTISPECIES: ribosomal protein L11 methyltransferase [Bacillus cereus group]
Bt-GS57GL000142	100.00	3e-145	gi|447112903|ref|WP_001190159.1|	MULTISPECIES: 16S rRNA (uracil(1498)-N(3))-methyltransferase [Bacillus]
Bt-GS57GL000143	100.00	0.0	gi|446030824|ref|WP_000108679.1|	MULTISPECIES: tRNA (N(6)-L-threonylcarbamoyladenosine(37)-C(2))-methylthiotransferase MtaB [Bacillus]
Bt-GS57GL000144	100.00	3e-23	gi|42739365|gb|AAS43291.1|	ribosomal protein S21 [Bacillus cereus ATCC 10987]
Bt-GS57GL000145	100.00	4e-78	gi|30022387|ref|NP_834018.1|	GatB/Yqey domain-containing protein [Bacillus cereus ATCC 14579]
Bt-GS57GL000146	100.00	2e-48	gi|446654923|ref|WP_000732269.1|	MULTISPECIES: sporulation protein YqfC [Bacillus]
Bt-GS57GL000147	100.00	0.0	gi|446715174|ref|WP_000792499.1|	MULTISPECIES: sporulation protein YqfD [Bacillus]
Bt-GS57GL000148	100.00	0.0	gi|446763243|ref|WP_000840499.1|	MULTISPECIES: phosphate starvation protein PhoH [Bacillus cereus group]
Bt-GS57GL000149	100.00	0.0	gi|228591090|gb|EEK48946.1|	Metal-dependent phosphohydrolase [Bacillus cereus ATCC 10876]
Bt-GS57GL000150	100.00	3e-84	gi|445976824|ref|WP_000054679.1|	MULTISPECIES: endoribonuclease YbeY [Bacillus]
Bt-GS57GL000151	100.00	3e-61	gi|446638123|ref|WP_000715469.1|	MULTISPECIES: diacylglycerol kinase [Bacillus]
Bt-GS57GL000152	100.00	2e-73	gi|447009026|ref|WP_001086282.1|	MULTISPECIES: cytidine deaminase [Bacillus]
Bt-GS57GL000153	100.00	2e-174	gi|447002973|ref|WP_001080229.1|	MULTISPECIES: GTPase Era [Bacillus]
Bt-GS57GL000154	100.00	3e-21	gi|663080748|gb|AIE80915.1|	Cation efflux system [Bacillus cereus]
Bt-GS57GL000155	100.00	2e-148	gi|228591084|gb|EEK48940.1|	DNA repair protein recO [Bacillus cereus ATCC 10876]
Bt-GS57GL000156	100.00	2e-119	gi|30022375|ref|NP_834006.1|	CBS domain-containing protein [Bacillus cereus ATCC 14579]
Bt-GS57GL000157	100.00	1e-155	gi|446291081|ref|WP_000368936.1|	MULTISPECIES: phosphoenolpyruvate synthase regulatory protein [Bacillus]
Bt-GS57GL000158	100.00	2e-17	gi|633272372|gb|AHZ53149.1|	EMG2 protein [Bacillus thuringiensis serovar kurstaki str. YBT-1520]
Bt-GS57GL000159	100.00	7e-22	gi|228711392|gb|EEL63352.1|	hypothetical protein bcere0025_39660 [Bacillus cereus F65185]
Bt-GS57GL000160	100.00	0.0	gi|446450367|ref|WP_000528222.1|	MULTISPECIES: DNA primase [Bacillus cereus group]
Bt-GS57GL000161	100.00	0.0	gi|446686720|ref|WP_000764066.1|	MULTISPECIES: RNA polymerase sigma factor RpoD [Bacillus]
Bt-GS57GL000162	100.00	2e-62	gi|446750885|ref|WP_000828141.1|	MULTISPECIES: cytochrome c [Bacillus]
Bt-GS57GL000163	100.00	1e-132	gi|446929289|ref|WP_001006545.1|	MULTISPECIES: SAM-dependent methyltransferase [Bacillus cereus group]
Bt-GS57GL000164	100.00	0.0	gi|445958378|ref|WP_000036233.1|	MULTISPECIES: Nif3-like dinuclear metal center hexameric protein [Bacillus]
Bt-GS57GL000165	100.00	0.0	gi|446629313|ref|WP_000706659.1|	MULTISPECIES: 4-hydroxy-3-methylbut-2-enyl diphosphate reductase [Bacillus]
Bt-GS57GL000166	100.00	8e-15	gi|228701751|gb|EEL54239.1|	hypothetical protein bcere0023_41790 [Bacillus cereus Rock4-2]
Bt-GS57GL000167	100.00	1e-77	gi|206733820|gb|EDZ50991.1|	vrrA protein [Bacillus cereus AH1134]
Bt-GS57GL000168	100.00	0.0	gi|446116160|ref|WP_000194015.1|	MULTISPECIES: DEAD/DEAH box helicase [Bacillus]
Bt-GS57GL000169	100.00	2e-168	gi|228591071|gb|EEK48927.1|	endonuclease 4 [Bacillus cereus ATCC 10876]
Bt-GS57GL000170	100.00	3e-58	gi|228591070|gb|EEK48926.1|	hypothetical protein bcere0002_41460 [Bacillus cereus ATCC 10876]
Bt-GS57GL000171	100.00	8e-168	gi|363626091|gb|EHL77095.1|	UPF0750 membrane protein yqfU [Bacillus sp. 7_6_55CFAA_CT2]
Bt-GS57GL000172	100.00	9e-147	gi|446982406|ref|WP_001059662.1|	MULTISPECIES: zinc ABC transporter ATP-binding protein [Bacillus]
Bt-GS57GL000173	100.00	1e-151	gi|446536469|ref|WP_000613815.1|	MULTISPECIES: metal ABC transporter permease [Bacillus]
Bt-GS57GL000174	100.00	3e-77	gi|446977260|ref|WP_001054516.1|	MULTISPECIES: transcriptional repressor [Bacillus]
Bt-GS57GL000175	100.00	0.0	gi|545600846|ref|WP_021728418.1|	MULTISPECIES: 4-hydroxy-3-methylbut-2-en-1-yl diphosphate synthase [Bacillus cereus group]
Bt-GS57GL000176	100.00	1e-64	gi|228591064|gb|EEK48920.1|	hypothetical protein bcere0002_41400 [Bacillus cereus ATCC 10876]
Bt-GS57GL000177	100.00	8e-133	gi|657516498|gb|KEH49217.1|	membrane protein [Bacillus thuringiensis serovar kurstaki str. HD-1]
Bt-GS57GL000178	100.00	6e-17	gi|206733947|gb|EDZ51118.1|	hypothetical protein BCAH1134_4370 [Bacillus cereus AH1134]
Bt-GS57GL000179	100.00	8e-118	gi|446974775|ref|WP_001052031.1|	MULTISPECIES: Superoxide dismutase [Mn] 1 [Bacillus]
Bt-GS57GL000180	100.00	0.0	gi|500403259|gb|EOP19080.1|	major facilitator transporter [Bacillus cereus HuB13-1]
Bt-GS57GL000181	99.19	3e-66	gi|884849556|emb|CKF27377.1|	penicillin-binding protein 2b [Streptococcus pneumoniae]
Bt-GS57GL000182	100.00	0.0	gi|445961127|ref|WP_000038982.1|	MULTISPECIES: penicillin-binding protein [Bacillus]
Bt-GS57GL000183	100.00	4e-176	gi|449021313|gb|AGE76476.1|	Transposase [Bacillus thuringiensis serovar kurstaki str. HD73]
Bt-GS57GL000184	100.00	2e-75	gi|489377144|ref|WP_003283868.1|	transposase [Bacillus cereus]
Bt-GS57GL000185	100.00	0.0	gi|446794549|ref|WP_000871805.1|	MULTISPECIES: phosphate ABC transporter substrate-binding protein [Bacillus cereus group]
Bt-GS57GL000186	99.63	4e-153	gi|446863639|ref|WP_000940895.1|	MULTISPECIES: phosphate ABC transporter permease subunit PstC [Bacillus cereus group]
Bt-GS57GL000187	100.00	2e-161	gi|228701835|gb|EEL54322.1|	ABC transporter permease protein [Bacillus cereus Rock4-2]
Bt-GS57GL000188	100.00	7e-165	gi|228591055|gb|EEK48911.1|	Phosphate import ATP-binding protein pstB [Bacillus cereus ATCC 10876]
Bt-GS57GL000189	100.00	1e-122	gi|446173388|ref|WP_000251243.1|	MULTISPECIES: phosphate transport system regulatory protein PhoU [Bacillus]
Bt-GS57GL000190	100.00	0.0	gi|446601997|ref|WP_000679343.1|	MULTISPECIES: nucleotidyltransferase [Bacillus cereus group]
Bt-GS57GL000191	100.00	2e-22	gi|447188360|ref|WP_001265616.1|	MULTISPECIES: 50S ribosomal protein L33 [Bacillus]
Bt-GS57GL000192	100.00	2e-109	gi|446565407|ref|WP_000642753.1|	MULTISPECIES: 5-formyltetrahydrofolate cyclo-ligase [Bacillus cereus group]
Bt-GS57GL000193	100.00	3e-34	gi|487927404|ref|WP_002000870.1|	hypothetical protein [Bacillus anthracis]
Bt-GS57GL000194	100.00	0.0	gi|446313846|ref|WP_000391701.1|	MULTISPECIES: glucokinase [Bacillus]
Bt-GS57GL000195	100.00	4e-47	gi|806770496|emb|CRG01261.1|	Protein of uncharacterised function (DUF2759) [Streptococcus pneumoniae]
Bt-GS57GL000196	100.00	6e-139	gi|228805202|gb|EEM51796.1|	Metallo-beta-lactamase [Bacillus thuringiensis serovar kurstaki str. T03a001]
Bt-GS57GL000197	100.00	0.0	gi|500403245|gb|EOP19066.1|	cytoplasmic protein [Bacillus cereus HuB13-1]
Bt-GS57GL000198	100.00	2e-51	gi|228591046|gb|EEK48902.1|	Transcriptional regulator, ArsR [Bacillus cereus ATCC 10876]
Bt-GS57GL000199	100.00	3e-97	gi|545599464|ref|WP_021727639.1|	MULTISPECIES: isochorismatase [Bacillus cereus group]
Bt-GS57GL000200	100.00	0.0	gi|446044452|ref|WP_000122307.1|	MULTISPECIES: cystathionine beta-lyase [Bacillus cereus group]
Bt-GS57GL000201	100.00	0.0	gi|446026034|ref|WP_000103889.1|	MULTISPECIES: cystathionine gamma-synthase [Bacillus]
Bt-GS57GL000202	100.00	0.0	gi|446693015|ref|WP_000770361.1|	MULTISPECIES: bifunctional homocysteine S-methyltransferase/methylenetetrahydrofolate reductase [Bacillus]
Bt-GS57GL000203	100.00	0.0	gi|545599463|ref|WP_021727638.1|	MULTISPECIES: methionine synthase [Bacillus cereus group]
Bt-GS57GL000204	100.00	0.0	gi|446647431|ref|WP_000724777.1|	MULTISPECIES: UDP-N-acetylglucosamine--N-acetylmuramyl-(pentapeptide) pyrophosphoryl-undecaprenol N-acetylglucosamine transferase [Bacillus]
Bt-GS57GL000205	98.28	4e-27	gi|384387994|gb|AFH85655.1|	Group-specific protein [Bacillus anthracis str. H9401]
Bt-GS57GL000206	100.00	4e-68	gi|734584234|gb|AJA21446.1|	group-specific protein [Bacillus thuringiensis serovar galleriae]
Bt-GS57GL000207	100.00	2e-87	gi|228701815|gb|EEL54302.1|	hypothetical protein bcere0023_41420 [Bacillus cereus Rock4-2]
Bt-GS57GL000208	96.12	2e-55	gi|30258966|gb|AAP28184.1|	conserved domain protein [Bacillus anthracis str. Ames]
Bt-GS57GL000209	100.00	1e-34	gi|806771653|emb|CRG00240.1|	Uncharacterised protein [Streptococcus pneumoniae]
Bt-GS57GL000210	100.00	2e-71	gi|228805188|gb|EEM51782.1|	hypothetical protein bthur0006_39010 [Bacillus thuringiensis serovar kurstaki str. T03a001]
Bt-GS57GL000211	99.79	0.0	gi|228701811|gb|EEL54298.1|	L-cystine uptake protein tcyP [Bacillus cereus Rock4-2]
Bt-GS57GL000212	100.00	5e-38	gi|446362866|ref|WP_000440721.1|	MULTISPECIES: membrane protein [Bacillus]
Bt-GS57GL000213	99.57	4e-136	gi|74491584|gb|EAO54790.1|	Transcriptional regulator [Bacillus thuringiensis serovar israelensis ATCC 35646]
Bt-GS57GL000214	100.00	0.0	gi|228602944|gb|EEK60423.1|	ComG operon protein 1 [Bacillus cereus 172560W]
Bt-GS57GL000215	100.00	0.0	gi|488061284|ref|WP_002132681.1|	competence protein ComG [Bacillus thuringiensis]
Bt-GS57GL000216	100.00	9e-52	gi|447101430|ref|WP_001178686.1|	MULTISPECIES: competence protein ComG [Bacillus]
Bt-GS57GL000217	100.00	6e-85	gi|446735886|ref|WP_000813142.1|	MULTISPECIES: competence protein ComG [Bacillus]
Bt-GS57GL000218	100.00	2e-52	gi|446752217|ref|WP_000829473.1|	MULTISPECIES: competence protein ComG [Bacillus]
Bt-GS57GL000219	100.00	0.0	gi|545599461|ref|WP_021727636.1|	MULTISPECIES: DNA integration/recombination/inversion protein [Bacillus cereus group]
Bt-GS57GL000220	98.28	8e-27	gi|545599460|ref|WP_021727635.1|	MULTISPECIES: transcriptional regulator [Bacillus cereus group]
Bt-GS57GL000221	99.74	0.0	gi|565328709|gb|ETE91637.1|	complement C1q protein [Bacillus thuringiensis serovar aizawai str. Leapi01]
Bt-GS57GL000222	97.92	2e-20	gi|565328710|gb|ETE91638.1|	complement C1q protein [Bacillus thuringiensis serovar aizawai str. Leapi01]
Bt-GS57GL000223	100.00	3e-15	gi|821650549|gb|KLA31197.1|	hypothetical protein B4158_6010 [Bacillus cereus]
Bt-GS57GL000224	100.00	8e-62	gi|545599456|ref|WP_021727631.1|	MULTISPECIES: transcriptional regulator [Bacillus cereus group]
Bt-GS57GL000225	94.03	6e-28	gi|228606912|gb|EEK64308.1|	hypothetical protein bcere0006_55690 [Bacillus cereus MM3]
Bt-GS57GL000226	100.00	3e-140	gi|565328713|gb|ETE91641.1|	Rha family transcriptional regulator [Bacillus thuringiensis serovar aizawai str. Leapi01]
Bt-GS57GL000227	100.00	7e-45	gi|859572803|gb|KMP94940.1|	group-specific protein [Bacillus cereus]
Bt-GS57GL000228	100.00	3e-27	gi|859572801|gb|KMP94938.1|	phage protein [Bacillus cereus]
Bt-GS57GL000229	100.00	4e-150	gi|565328717|gb|ETE91645.1|	replication protein [Bacillus thuringiensis serovar aizawai str. Leapi01]
Bt-GS57GL000230	98.48	7e-153	gi|384384143|gb|AFH81804.1|	Prophage LambdaBa04, DNA replication protein DnaC [Bacillus anthracis str. H9401]
Bt-GS57GL000231	100.00	1e-30	gi|734585912|gb|AJA23123.1|	phage protein [Bacillus thuringiensis serovar galleriae]
Bt-GS57GL000232	100.00	1e-45	gi|545601909|ref|WP_021728995.1|	MULTISPECIES: transition state regulatory protein [Bacillus cereus group]
Bt-GS57GL000233	100.00	8e-65	gi|565334922|gb|ETE97850.1|	cell division protein SepF [Bacillus thuringiensis serovar aizawai str. Hu4-2]
Bt-GS57GL000234	91.30	3e-28	gi|500512509|gb|EOP78404.1|	phage protein [Bacillus cereus HuB4-4]
Bt-GS57GL000235	100.00	9e-43	gi|446031641|ref|WP_000109496.1|	MULTISPECIES: hypothetical protein [Bacillus cereus group]
Bt-GS57GL000236	100.00	6e-86	gi|565333713|gb|ETE96641.1|	nucleotide pyrophosphohydrolase [Bacillus thuringiensis serovar aizawai str. Leapi01]
Bt-GS57GL000237	100.00	1e-73	gi|500409773|gb|EOP25527.1|	hypothetical protein IGG_06557 [Bacillus cereus HuB13-1]
Bt-GS57GL000238	100.00	2e-30	gi|545599423|ref|WP_021727602.1|	MULTISPECIES: hypothetical protein [Bacillus cereus group]
Bt-GS57GL000239	100.00	8e-28	gi|545599422|ref|WP_021727601.1|	MULTISPECIES: hypothetical protein [Bacillus cereus group]
Bt-GS57GL000240	100.00	9e-41	gi|545599421|ref|WP_021727600.1|	MULTISPECIES: hypothetical protein [Bacillus cereus group]
Bt-GS57GL000241	100.00	4e-23	gi|859589723|gb|KMQ11508.1|	phage protein [Bacillus cereus]
Bt-GS57GL000242	98.76	1e-89	gi|228717792|gb|EEL69442.1|	hypothetical protein bcere0026_36430 [Bacillus cereus AH603]
Bt-GS57GL000243	100.00	8e-101	gi|545599418|ref|WP_021727597.1|	MULTISPECIES: integrase [Bacillus cereus group]
Bt-GS57GL000244	100.00	4e-28	gi|545599417|ref|WP_021727596.1|	MULTISPECIES: hypothetical protein [Bacillus cereus group]
Bt-GS57GL000245	100.00	3e-91	gi|545599416|ref|WP_021727595.1|	MULTISPECIES: hypothetical protein [Bacillus cereus group]
Bt-GS57GL000246	100.00	1e-34	gi|545599415|ref|WP_021727594.1|	MULTISPECIES: hypothetical protein [Bacillus cereus group]
Bt-GS57GL000247	100.00	3e-31	gi|565326132|gb|ETE89060.1|	HNH endonuclease [Bacillus thuringiensis serovar aizawai str. Leapi01]
Bt-GS57GL000248	100.00	6e-53	gi|821652890|gb|KLA33488.1|	hypothetical protein B4158_5963 [Bacillus cereus]
Bt-GS57GL000249	100.00	1e-49	gi|545599409|ref|WP_021727588.1|	MULTISPECIES: hypothetical protein [Bacillus cereus group]
Bt-GS57GL000250	100.00	0.0	gi|565326129|gb|ETE89057.1|	terminase [Bacillus thuringiensis serovar aizawai str. Leapi01]
Bt-GS57GL000251	100.00	0.0	gi|545599407|ref|WP_021727586.1|	MULTISPECIES: phage portal protein [Bacillus cereus group]
Bt-GS57GL000252	100.00	4e-137	gi|545599406|ref|WP_021727585.1|	MULTISPECIES: Clp protease [Bacillus cereus group]
Bt-GS57GL000253	100.00	0.0	gi|545599405|ref|WP_021727584.1|	MULTISPECIES: phage capsid protein [Bacillus cereus group]
Bt-GS57GL000254	100.00	5e-49	gi|545599403|ref|WP_021727582.1|	MULTISPECIES: hypothetical protein [Bacillus cereus group]
Bt-GS57GL000255	100.00	3e-30	gi|545599402|ref|WP_021727581.1|	MULTISPECIES: phage head-tail adaptor [Bacillus cereus group]
Bt-GS57GL000256	100.00	4e-71	gi|565326123|gb|ETE89051.1|	hypothetical protein C621_0226405 [Bacillus thuringiensis serovar aizawai str. Leapi01]
Bt-GS57GL000257	100.00	2e-78	gi|565326122|gb|ETE89050.1|	hypothetical protein C621_0226400 [Bacillus thuringiensis serovar aizawai str. Leapi01]
Bt-GS57GL000258	100.00	2e-109	gi|545599399|ref|WP_021727578.1|	MULTISPECIES: major tail protein B [Bacillus cereus group]
Bt-GS57GL000259	100.00	8e-84	gi|545599398|ref|WP_021727577.1|	MULTISPECIES: hypothetical protein [Bacillus cereus group]
Bt-GS57GL000260	97.78	1e-19	gi|401215654|gb|EJR22369.1|	hypothetical protein IIA_02404 [Bacillus cereus VD014]
Bt-GS57GL000261	100.00	0.0	gi|545599397|ref|WP_021727576.1|	MULTISPECIES: TMP repeat-containing protein [Bacillus cereus group]
Bt-GS57GL000262	100.00	0.0	gi|545599396|ref|WP_021727575.1|	MULTISPECIES: TMP repeat-containing protein, partial [Bacillus cereus group]
Bt-GS57GL000263	100.00	3e-120	gi|565802284|ref|WP_023901438.1|	MULTISPECIES: hypothetical protein [Bacillus cereus group]
Bt-GS57GL000264	100.00	0.0	gi|545600566|ref|WP_021728194.1|	MULTISPECIES: phage endopeptidase [Bacillus cereus group]
Bt-GS57GL000265	100.00	0.0	gi|545600565|ref|WP_021728193.1|	phage protein [Bacillus cereus]
Bt-GS57GL000266	99.07	0.0	gi|228717772|gb|EEL69422.1|	Prophage LambdaBa02, site-specific recombinase, phage integrase [Bacillus cereus AH603]
Bt-GS57GL000267	100.00	9e-76	gi|446296040|ref|WP_000373895.1|	MULTISPECIES: holin [Bacillus cereus group]
Bt-GS57GL000268	100.00	8e-161	gi|545600563|ref|WP_021728191.1|	MULTISPECIES: N-acetylmuramoyl-L-alanine amidase [Bacillus cereus group]
Bt-GS57GL000269	100.00	6e-25	gi|228717769|gb|EEL69419.1|	hypothetical protein bcere0026_36200 [Bacillus cereus AH603]
Bt-GS57GL000270	100.00	1e-30	gi|565333255|gb|ETE96183.1|	hypothetical protein C623_0220545 [Bacillus thuringiensis serovar aizawai str. Hu4-2]
Bt-GS57GL000271	100.00	2e-26	gi|507027693|ref|WP_016099698.1|	MULTISPECIES: phage protein [Bacillus cereus group]
Bt-GS57GL000272	100.00	0.0	gi|545599945|ref|WP_021728014.1|	MULTISPECIES: cell division protein FtsK [Bacillus cereus group]
Bt-GS57GL000273	100.00	1e-99	gi|859585572|gb|KMQ07448.1|	phage protein [Bacillus cereus]
Bt-GS57GL000274	100.00	6e-92	gi|500310927|gb|EOO32188.1|	cytoplasmic protein [Bacillus cereus VD133]
Bt-GS57GL000275	100.00	5e-33	gi|42738944|gb|AAS42872.1|	ribosomal protein L32 [Bacillus cereus ATCC 10987]
Bt-GS57GL000276	100.00	6e-93	gi|446168613|ref|WP_000246468.1|	MULTISPECIES: DNA-binding protein [Bacillus]
Bt-GS57GL000277	100.00	1e-109	gi|228853861|gb|EEM98609.1|	ISBma2, transposase [Bacillus thuringiensis IBL 4222]
Bt-GS57GL000278	100.00	9e-150	gi|872697383|ref|WP_048549247.1|	transposase [Bacillus cereus]
Bt-GS57GL000279	100.00	1e-89	gi|228702218|gb|EEL54694.1|	Uncharacterized N-acetyltransferase [Bacillus cereus Rock4-2]
Bt-GS57GL000280	100.00	7e-175	gi|565331414|gb|ETE94342.1|	2-dehydropantoate 2-reductase [Bacillus thuringiensis serovar aizawai str. Leapi01]
Bt-GS57GL000281	100.00	0.0	gi|228805516|gb|EEM52107.1|	hypothetical protein bthur0006_35680 [Bacillus thuringiensis serovar kurstaki str. T03a001]
Bt-GS57GL000282	100.00	0.0	gi|446394653|ref|WP_000472508.1|	MULTISPECIES: ribosomal RNA small subunit methyltransferase H [Bacillus]
Bt-GS57GL000283	100.00	3e-62	gi|446104949|ref|WP_000182804.1|	MULTISPECIES: cell division protein FtsL [Bacillus]
Bt-GS57GL000284	100.00	0.0	gi|565328043|gb|ETE90971.1|	dihydropteridine reductase [Bacillus thuringiensis serovar aizawai str. Hu4-2]
Bt-GS57GL000285	100.00	0.0	gi|447188981|ref|WP_001266237.1|	MULTISPECIES: stage V sporulation protein D [Bacillus]
Bt-GS57GL000286	100.00	0.0	gi|446688970|ref|WP_000766316.1|	MULTISPECIES: UDP-N-acetylmuramoyl-L-alanyl-D-glutamate--2,6-diaminopimelate ligase [Bacillus]
Bt-GS57GL000287	100.00	0.0	gi|228603398|gb|EEK60875.1|	Phospho-N-acetylmuramoyl-pentapeptide- transferase [Bacillus cereus 172560W]
Bt-GS57GL000288	100.00	0.0	gi|446782860|ref|WP_000860116.1|	MULTISPECIES: UDP-N-acetylmuramoylalanine--D-glutamate ligase [Bacillus]
Bt-GS57GL000289	100.00	0.0	gi|446676174|ref|WP_000753520.1|	MULTISPECIES: stage V sporulation protein E [Bacillus]
Bt-GS57GL000290	100.00	0.0	gi|206733849|gb|EDZ51020.1|	undecaprenyldiphospho-muramoylpentapeptide beta-N-acetylglucosaminyltransferase [Bacillus cereus AH1134]
Bt-GS57GL000291	100.00	6e-175	gi|446359167|ref|WP_000437022.1|	MULTISPECIES: UDP-N-acetylenolpyruvoylglucosamine reductase [Bacillus cereus group]
Bt-GS57GL000292	100.00	2e-144	gi|446988532|ref|WP_001065788.1|	MULTISPECIES: cell division protein FtsQ [Bacillus]
Bt-GS57GL000293	100.00	8e-138	gi|447010298|ref|WP_001087554.1|	cell division protein FtsA [Bacillus anthracis]
Bt-GS57GL000294	95.90	6e-62	gi|814507576|emb|CKE42404.1|	cell division protein [Streptococcus pneumoniae]
Bt-GS57GL000295	100.00	0.0	gi|446811728|ref|WP_000888984.1|	MULTISPECIES: cell division protein FtsZ [Bacillus]
Bt-GS57GL000296	100.00	3e-163	gi|228805502|gb|EEM52093.1|	sporulation sigma factor-processing peptidase [Bacillus thuringiensis serovar kurstaki str. T03a001]
Bt-GS57GL000297	100.00	2e-135	gi|118418349|gb|ABK86768.1|	RNA polymerase, sigma 29 subunit, SigE [Bacillus thuringiensis str. Al Hakam]
Bt-GS57GL000298	100.00	2e-149	gi|446119900|ref|WP_000197755.1|	MULTISPECIES: sporulation sigma factor SigG [Bacillus]
Bt-GS57GL000299	100.00	7e-40	gi|401084933|gb|EJP93179.1|	YlmC/YmxH family sporulation protein [Bacillus cereus VD022]
Bt-GS57GL000300	100.00	1e-169	gi|228603386|gb|EEK60863.1|	hypothetical protein bcere0005_35230 [Bacillus cereus 172560W]
Bt-GS57GL000301	100.00	1e-126	gi|446140145|ref|WP_000218000.1|	MULTISPECIES: YggS family pyridoxal phosphate enzyme [Bacillus cereus group]
Bt-GS57GL000302	98.03	1e-83	gi|446041274|ref|WP_000119129.1|	MULTISPECIES: cell division protein SepF [Bacillus]
Bt-GS57GL000303	100.00	2e-38	gi|228603383|gb|EEK60860.1|	hypothetical protein bcere0005_35200 [Bacillus cereus 172560W]
Bt-GS57GL000304	100.00	1e-139	gi|228603382|gb|EEK60859.1|	RNA-binding S4 domain protein [Bacillus cereus 172560W]
Bt-GS57GL000305	100.00	1e-91	gi|447054355|ref|WP_001131611.1|	MULTISPECIES: septum formation initiator [Bacillus]
Bt-GS57GL000306	100.00	0.0	gi|228711686|gb|EEL63639.1|	Isoleucyl-tRNA synthetase [Bacillus cereus F65185]
Bt-GS57GL000307	100.00	3e-54	gi|446925700|ref|WP_001002956.1|	MULTISPECIES: molecular chaperone DnaK [Bacillus]
Bt-GS57GL000308	100.00	3e-85	gi|228591389|gb|EEK49239.1|	Lipoprotein signal peptidase [Bacillus cereus ATCC 10876]
Bt-GS57GL000309	100.00	2e-178	gi|445927975|ref|WP_000005830.1|	MULTISPECIES: pseudouridine synthase [Bacillus]
Bt-GS57GL000310	100.00	2e-99	gi|447079235|ref|WP_001156491.1|	MULTISPECIES: bifunctional protein PyrR [Bacillus]
Bt-GS57GL000311	100.00	0.0	gi|446358071|ref|WP_000435926.1|	MULTISPECIES: uracil transporter [Bacillus cereus group]
Bt-GS57GL000312	100.00	0.0	gi|228585480|gb|EEK43584.1|	Aspartate carbamoyltransferase [Bacillus cereus m1293]
Bt-GS57GL000313	100.00	0.0	gi|447031108|ref|WP_001108364.1|	MULTISPECIES: dihydroorotase [Bacillus cereus group]
Bt-GS57GL000314	100.00	0.0	gi|500310890|gb|EOO32151.1|	carbamoyl-phosphate synthase small chain [Bacillus cereus VD133]
Bt-GS57GL000315	100.00	0.0	gi|447048840|ref|WP_001126096.1|	MULTISPECIES: carbamoyl phosphate synthase large subunit [Bacillus cereus group]
Bt-GS57GL000316	99.61	5e-151	gi|446906102|ref|WP_000983358.1|	MULTISPECIES: dihydroorotate dehydrogenase [Bacillus cereus group]
Bt-GS57GL000317	100.00	5e-178	gi|228805481|gb|EEM52072.1|	Dihydroorotate dehydrogenase [Bacillus thuringiensis serovar kurstaki str. T03a001]
Bt-GS57GL000318	99.60	4e-142	gi|118418329|gb|ABK86748.1|	orotidine-5'-phosphate decarboxylase [Bacillus thuringiensis str. Al Hakam]
Bt-GS57GL000319	100.00	3e-120	gi|446634095|ref|WP_000711441.1|	MULTISPECIES: orotate phosphoribosyltransferase [Bacillus]
Bt-GS57GL000320	100.00	6e-40	gi|446926676|ref|WP_001003932.1|	MULTISPECIES: membrane protein [Bacillus cereus group]
Bt-GS57GL000321	100.00	4e-13	gi|228805476|gb|EEM52067.1|	hypothetical protein bthur0006_35280 [Bacillus thuringiensis serovar kurstaki str. T03a001]
Bt-GS57GL000322	100.00	0.0	gi|446460011|ref|WP_000537865.1|	MULTISPECIES: membrane protein [Bacillus]
Bt-GS57GL000323	100.00	6e-62	gi|228711669|gb|EEL63622.1|	hypothetical protein bcere0025_35500 [Bacillus cereus F65185]
Bt-GS57GL000324	100.00	6e-63	gi|447131014|ref|WP_001208270.1|	MULTISPECIES: membrane protein [Bacillus cereus group]
Bt-GS57GL000325	100.00	0.0	gi|446094948|ref|WP_000172803.1|	MULTISPECIES: peptidase M24 [Bacillus cereus group]
Bt-GS57GL000326	100.00	0.0	gi|228702174|gb|EEL54650.1|	Fibronectin-binding A-like protein [Bacillus cereus Rock4-2]
Bt-GS57GL000327	100.00	0.0	gi|447027519|ref|WP_001104775.1|	MULTISPECIES: ATPase [Bacillus]
Bt-GS57GL000328	100.00	5e-169	gi|363625348|gb|EHL76389.1|	TIGR00255 family protein [Bacillus sp. 7_6_55CFAA_CT2]
Bt-GS57GL000329	100.00	2e-45	gi|41688775|sp|Q81WG6.1|Y4010_BACAN	RecName: Full=UPF0296 protein BA_4010/GBAA_4010/BAS3723
Bt-GS57GL000330	100.00	2e-115	gi|447180485|ref|WP_001257741.1|	MULTISPECIES: guanylate kinase [Bacillus]
Bt-GS57GL000331	100.00	6e-34	gi|446856704|ref|WP_000933960.1|	MULTISPECIES: DNA-directed RNA polymerase subunit omega [Bacillus]
Bt-GS57GL000332	100.00	0.0	gi|446834497|ref|WP_000911753.1|	MULTISPECIES: phosphopantothenoylcysteine decarboxylase [Bacillus cereus group]
Bt-GS57GL000333	100.00	0.0	gi|446589369|ref|WP_000666715.1|	MULTISPECIES: primosomal protein N' [Bacillus cereus group]
Bt-GS57GL000334	99.36	6e-86	gi|446201615|ref|WP_000279470.1|	MULTISPECIES: peptide deformylase [Bacillus]
Bt-GS57GL000335	100.00	2e-180	gi|446521458|ref|WP_000598804.1|	MULTISPECIES: methionyl-tRNA formyltransferase [Bacillus]
Bt-GS57GL000336	100.00	0.0	gi|447172412|ref|WP_001249668.1|	MULTISPECIES: 16S rRNA (cytosine(967)-C(5))-methyltransferase [Bacillus]
Bt-GS57GL000337	100.00	0.0	gi|446372686|ref|WP_000450541.1|	MULTISPECIES: 23S rRNA (adenine(2503)-C(2))-methyltransferase RlmN [Bacillus]
Bt-GS57GL000338	100.00	7e-146	gi|446571357|ref|WP_000648703.1|	MULTISPECIES: protein phosphatase [Bacillus]
Bt-GS57GL000339	100.00	0.0	gi|446827492|ref|WP_000904748.1|	MULTISPECIES: serine/threonine protein kinase [Bacillus]
Bt-GS57GL000340	100.00	2e-173	gi|447036676|ref|WP_001113932.1|	MULTISPECIES: GTPase A [Bacillus]
Bt-GS57GL000341	100.00	7e-120	gi|446512586|ref|WP_000589974.1|	MULTISPECIES: ribulose-phosphate 3-epimerase [Bacillus]
Bt-GS57GL000342	100.00	3e-126	gi|206733787|gb|EDZ50958.1|	thiamine pyrophosphokinase [Bacillus cereus AH1134]
Bt-GS57GL000343	100.00	4e-29	gi|446046921|ref|WP_000124776.1|	MULTISPECIES: 50S ribosomal protein L28 [Bacillus]
Bt-GS57GL000344	100.00	2e-62	gi|30021945|ref|NP_833576.1|	alkaline-shock protein [Bacillus cereus ATCC 14579]
Bt-GS57GL000345	100.00	0.0	gi|445949274|ref|WP_000027129.1|	MULTISPECIES: kinase [Bacillus]
Bt-GS57GL000346	100.00	0.0	gi|446923555|ref|WP_001000811.1|	MULTISPECIES: ATP-dependent DNA helicase RecG [Bacillus cereus group]
Bt-GS57GL000347	100.00	3e-125	gi|228711806|gb|EEL63758.1|	Transcription factor fapR [Bacillus cereus F65185]
Bt-GS57GL000348	100.00	0.0	gi|446606752|ref|WP_000684098.1|	MULTISPECIES: phosphate acyltransferase [Bacillus]
Bt-GS57GL000349	100.00	0.0	gi|446438050|ref|WP_000515905.1|	MULTISPECIES: malonyl CoA-acyl carrier protein transacylase [Bacillus cereus group]
Bt-GS57GL000350	100.00	2e-138	gi|446834512|ref|WP_000911768.1|	MULTISPECIES: beta-ketoacyl-ACP reductase [Bacillus cereus group]
Bt-GS57GL000351	100.00	6e-39	gi|487927116|ref|WP_002000582.1|	acyl carrier protein [Bacillus cereus]
Bt-GS57GL000352	100.00	7e-141	gi|447069619|ref|WP_001146875.1|	MULTISPECIES: ribonuclease 3 [Bacillus]
Bt-GS57GL000353	100.00	0.0	gi|446401122|ref|WP_000478977.1|	MULTISPECIES: chromosome segregation protein SMC [Bacillus cereus group]
Bt-GS57GL000354	100.00	0.0	gi|445929800|ref|WP_000007655.1|	MULTISPECIES: signal recognition particle-docking protein FtsY [Bacillus]
Bt-GS57GL000355	100.00	3e-57	gi|30021934|ref|NP_833565.1|	DNA-binding protein [Bacillus cereus ATCC 14579]
Bt-GS57GL000356	100.00	0.0	gi|228591565|gb|EEK49414.1|	Signal recognition particle protein [Bacillus cereus ATCC 10876]
Bt-GS57GL000357	100.00	5e-47	gi|446190895|ref|WP_000268750.1|	MULTISPECIES: 30S ribosomal protein S16 [Bacillus]
Bt-GS57GL000358	100.00	6e-37	gi|30021931|ref|NP_833562.1|	RNA binding protein [Bacillus cereus ATCC 14579]
Bt-GS57GL000359	100.00	3e-95	gi|499422871|ref|WP_011110335.1|	ribosome maturation factor RimM [Bacillus cereus]
Bt-GS57GL000360	100.00	7e-143	gi|446609557|ref|WP_000686903.1|	MULTISPECIES: tRNA (guanine-N(1)-)-methyltransferase [Bacillus]
Bt-GS57GL000361	100.00	4e-59	gi|447109260|ref|WP_001186516.1|	MULTISPECIES: 50S ribosomal protein L19 [Bacillus]
Bt-GS57GL000362	100.00	1e-106	gi|228702138|gb|EEL54614.1|	Signal peptidase I [Bacillus cereus Rock4-2]
Bt-GS57GL000363	100.00	6e-172	gi|446158847|ref|WP_000236702.1|	MULTISPECIES: GTPase YlqF [Bacillus]
Bt-GS57GL000364	100.00	5e-149	gi|447116257|ref|WP_001193513.1|	MULTISPECIES: ribonuclease HII [Bacilli]
Bt-GS57GL000365	99.74	0.0	gi|446943534|ref|WP_001020790.1|	MULTISPECIES: succinyl-CoA ligase subunit beta [Bacillus]
Bt-GS57GL000366	100.00	8e-173	gi|446037323|ref|WP_000115178.1|	MULTISPECIES: succinyl-CoA synthetase subunit alpha [Bacillus]
Bt-GS57GL000367	100.00	9e-169	gi|446740783|ref|WP_000818039.1|	MULTISPECIES: DNA processing protein DprA [Bacillus]
Bt-GS57GL000368	100.00	0.0	gi|447209707|ref|WP_001286963.1|	MULTISPECIES: DNA topoisomerase I [Bacillus]
Bt-GS57GL000369	100.00	0.0	gi|446135147|ref|WP_000213002.1|	MULTISPECIES: methylenetetrahydrofolate--tRNA-(uracil-5-)-methyltransferase TrmFO [Bacillus]
Bt-GS57GL000370	100.00	3e-175	gi|545599328|ref|WP_021727524.1|	MULTISPECIES: tyrosine recombinase XerC [Bacillus cereus group]
Bt-GS57GL000371	100.00	5e-103	gi|446448417|ref|WP_000526272.1|	MULTISPECIES: ATP-dependent protease subunit HslV [Bacillus]
Bt-GS57GL000372	100.00	0.0	gi|446472233|ref|WP_000550087.1|	MULTISPECIES: ATP-dependent protease ATPase subunit HslU [Bacillus]
Bt-GS57GL000373	100.00	9e-147	gi|446343435|ref|WP_000421290.1|	MULTISPECIES: GTP-sensing transcriptional pleiotropic repressor CodY [Bacillus]
Bt-GS57GL000374	100.00	9e-150	gi|872697383|ref|WP_048549247.1|	transposase [Bacillus cereus]
Bt-GS57GL000375	98.24	3e-96	gi|565334558|gb|ETE97486.1|	transposase IS660 [Bacillus thuringiensis serovar aizawai str. Hu4-2]
Bt-GS57GL000376	100.00	4e-134	gi|446033630|ref|WP_000111485.1|	MULTISPECIES: 30S ribosomal protein S2 [Bacillus]
Bt-GS57GL000377	100.00	5e-171	gi|228591546|gb|EEK49395.1|	Elongation factor Ts [Bacillus cereus ATCC 10876]
Bt-GS57GL000378	99.58	5e-138	gi|445964808|ref|WP_000042663.1|	MULTISPECIES: UMP kinase [Bacillus]
Bt-GS57GL000379	100.00	8e-102	gi|446453646|ref|WP_000531501.1|	MULTISPECIES: ribosome recycling factor [Bacillus]
Bt-GS57GL000380	100.00	7e-151	gi|218160931|gb|ACK60923.1|	di-trans,poly-cis-decaprenylcistransferase [Bacillus cereus B4264]
Bt-GS57GL000381	100.00	3e-14	gi|206732415|gb|EDZ49596.1|	hypothetical protein BCAH1134_3890 [Bacillus cereus AH1134]
Bt-GS57GL000382	99.57	9e-130	gi|206732421|gb|EDZ49602.1|	phosphatidate cytidylyltransferase [Bacillus cereus AH1134]
Bt-GS57GL000383	100.00	0.0	gi|446713028|ref|WP_000790372.1|	MULTISPECIES: 1-deoxy-D-xylulose-5-phosphate reductoisomerase [Bacillus]
Bt-GS57GL000384	100.00	0.0	gi|228711772|gb|EEL63724.1|	Zinc metalloprotease rasP [Bacillus cereus F65185]
Bt-GS57GL000385	100.00	0.0	gi|446737077|ref|WP_000814333.1|	MULTISPECIES: proline--tRNA ligase [Bacillus cereus group]
Bt-GS57GL000386	100.00	0.0	gi|445982149|ref|WP_000060004.1|	MULTISPECIES: PolC-type DNA polymerase III [Bacillus cereus group]
Bt-GS57GL000387	100.00	2e-97	gi|228591537|gb|EEK49386.1|	hypothetical protein bcere0002_36430 [Bacillus cereus ATCC 10876]
Bt-GS57GL000388	100.00	0.0	gi|446024749|ref|WP_000102604.1|	MULTISPECIES: transcription termination/antitermination protein NusA [Bacillus]
Bt-GS57GL000389	100.00	2e-46	gi|487951227|ref|WP_002024693.1|	hypothetical protein [Bacillus cereus]
Bt-GS57GL000390	99.03	2e-54	gi|447209267|ref|WP_001286523.1|	MULTISPECIES: 50S ribosomal protein L7ae [Bacillus]
Bt-GS57GL000391	100.00	0.0	gi|445958488|ref|WP_000036343.1|	MULTISPECIES: translation initiation factor IF-2 [Bacillus]
Bt-GS57GL000392	98.80	1e-42	gi|47554251|gb|EAL12613.1|	YlxP-like protein [Bacillus cereus G9241]
Bt-GS57GL000393	100.00	4e-63	gi|446699091|ref|WP_000776437.1|	MULTISPECIES: ribosome-binding factor A [Bacillus]
Bt-GS57GL000394	100.00	4e-179	gi|446321493|ref|WP_000399348.1|	MULTISPECIES: tRNA pseudouridine(55) synthase [Bacillus]
Bt-GS57GL000395	100.00	0.0	gi|228702108|gb|EEL54584.1|	FMN adenylyltransferase [Bacillus cereus Rock4-2]
Bt-GS57GL000396	100.00	1e-46	gi|447152136|ref|WP_001229392.1|	MULTISPECIES: 30S ribosomal protein S15 [Bacillus]
Bt-GS57GL000397	98.46	0.0	gi|445998883|ref|WP_000076738.1|	polyribonucleotide nucleotidyltransferase [Bacillus cereus]
Bt-GS57GL000398	100.00	1e-178	gi|228591526|gb|EEK49375.1|	Polysaccharide deacetylase [Bacillus cereus ATCC 10876]
Bt-GS57GL000399	100.00	0.0	gi|228591525|gb|EEK49374.1|	Uncharacterized zinc protease ymxG [Bacillus cereus ATCC 10876]
Bt-GS57GL000400	98.80	2e-42	gi|401085032|gb|EJP93278.1|	YlmC/YmxH family sporulation protein [Bacillus cereus VD022]
Bt-GS57GL000401	100.00	2e-171	gi|446877479|ref|WP_000954735.1|	MULTISPECIES: dipicolinate synthase subunit A [Bacillus]
Bt-GS57GL000402	100.00	3e-114	gi|445975741|ref|WP_000053596.1|	MULTISPECIES: dipicolinate synthase subunit B [Bacillus]
Bt-GS57GL000403	100.00	0.0	gi|446336991|ref|WP_000414846.1|	MULTISPECIES: aspartate-semialdehyde dehydrogenase [Bacillus]
Bt-GS57GL000404	100.00	0.0	gi|228603286|gb|EEK60763.1|	Aspartokinase 1 [Bacillus cereus 172560W]
Bt-GS57GL000405	100.00	5e-168	gi|446486910|ref|WP_000564764.1|	MULTISPECIES: 4-hydroxy-tetrahydrodipicolinate synthase [Bacillus cereus group]
Bt-GS57GL000406	100.00	0.0	gi|446745840|ref|WP_000823096.1|	MULTISPECIES: ribonuclease J [Bacillus]
Bt-GS57GL000407	100.00	9e-150	gi|872697383|ref|WP_048549247.1|	transposase [Bacillus cereus]
Bt-GS57GL000408	100.00	1e-109	gi|228853861|gb|EEM98609.1|	ISBma2, transposase [Bacillus thuringiensis IBL 4222]
Bt-GS57GL000409	100.00	1e-142	gi|446061951|ref|WP_000139806.1|	MULTISPECIES: translocation-enhancing protein TepA [Bacillus]
Bt-GS57GL000410	97.01	2e-33	gi|446527678|ref|WP_000605024.1|	MULTISPECIES: ribonuclease [Bacillus cereus group]
Bt-GS57GL000411	100.00	0.0	gi|447041521|ref|WP_001118777.1|	MULTISPECIES: cell division protein FtsK [Bacillus]
Bt-GS57GL000412	99.12	5e-132	gi|446036321|ref|WP_000114176.1|	MULTISPECIES: GntR family transcriptional regulator [Bacillus]
Bt-GS57GL000413	100.00	0.0	gi|29897438|gb|AAP10714.1|	Nucleoside-binding protein [Bacillus cereus ATCC 14579]
Bt-GS57GL000414	100.00	0.0	gi|446379051|ref|WP_000456906.1|	MULTISPECIES: heme ABC transporter ATP-binding protein [Bacillus]
Bt-GS57GL000415	100.00	0.0	gi|447007998|ref|WP_001085254.1|	MULTISPECIES: sugar ABC transporter permease [Bacillus]
Bt-GS57GL000416	99.35	7e-173	gi|445931001|ref|WP_000008856.1|	MULTISPECIES: sugar ABC transporter permease [Bacillus cereus group]
Bt-GS57GL000417	100.00	0.0	gi|545599380|ref|WP_021727562.1|	MULTISPECIES: zinc protease [Bacillus cereus group]
Bt-GS57GL000418	100.00	0.0	gi|446334127|ref|WP_000411982.1|	MULTISPECIES: zinc protease [Bacillus cereus group]
Bt-GS57GL000419	100.00	3e-134	gi|446682261|ref|WP_000759607.1|	MULTISPECIES: 3-ketoacyl-ACP reductase [Bacillus cereus group]
Bt-GS57GL000420	97.56	1e-41	gi|814315709|emb|CKF04826.1|	Protein of uncharacterised function (DUF3243) [Streptococcus pneumoniae]
Bt-GS57GL000421	100.00	1e-153	gi|30021875|ref|NP_833506.1|	ACT domain-containing protein [Bacillus cereus ATCC 14579]
Bt-GS57GL000422	100.00	4e-175	gi|228702267|gb|EEL54741.1|	Transcriptional regulator [Bacillus cereus Rock4-2]
Bt-GS57GL000423	100.00	7e-95	gi|446975711|ref|WP_001052967.1|	MULTISPECIES: CDP-diacylglycerol--glycerol-3-phosphate 3-phosphatidyltransferase [Bacillus]
Bt-GS57GL000424	100.00	0.0	gi|446913432|ref|WP_000990688.1|	MULTISPECIES: competence/damage-inducible protein A [Bacillus]
Bt-GS57GL000425	100.00	0.0	gi|447206604|ref|WP_001283860.1|	MULTISPECIES: DNA recombination/repair protein RecA [Bacillus]
Bt-GS57GL000426	100.00	0.0	gi|446021914|ref|WP_000099769.1|	MULTISPECIES: ribonuclease Y [Bacillus]
Bt-GS57GL000427	99.62	2e-154	gi|447143839|ref|WP_001221095.1|	MULTISPECIES: metallophosphoesterase [Bacillus]
Bt-GS57GL000428	100.00	1e-42	gi|446326486|ref|WP_000404341.1|	MULTISPECIES: stage V sporulation protein S [Bacilli]
Bt-GS57GL000429	100.00	0.0	gi|228805619|gb|EEM52209.1|	Renal dipeptidase [Bacillus thuringiensis serovar kurstaki str. T03a001]
Bt-GS57GL000430	100.00	0.0	gi|545599381|ref|WP_021727563.1|	MULTISPECIES: pyruvate synthase alpha chain [Bacillus cereus group]
Bt-GS57GL000431	98.96	5e-172	gi|446112299|ref|WP_000190154.1|	MULTISPECIES: 2-oxoglutarate ferredoxin oxidoreductase subunit beta [Bacillus]
Bt-GS57GL000432	100.00	0.0	gi|446928132|ref|WP_001005388.1|	MULTISPECIES: tRNA-2-methylthio-N(6)-dimethylallyladenosine synthase MiaB [Bacillus]
Bt-GS57GL000433	100.00	7e-78	gi|482654121|emb|CCW08998.1|	YMCA protein [Bacillus sp. GeD10]
Bt-GS57GL000434	100.00	3e-101	gi|447211543|ref|WP_001288799.1|	MULTISPECIES: spore coat protein E [Bacillus]
Bt-GS57GL000435	100.00	0.0	gi|446118174|ref|WP_000196029.1|	MULTISPECIES: DNA mismatch repair protein MutS [Bacillus]
Bt-GS57GL000436	100.00	0.0	gi|446438608|ref|WP_000516463.1|	MULTISPECIES: DNA mismatch repair protein MutL [Bacillus]
Bt-GS57GL000437	100.00	9e-29	gi|206732454|gb|EDZ49634.1|	conserved domain protein [Bacillus cereus AH1134]
Bt-GS57GL000438	100.00	0.0	gi|228805609|gb|EEM52199.1|	tetratricopeptide (TPR) repeat containing protein [Bacillus thuringiensis serovar kurstaki str. T03a001]
Bt-GS57GL000439	100.00	0.0	gi|500403818|gb|EOP19625.1|	sulfatase [Bacillus cereus HuB13-1]
Bt-GS57GL000440	100.00	0.0	gi|446194546|ref|WP_000272401.1|	MULTISPECIES: NAD(FAD)-utilizing dehydrogenase [Bacillus]
Bt-GS57GL000441	99.62	1e-153	gi|446693828|ref|WP_000771174.1|	peptidoglycan-binding protein LysM [Bacillus cereus]
Bt-GS57GL000442	100.00	0.0	gi|446324466|ref|WP_000402321.1|	MULTISPECIES: collagenase [Bacillus]
Bt-GS57GL000443	100.00	1e-168	gi|545599382|ref|WP_021727564.1|	MULTISPECIES: 1-phosphatidylinositol phosphodiesterase precursor [Bacillus cereus group]
Bt-GS57GL000444	100.00	0.0	gi|446594284|ref|WP_000671630.1|	MULTISPECIES: aryl-phospho-beta-D-glucosidase [Bacillus cereus group]
Bt-GS57GL000445	100.00	2e-133	gi|447197652|ref|WP_001274908.1|	MULTISPECIES: GntR family transcriptional regulator [Bacillus cereus group]
Bt-GS57GL000446	100.00	1e-20	gi|228702325|gb|EEL54798.1|	hypothetical protein bcere0023_36520 [Bacillus cereus Rock4-2]
Bt-GS57GL000447	100.00	8e-27	gi|756043741|gb|AJK42843.1|	resB-like family protein [Bacillus thuringiensis serovar kurstaki]
Bt-GS57GL000448	100.00	0.0	gi|446377111|ref|WP_000454966.1|	MULTISPECIES: GntR family transcriptional regulator [Bacillus cereus group]
Bt-GS57GL000449	99.13	1e-54	gi|446801228|ref|WP_000878484.1|	MULTISPECIES: holin [Bacillus cereus group]
Bt-GS57GL000450	100.00	8e-120	gi|228702322|gb|EEL54795.1|	Murein hydrolase export regulator [Bacillus cereus Rock4-2]
Bt-GS57GL000451	100.00	2e-80	gi|228702321|gb|EEL54794.1|	hypothetical protein bcere0023_36480 [Bacillus cereus Rock4-2]
Bt-GS57GL000452	98.72	8e-38	gi|884875808|emb|CKG98102.1|	Uncharacterised protein [Streptococcus pneumoniae]
Bt-GS57GL000453	99.75	0.0	gi|228702319|gb|EEL54792.1|	hypothetical protein bcere0023_36460 [Bacillus cereus Rock4-2]
Bt-GS57GL000454	100.00	0.0	gi|446855335|ref|WP_000932591.1|	MULTISPECIES: UDP-N-acetylglucosamine 4,6-dehydratase [Bacillus]
Bt-GS57GL000455	99.63	3e-156	gi|228702317|gb|EEL54790.1|	UDP-2-acetamido-2,6-dideoxy-hexulose 4-reductase [Bacillus cereus Rock4-2]
Bt-GS57GL000456	100.00	7e-61	gi|814309286|emb|CGG45547.1|	Uncharacterised protein [Streptococcus pneumoniae]
Bt-GS57GL000457	100.00	0.0	gi|445969699|ref|WP_000047554.1|	MULTISPECIES: UDP-N-acetylglucosamine--N-acetylmuramyl-(pentapeptide) pyrophosphoryl-undecaprenol N-acetylglucosamine transferase [Bacillus cereus group]
Bt-GS57GL000458	100.00	0.0	gi|545599468|ref|WP_021727642.1|	MULTISPECIES: sensory hisitidine kinase [Bacillus cereus group]
Bt-GS57GL000459	97.83	2e-20	gi|500563728|gb|EOQ27438.1|	hypothetical protein KQ1_03716 [Bacillus cereus BAG3O-1]
Bt-GS57GL000460	99.49	1e-109	gi|228805588|gb|EEM52178.1|	Acetoin dehydrogenase E2 component, probable [Bacillus thuringiensis serovar kurstaki str. T03a001]
Bt-GS57GL000461	100.00	1e-106	gi|446031329|ref|WP_000109184.1|	MULTISPECIES: phosphoglycerate mutase [Bacillus cereus group]
Bt-GS57GL000462	100.00	6e-55	gi|814309291|emb|CGG45573.1|	Uncharacterised protein [Streptococcus pneumoniae]
Bt-GS57GL000463	100.00	0.0	gi|228591628|gb|EEK49476.1|	Peptidase T [Bacillus cereus ATCC 10876]
Bt-GS57GL000464	100.00	2e-180	gi|446045652|ref|WP_000123507.1|	MULTISPECIES: DNA-3-methyladenine glycosylase [Bacillus cereus group]
Bt-GS57GL000465	100.00	2e-101	gi|589234862|emb|CDN37255.1|	unnamed protein product [Bacillus thuringiensis DB27]
Bt-GS57GL000466	100.00	4e-116	gi|446473471|ref|WP_000551325.1|	MULTISPECIES: AraC family transcriptional regulator [Bacillus cereus group]
Bt-GS57GL000467	100.00	6e-15	gi|228603226|gb|EEK60703.1|	hypothetical protein bcere0005_33630 [Bacillus cereus 172560W]
Bt-GS57GL000468	98.51	1e-109	gi|446958250|ref|WP_001035506.1|	MULTISPECIES: iron-uptake system-binding protein [Bacillus]
Bt-GS57GL000469	98.86	9e-44	gi|884877932|emb|CKG34760.1|	ABC transporter periplasmic ferrichrome-binding protein [Streptococcus pneumoniae]
Bt-GS57GL000470	100.00	0.0	gi|447095795|ref|WP_001173051.1|	MULTISPECIES: ferrichrome ABC transporter permease [Bacillus]
Bt-GS57GL000471	100.00	0.0	gi|446843194|ref|WP_000920450.1|	MULTISPECIES: iron ABC transporter permease [Bacillus]
Bt-GS57GL000472	100.00	4e-160	gi|445947918|ref|WP_000025773.1|	MULTISPECIES: ABC transporter ATP-binding protein [Bacillus]
Bt-GS57GL000473	100.00	2e-158	gi|447021441|ref|WP_001098697.1|	MULTISPECIES: IroE protein [Bacillus]
Bt-GS57GL000474	97.33	2e-39	gi|30258379|gb|AAP27598.1|	conserved domain protein [Bacillus anthracis str. Ames]
Bt-GS57GL000475	100.00	3e-54	gi|446271781|ref|WP_000349636.1|	MULTISPECIES: transcriptional regulator [Bacillus]
Bt-GS57GL000476	100.00	3e-32	gi|446359118|ref|WP_000436973.1|	MULTISPECIES: copper chaperone CopZ [Bacillus]
Bt-GS57GL000477	95.21	4e-177	gi|384387399|gb|AFH85060.1|	Heavy metal-transporting ATPase [Bacillus anthracis str. H9401]
Bt-GS57GL000478	99.80	0.0	gi|507039535|ref|WP_016111201.1|	MULTISPECIES: heavy metal translocating P-type ATPase [Bacillus]
Bt-GS57GL000479	100.00	7e-90	gi|446832899|ref|WP_000910155.1|	MULTISPECIES: acetyltransferase [Bacillus]
Bt-GS57GL000480	100.00	9e-46	gi|118418174|gb|ABK86593.1|	HU family DNA-binding protein [Bacillus thuringiensis str. Al Hakam]
Bt-GS57GL000481	100.00	3e-127	gi|446032675|ref|WP_000110530.1|	MULTISPECIES: formate/nitrite transporter [Bacillus]
Bt-GS57GL000482	100.00	2e-90	gi|447018089|ref|WP_001095345.1|	MULTISPECIES: metallophosphoesterase [Bacillus cereus group]
Bt-GS57GL000483	100.00	2e-49	gi|821652930|gb|KLA33525.1|	hypothetical protein B4158_3711 [Bacillus cereus]
Bt-GS57GL000484	100.00	0.0	gi|545599470|ref|WP_021727644.1|	MULTISPECIES: exochitinase [Bacillus cereus group]
Bt-GS57GL000485	100.00	0.0	gi|446282255|ref|WP_000360110.1|	MULTISPECIES: GABA permease [Bacillus]
Bt-GS57GL000486	100.00	4e-55	gi|228591607|gb|EEK49455.1|	hypothetical protein bcere0002_35030 [Bacillus cereus ATCC 10876]
Bt-GS57GL000487	100.00	6e-15	gi|499365193|ref|WP_011053223.1|	hypothetical protein [Bacillus anthracis]
Bt-GS57GL000488	99.44	9e-100	gi|487910087|ref|WP_001983553.1|	membrane protein [Bacillus anthracis]
Bt-GS57GL000489	100.00	0.0	gi|447101836|ref|WP_001179092.1|	MULTISPECIES: NADH-dependent butanol dehydrogenase A [Bacillus]
Bt-GS57GL000490	100.00	9e-158	gi|228591603|gb|EEK49451.1|	Fructose repressor [Bacillus cereus ATCC 10876]
Bt-GS57GL000491	100.00	4e-174	gi|446563484|ref|WP_000640830.1|	MULTISPECIES: 1-phosphofructokinase [Bacillus]
Bt-GS57GL000492	100.00	0.0	gi|446627249|ref|WP_000704595.1|	MULTISPECIES: PTS fructose transporter subunit IIC [Bacillus cereus group]
Bt-GS57GL000493	100.00	1e-109	gi|228853861|gb|EEM98609.1|	ISBma2, transposase [Bacillus thuringiensis IBL 4222]
Bt-GS57GL000494	100.00	9e-150	gi|872697383|ref|WP_048549247.1|	transposase [Bacillus cereus]
Bt-GS57GL000495	100.00	0.0	gi|228702283|gb|EEL54756.1|	3D domain protein [Bacillus cereus Rock4-2]
Bt-GS57GL000496	100.00	2e-35	gi|228603200|gb|EEK60677.1|	hypothetical protein bcere0005_33370 [Bacillus cereus 172560W]
Bt-GS57GL000497	100.00	0.0	gi|446427073|ref|WP_000504928.1|	MULTISPECIES: tRNA dimethylallyltransferase [Bacillus cereus group]
Bt-GS57GL000498	100.00	7e-37	gi|446736640|ref|WP_000813896.1|	MULTISPECIES: RNA-binding protein Hfq [Bacilli]
Bt-GS57GL000499	83.22	0.0	gi|915491403|ref|WP_050822052.1|	flagellar hook-length control protein FliK [Bacillus thuringiensis]
Bt-GS57GL000500	100.00	0.0	gi|446372464|ref|WP_000450319.1|	MULTISPECIES: integrase [Bacillus]
Bt-GS57GL000501	100.00	0.0	gi|446360320|ref|WP_000438175.1|	MULTISPECIES: stage V sporulation protein K [Bacillus]
Bt-GS57GL000502	100.00	3e-18	gi|806772106|emb|CRF99814.1|	Uncharacterised protein [Streptococcus pneumoniae]
Bt-GS57GL000503	100.00	3e-115	gi|565325158|gb|ETE88086.1|	membrane protein [Bacillus thuringiensis serovar aizawai str. Leapi01]
Bt-GS57GL000504	100.00	0.0	gi|446313542|ref|WP_000391397.1|	MULTISPECIES: GTPase HflX [Bacillus cereus group]
Bt-GS57GL000505	100.00	0.0	gi|500404608|gb|EOP20410.1|	aluminum resistance protein [Bacillus cereus HuB13-1]
Bt-GS57GL000506	100.00	2e-71	gi|446579437|ref|WP_000656783.1|	MULTISPECIES: transcriptional regulator [Bacillus]
Bt-GS57GL000507	100.00	0.0	gi|545600932|ref|WP_021728491.1|	MULTISPECIES: type I glutamate--ammonia ligase [Bacillus cereus group]
Bt-GS57GL000508	100.00	6e-57	gi|447025371|ref|WP_001102627.1|	MULTISPECIES: PadR family transcriptional regulator [Bacillus]
Bt-GS57GL000509	100.00	2e-99	gi|445953528|ref|WP_000031383.1|	MULTISPECIES: hypothetical protein [Bacillus]
Bt-GS57GL000510	100.00	5e-150	gi|446898984|ref|WP_000976240.1|	MULTISPECIES: GNAT family acetyltransferase [Bacillus]
Bt-GS57GL000511	100.00	3e-126	gi|499492130|ref|WP_011178770.1|	repressor LexA [Bacillus anthracis]
Bt-GS57GL000512	100.00	3e-123	gi|446914216|ref|WP_000991472.1|	MULTISPECIES: resolvase [Bacillus]
Bt-GS57GL000513	100.00	0.0	gi|446359591|ref|WP_000437446.1|	MULTISPECIES: 2',3'-cyclic-nucleotide 2'-phosphodiesterase [Bacillus cereus group]
Bt-GS57GL000514	97.62	3e-42	gi|363625105|gb|EHL76156.1|	hypothetical protein HMPREF1014_01171 [Bacillus sp. 7_6_55CFAA_CT2]
Bt-GS57GL000515	100.00	0.0	gi|228805732|gb|EEM52315.1|	Phosphonate ABC transporter, phosphate-binding protein [Bacillus thuringiensis serovar kurstaki str. T03a001]
Bt-GS57GL000516	100.00	2e-140	gi|228711931|gb|EEL63881.1|	Phosphonates import ATP-binding protein phnC [Bacillus cereus F65185]
Bt-GS57GL000517	100.00	3e-23	gi|565325172|gb|ETE88100.1|	hypothetical protein C621_0229095 [Bacillus thuringiensis serovar aizawai str. Leapi01]
Bt-GS57GL000518	99.48	2e-102	gi|228711930|gb|EEL63880.1|	hypothetical protein bcere0025_33630 [Bacillus cereus F65185]
Bt-GS57GL000519	100.00	7e-148	gi|447005131|ref|WP_001082387.1|	MULTISPECIES: phosphonate ABC transporter, permease protein PhnE [Bacillus]
Bt-GS57GL000520	94.23	3e-20	gi|228723991|gb|EEL75338.1|	hypothetical protein bcere0027_33530 [Bacillus cereus AH676]
Bt-GS57GL000521	99.85	0.0	gi|228805728|gb|EEM52311.1|	Transketolase [Bacillus thuringiensis serovar kurstaki str. T03a001]
Bt-GS57GL000522	100.00	8e-83	gi|482657981|emb|CCW05126.1|	alternate gene name: yoxF [Bacillus sp. GeD10]
Bt-GS57GL000523	100.00	1e-33	gi|38258713|sp|Q812Y8.1|Y3680_BACCR	RecName: Full=UPF0154 protein BC_3680
Bt-GS57GL000524	100.00	0.0	gi|446785204|ref|WP_000862460.1|	MULTISPECIES: ABC transporter ATP-binding protein [Bacillus cereus group]
Bt-GS57GL000525	100.00	0.0	gi|446151668|ref|WP_000229523.1|	MULTISPECIES: multidrug ABC transporter ATP-binding protein [Bacillus cereus group]
Bt-GS57GL000526	99.70	0.0	gi|228702355|gb|EEL54827.1|	N-acetylmuramoyl-L-alanine amidase [Bacillus cereus Rock4-2]
Bt-GS57GL000527	100.00	0.0	gi|447033013|ref|WP_001110269.1|	MULTISPECIES: chromosome segregation protein [Bacillus]
Bt-GS57GL000528	100.00	2e-37	gi|872716782|ref|WP_048567464.1|	hypothetical protein [Bacillus cereus]
Bt-GS57GL000529	100.00	3e-20	gi|47555447|gb|EAL13791.1|	phage protein-related protein [Bacillus cereus G9241]
Bt-GS57GL000530	99.61	2e-140	gi|228702351|gb|EEL54823.1|	hypothetical protein bcere0023_35750 [Bacillus cereus Rock4-2]
Bt-GS57GL000531	100.00	1e-30	gi|884877504|emb|CKG47273.1|	Uncharacterised protein [Streptococcus pneumoniae]
Bt-GS57GL000532	100.00	2e-61	gi|228711917|gb|EEL63867.1|	MutT/NUDIX [Bacillus cereus F65185]
Bt-GS57GL000533	100.00	1e-124	gi|401103345|gb|EJQ11327.1|	TIGR00659 family protein [Bacillus cereus BAG3O-2]
Bt-GS57GL000534	100.00	8e-63	gi|228631570|gb|EEK88201.1|	Holin-like protein cidA 1 [Bacillus cereus m1550]
Bt-GS57GL000535	100.00	3e-174	gi|446345380|ref|WP_000423235.1|	MULTISPECIES: LysR family transcriptional regulator [Bacillus]
Bt-GS57GL000536	100.00	3e-107	gi|228803612|gb|EEM50326.1|	hypothetical protein bthur0006_53610 [Bacillus thuringiensis serovar kurstaki str. T03a001]
Bt-GS57GL000537	100.00	3e-94	gi|228803613|gb|EEM50327.1|	ABC transporter permease protein [Bacillus thuringiensis serovar kurstaki str. T03a001]
Bt-GS57GL000538	100.00	1e-175	gi|446102767|ref|WP_000180622.1|	MULTISPECIES: ABC transporter ATP-binding protein [Bacillus]
Bt-GS57GL000539	100.00	4e-180	gi|545600929|ref|WP_021728488.1|	MULTISPECIES: bacitracin transport permease BCRB [Bacillus cereus group]
Bt-GS57GL000540	100.00	1e-149	gi|446742465|ref|WP_000819721.1|	MULTISPECIES: transposase [Bacillus cereus group]
Bt-GS57GL000541	100.00	3e-94	gi|446974377|ref|WP_001051633.1|	MULTISPECIES: transposase [Bacillus]
Bt-GS57GL000542	100.00	0.0	gi|446175814|ref|WP_000253669.1|	MULTISPECIES: hydrolase [Bacillus]
Bt-GS57GL000543	100.00	3e-165	gi|446869790|ref|WP_000947046.1|	MULTISPECIES: multidrug transporter [Bacillus cereus group]
Bt-GS57GL000544	100.00	8e-15	gi|1000370643|ref|WP_061113399.1|	hypothetical protein, partial [Bacillus cereus]
Bt-GS57GL000545	100.00	3e-130	gi|446905851|ref|WP_000983107.1|	cytochrome c biogenesis protein [Bacillus cereus]
Bt-GS57GL000546	98.81	4e-92	gi|446951383|ref|WP_001028639.1|	MULTISPECIES: membrane protein [Bacillus]
Bt-GS57GL000547	92.99	1e-79	gi|228679210|gb|EEL33415.1|	hypothetical protein bcere0019_33410 [Bacillus cereus Rock3-28]
Bt-GS57GL000548	97.96	6e-52	gi|51975353|gb|AAU16903.1|	group-specific protein [Bacillus cereus E33L]
Bt-GS57GL000549	97.78	2e-18	gi|228724079|gb|EEL75425.1|	hypothetical protein bcere0027_33250 [Bacillus cereus AH676]
Bt-GS57GL000550	100.00	5e-80	gi|706245600|gb|KGT42541.1|	ATP-binding protein [Bacillus cereus]
Bt-GS57GL000551	100.00	1e-106	gi|446644885|ref|WP_000722231.1|	MULTISPECIES: 4-methyl-5(B-hydroxyethyl)-thiazole monophosphate biosynthesis protein [Bacillus cereus group]
Bt-GS57GL000552	99.69	0.0	gi|970958976|ref|WP_058840275.1|	methyltransferase [Bacillus sp. G3(2015)]
Bt-GS57GL000553	100.00	3e-82	gi|446849260|ref|WP_000926516.1|	MULTISPECIES: hut operon positive regulatory protein [Bacillus]
Bt-GS57GL000554	100.00	0.0	gi|228603617|gb|EEK61092.1|	Histidine ammonia-lyase [Bacillus cereus 172560W]
Bt-GS57GL000555	100.00	0.0	gi|446339086|ref|WP_000416941.1|	MULTISPECIES: urocanate hydratase [Bacillus cereus group]
Bt-GS57GL000556	100.00	0.0	gi|446810284|ref|WP_000887540.1|	MULTISPECIES: imidazolonepropionase [Bacilli]
Bt-GS57GL000557	100.00	0.0	gi|446321976|ref|WP_000399831.1|	MULTISPECIES: formimidoylglutamase [Bacillus cereus group]
Bt-GS57GL000558	100.00	7e-89	gi|30021746|ref|NP_833377.1|	CarD-like transcriptional regulator [Bacillus cereus ATCC 14579]
Bt-GS57GL000559	100.00	0.0	gi|446126733|ref|WP_000204588.1|	MULTISPECIES: alkene reductase [Bacillus cereus group]
Bt-GS57GL000560	100.00	0.0	gi|445927310|ref|WP_000005165.1|	MULTISPECIES: glutamate synthase [Bacillus cereus group]
Bt-GS57GL000561	100.00	4e-76	gi|447106666|ref|WP_001183922.1|	MULTISPECIES: cobalamin biosynthesis protein CbiX [Bacillus]
Bt-GS57GL000562	100.00	0.0	gi|228603608|gb|EEK61083.1|	lactoylglutathione lyase [Bacillus cereus 172560W]
Bt-GS57GL000563	100.00	9e-116	gi|446898229|ref|WP_000975485.1|	MULTISPECIES: carboxylesterase [Bacillus]
Bt-GS57GL000564	100.00	0.0	gi|446009805|ref|WP_000087660.1|	MULTISPECIES: PAS domain-containing sensor histidine kinase [Bacillus cereus group]
Bt-GS57GL000565	100.00	2e-67	gi|446723453|ref|WP_000800766.1|	MULTISPECIES: glyoxalase [Bacillus cereus group]
Bt-GS57GL000566	100.00	5e-153	gi|228603604|gb|EEK61079.1|	hypothetical protein bcere0005_32700 [Bacillus cereus 172560W]
Bt-GS57GL000567	100.00	1e-162	gi|488029825|ref|WP_002101224.1|	MULTISPECIES: serine/threonine protein phosphatase [Bacillus cereus group]
Bt-GS57GL000568	100.00	2e-86	gi|446326337|ref|WP_000404192.1|	MULTISPECIES: N-acetylmuramoyl-L-alanine amidase [Bacillus]
Bt-GS57GL000569	100.00	7e-40	gi|633271711|gb|AHZ52488.1|	iron-containing alcohol dehydrogenase [Bacillus thuringiensis serovar kurstaki str. YBT-1520]
Bt-GS57GL000570	99.00	1e-51	gi|487994543|ref|WP_002066603.1|	MULTISPECIES: urease subunit gamma [Bacillus cereus group]
Bt-GS57GL000571	100.00	5e-59	gi|446534814|ref|WP_000612160.1|	MULTISPECIES: urease subunit beta [Bacillus]
Bt-GS57GL000572	100.00	0.0	gi|545599485|ref|WP_021727657.1|	MULTISPECIES: urease subunit alpha [Bacillus cereus group]
Bt-GS57GL000573	99.02	2e-53	gi|545599486|ref|WP_021727658.1|	MULTISPECIES: urease accessory protein UreE [Bacillus cereus group]
Bt-GS57GL000574	100.00	1e-133	gi|446869317|ref|WP_000946573.1|	MULTISPECIES: urease accessory protein UreF [Bacillus]
Bt-GS57GL000575	100.00	1e-116	gi|446517582|ref|WP_000594928.1|	MULTISPECIES: urease accessory protein UreG [Bacillus]
Bt-GS57GL000576	100.00	1e-160	gi|446764659|ref|WP_000841915.1|	MULTISPECIES: urease accessory protein ureD [Bacillus]
Bt-GS57GL000577	100.00	6e-113	gi|228702575|gb|EEL55043.1|	AmiS/UreI family transporter protein [Bacillus cereus Rock4-2]
Bt-GS57GL000578	100.00	0.0	gi|446188122|ref|WP_000265977.1|	MULTISPECIES: DNA repair protein HhH-GPD [Bacillus]
Bt-GS57GL000579	97.01	6e-29	gi|47555396|gb|EAL13740.1|	CsbD-like family [Bacillus cereus G9241]
Bt-GS57GL000580	100.00	2e-158	gi|446136483|ref|WP_000214338.1|	MULTISPECIES: acetyltransferase [Bacillus cereus group]
Bt-GS57GL000581	100.00	1e-33	gi|806771929|emb|CRF99992.1|	Uncharacterised protein [Streptococcus pneumoniae]
Bt-GS57GL000582	100.00	5e-21	gi|489395706|ref|WP_003302208.1|	alanine acetyltransferase, partial [Bacillus thuringiensis]
Bt-GS57GL000583	100.00	9e-70	gi|446454206|ref|WP_000532061.1|	MULTISPECIES: alanine acetyltransferase [Bacillus cereus group]
Bt-GS57GL000584	100.00	7e-158	gi|228712069|gb|EEL64018.1|	Helix-turn-helix domain protein [Bacillus cereus F65185]
Bt-GS57GL000585	100.00	0.0	gi|545599487|ref|WP_021727659.1|	MULTISPECIES: medium-chain-fatty-acid--CoA ligase [Bacillus cereus group]
Bt-GS57GL000586	99.04	2e-110	gi|228702566|gb|EEL55034.1|	BioY [Bacillus cereus Rock4-2]
Bt-GS57GL000587	100.00	0.0	gi|545599488|ref|WP_021727660.1|	MULTISPECIES: acyl-CoA synthetase [Bacillus cereus group]
Bt-GS57GL000588	100.00	0.0	gi|446953253|ref|WP_001030509.1|	MULTISPECIES: acetyl-CoA acetyltransferase [Bacillus cereus group]
Bt-GS57GL000589	100.00	3e-73	gi|228805861|gb|EEM52441.1|	hypothetical protein bthur0006_32690 [Bacillus thuringiensis serovar kurstaki str. T03a001]
Bt-GS57GL000590	100.00	7e-91	gi|228805860|gb|EEM52440.1|	MutT/NUDIX [Bacillus thuringiensis serovar kurstaki str. T03a001]
Bt-GS57GL000591	97.92	2e-18	gi|895365017|emb|COF86165.1|	Uncharacterised protein [Streptococcus pneumoniae]
Bt-GS57GL000592	93.31	4e-173	gi|545599489|ref|WP_021727661.1|	MULTISPECIES: metal-dependent hydrolase [Bacillus cereus group]
Bt-GS57GL000593	100.00	1e-71	gi|446887892|ref|WP_000965148.1|	MULTISPECIES: hypothetical protein [Bacillus]
Bt-GS57GL000594	100.00	0.0	gi|446599482|ref|WP_000676828.1|	MULTISPECIES: MFS transporter [Bacillus cereus group]
Bt-GS57GL000595	100.00	1e-69	gi|446438876|ref|WP_000516731.1|	MULTISPECIES: spore coat protein [Bacillus]
Bt-GS57GL000596	100.00	3e-15	gi|446439794|ref|WP_000517649.1|	MULTISPECIES: acid-soluble spore protein P [Bacillus]
Bt-GS57GL000597	100.00	1e-43	gi|218163408|gb|ACK63400.1|	conserved domain protein [Bacillus cereus B4264]
Bt-GS57GL000598	100.00	3e-143	gi|228702555|gb|EEL55023.1|	Polysaccharide deacetylase [Bacillus cereus Rock4-2]
Bt-GS57GL000599	97.96	2e-21	gi|446440197|ref|WP_000518052.1|	MULTISPECIES: small acid-soluble spore protein O [Bacillus cereus group]
Bt-GS57GL000600	100.00	0.0	gi|446160703|ref|WP_000238558.1|	MULTISPECIES: aconitate hydratase [Bacillus]
Bt-GS57GL000601	100.00	9e-150	gi|872697383|ref|WP_048549247.1|	transposase [Bacillus cereus]
Bt-GS57GL000602	100.00	1e-109	gi|228853861|gb|EEM98609.1|	ISBma2, transposase [Bacillus thuringiensis IBL 4222]
Bt-GS57GL000603	87.88	2e-26	gi|663080132|gb|AIE80299.1|	Lipid A export ATP-binding/permease protein MsbA [Bacillus cereus]
Bt-GS57GL000604	100.00	0.0	gi|446589014|ref|WP_000666360.1|	MULTISPECIES: ABC transporter ATP-binding protein [Bacillus cereus group]
Bt-GS57GL000605	100.00	1e-79	gi|228805849|gb|EEM52429.1|	hypothetical protein bthur0006_32570 [Bacillus thuringiensis serovar kurstaki str. T03a001]
Bt-GS57GL000606	100.00	3e-108	gi|446191232|ref|WP_000269087.1|	MULTISPECIES: thiol:disulfide interchange protein tlpA [Bacillus cereus group]
Bt-GS57GL000607	99.69	0.0	gi|228591857|gb|EEK49697.1|	DNA polymerase III alpha subunit [Bacillus cereus ATCC 10876]
Bt-GS57GL000608	100.00	3e-20	gi|487912902|ref|WP_001986368.1|	hypothetical protein [Bacillus cereus]
Bt-GS57GL000609	100.00	1e-18	gi|446450132|ref|WP_000527987.1|	MULTISPECIES: small, acid-soluble spore protein N [Bacilli]
Bt-GS57GL000610	96.92	5e-30	gi|447056253|ref|WP_001133509.1|	MULTISPECIES: small, acid-soluble spore protein Tlp [Bacillus]
Bt-GS57GL000611	100.00	0.0	gi|545599304|ref|WP_021727504.1|	MULTISPECIES: spore peptidoglycan hydrolase [Bacillus cereus group]
Bt-GS57GL000612	100.00	0.0	gi|446901598|ref|WP_000978854.1|	MULTISPECIES: transposase [Bacillus]
Bt-GS57GL000613	100.00	4e-82	gi|228712044|gb|EEL63993.1|	4-hydroxybenzoyl-CoA thioesterase [Bacillus cereus F65185]
Bt-GS57GL000614	98.96	2e-51	gi|228591851|gb|EEK49691.1|	HesB/YadR/YfhF-like protein [Bacillus cereus ATCC 10876]
Bt-GS57GL000615	100.00	1e-109	gi|446181119|ref|WP_000258974.1|	MULTISPECIES: glycerol-3-phosphate acyltransferase [Bacillus]
Bt-GS57GL000616	100.00	0.0	gi|446862817|ref|WP_000940073.1|	MULTISPECIES: ribonucleoside-triphosphate reductase [Bacillus]
Bt-GS57GL000617	100.00	2e-85	gi|446789822|ref|WP_000867078.1|	MULTISPECIES: anaerobic ribonucleoside-triphosphate reductase activating protein [Bacillus]
Bt-GS57GL000618	100.00	6e-128	gi|446967423|ref|WP_001044679.1|	MULTISPECIES: DNA-binding response regulator [Bacillus]
Bt-GS57GL000619	100.00	0.0	gi|446464793|ref|WP_000542647.1|	MULTISPECIES: serine protease [Bacillus]
Bt-GS57GL000620	97.81	9e-76	gi|446073525|ref|WP_000151380.1|	CoA-binding protein [Bacillus anthracis]
Bt-GS57GL000621	100.00	0.0	gi|446984946|ref|WP_001062202.1|	MULTISPECIES: DNA topoisomerase IV subunit B [Bacillus]
Bt-GS57GL000622	99.88	0.0	gi|447070214|ref|WP_001147470.1|	MULTISPECIES: DNA topoisomerase IV subunit A [Bacillus]
Bt-GS57GL000623	98.29	8e-97	gi|228857521|gb|EEN02017.1|	Oxidoreductase [Bacillus thuringiensis IBL 4222]
Bt-GS57GL000624	100.00	4e-100	gi|872717642|ref|WP_048568324.1|	oxidoreductase [Bacillus cereus]
Bt-GS57GL000625	100.00	3e-81	gi|500311255|gb|EOO32507.1|	PhnB protein [Bacillus cereus VD133]
Bt-GS57GL000626	100.00	2e-180	gi|446673220|ref|WP_000750566.1|	MULTISPECIES: alkaline phosphatase [Bacillus]
Bt-GS57GL000627	100.00	2e-113	gi|228603558|gb|EEK61033.1|	Transcriptional regulator, TetR [Bacillus cereus 172560W]
Bt-GS57GL000628	100.00	5e-175	gi|446549222|ref|WP_000626568.1|	MULTISPECIES: ABC transporter ATP-binding protein [Bacillus]
Bt-GS57GL000629	100.00	3e-152	gi|446964183|ref|WP_001041439.1|	MULTISPECIES: ABC transporter permease [Bacillus cereus group]
Bt-GS57GL000630	100.00	8e-99	gi|446787502|ref|WP_000864758.1|	MULTISPECIES: RNA polymerase subunit sigma-24 [Bacillus cereus group]
Bt-GS57GL000631	100.00	0.0	gi|446290388|ref|WP_000368243.1|	MULTISPECIES: ECF-type sigma factor negative effector [Bacillus]
Bt-GS57GL000632	100.00	0.0	gi|446448874|ref|WP_000526729.1|	MULTISPECIES: LytR family transcriptional regulator [Bacillus cereus group]
Bt-GS57GL000633	100.00	0.0	gi|446650186|ref|WP_000727532.1|	MULTISPECIES: peptide ABC transporter substrate-binding protein [Bacillus cereus group]
Bt-GS57GL000634	100.00	0.0	gi|446746216|ref|WP_000823472.1|	MULTISPECIES: peptide ABC transporter substrate-binding protein [Bacillus]
Bt-GS57GL000635	100.00	0.0	gi|446746187|ref|WP_000823443.1|	MULTISPECIES: peptide ABC transporter substrate-binding protein [Bacillus cereus group]
Bt-GS57GL000636	100.00	2e-139	gi|446750991|ref|WP_000828247.1|	MULTISPECIES: methyltransferase [Bacilli]
Bt-GS57GL000637	98.85	5e-39	gi|837637755|gb|KLV20863.1|	keratin [Bacillus anthracis]
Bt-GS57GL000638	100.00	7e-60	gi|806770648|emb|CRG01132.1|	Uncharacterised protein [Streptococcus pneumoniae]
Bt-GS57GL000639	100.00	3e-61	gi|446433668|ref|WP_000511523.1|	MULTISPECIES: glyoxalase [Bacillus cereus group]
Bt-GS57GL000640	100.00	0.0	gi|565325706|gb|ETE88634.1|	membrane protein [Bacillus thuringiensis serovar aizawai str. Hu4-2]
Bt-GS57GL000641	100.00	0.0	gi|446097252|ref|WP_000175107.1|	MULTISPECIES: phosphonate ABC transporter permease [Bacillus cereus group]
Bt-GS57GL000642	100.00	2e-18	gi|447038937|ref|WP_001116193.1|	MULTISPECIES: phosphonate ABC transporter permease [Bacillus]
Bt-GS57GL000643	100.00	0.0	gi|445973810|ref|WP_000051665.1|	MULTISPECIES: amino acid permease [Bacillus]
Bt-GS57GL000644	100.00	0.0	gi|447174956|ref|WP_001252212.1|	MULTISPECIES: germination protein [Bacillus cereus group]
Bt-GS57GL000645	99.34	2e-169	gi|507039468|ref|WP_016111134.1|	MULTISPECIES: amino acid permease [Bacillus cereus group]
Bt-GS57GL000646	100.00	2e-23	gi|633271643|gb|AHZ52420.1|	Spore germination protein [Bacillus thuringiensis serovar kurstaki str. YBT-1520]
Bt-GS57GL000647	100.00	0.0	gi|446456666|ref|WP_000534520.1|	MULTISPECIES: germination protein [Bacillus cereus group]
Bt-GS57GL000648	100.00	3e-20	gi|565325698|gb|ETE88626.1|	multidrug ABC transporter ATPase [Bacillus thuringiensis serovar aizawai str. Hu4-2]
Bt-GS57GL000649	100.00	0.0	gi|228805808|gb|EEM52388.1|	formate dehydrogenase [Bacillus thuringiensis serovar kurstaki str. T03a001]
Bt-GS57GL000650	100.00	8e-85	gi|409175025|gb|AFV19330.1|	uncharacterized protein YrhD [Bacillus thuringiensis Bt407]
Bt-GS57GL000651	99.04	6e-56	gi|401089900|gb|EJP98064.1|	cytoplasmic protein [Bacillus cereus IS075]
Bt-GS57GL000652	100.00	9e-157	gi|446725376|ref|WP_000802689.1|	MULTISPECIES: formate dehydrogenase accessory protein FdhD [Bacillus]
Bt-GS57GL000653	100.00	0.0	gi|487952715|ref|WP_002026181.1|	cyclic pyranopterin phosphate synthase MoaA [Bacillus cereus]
Bt-GS57GL000654	100.00	3e-148	gi|487951119|ref|WP_002024585.1|	formate transporter [Bacillus cereus]
Bt-GS57GL000655	100.00	0.0	gi|446707924|ref|WP_000785270.1|	MULTISPECIES: thiamine/molybdopterin biosynthesis protein MoeB [Bacillus]
Bt-GS57GL000656	99.41	0.0	gi|446364341|ref|WP_000442196.1|	MULTISPECIES: molybdopterin molybdenumtransferase [Bacillus cereus group]
Bt-GS57GL000657	98.68	1e-37	gi|801081908|emb|CEY40923.1|	Molybdopterin molybdenumtransferase [Streptococcus pneumoniae]
Bt-GS57GL000658	100.00	5e-85	gi|446360809|ref|WP_000438664.1|	MULTISPECIES: molybdopterin (MPT) converting factor, subunit 2 [Bacillus]
Bt-GS57GL000659	100.00	3e-38	gi|446506089|ref|WP_000583943.1|	MULTISPECIES: molybdopterin synthase sulfur carrier subunit [Bacillus]
Bt-GS57GL000660	100.00	0.0	gi|446880261|ref|WP_000957517.1|	MULTISPECIES: ATP-binding protein [Bacillus]
Bt-GS57GL000661	100.00	2e-35	gi|734583565|gb|AJA20777.1|	group-specific protein [Bacillus thuringiensis serovar galleriae]
Bt-GS57GL000662	100.00	1e-71	gi|806771110|emb|CRG00728.1|	Uncharacterised protein [Streptococcus pneumoniae]
Bt-GS57GL000663	100.00	1e-40	gi|446794091|ref|WP_000871347.1|	MULTISPECIES: membrane protein [Bacillus cereus group]
Bt-GS57GL000664	100.00	3e-177	gi|446457683|ref|WP_000535537.1|	MULTISPECIES: transporter [Bacillus]
Bt-GS57GL000665	100.00	1e-76	gi|446369965|ref|WP_000447820.1|	MULTISPECIES: membrane protein [Bacillus]
Bt-GS57GL000666	99.84	0.0	gi|228805792|gb|EEM52372.1|	Squalene-hopene cyclase [Bacillus thuringiensis serovar kurstaki str. T03a001]
Bt-GS57GL000667	100.00	9e-21	gi|446958562|ref|WP_001035818.1|	MULTISPECIES: cytochrome c biosynthesis protein [Bacillus]
Bt-GS57GL000668	99.19	4e-143	gi|446317183|ref|WP_000395038.1|	MULTISPECIES: beta-ketoacyl-ACP reductase [Bacillus]
Bt-GS57GL000669	100.00	0.0	gi|446002424|ref|WP_000080279.1|	MULTISPECIES: betaine-aldehyde dehydrogenase [Bacillus]
Bt-GS57GL000671	100.00	4e-48	gi|487951074|ref|WP_002024540.1|	sodium:pantothenate symporter [Bacillus cereus]
Bt-GS57GL000672	100.00	0.0	gi|447027563|ref|WP_001104819.1|	MULTISPECIES: sodium/panthothenate symporter [Bacillus]
Bt-GS57GL000673	100.00	0.0	gi|446679113|ref|WP_000756459.1|	MULTISPECIES: nucleoside hydrolase [Bacillus]
Bt-GS57GL000674	100.00	0.0	gi|228603661|gb|EEK61135.1|	D-alanyl-D-alanine carboxypeptidase [Bacillus cereus 172560W]
Bt-GS57GL000675	100.00	0.0	gi|228805784|gb|EEM52364.1|	Argininosuccinate lyase [Bacillus thuringiensis serovar kurstaki str. T03a001]
Bt-GS57GL000676	100.00	1e-164	gi|228805783|gb|EEM52363.1|	Acetyltransferase [Bacillus thuringiensis serovar kurstaki str. T03a001]
Bt-GS57GL000677	100.00	1e-145	gi|447193792|ref|WP_001271048.1|	MULTISPECIES: short-chain dehydrogenase [Bacillus]
Bt-GS57GL000678	100.00	0.0	gi|821629845|gb|KLA10892.1|	hypothetical protein B4158_3542 [Bacillus cereus]
Bt-GS57GL000679	100.00	0.0	gi|821629846|gb|KLA10893.1|	hypothetical protein B4158_3543 [Bacillus cereus]
Bt-GS57GL000680	100.00	7e-105	gi|446889042|ref|WP_000966298.1|	MULTISPECIES: acetyltransferase [Bacillus cereus group]
Bt-GS57GL000681	100.00	4e-57	gi|228591792|gb|EEK49632.1|	Hypothetical cytosolic protein [Bacillus cereus ATCC 10876]
Bt-GS57GL000682	100.00	3e-68	gi|446543484|ref|WP_000620830.1|	MULTISPECIES: DNA mismatch repair protein MutT [Bacillus cereus group]
Bt-GS57GL000683	100.00	1e-113	gi|445993083|ref|WP_000070938.1|	MULTISPECIES: transcriptional regulator [Bacillus]
Bt-GS57GL000684	100.00	0.0	gi|565329046|gb|ETE91974.1|	branched-chain amino acid ABC transporter permease [Bacillus thuringiensis serovar aizawai str. Hu4-2]
Bt-GS57GL000685	100.00	3e-82	gi|228805775|gb|EEM52355.1|	flavodoxin-1 [Bacillus thuringiensis serovar kurstaki str. T03a001]
Bt-GS57GL000686	100.00	2e-174	gi|228805774|gb|EEM52354.1|	BNR repeat domain protein [Bacillus thuringiensis serovar kurstaki str. T03a001]
Bt-GS57GL000687	100.00	3e-31	gi|447101894|ref|WP_001179150.1|	MULTISPECIES: cold-shock protein [Bacillus]
Bt-GS57GL000688	100.00	2e-158	gi|228805772|gb|EEM52352.1|	Exonuclease RNase T and DNA polymerase III [Bacillus thuringiensis serovar kurstaki str. T03a001]
Bt-GS57GL000689	98.88	9e-43	gi|228711973|gb|EEL63922.1|	hypothetical protein bcere0025_32060 [Bacillus cereus F65185]
Bt-GS57GL000690	100.00	2e-62	gi|806768600|emb|CRG02512.1|	Uncharacterised protein [Streptococcus pneumoniae]
Bt-GS57GL000691	100.00	0.0	gi|814307491|emb|CGG51147.1|	Uncharacterised protein [Streptococcus pneumoniae]
Bt-GS57GL000692	100.00	5e-66	gi|499422824|ref|WP_011110288.1|	hypothetical protein [Bacillus cereus]
Bt-GS57GL000693	100.00	4e-175	gi|228702470|gb|EEL54938.1|	VanW [Bacillus cereus Rock4-2]
Bt-GS57GL000694	100.00	0.0	gi|228702469|gb|EEL54937.1|	Glyoxalase [Bacillus cereus Rock4-2]
Bt-GS57GL000695	100.00	7e-98	gi|447025865|ref|WP_001103121.1|	MULTISPECIES: GCN5 family N-acetyltransferase [Bacillus]
Bt-GS57GL000696	100.00	5e-124	gi|446031862|ref|WP_000109717.1|	MULTISPECIES: methyltransferase [Bacillus cereus group]
Bt-GS57GL000697	100.00	0.0	gi|446602181|ref|WP_000679527.1|	MULTISPECIES: collagenase [Bacillus cereus group]
Bt-GS57GL000698	100.00	0.0	gi|446435162|ref|WP_000513017.1|	MULTISPECIES: two-component sensor histidine kinase [Bacillus]
Bt-GS57GL000699	100.00	4e-80	gi|446696177|ref|WP_000773523.1|	MULTISPECIES: hypothetical protein [Bacillus cereus group]
Bt-GS57GL000700	90.08	5e-62	gi|740629713|ref|WP_038415224.1|	DNA mismatch repair protein MutT [Bacillus thuringiensis]
Bt-GS57GL000701	99.25	0.0	gi|814301542|emb|CGF88248.1|	Cna protein B-type domain-containing protein [Streptococcus pneumoniae]
Bt-GS57GL000702	99.84	0.0	gi|446442311|ref|WP_000520166.1|	MULTISPECIES: collagen-binding protein [Bacillus cereus group]
Bt-GS57GL000703	97.53	0.0	gi|445983938|ref|WP_000061793.1|	MULTISPECIES: Lsa family ABC-F type ribosomal protection protein [Bacillus cereus group]
Bt-GS57GL000704	100.00	0.0	gi|447148232|ref|WP_001225488.1|	MULTISPECIES: diguanylate cyclase [Bacillus cereus group]
Bt-GS57GL000705	100.00	1e-84	gi|487952685|ref|WP_002026151.1|	MULTISPECIES: aspartate phosphatase [Bacillus]
Bt-GS57GL000706	100.00	0.0	gi|228803862|gb|EEM50502.1|	Cellulase [Bacillus thuringiensis serovar kurstaki str. T03a001]
Bt-GS57GL000707	100.00	1e-13	gi|228803863|gb|EEM50503.1|	hypothetical protein bthur0006_51570 [Bacillus thuringiensis serovar kurstaki str. T03a001]
Bt-GS57GL000708	100.00	0.0	gi|657514569|gb|KEH47413.1|	Chitinase [Bacillus thuringiensis serovar kurstaki str. HD-1]
Bt-GS57GL000709	100.00	0.0	gi|633271584|gb|AHZ52361.1|	fibronectin type III domain-containing protein [Bacillus thuringiensis serovar kurstaki str. YBT-1520]
Bt-GS57GL000710	100.00	0.0	gi|228803893|gb|EEM50529.1|	Fibronectin type III domain protein [Bacillus thuringiensis serovar kurstaki str. T03a001]
Bt-GS57GL000711	100.00	2e-106	gi|401112071|gb|EJQ19952.1|	hypothetical protein IE5_03269 [Bacillus cereus BAG3X2-2]
Bt-GS57GL000712	100.00	5e-22	gi|228702663|gb|EEL55130.1|	hypothetical protein bcere0023_33690 [Bacillus cereus Rock4-2]
Bt-GS57GL000713	98.57	9e-36	gi|446011105|ref|WP_000088960.1|	MULTISPECIES: hypothetical protein [Bacillus]
Bt-GS57GL000714	100.00	3e-17	gi|218163431|gb|ACK63423.1|	hypothetical protein BCB4264_A3535 [Bacillus cereus B4264]
Bt-GS57GL000715	100.00	8e-49	gi|884876176|emb|CKG86448.1|	Uncharacterised protein [Streptococcus pneumoniae]
Bt-GS57GL000716	100.00	0.0	gi|446403998|ref|WP_000481853.1|	MULTISPECIES: chemotaxis protein [Bacillus cereus group]
Bt-GS57GL000717	100.00	2e-23	gi|446646770|ref|WP_000724116.1|	MULTISPECIES: hisitidine kinase [Bacillus]
Bt-GS57GL000718	100.00	0.0	gi|228589598|gb|EEK47495.1|	TPR domain protein [Bacillus cereus ATCC 10876]
Bt-GS57GL000719	100.00	8e-145	gi|446857082|ref|WP_000934338.1|	CDP-glucose 4,6-dehydratase [Bacillus cereus]
Bt-GS57GL000720	61.70	1e-09	gi|229687682|gb|EEO79755.1|	CDP-glucose 4,6-dehydratase-like protein [Yersinia pestis biovar Orientalis str. India 195]
Bt-GS57GL000721	99.69	0.0	gi|446484099|ref|WP_000561953.1|	MULTISPECIES: CDP-abequose synthase [Bacillus cereus group]
Bt-GS57GL000722	100.00	0.0	gi|447010267|ref|WP_001087523.1|	MULTISPECIES: glycosyl transferase [Bacillus cereus group]
Bt-GS57GL000723	97.40	3e-105	gi|446787178|ref|WP_000864434.1|	MULTISPECIES: glucose-1-phosphate cytidylyltransferase [Bacillus]
Bt-GS57GL000724	100.00	1e-130	gi|228806022|gb|EEM52601.1|	hypothetical protein bthur0006_31640 [Bacillus thuringiensis serovar kurstaki str. T03a001]
Bt-GS57GL000725	98.62	4e-78	gi|228710073|gb|EEL62056.1|	GerZC [Bacillus cereus F65185]
Bt-GS57GL000726	98.88	2e-99	gi|228806021|gb|EEM52600.1|	GerZC [Bacillus thuringiensis serovar kurstaki str. T03a001]
Bt-GS57GL000727	99.29	2e-73	gi|806769902|emb|CRG01720.1|	Spore germination protein YndE [Streptococcus pneumoniae]
Bt-GS57GL000728	89.72	3e-103	gi|446449523|ref|WP_000527378.1|	hypothetical protein [Bacillus cereus]
Bt-GS57GL000729	100.00	2e-62	gi|937495349|gb|KPN74962.1|	spore gernimation protein, partial [Shewanella sp. Sh95]
Bt-GS57GL000731	59.38	1e-12	gi|500288305|gb|EOO12622.1|	hypothetical protein IG9_05353, partial [Bacillus cereus HuA2-9]
Bt-GS57GL000732	100.00	2e-117	gi|447126955|ref|WP_001204211.1|	cell filamentation protein Fic [Bacillus cereus]
Bt-GS57GL000733	91.75	9e-48	gi|228786198|gb|EEM34193.1|	Chitin-binding domain 3 protein [Bacillus thuringiensis serovar thuringiensis str. T01001]
Bt-GS57GL000734	96.59	0.0	gi|558580842|gb|AHA72977.1|	Chitin binding protein [Bacillus thuringiensis YBT-1518]
Bt-GS57GL000735	100.00	3e-82	gi|676320050|gb|AIM30889.1|	hypothetical protein DF16_orf02474 [Bacillus thuringiensis serovar kurstaki str. YBT-1520]
Bt-GS57GL000737	97.08	1e-74	gi|740629722|ref|WP_038415233.1|	hypothetical protein [Bacillus thuringiensis]
Bt-GS57GL000738	72.86	4e-15	gi|482654424|emb|CCW08443.1|	hypothetical protein EBGED10_51740 [Bacillus sp. GeD10]
Bt-GS57GL000739	100.00	0.0	gi|446780051|ref|WP_000857307.1|	MULTISPECIES: pyridine nucleotide-disulfide oxidoreductase [Bacillus]
Bt-GS57GL000740	90.12	3e-37	gi|401639079|gb|EJS56820.1|	hypothetical protein ICG_02361, partial [Bacillus cereus BAG1X1-3]
Bt-GS57GL000741	47.01	3e-25	gi|580770613|gb|EVH92971.1|	metallo-beta-lactamase [Staphylococcus aureus FVRH6067]
Bt-GS57GL000742	99.18	2e-63	gi|446405225|ref|WP_000483080.1|	MULTISPECIES: CDP-diacylglycerol--serine O-phosphatidyltransferase [Bacillus]
Bt-GS57GL000743	100.00	8e-27	gi|446359659|ref|WP_000437514.1|	MULTISPECIES: hypothetical protein [Bacillus cereus group]
Bt-GS57GL000744	100.00	2e-91	gi|446558862|ref|WP_000636208.1|	MULTISPECIES: alanine acetyltransferase [Bacillus]
Bt-GS57GL000745	100.00	9e-68	gi|565328539|gb|ETE91467.1|	hy [Bacillus thuringiensis serovar aizawai str. Hu4-2]
Bt-GS57GL000746	100.00	0.0	gi|446328717|ref|WP_000406572.1|	MULTISPECIES: 2-hydroxy-acid oxidase [Bacillus cereus group]
Bt-GS57GL000747	100.00	3e-177	gi|446788570|ref|WP_000865826.1|	MULTISPECIES: sodium transporter [Bacillus cereus group]
Bt-GS57GL000748	100.00	0.0	gi|446948243|ref|WP_001025499.1|	MULTISPECIES: hisitidine kinase [Bacillus]
Bt-GS57GL000749	100.00	6e-19	gi|806768686|emb|CRG02465.1|	Uncharacterised protein [Streptococcus pneumoniae]
Bt-GS57GL000750	100.00	0.0	gi|657515911|gb|KEH48674.1|	Selenoprotein O-like protein and cysteine-containing-like protein [Bacillus thuringiensis serovar kurstaki str. HD-1]
Bt-GS57GL000751	100.00	0.0	gi|446569079|ref|WP_000646425.1|	MULTISPECIES: NADPH:quinone reductase [Bacillus cereus group]
Bt-GS57GL000752	98.25	1e-60	gi|446494027|ref|WP_000571881.1|	MULTISPECIES: transcriptional regulator [Bacillus]
Bt-GS57GL000753	100.00	1e-16	gi|565328548|gb|ETE91476.1|	transcriptional regulator [Bacillus thuringiensis serovar aizawai str. Hu4-2]
Bt-GS57GL000754	100.00	0.0	gi|228805997|gb|EEM52576.1|	FAD-binding monooxygenase, PheA/TfdB [Bacillus thuringiensis serovar kurstaki str. T03a001]
Bt-GS57GL000755	100.00	0.0	gi|545601562|ref|WP_021728794.1|	MULTISPECIES: glycerophosphoryl diester phosphodiesterase [Bacillus cereus group]
Bt-GS57GL000756	100.00	4e-176	gi|449021313|gb|AGE76476.1|	Transposase [Bacillus thuringiensis serovar kurstaki str. HD73]
Bt-GS57GL000757	100.00	2e-75	gi|489377144|ref|WP_003283868.1|	transposase [Bacillus cereus]
Bt-GS57GL000758	100.00	3e-91	gi|734583481|gb|AJA20693.1|	group-specific protein [Bacillus thuringiensis serovar galleriae]
Bt-GS57GL000759	100.00	3e-167	gi|446273830|ref|WP_000351685.1|	MULTISPECIES: LysR family transcriptional regulator [Bacillus cereus group]
Bt-GS57GL000760	100.00	0.0	gi|487926922|ref|WP_002000388.1|	MULTISPECIES: MFS transporter [Bacillus]
Bt-GS57GL000761	100.00	7e-39	gi|228805992|gb|EEM52571.1|	hypothetical protein bthur0006_31340 [Bacillus thuringiensis serovar kurstaki str. T03a001]
Bt-GS57GL000762	100.00	0.0	gi|446837909|ref|WP_000915165.1|	MULTISPECIES: penicillin-binding protein [Bacillus]
Bt-GS57GL000763	100.00	0.0	gi|228805990|gb|EEM52569.1|	Agmatine deiminase [Bacillus thuringiensis serovar kurstaki str. T03a001]
Bt-GS57GL000764	100.00	0.0	gi|228805989|gb|EEM52568.1|	Porphyromonas-type peptidyl-arginine deiminase [Bacillus thuringiensis serovar kurstaki str. T03a001]
Bt-GS57GL000765	100.00	7e-151	gi|446210130|ref|WP_000287985.1|	MULTISPECIES: MerR family transcriptional regulator [Bacillus cereus group]
Bt-GS57GL000766	100.00	0.0	gi|447166928|ref|WP_001244184.1|	MULTISPECIES: agmatine deiminase [Bacillus cereus group]
Bt-GS57GL000767	100.00	0.0	gi|228805986|gb|EEM52565.1|	Oligoendopeptidase F [Bacillus thuringiensis serovar kurstaki str. T03a001]
Bt-GS57GL000768	100.00	6e-154	gi|446051339|ref|WP_000129194.1|	MULTISPECIES: N-hydroxyarylamine O-acetyltransferase [Bacillus cereus group]
Bt-GS57GL000769	100.00	0.0	gi|228805984|gb|EEM52563.1|	Glucan 1,4-alpha-maltohexaosidase [Bacillus thuringiensis serovar kurstaki str. T03a001]
Bt-GS57GL000770	100.00	0.0	gi|447017932|ref|WP_001095188.1|	MULTISPECIES: mannonate oxidoreductase [Bacillus cereus group]
Bt-GS57GL000771	100.00	1e-96	gi|446178610|ref|WP_000256465.1|	MULTISPECIES: GCN5 family N-acetyltransferase [Bacillus]
Bt-GS57GL000772	100.00	3e-134	gi|446964800|ref|WP_001042056.1|	MULTISPECIES: phosphoglycerate mutase [Bacillus]
Bt-GS57GL000773	100.00	2e-150	gi|228702620|gb|EEL55087.1|	Modification methylase, HemK [Bacillus cereus Rock4-2]
Bt-GS57GL000774	100.00	0.0	gi|228805979|gb|EEM52558.1|	Quinone oxidoreductase [Bacillus thuringiensis serovar kurstaki str. T03a001]
Bt-GS57GL000775	100.00	2e-171	gi|446326021|ref|WP_000403876.1|	MULTISPECIES: LysR family transcriptional regulator [Bacillus cereus group]
Bt-GS57GL000776	100.00	1e-19	gi|228805977|gb|EEM52556.1|	hypothetical protein bthur0006_31190 [Bacillus thuringiensis serovar kurstaki str. T03a001]
Bt-GS57GL000777	100.00	3e-103	gi|228712304|gb|EEL64251.1|	hypothetical protein bcere0025_30890 [Bacillus cereus F65185]
Bt-GS57GL000778	100.00	1e-77	gi|884872410|emb|CKI05374.1|	Protein of uncharacterised function (DUF2690) [Streptococcus pneumoniae]
Bt-GS57GL000779	100.00	1e-99	gi|447158172|ref|WP_001235428.1|	MULTISPECIES: aminoglycoside 6-adenylyltransferase [Bacillus cereus group]
Bt-GS57GL000780	99.29	1e-79	gi|446826205|ref|WP_000903461.1|	MULTISPECIES: DNA damage-inducible protein DinB [Bacillus cereus group]
Bt-GS57GL000781	100.00	4e-90	gi|228712300|gb|EEL64247.1|	hypothetical protein bcere0025_30850 [Bacillus cereus F65185]
Bt-GS57GL000782	100.00	2e-75	gi|489377144|ref|WP_003283868.1|	transposase [Bacillus cereus]
Bt-GS57GL000783	100.00	4e-176	gi|449021313|gb|AGE76476.1|	Transposase [Bacillus thuringiensis serovar kurstaki str. HD73]
Bt-GS57GL000784	100.00	0.0	gi|228805971|gb|EEM52550.1|	hypothetical protein bthur0006_31130 [Bacillus thuringiensis serovar kurstaki str. T03a001]
Bt-GS57GL000785	100.00	2e-144	gi|446888499|ref|WP_000965755.1|	MULTISPECIES: hypothetical protein [Bacillus cereus group]
Bt-GS57GL000786	100.00	5e-179	gi|228805969|gb|EEM52548.1|	Transport system permease protein [Bacillus thuringiensis serovar kurstaki str. T03a001]
Bt-GS57GL000787	100.00	2e-105	gi|872717599|ref|WP_048568281.1|	iron ABC transporter permease [Bacillus cereus]
Bt-GS57GL000788	99.06	3e-52	gi|589237340|emb|CDN36925.1|	unnamed protein product [Bacillus thuringiensis DB27]
Bt-GS57GL000789	100.00	7e-176	gi|446650852|ref|WP_000728198.1|	MULTISPECIES: iron-hydroxamate ABC transporter substrate-binding protein [Bacillus cereus group]
Bt-GS57GL000790	100.00	2e-104	gi|446100613|ref|WP_000178468.1|	MULTISPECIES: acetyltransferase [Bacillus cereus group]
Bt-GS57GL000791	100.00	7e-37	gi|384387081|gb|AFH84742.1|	Group-specific protein [Bacillus anthracis str. H9401]
Bt-GS57GL000792	100.00	0.0	gi|446360137|ref|WP_000437992.1|	MULTISPECIES: membrane protein [Bacillus]
Bt-GS57GL000793	100.00	2e-63	gi|806770168|emb|CRG01523.1|	Protein of uncharacterised function (DUF1806) [Streptococcus pneumoniae]
Bt-GS57GL000794	100.00	7e-130	gi|446361628|ref|WP_000439483.1|	MULTISPECIES: bacillithiol biosynthesis deacetylase BshB2 [Bacillus]
Bt-GS57GL000795	100.00	4e-146	gi|228702602|gb|EEL55069.1|	NAD-dependent epimerase/dehydratase:Short-chain dehydrogenase/reductase SDR [Bacillus cereus Rock4-2]
Bt-GS57GL000796	99.85	0.0	gi|545600960|ref|WP_021728516.1|	MULTISPECIES: maturase/reverse transcriptase [Bacillus cereus group]
Bt-GS57GL000797	100.00	2e-45	gi|446787762|ref|WP_000865018.1|	MULTISPECIES: hypothetical protein [Bacillus]
Bt-GS57GL000798	100.00	3e-14	gi|228702600|gb|EEL55067.1|	hypothetical protein bcere0023_33060 [Bacillus cereus Rock4-2]
Bt-GS57GL000799	100.00	5e-34	gi|500309161|gb|EOO30723.1|	XpaF1 protein [Bacillus cereus VD133]
Bt-GS57GL000800	100.00	5e-97	gi|446492182|ref|WP_000570036.1|	MULTISPECIES: hypothetical protein [Bacillus cereus group]
Bt-GS57GL000801	100.00	0.0	gi|446680655|ref|WP_000758001.1|	MULTISPECIES: Bcr/CflA family drug resistance efflux transporter [Bacillus]
Bt-GS57GL000802	100.00	0.0	gi|228702596|gb|EEL55063.1|	Uncharacterized transporter [Bacillus cereus Rock4-2]
Bt-GS57GL000803	98.41	4e-141	gi|194709246|pdb|3DHA|A	Chain A, An Ultral High Resolution Structure Of N-acyl Homoserine Lactone Hydrolase With The Product N-hexanoyl-l-homoserine Bound At An Alternative Site
Bt-GS57GL000804	100.00	2e-42	gi|823273467|dbj|BAR83315.1|	acetyltransferase [Bacillus thuringiensis serovar tolworthi]
Bt-GS57GL000805	96.30	8e-39	gi|446824439|ref|WP_000901695.1|	MULTISPECIES: hypothetical protein [Bacillus cereus group]
Bt-GS57GL000806	100.00	2e-80	gi|446888546|ref|WP_000965802.1|	MULTISPECIES: membrane protein [Bacillus cereus group]
Bt-GS57GL000807	100.00	6e-75	gi|665937492|ref|WP_031303540.1|	MULTISPECIES: membrane protein [Bacillus cereus group]
Bt-GS57GL000808	100.00	1e-131	gi|446677479|ref|WP_000754825.1|	MULTISPECIES: catabolite gene activator protein [Bacillus cereus group]
Bt-GS57GL000809	100.00	4e-141	gi|446606903|ref|WP_000684249.1|	MULTISPECIES: phosphoesterase [Bacillus cereus group]
Bt-GS57GL000810	100.00	1e-24	gi|228805948|gb|EEM52527.1|	Uncharacterized oxidoreductase czcO-like protein [Bacillus thuringiensis serovar kurstaki str. T03a001]
Bt-GS57GL000811	100.00	1e-44	gi|228591922|gb|EEK49759.1|	hypothetical protein bcere0002_31980 [Bacillus cereus ATCC 10876]
Bt-GS57GL000812	100.00	5e-64	gi|488029749|ref|WP_002101148.1|	MULTISPECIES: penicillin-binding protein [Bacillus cereus group]
Bt-GS57GL000813	100.00	2e-42	gi|228805945|gb|EEM52524.1|	hypothetical protein bthur0006_30870 [Bacillus thuringiensis serovar kurstaki str. T03a001]
Bt-GS57GL000814	100.00	1e-150	gi|228805944|gb|EEM52523.1|	Beta-lactamase 2 [Bacillus thuringiensis serovar kurstaki str. T03a001]
Bt-GS57GL000815	100.00	0.0	gi|565326163|gb|ETE89091.1|	hydroxylamine reductase [Bacillus thuringiensis serovar aizawai str. Leapi01]
Bt-GS57GL000816	97.79	0.0	gi|228857699|gb|EEN02192.1|	hypothetical protein bthur0014_30990 [Bacillus thuringiensis IBL 4222]
Bt-GS57GL000817	100.00	2e-55	gi|446351633|ref|WP_000429488.1|	MULTISPECIES: PadR family transcriptional regulator [Bacillus]
Bt-GS57GL000818	99.19	3e-66	gi|228591913|gb|EEK49750.1|	hypothetical protein bcere0002_31890 [Bacillus cereus ATCC 10876]
Bt-GS57GL000819	100.00	4e-145	gi|445939614|ref|WP_000017469.1|	MULTISPECIES: glycosyl transferase family 8 [Bacillus cereus group]
Bt-GS57GL000820	100.00	4e-139	gi|446760571|ref|WP_000837827.1|	MULTISPECIES: ABC transporter permease [Bacillus cereus group]
Bt-GS57GL000821	100.00	0.0	gi|446677713|ref|WP_000755059.1|	MULTISPECIES: decaprenyl diphosphate synthase [Bacillus]
Bt-GS57GL000822	100.00	8e-88	gi|401111975|gb|EJQ19856.1|	hypothetical protein IE5_03173 [Bacillus cereus BAG3X2-2]
Bt-GS57GL000823	99.77	0.0	gi|565334699|gb|ETE97627.1|	glycosyl hydrolase [Bacillus thuringiensis serovar aizawai str. Hu4-2]
Bt-GS57GL000824	100.00	1e-146	gi|545600555|ref|WP_021728185.1|	MULTISPECIES: glycosyl transferase [Bacillus cereus group]
Bt-GS57GL000825	100.00	1e-132	gi|488029744|ref|WP_002101143.1|	MULTISPECIES: RNA polymerase sigma factor SigI [Bacillus]
Bt-GS57GL000826	78.37	0.0	gi|755163167|ref|WP_042511985.1|	membrane protein [Bacillus cereus]
Bt-GS57GL000827	100.00	0.0	gi|565326176|gb|ETE89104.1|	glycosyl transferase family 2 [Bacillus thuringiensis serovar aizawai str. Leapi01]
Bt-GS57GL000828	94.72	5e-161	gi|228793398|gb|EEM40945.1|	Glycosyl transferase and polysaccharide deacetylase fusion protein [Bacillus thuringiensis serovar sotto str. T04001]
Bt-GS57GL000829	100.00	0.0	gi|565326177|gb|ETE89105.1|	glycosyl transferase [Bacillus thuringiensis serovar aizawai str. Leapi01]
Bt-GS57GL000830	96.47	2e-44	gi|446585611|ref|WP_000662957.1|	MULTISPECIES: transcriptional regulator [Bacillus cereus group]
Bt-GS57GL000831	100.00	1e-15	gi|814305923|emb|CGG57771.1|	Uncharacterised protein [Streptococcus pneumoniae]
Bt-GS57GL000832	100.00	1e-58	gi|446995725|ref|WP_001072981.1|	MULTISPECIES: transcriptional regulator [Bacillus]
Bt-GS57GL000833	100.00	2e-99	gi|446777972|ref|WP_000855228.1|	MULTISPECIES: NAD(P)H oxidoreductase [Bacillus cereus group]
Bt-GS57GL000834	100.00	0.0	gi|228805926|gb|EEM52505.1|	hypothetical protein bthur0006_30680 [Bacillus thuringiensis serovar kurstaki str. T03a001]
Bt-GS57GL000835	100.00	3e-102	gi|545600553|ref|WP_021728183.1|	MULTISPECIES: GNAT family acetyltransferase [Bacillus cereus group]
Bt-GS57GL000836	100.00	3e-100	gi|446698007|ref|WP_000775353.1|	MULTISPECIES: GNAT family acetyltransferase [Bacillus cereus group]
Bt-GS57GL000837	100.00	1e-150	gi|821621929|gb|KLA03139.1|	hypothetical protein B4158_3350 [Bacillus cereus]
Bt-GS57GL000838	100.00	2e-174	gi|446772058|ref|WP_000849314.1|	MULTISPECIES: isomerase [Bacillus cereus group]
Bt-GS57GL000839	95.65	2e-34	gi|384387025|gb|AFH84686.1|	Group-specific protein [Bacillus anthracis str. H9401]
Bt-GS57GL000840	100.00	5e-148	gi|228805920|gb|EEM52499.1|	hypothetical protein bthur0006_30620 [Bacillus thuringiensis serovar kurstaki str. T03a001]
Bt-GS57GL000841	100.00	3e-166	gi|446277396|ref|WP_000355251.1|	MULTISPECIES: aminoglycoside phosphotransferase [Bacillus cereus group]
Bt-GS57GL000842	100.00	1e-163	gi|228805918|gb|EEM52497.1|	metallo-beta-lactamase [Bacillus thuringiensis serovar kurstaki str. T03a001]
Bt-GS57GL000843	100.00	3e-107	gi|446777944|ref|WP_000855200.1|	MULTISPECIES: esterase [Bacillus cereus group]
Bt-GS57GL000844	100.00	0.0	gi|488029735|ref|WP_002101134.1|	MULTISPECIES: collagenase [Bacillus cereus group]
Bt-GS57GL000845	100.00	4e-73	gi|228702717|gb|EEL55183.1|	hypothetical protein bcere0023_32600 [Bacillus cereus Rock4-2]
Bt-GS57GL000846	100.00	0.0	gi|446098788|ref|WP_000176643.1|	MULTISPECIES: oxidoreductase [Bacillus cereus group]
Bt-GS57GL000847	100.00	1e-141	gi|228805913|gb|EEM52492.1|	Transcriptional regulator, GntR [Bacillus thuringiensis serovar kurstaki str. T03a001]
Bt-GS57GL000848	100.00	6e-71	gi|446158334|ref|WP_000236189.1|	MULTISPECIES: regulatory protein spx 2 [Bacillus]
Bt-GS57GL000849	97.73	1e-17	gi|487924418|ref|WP_001997884.1|	hypothetical protein [Bacillus anthracis]
Bt-GS57GL000850	96.55	6e-65	gi|446015362|ref|WP_000093217.1|	MULTISPECIES: Rrf2 family transcriptional regulator [Bacillus]
Bt-GS57GL000851	100.00	7e-57	gi|674822632|gb|KFL75188.1|	IDEAL domain protein [Bacillus cereus ATCC 10876]
Bt-GS57GL000852	100.00	0.0	gi|228702710|gb|EEL55176.1|	Serine transporter [Bacillus cereus Rock4-2]
Bt-GS57GL000853	100.00	2e-93	gi|228805907|gb|EEM52486.1|	hypothetical protein bthur0006_30490 [Bacillus thuringiensis serovar kurstaki str. T03a001]
Bt-GS57GL000854	100.00	6e-115	gi|446081083|ref|WP_000158938.1|	MULTISPECIES: nitroreductase [Bacillus]
Bt-GS57GL000855	100.00	3e-54	gi|446922848|ref|WP_001000104.1|	MULTISPECIES: MarR family transcriptional regulator [Bacillus]
Bt-GS57GL000856	100.00	2e-15	gi|228591973|gb|EEK49809.1|	hypothetical protein bcere0002_31540 [Bacillus cereus ATCC 10876]
Bt-GS57GL000857	100.00	5e-144	gi|446181010|ref|WP_000258865.1|	MULTISPECIES: GTP cyclohydrolase [Bacillus]
Bt-GS57GL000858	100.00	0.0	gi|446812173|ref|WP_000889429.1|	MULTISPECIES: bifunctional diaminohydroxyphosphoribosylaminopyrimidine deaminase/5-amino-6-(5-phosphoribosylamino)uracil reductase [Bacillus]
Bt-GS57GL000859	100.00	4e-109	gi|228591970|gb|EEK49806.1|	nucleotidase [Bacillus cereus ATCC 10876]
Bt-GS57GL000860	100.00	1e-17	gi|884878247|emb|CKG26573.1|	Uncharacterised protein [Streptococcus pneumoniae]
Bt-GS57GL000861	100.00	0.0	gi|446344145|ref|WP_000422000.1|	MULTISPECIES: chemotaxis protein [Bacillus cereus group]
Bt-GS57GL000863	92.45	5e-83	gi|675835511|gb|AIM07184.1|	enhancin family protein [Bacillus anthracis]
Bt-GS57GL000864	100.00	0.0	gi|446748992|ref|WP_000826248.1|	MULTISPECIES: enhancin [Bacillus cereus group]
Bt-GS57GL000865	100.00	0.0	gi|545600551|ref|WP_021728181.1|	MULTISPECIES: bacillolysin [Bacillus cereus group]
Bt-GS57GL000866	100.00	2e-166	gi|446569919|ref|WP_000647265.1|	MULTISPECIES: quinone oxidoreductase [Bacillus cereus group]
Bt-GS57GL000867	100.00	7e-16	gi|657515807|gb|KEH48570.1|	hypothetical protein BG09_2691 [Bacillus thuringiensis serovar kurstaki str. HD-1]
Bt-GS57GL000868	100.00	1e-46	gi|228805896|gb|EEM52475.1|	Glucose-6-phosphate 1-dehydrogenase [Bacillus thuringiensis serovar kurstaki str. T03a001]
Bt-GS57GL000869	100.00	0.0	gi|228591963|gb|EEK49799.1|	Glucose-6-phosphate 1-dehydrogenase [Bacillus cereus ATCC 10876]
Bt-GS57GL000870	99.85	0.0	gi|228702696|gb|EEL55162.1|	Transketolase [Bacillus cereus Rock4-2]
Bt-GS57GL000871	100.00	4e-173	gi|545600550|ref|WP_021728180.1|	MULTISPECIES: 6-phosphogluconate dehydrogenase (decarboxylating) [Bacillus cereus group]
Bt-GS57GL000872	100.00	8e-85	gi|545600549|ref|WP_021728179.1|	MULTISPECIES: fructose-6-phosphate aldolase [Bacillus cereus group]
Bt-GS57GL000873	100.00	0.0	gi|446980360|ref|WP_001057616.1|	MULTISPECIES: 2-keto-3-deoxygluconate permease [Bacillus]
Bt-GS57GL000874	100.00	0.0	gi|446177076|ref|WP_000254931.1|	MULTISPECIES: gluconate kinase [Bacillus cereus group]
Bt-GS57GL000875	100.00	0.0	gi|633271428|gb|AHZ52205.1|	6-phosphogluconolactonase [Bacillus thuringiensis serovar kurstaki str. YBT-1520]
Bt-GS57GL000876	94.83	4e-27	gi|570713484|gb|AHE84823.1|	alginate lyase [Bacillus anthracis str. A16R]
Bt-GS57GL000877	98.76	2e-140	gi|228592050|gb|EEK49885.1|	hypothetical protein bcere0002_31370 [Bacillus cereus ATCC 10876]
Bt-GS57GL000878	100.00	2e-100	gi|446273076|ref|WP_000350931.1|	MULTISPECIES: hypothetical protein [Bacillus cereus group]
Bt-GS57GL000879	100.00	7e-161	gi|446737480|ref|WP_000814736.1|	MULTISPECIES: membrane protein [Bacillus cereus group]
Bt-GS57GL000880	100.00	1e-63	gi|228806074|gb|EEM52652.1|	SH3 domain protein [Bacillus thuringiensis serovar kurstaki str. T03a001]
Bt-GS57GL000881	100.00	2e-138	gi|446468675|ref|WP_000546529.1|	MULTISPECIES: hypothetical protein [Bacillus cereus group]
Bt-GS57GL000882	100.00	0.0	gi|446681026|ref|WP_000758372.1|	MULTISPECIES: CDP-4-dehydro-6-deoxy-D-gulose 4-reductase [Bacillus cereus group]
Bt-GS57GL000883	100.00	0.0	gi|446357916|ref|WP_000435771.1|	MULTISPECIES: SAM-dependent methyltransferase [Bacillus cereus group]
Bt-GS57GL000884	100.00	0.0	gi|446090810|ref|WP_000168665.1|	MULTISPECIES: CDP-glucose 4,6-dehydratase [Bacillus cereus group]
Bt-GS57GL000885	99.58	8e-139	gi|446571459|ref|WP_000648805.1|	glucose-1-phosphate cytidylyltransferase [Bacillus cereus]
Bt-GS57GL000886	100.00	5e-153	gi|674822682|gb|KFL75238.1|	glycosyl transferase 2 family protein [Bacillus cereus ATCC 10876]
Bt-GS57GL000887	100.00	8e-68	gi|487989629|ref|WP_002061941.1|	MULTISPECIES: MerR family transcriptional regulator [Bacillus cereus group]
Bt-GS57GL000888	100.00	0.0	gi|446324401|ref|WP_000402256.1|	MULTISPECIES: membrane protein [Bacillus]
Bt-GS57GL000889	100.00	6e-74	gi|446536530|ref|WP_000613876.1|	MULTISPECIES: ATP synthase subunit I [Bacillus]
Bt-GS57GL000890	100.00	3e-98	gi|47606249|sp|P61546.1|Y3390_BACC1	RecName: Full=UPF0316 protein BCE_3390
Bt-GS57GL000891	96.15	5e-36	gi|446670331|ref|WP_000747677.1|	MULTISPECIES: membrane protein [Bacillus cereus group]
Bt-GS57GL000892	100.00	5e-71	gi|821621878|gb|KLA03088.1|	hypothetical protein B4158_3299 [Bacillus cereus]
Bt-GS57GL000893	100.00	5e-177	gi|228806062|gb|EEM52640.1|	TPR domain protein [Bacillus thuringiensis serovar kurstaki str. T03a001]
Bt-GS57GL000894	100.00	0.0	gi|446757599|ref|WP_000834855.1|	MULTISPECIES: MFS transporter [Bacillus]
Bt-GS57GL000895	100.00	4e-104	gi|734583361|gb|AJA20573.1|	PadR family transcriptional regulator [Bacillus thuringiensis serovar galleriae]
Bt-GS57GL000896	100.00	4e-152	gi|228806059|gb|EEM52637.1|	ubiE/COQ5 methyltransferase [Bacillus thuringiensis serovar kurstaki str. T03a001]
Bt-GS57GL000897	100.00	2e-30	gi|228806058|gb|EEM52636.1|	Collagen-like triple helix repeat protein [Bacillus thuringiensis serovar kurstaki str. T03a001]
Bt-GS57GL000898	100.00	4e-20	gi|801027412|emb|CEV41663.1|	Uncharacterised protein [Streptococcus pneumoniae]
Bt-GS57GL000899	100.00	3e-19	gi|821621871|gb|KLA03081.1|	hypothetical protein B4158_3292 [Bacillus cereus]
Bt-GS57GL000900	98.88	1e-45	gi|446523887|ref|WP_000601233.1|	MULTISPECIES: acetyltransferase [Bacillus cereus group]
Bt-GS57GL000901	98.78	1e-36	gi|446461871|ref|WP_000539725.1|	MULTISPECIES: membrane protein [Bacillus cereus group]
Bt-GS57GL000902	99.72	0.0	gi|545600545|ref|WP_021728175.1|	MULTISPECIES: AI-2E family transporter [Bacillus cereus group]
Bt-GS57GL000903	100.00	0.0	gi|446163940|ref|WP_000241795.1|	MULTISPECIES: 1-deoxy-D-xylulose-5-phosphate reductoisomerase [Bacillus]
Bt-GS57GL000904	100.00	0.0	gi|228806052|gb|EEM52630.1|	hypothetical protein bthur0006_30040 [Bacillus thuringiensis serovar kurstaki str. T03a001]
Bt-GS57GL000905	93.83	6e-84	gi|766618977|ref|WP_044795182.1|	DNA mismatch repair protein MutT [Bacillus cereus]
Bt-GS57GL000906	100.00	6e-163	gi|446277594|ref|WP_000355449.1|	MULTISPECIES: hypothetical protein [Bacillus cereus group]
Bt-GS57GL000908	100.00	2e-89	gi|446129570|ref|WP_000207425.1|	MULTISPECIES: acetyltransferase [Bacillus cereus group]
Bt-GS57GL000909	100.00	9e-166	gi|446840569|ref|WP_000917825.1|	MULTISPECIES: hypothetical protein [Bacillus cereus group]
Bt-GS57GL000910	100.00	0.0	gi|446453641|ref|WP_000531496.1|	MULTISPECIES: protein-tyrosine-phosphatase [Bacillus cereus group]
Bt-GS57GL000911	100.00	4e-179	gi|446504171|ref|WP_000582025.1|	MULTISPECIES: aminoglycoside phosphotransferase [Bacillus cereus group]
Bt-GS57GL000912	100.00	1e-137	gi|446798162|ref|WP_000875418.1|	MULTISPECIES: noncanonical pyrimidine nucleotidase, YjjG family [Bacillus cereus group]
Bt-GS57GL000913	100.00	0.0	gi|500412362|gb|EOP28096.1|	cytoplasmic protein [Bacillus cereus HuB13-1]
Bt-GS57GL000914	100.00	1e-32	gi|446819067|ref|WP_000896323.1|	MULTISPECIES: transcriptional regulator [Bacillus]
Bt-GS57GL000915	100.00	4e-61	gi|446781946|ref|WP_000859202.1|	MULTISPECIES: hypothetical protein [Bacillus cereus group]
Bt-GS57GL000916	100.00	8e-24	gi|814303062|emb|CGF81927.1|	Uncharacterised protein [Streptococcus pneumoniae]
Bt-GS57GL000917	100.00	7e-140	gi|446492350|ref|WP_000570204.1|	MULTISPECIES: ABC transporter [Bacillus]
Bt-GS57GL000918	100.00	0.0	gi|445959029|ref|WP_000036884.1|	MULTISPECIES: ABC transporter permease [Bacillus]
Bt-GS57GL000919	100.00	2e-138	gi|657515757|gb|KEH48520.1|	3-oxoacyl-[acyl-carrier protein] reductase-like protein [Bacillus thuringiensis serovar kurstaki str. HD-1]
Bt-GS57GL000921	100.00	2e-153	gi|500308054|gb|EOO29638.1|	lipoprotein [Bacillus cereus VD133]
Bt-GS57GL000922	100.00	1e-79	gi|446732914|ref|WP_000810170.1|	MULTISPECIES: hypothetical protein [Bacillus cereus group]
Bt-GS57GL000923	99.03	6e-53	gi|228806035|gb|EEM52613.1|	hypothetical protein bthur0006_29870 [Bacillus thuringiensis serovar kurstaki str. T03a001]
Bt-GS57GL000925	100.00	0.0	gi|228806034|gb|EEM52612.1|	Pyruvate kinase [Bacillus thuringiensis serovar kurstaki str. T03a001]
Bt-GS57GL000926	100.00	5e-43	gi|612490697|gb|AHX19365.1|	cyclopropane-fatty-acyl-phospholipid synthase [Bacillus bombysepticus str. Wang]
Bt-GS57GL000927	100.00	1e-133	gi|446107862|ref|WP_000185717.1|	MULTISPECIES: NAD(P)H-dependent oxidoreductase [Bacillus cereus group]
Bt-GS57GL000928	100.00	2e-69	gi|446262795|ref|WP_000340650.1|	MULTISPECIES: MarR family transcriptional regulator [Bacillus cereus group]
Bt-GS57GL000929	100.00	0.0	gi|446348144|ref|WP_000425999.1|	MULTISPECIES: histidine--tRNA ligase [Bacillus cereus group]
Bt-GS57GL000930	100.00	1e-86	gi|446633515|ref|WP_000710861.1|	MULTISPECIES: aminoacyl-tRNA deacylase [Bacillus]
Bt-GS57GL000931	100.00	1e-17	gi|228672617|gb|EEL27898.1|	hypothetical protein bcere0018_29880 [Bacillus cereus Rock1-15]
Bt-GS57GL000932	100.00	1e-20	gi|821621844|gb|KLA03054.1|	hypothetical protein B4158_3265 [Bacillus cereus]
Bt-GS57GL000933	100.00	7e-62	gi|447152170|ref|WP_001229426.1|	MULTISPECIES: ATPase [Bacillus]
Bt-GS57GL000934	100.00	0.0	gi|447089714|ref|WP_001166970.1|	MULTISPECIES: membrane protein [Bacillus cereus group]
Bt-GS57GL000935	100.00	2e-89	gi|446188183|ref|WP_000266038.1|	MULTISPECIES: ribonuclease [Bacillus cereus group]
Bt-GS57GL000936	99.56	9e-128	gi|401111872|gb|EJQ19753.1|	hypothetical protein IE5_03070, partial [Bacillus cereus BAG3X2-2]
Bt-GS57GL000937	100.00	0.0	gi|727239722|ref|WP_033700225.1|	cell wall anchor protein [Bacillus thuringiensis]
Bt-GS57GL000938	100.00	7e-152	gi|445971048|ref|WP_000048903.1|	MULTISPECIES: hypothetical protein [Bacillus]
Bt-GS57GL000939	100.00	2e-153	gi|676320238|gb|AIM31077.1|	cobalt transport protein [Bacillus thuringiensis serovar kurstaki str. YBT-1520]
Bt-GS57GL000940	100.00	0.0	gi|633271369|gb|AHZ52146.1|	ABC transporter ATP-binding protein [Bacillus thuringiensis serovar kurstaki str. YBT-1520]
Bt-GS57GL000941	100.00	3e-39	gi|206735776|gb|EDZ52934.1|	putative membrane protein [Bacillus cereus AH1134]
Bt-GS57GL000942	100.00	3e-56	gi|206735776|gb|EDZ52934.1|	putative membrane protein [Bacillus cereus AH1134]
Bt-GS57GL000943	100.00	1e-132	gi|446702635|ref|WP_000779981.1|	MULTISPECIES: membrane protein [Bacillus cereus group]
Bt-GS57GL000944	100.00	5e-30	gi|206736402|gb|EDZ53560.1|	conserved domain protein [Bacillus cereus AH1134]
Bt-GS57GL000945	100.00	6e-33	gi|814303034|emb|CGF81838.1|	Uncharacterised protein [Streptococcus pneumoniae]
Bt-GS57GL000946	100.00	2e-69	gi|565326928|gb|ETE89856.1|	SWIM zinc finger containing protein [Bacillus thuringiensis serovar aizawai str. Leapi01]
Bt-GS57GL000947	100.00	2e-108	gi|447024395|ref|WP_001101651.1|	MULTISPECIES: NADPH dehydrogenase [Bacillus cereus group]
Bt-GS57GL000948	100.00	4e-47	gi|228806109|gb|EEM52686.1|	hypothetical protein bthur0006_29640 [Bacillus thuringiensis serovar kurstaki str. T03a001]
Bt-GS57GL000949	99.54	0.0	gi|228604057|gb|EEK61525.1|	Short-chain fatty acids transporter [Bacillus cereus 172560W]
Bt-GS57GL000950	100.00	2e-81	gi|228806107|gb|EEM52684.1|	hypothetical protein bthur0006_29620 [Bacillus thuringiensis serovar kurstaki str. T03a001]
Bt-GS57GL000951	100.00	0.0	gi|446691406|ref|WP_000768752.1|	MULTISPECIES: 6-aminohexanoate-dimer hydrolase [Bacillus cereus group]
Bt-GS57GL000952	100.00	0.0	gi|228592153|gb|EEK49986.1|	Quinolone resistence protein, major facilitator family transporter [Bacillus cereus ATCC 10876]
Bt-GS57GL000953	98.55	2e-77	gi|446265825|ref|WP_000343680.1|	MULTISPECIES: MarR family transcriptional regulator [Bacillus]
Bt-GS57GL000954	100.00	0.0	gi|228702821|gb|EEL55286.1|	3-oxoadipate enol-lactonase [Bacillus cereus Rock4-2]
Bt-GS57GL000955	100.00	1e-42	gi|228712331|gb|EEL64277.1|	hypothetical protein bcere0025_29280 [Bacillus cereus F65185]
Bt-GS57GL000956	100.00	0.0	gi|228702819|gb|EEL55284.1|	hypothetical protein bcere0023_31610 [Bacillus cereus Rock4-2]
Bt-GS57GL000957	100.00	4e-33	gi|663079910|gb|AIE80077.1|	Gluconokinase [Bacillus cereus]
Bt-GS57GL000958	100.00	1e-49	gi|446438674|ref|WP_000516529.1|	MULTISPECIES: transposase [Bacillus cereus group]
Bt-GS57GL000959	100.00	7e-173	gi|446368881|ref|WP_000446736.1|	MULTISPECIES: integrase [Bacillus cereus group]
Bt-GS57GL000960	100.00	0.0	gi|228712328|gb|EEL64274.1|	Capsule biosynthesis protein capA [Bacillus cereus F65185]
Bt-GS57GL000961	100.00	3e-141	gi|446164131|ref|WP_000241986.1|	D-Ala-D-Ala carboxypeptidase VanY [Bacillus cereus]
Bt-GS57GL000962	100.00	1e-73	gi|734583309|gb|AJA20521.1|	EsaC protein-like protein [Bacillus thuringiensis serovar galleriae]
Bt-GS57GL000963	100.00	7e-53	gi|657515720|gb|KEH48483.1|	ESAT-6/Esx family secreted protein EsxB [Bacillus thuringiensis serovar kurstaki str. HD-1]
Bt-GS57GL000964	100.00	1e-138	gi|814303013|emb|CGF81767.1|	Uncharacterised protein [Streptococcus pneumoniae]
Bt-GS57GL000965	100.00	1e-56	gi|447120947|ref|WP_001198203.1|	MULTISPECIES: MFS transporter [Bacillus cereus group]
Bt-GS57GL000966	99.78	0.0	gi|446304868|ref|WP_000382723.1|	MULTISPECIES: membrane protein [Bacillus cereus group]
Bt-GS57GL000967	100.00	2e-43	gi|228632015|gb|EEK88641.1|	hypothetical protein bcere0011_30170 [Bacillus cereus m1550]
Bt-GS57GL000968	100.00	1e-81	gi|734583304|gb|AJA20516.1|	morn repeat protein [Bacillus thuringiensis serovar galleriae]
Bt-GS57GL000969	100.00	9e-165	gi|676320264|gb|AIM31103.1|	endonuclease V [Bacillus thuringiensis serovar kurstaki str. YBT-1520]
Bt-GS57GL000970	100.00	9e-68	gi|756040561|gb|AJK39663.1|	toxin 43 family protein [Bacillus thuringiensis serovar kurstaki]
Bt-GS57GL000971	100.00	3e-43	gi|821621799|gb|KLA03009.1|	hypothetical protein B4158_3220 [Bacillus cereus]
Bt-GS57GL000972	100.00	2e-100	gi|756041791|gb|AJK40893.1|	GAD-like domain protein [Bacillus thuringiensis serovar kurstaki]
Bt-GS57GL000973	100.00	3e-118	gi|756043859|gb|AJK42961.1|	DNase/tRNase domain of colicin-like bacteriocin family protein [Bacillus thuringiensis serovar kurstaki]
Bt-GS57GL000974	99.38	8e-91	gi|218161552|gb|ACK61544.1|	SMI1/KNR4 family protein [Bacillus cereus B4264]
Bt-GS57GL000975	100.00	4e-108	gi|228806085|gb|EEM52662.1|	hypothetical protein bthur0006_29400 [Bacillus thuringiensis serovar kurstaki str. T03a001]
Bt-GS57GL000976	100.00	5e-96	gi|218161523|gb|ACK61515.1|	Syd protein [Bacillus cereus B4264]
Bt-GS57GL000977	100.00	9e-55	gi|446994651|ref|WP_001071907.1|	MULTISPECIES: hypothetical protein [Bacillus cereus group]
Bt-GS57GL000978	98.77	2e-141	gi|228702770|gb|EEL55235.1|	hypothetical protein bcere0023_31120 [Bacillus cereus Rock4-2]
Bt-GS57GL000979	100.00	2e-60	gi|228592130|gb|EEK49963.1|	hypothetical protein bcere0002_29890 [Bacillus cereus ATCC 10876]
Bt-GS57GL000980	100.00	5e-32	gi|487926723|ref|WP_002000189.1|	hypothetical protein [Bacillus cereus]
Bt-GS57GL000981	100.00	6e-180	gi|565326960|gb|ETE89888.1|	membrane protein [Bacillus thuringiensis serovar aizawai str. Leapi01]
Bt-GS57GL000982	100.00	3e-75	gi|228806140|gb|EEM52716.1|	hypothetical protein bthur0006_29330 [Bacillus thuringiensis serovar kurstaki str. T03a001]
Bt-GS57GL000983	100.00	0.0	gi|545601276|ref|WP_021728559.1|	MULTISPECIES: N-acetylmuramoyl-L-alanine amidase [Bacillus cereus group]
Bt-GS57GL000984	99.85	0.0	gi|545600960|ref|WP_021728516.1|	MULTISPECIES: maturase/reverse transcriptase [Bacillus cereus group]
Bt-GS57GL000985	100.00	6e-166	gi|228806138|gb|EEM52714.1|	DnaD domain protein [Bacillus thuringiensis serovar kurstaki str. T03a001]
Bt-GS57GL000986	99.83	0.0	gi|500405785|gb|EOP21575.1|	molybdate metabolism regulator [Bacillus cereus HuB13-1]
Bt-GS57GL000987	100.00	9e-17	gi|449023170|gb|AGE78333.1|	hypothetical protein HD73_2755 [Bacillus thuringiensis serovar kurstaki str. HD73]
Bt-GS57GL000988	99.17	1e-61	gi|445947172|ref|WP_000025027.1|	hypothetical protein [Bacillus cereus]
Bt-GS57GL000989	100.00	4e-156	gi|228702761|gb|EEL55226.1|	hypothetical protein bcere0023_31030 [Bacillus cereus Rock4-2]
Bt-GS57GL000990	99.54	7e-123	gi|446662425|ref|WP_000739771.1|	hypothetical protein [Bacillus cereus]
Bt-GS57GL000991	97.06	1e-74	gi|228691218|gb|EEL44982.1|	hypothetical protein bcere0021_30170 [Bacillus cereus Rock3-42]
Bt-GS57GL000992	100.00	7e-23	gi|228631969|gb|EEK88595.1|	hypothetical protein bcere0011_29710 [Bacillus cereus m1550]
Bt-GS57GL000993	99.72	0.0	gi|228702758|gb|EEL55223.1|	Phosphoserine aminotransferase [Bacillus cereus Rock4-2]
Bt-GS57GL000994	100.00	0.0	gi|446412377|ref|WP_000490232.1|	MULTISPECIES: 3-phosphoglycerate dehydrogenase [Bacillus cereus group]
Bt-GS57GL000995	100.00	0.0	gi|565325596|gb|ETE88524.1|	SpoOJ/ParA/ParB/repB family protein [Bacillus thuringiensis serovar aizawai str. Leapi01]
Bt-GS57GL000996	100.00	7e-68	gi|446699013|ref|WP_000776359.1|	MULTISPECIES: enoyl-CoA hydratase [Bacillus]
Bt-GS57GL000997	100.00	3e-71	gi|501218233|ref|WP_012261251.1|	MULTISPECIES: hypothetical protein [Bacillus cereus group]
Bt-GS57GL000998	100.00	8e-119	gi|446447670|ref|WP_000525525.1|	MULTISPECIES: F0F1 ATP synthase subunit alpha [Bacillus cereus group]
Bt-GS57GL000999	100.00	1e-26	gi|446361139|ref|WP_000438994.1|	MULTISPECIES: histidine kinase [Bacillus cereus group]
Bt-GS57GL001000	100.00	6e-156	gi|661909631|gb|AIE33816.1|	YxkD [Bacillus thuringiensis serovar kurstaki str. HD-1]
Bt-GS57GL001001	99.56	1e-128	gi|446704620|ref|WP_000781966.1|	DNA-binding response regulator [Bacillus anthracis]
Bt-GS57GL001002	100.00	0.0	gi|446762272|ref|WP_000839528.1|	MULTISPECIES: two-component sensor histidine kinase [Bacillus]
Bt-GS57GL001003	100.00	0.0	gi|228806122|gb|EEM52698.1|	ABC transporter, permease [Bacillus thuringiensis serovar kurstaki str. T03a001]
Bt-GS57GL001004	100.00	5e-127	gi|446124752|ref|WP_000202607.1|	MULTISPECIES: hemin ABC transporter ATP-binding protein [Bacillus cereus group]
Bt-GS57GL001005	100.00	0.0	gi|228806255|gb|EEM52829.1|	Surface protein, LPXTG-motif cell wall anchor domain protein [Bacillus thuringiensis serovar kurstaki str. T03a001]
Bt-GS57GL001006	100.00	3e-112	gi|565325585|gb|ETE88513.1|	CRISPR-associated protein Cas2 [Bacillus thuringiensis serovar aizawai str. Leapi01]
Bt-GS57GL001007	100.00	2e-180	gi|446211524|ref|WP_000289379.1|	MULTISPECIES: SAM-dependent methyltransferase [Bacillus cereus group]
Bt-GS57GL001008	100.00	1e-35	gi|452105004|gb|AGG01944.1|	Protein RtcB [Bacillus thuringiensis serovar thuringiensis str. IS5056]
Bt-GS57GL001009	100.00	0.0	gi|446376535|ref|WP_000454390.1|	MULTISPECIES: RNA-splicing ligase RtcB [Bacillus cereus group]
Bt-GS57GL001010	100.00	0.0	gi|565325581|gb|ETE88509.1|	Icc family phosphohydrolase [Bacillus thuringiensis serovar aizawai str. Leapi01]
Bt-GS57GL001011	100.00	0.0	gi|446969361|ref|WP_001046617.1|	MULTISPECIES: D-cysteine desulfhydrase [Bacillus cereus group]
Bt-GS57GL001012	100.00	1e-101	gi|447124543|ref|WP_001201799.1|	MULTISPECIES: membrane protein [Bacillus cereus group]
Bt-GS57GL001013	100.00	2e-109	gi|446295286|ref|WP_000373141.1|	MULTISPECIES: hypothetical protein [Bacillus cereus group]
Bt-GS57GL001014	100.00	0.0	gi|228592209|gb|EEK50041.1|	Drug resistance transporter, EmrB/QacA [Bacillus cereus ATCC 10876]
Bt-GS57GL001015	100.00	0.0	gi|545599620|ref|WP_021727775.1|	MULTISPECIES: NADPH--cytochrome P450 reductase [Bacillus cereus group]
Bt-GS57GL001016	100.00	0.0	gi|565325574|gb|ETE88502.1|	hypothetical protein C621_0227590 [Bacillus thuringiensis serovar aizawai str. Leapi01]
Bt-GS57GL001017	99.40	2e-93	gi|565802612|ref|WP_023901684.1|	transposase [Bacillus thuringiensis]
Bt-GS57GL001018	100.00	2e-149	gi|757771985|ref|WP_042991548.1|	MULTISPECIES: integrase [Bacillus cereus group]
Bt-GS57GL001019	100.00	5e-172	gi|565330731|gb|ETE93659.1|	hypothetical protein C623_0225070 [Bacillus thuringiensis serovar aizawai str. Hu4-2]
Bt-GS57GL001020	100.00	3e-78	gi|445944687|ref|WP_000022542.1|	MULTISPECIES: hypothetical protein [Bacillus]
Bt-GS57GL001021	100.00	4e-176	gi|228806240|gb|EEM52814.1|	Beta-lactamase 3 [Bacillus thuringiensis serovar kurstaki str. T03a001]
Bt-GS57GL001022	100.00	1e-69	gi|228603984|gb|EEK61452.1|	ABC transporter, permease protein [Bacillus cereus 172560W]
Bt-GS57GL001023	98.34	0.0	gi|500308154|gb|EOO29738.1|	two-component protein kinase [Bacillus cereus VD133]
Bt-GS57GL001024	100.00	5e-106	gi|228806237|gb|EEM52811.1|	hypothetical protein bthur0006_28770 [Bacillus thuringiensis serovar kurstaki str. T03a001]
Bt-GS57GL001025	99.63	7e-159	gi|228806236|gb|EEM52810.1|	Erythromycin esterase [Bacillus thuringiensis serovar kurstaki str. T03a001]
Bt-GS57GL001026	98.83	1e-95	gi|663079903|gb|AIE80070.1|	Erythromycin esterase type I [Bacillus cereus]
Bt-GS57GL001027	100.00	1e-162	gi|446525160|ref|WP_000602506.1|	MULTISPECIES: CAAX amino protease [Bacillus cereus group]
Bt-GS57GL001028	100.00	0.0	gi|228806234|gb|EEM52808.1|	ErfK/YbiS/YcfS/YnhG family protein [Bacillus thuringiensis serovar kurstaki str. T03a001]
Bt-GS57GL001029	100.00	1e-27	gi|489367777|ref|WP_003274605.1|	hypothetical protein [Bacillus thuringiensis]
Bt-GS57GL001030	100.00	1e-21	gi|228592204|gb|EEK50036.1|	Integral membrane protein [Bacillus cereus ATCC 10876]
Bt-GS57GL001031	100.00	3e-72	gi|661909659|gb|AIE33844.1|	cytoplasmic protein [Bacillus thuringiensis serovar kurstaki str. HD-1]
Bt-GS57GL001032	100.00	3e-59	gi|447043714|ref|WP_001120970.1|	MULTISPECIES: hypothetical protein [Bacillus]
Bt-GS57GL001033	100.00	2e-70	gi|447068030|ref|WP_001145286.1|	MULTISPECIES: glyoxalase [Bacillus]
Bt-GS57GL001034	100.00	0.0	gi|488029707|ref|WP_002101106.1|	MULTISPECIES: disulfide oxidoreductase [Bacillus cereus group]
Bt-GS57GL001035	100.00	2e-79	gi|749295586|ref|WP_040120035.1|	integrase [Bacillus thuringiensis]
Bt-GS57GL001036	98.77	4e-41	gi|500307131|gb|EOO28899.1|	transposase, partial [Bacillus cereus BAG1X1-1]
Bt-GS57GL001037	100.00	6e-70	gi|446974374|ref|WP_001051630.1|	transposase [Bacillus cereus]
Bt-GS57GL001038	74.29	5e-22	gi|74488786|gb|EAO52328.1|	AMIDOHYDROLASE [Bacillus thuringiensis serovar israelensis ATCC 35646]
Bt-GS57GL001039	100.00	7e-139	gi|446423486|ref|WP_000501341.1|	MULTISPECIES: amidohydrolase [Bacillus cereus group]
Bt-GS57GL001040	100.00	2e-81	gi|447101306|ref|WP_001178562.1|	MULTISPECIES: AsnC family transcriptional regulator [Bacillus cereus group]
Bt-GS57GL001041	64.29	3e-08	gi|487961735|ref|WP_002035037.1|	MULTISPECIES: short-chain dehydrogenase [Bacillus cereus group]
Bt-GS57GL001042	86.00	2e-15	gi|675835298|gb|AIM06971.1|	short chain dehydrogenase [Bacillus anthracis]
Bt-GS57GL001044	97.62	3e-42	gi|884871123|emb|CKI28764.1|	cylG protein [Streptococcus pneumoniae]
Bt-GS57GL001046	98.70	1e-36	gi|228609609|gb|EEK66892.1|	Transcriptional regulator, TetR [Bacillus cereus MM3]
Bt-GS57GL001047	64.91	1e-12	gi|722540347|gb|KHA76468.1|	MFS transporter, partial [Janthinobacterium lividum]
Bt-GS57GL001049	97.64	6e-59	gi|814500547|emb|CKH09295.1|	Inner membrane transport protein ydhP [Streptococcus pneumoniae]
Bt-GS57GL001050	100.00	5e-25	gi|814500546|emb|CKH09266.1|	Arabinose efflux permease [Streptococcus pneumoniae]
Bt-GS57GL001051	100.00	1e-28	gi|445968159|ref|WP_000046014.1|	MULTISPECIES: transcriptional regulator [Bacillus]
Bt-GS57GL001052	99.28	7e-76	gi|500405733|gb|EOP21523.1|	lactoylglutathione lyase [Bacillus cereus HuB13-1]
Bt-GS57GL001053	98.13	7e-54	gi|896078144|ref|WP_049119597.1|	arsenic resistance protein ArsB, partial [Bacillus cereus]
Bt-GS57GL001054	98.77	4e-38	gi|882832402|emb|CJI03588.1|	arsenical-resistance protein [Streptococcus pneumoniae]
Bt-GS57GL001055	100.00	6e-57	gi|806769316|emb|CRG02111.1|	arsenical-resistance protein [Streptococcus pneumoniae]
Bt-GS57GL001056	94.12	1e-22	gi|984808419|gb|KWW50902.1|	arsenate reductase, partial [Bacillus cereus]
Bt-GS57GL001057	84.31	6e-19	gi|924097842|emb|CUB53935.1|	hypothetical protein BN2127_JRS10_02526 [Bacillus subtilis]
Bt-GS57GL001058	87.50	2e-35	gi|228843870|gb|EEM88938.1|	Acetyltransferase, GNAT [Bacillus thuringiensis serovar pulsiensis BGSC 4CC1]
Bt-GS57GL001059	93.18	1e-43	gi|801082561|emb|CEY40185.1|	GNAT family acetyltransferase [Streptococcus pneumoniae]
Bt-GS57GL001060	78.57	7e-55	gi|446624211|ref|WP_000701557.1|	MULTISPECIES: AraC family transcriptional regulator [Bacillus cereus group]
Bt-GS57GL001061	66.67	1e-12	gi|579459448|gb|EUV07763.1|	hypothetical protein O361_02705, partial [Staphylococcus aureus M0193]
Bt-GS57GL001062	66.04	6e-12	gi|74487686|gb|EAO51525.1|	1,4-dihydroxy-2-naphthoate polyprenyltransferase [Bacillus thuringiensis serovar israelensis ATCC 35646]
Bt-GS57GL001063	91.86	5e-38	gi|446977734|ref|WP_001054990.1|	streptothricin acetyltransferase [Bacillus cereus]
Bt-GS57GL001064	94.23	1e-22	gi|884876709|emb|CKG70541.1|	peptidoglycan GlcNAc deacetylase [Streptococcus pneumoniae]
Bt-GS57GL001065	100.00	9e-41	gi|500308185|gb|EOO29769.1|	cytoplasmic protein [Bacillus cereus VD133]
Bt-GS57GL001066	97.92	4e-47	gi|74488596|gb|EAO52176.1|	NADH-quinone oxidoreductase chain L [Bacillus thuringiensis serovar israelensis ATCC 35646]
Bt-GS57GL001067	99.73	0.0	gi|446831665|ref|WP_000908921.1|	MULTISPECIES: NADH dehydrogenase subunit 5 [Bacillus cereus group]
Bt-GS57GL001068	97.84	0.0	gi|859591405|gb|KMQ13132.1|	hypothetical protein TU66_13605, partial [Bacillus cereus]
Bt-GS57GL001070	99.77	0.0	gi|445950501|ref|WP_000028356.1|	MULTISPECIES: hypothetical protein [Bacillus cereus group]
Bt-GS57GL001071	91.82	3e-51	gi|447008993|ref|WP_001086249.1|	carbonic anhydrase [Bacillus cereus]
Bt-GS57GL001072	100.00	3e-36	gi|447008992|ref|WP_001086248.1|	MULTISPECIES: carbonic anhydrase [Bacillus]
Bt-GS57GL001073	100.00	0.0	gi|228806210|gb|EEM52784.1|	Acetyl esterase [Bacillus thuringiensis serovar kurstaki str. T03a001]
Bt-GS57GL001074	100.00	0.0	gi|446287793|ref|WP_000365648.1|	MULTISPECIES: FAD-dependent oxidoreductase [Bacillus]
Bt-GS57GL001075	100.00	1e-110	gi|228806208|gb|EEM52782.1|	hypothetical protein bthur0006_28480 [Bacillus thuringiensis serovar kurstaki str. T03a001]
Bt-GS57GL001076	100.00	9e-69	gi|446983783|ref|WP_001061039.1|	MULTISPECIES: transcriptional regulator [Bacillus cereus group]
Bt-GS57GL001077	100.00	8e-158	gi|446527427|ref|WP_000604773.1|	MULTISPECIES: NAD(P)-dependent oxidoreductase [Bacillus cereus group]
Bt-GS57GL001078	100.00	0.0	gi|565326800|gb|ETE89728.1|	deoxyribodipyrimidine photo-lyase [Bacillus thuringiensis serovar aizawai str. Leapi01]
Bt-GS57GL001079	100.00	2e-61	gi|821649658|gb|KLA30318.1|	Deoxyribodipyrimidine photolyase [Bacillus cereus]
Bt-GS57GL001080	100.00	6e-81	gi|228806204|gb|EEM52778.1|	hypothetical protein bthur0006_28440 [Bacillus thuringiensis serovar kurstaki str. T03a001]
Bt-GS57GL001081	100.00	7e-139	gi|803760822|gb|KKB31164.1|	Alpha/beta hydrolase family protein [Bacillus thuringiensis serovar mexicanensis]
Bt-GS57GL001082	100.00	4e-64	gi|446637549|ref|WP_000714895.1|	MULTISPECIES: hypothetical protein [Bacillus cereus group]
Bt-GS57GL001083	100.00	3e-35	gi|447010972|ref|WP_001088228.1|	MULTISPECIES: hypothetical protein [Bacillus cereus group]
Bt-GS57GL001084	100.00	4e-46	gi|445954624|ref|WP_000032479.1|	MULTISPECIES: hydrolase [Bacillus]
Bt-GS57GL001085	100.00	1e-25	gi|449023246|gb|AGE78409.1|	hypothetical protein HD73_2831 [Bacillus thuringiensis serovar kurstaki str. HD73]
Bt-GS57GL001086	97.66	1e-69	gi|446471574|ref|WP_000549428.1|	MULTISPECIES: general stress protein [Bacillus cereus group]
Bt-GS57GL001087	99.26	3e-70	gi|228712465|gb|EEL64403.1|	hypothetical protein bcere0025_28250 [Bacillus cereus F65185]
Bt-GS57GL001088	98.67	8e-175	gi|565326811|gb|ETE89739.1|	F0F1 ATP synthase subunit alpha [Bacillus thuringiensis serovar aizawai str. Leapi01]
Bt-GS57GL001089	100.00	0.0	gi|228806195|gb|EEM52769.1|	Magnesium and cobalt transport protein [Bacillus thuringiensis serovar kurstaki str. T03a001]
Bt-GS57GL001090	100.00	1e-104	gi|446896798|ref|WP_000974054.1|	MULTISPECIES: TetR family transcriptional regulator [Bacillus]
Bt-GS57GL001091	100.00	0.0	gi|446267420|ref|WP_000345275.1|	MULTISPECIES: carboxylic ester hydrolase [Bacillus cereus group]
Bt-GS57GL001092	100.00	5e-120	gi|446405443|ref|WP_000483298.1|	MULTISPECIES: hypothetical protein [Bacillus]
Bt-GS57GL001093	100.00	0.0	gi|228806191|gb|EEM52765.1|	Microbial collagenase [Bacillus thuringiensis serovar kurstaki str. T03a001]
Bt-GS57GL001094	100.00	4e-13	gi|821649674|gb|KLA30334.1|	hypothetical protein B4158_3131 [Bacillus cereus]
Bt-GS57GL001095	98.80	1e-42	gi|228724473|gb|EEL75796.1|	Transcriptional regulator, LysR [Bacillus cereus AH676]
Bt-GS57GL001096	100.00	1e-101	gi|446345345|ref|WP_000423200.1|	MULTISPECIES: LysR family transcriptional regulator [Bacillus cereus group]
Bt-GS57GL001097	99.00	2e-54	gi|859551809|gb|KMP74509.1|	integrase, partial [Bacillus cereus]
Bt-GS57GL001099	55.36	2e-10	gi|611290514|dbj|GAJ41183.1|	putative transposase [Geobacillus caldoxylosilyticus NBRC 107762]
Bt-GS57GL001100	98.63	4e-35	gi|872712548|ref|WP_048563396.1|	transposase [Bacillus cereus]
Bt-GS57GL001101	75.00	3e-14	gi|763445176|gb|KIZ38502.1|	hypothetical protein OO18_27650, partial [Raoultella ornithinolytica]
Bt-GS57GL001102	63.41	3e-08	gi|763445205|gb|KIZ38528.1|	hypothetical protein OO18_27645, partial [Raoultella ornithinolytica]
Bt-GS57GL001103	100.00	1e-124	gi|363624016|gb|EHL75108.1|	hypothetical protein HMPREF1014_01779 [Bacillus sp. 7_6_55CFAA_CT2]
Bt-GS57GL001104	98.04	8e-22	gi|409174594|gb|AFV18899.1|	hypothetical protein BTB_c32150 [Bacillus thuringiensis Bt407]
Bt-GS57GL001105	94.23	2e-53	gi|446729537|ref|WP_000806850.1|	hypothetical protein [Bacillus cereus]
Bt-GS57GL001106	99.07	3e-125	gi|445989307|ref|WP_000067162.1|	MULTISPECIES: hydrolase [Bacillus]
Bt-GS57GL001107	100.00	5e-124	gi|665937431|ref|WP_031303479.1|	MULTISPECIES: hydrolase [Bacillus cereus group]
Bt-GS57GL001108	100.00	8e-163	gi|545599314|ref|WP_021727512.1|	MULTISPECIES: arylesterase [Bacillus cereus group]
Bt-GS57GL001109	99.81	0.0	gi|446836535|ref|WP_000913791.1|	MULTISPECIES: bifunctional metallophosphatase/5'-nucleotidase [Bacillus]
Bt-GS57GL001110	100.00	2e-24	gi|657513598|gb|KEH46493.1|	Endo/excinuclease amino terminal domain [Bacillus thuringiensis serovar kurstaki str. HD-1]
Bt-GS57GL001111	100.00	1e-15	gi|218162608|gb|ACK62600.1|	LPXTG-motif cell wall anchor domain protein [Bacillus cereus B4264]
Bt-GS57GL001112	100.00	0.0	gi|447020649|ref|WP_001097905.1|	MULTISPECIES: AraC family transcriptional regulator [Bacillus]
Bt-GS57GL001113	100.00	0.0	gi|545599315|ref|WP_021727513.1|	MULTISPECIES: hemolysin BL lytic component L2 [Bacillus cereus group]
Bt-GS57GL001114	100.00	0.0	gi|228812946|gb|EEM59260.1|	Tripartite hemolysin BL component L1 [Bacillus thuringiensis serovar monterrey BGSC 4AJ1]
Bt-GS57GL001115	100.00	0.0	gi|228601317|gb|EEK58851.1|	Hemolysin BL-binding component [Bacillus cereus 172560W]
Bt-GS57GL001116	99.41	7e-95	gi|363624043|gb|EHL75135.1|	hemolysin BL-binding component [Bacillus sp. 7_6_55CFAA_CT2]
Bt-GS57GL001117	99.44	2e-100	gi|827037604|gb|AKJ62342.1|	hemolysin BL-binding component precursor [Bacillus thuringiensis]
Bt-GS57GL001118	100.00	7e-14	gi|814508164|emb|CJH90759.1|	Uncharacterised protein [Streptococcus pneumoniae]
Bt-GS57GL001119	98.51	2e-68	gi|857296731|gb|KMN66859.1|	sporulation kinase, partial [Bacillus cereus]
Bt-GS57GL001122	99.44	0.0	gi|446506461|ref|WP_000584303.1|	MULTISPECIES: sporulation kinase [Bacillus cereus group]
Bt-GS57GL001123	100.00	6e-59	gi|228709788|gb|EEL61816.1|	hypothetical protein bcere0025_54650 [Bacillus cereus F65185]
Bt-GS57GL001124	100.00	0.0	gi|446571745|ref|WP_000649091.1|	MULTISPECIES: glutathione-dependent formaldehyde dehydrogenase [Bacillus cereus group]
Bt-GS57GL001125	98.57	3e-34	gi|445924986|ref|WP_000002841.1|	MULTISPECIES: spore protein [Bacillus]
Bt-GS57GL001126	100.00	7e-97	gi|565327010|gb|ETE89938.1|	membrane protein [Bacillus thuringiensis serovar aizawai str. Leapi01]
Bt-GS57GL001127	100.00	1e-97	gi|228806170|gb|EEM52744.1|	Integral membrane protein [Bacillus thuringiensis serovar kurstaki str. T03a001]
Bt-GS57GL001128	100.00	2e-167	gi|500313273|gb|EOO34148.1|	metal-dependent hydrolase [Bacillus cereus VD133]
Bt-GS57GL001129	100.00	2e-74	gi|507038584|ref|WP_016110266.1|	MULTISPECIES: SDR family oxidoreductase [Bacillus]
Bt-GS57GL001130	100.00	3e-80	gi|446294234|ref|WP_000372089.1|	MULTISPECIES: AsnC family transcriptional regulator [Bacillus]
Bt-GS57GL001131	100.00	3e-110	gi|446644990|ref|WP_000722336.1|	MULTISPECIES: dimethyladenosine transferase [Bacillus]
Bt-GS57GL001133	100.00	1e-116	gi|565327003|gb|ETE89931.1|	membrane protein [Bacillus thuringiensis serovar aizawai str. Leapi01]
Bt-GS57GL001134	100.00	5e-20	gi|228806164|gb|EEM52738.1|	hypothetical protein bthur0006_28040 [Bacillus thuringiensis serovar kurstaki str. T03a001]
Bt-GS57GL001135	98.81	0.0	gi|633270723|gb|AHZ51500.1|	phosphoenolpyruvate synthase [Bacillus thuringiensis serovar kurstaki str. YBT-1520]
Bt-GS57GL001136	90.37	2e-96	gi|728879485|gb|AIY75272.1|	PEP-utilizing enzyme, mobile domain protein [Bacillus cereus]
Bt-GS57GL001137	89.38	4e-51	gi|895731030|emb|COF71731.1|	phosphoenolpyruvate synthase [Streptococcus pneumoniae]
Bt-GS57GL001138	100.00	2e-28	gi|895766645|emb|COF80060.1|	phosphoenolpyruvate synthase [Streptococcus pneumoniae]
Bt-GS57GL001139	100.00	5e-51	gi|872717889|ref|WP_048568571.1|	TetR family transcriptional regulator [Bacillus cereus]
Bt-GS57GL001140	93.62	2e-73	gi|500313266|gb|EOO34141.1|	TetR family transcriptional regulator [Bacillus cereus VD133]
Bt-GS57GL001141	99.72	0.0	gi|228806161|gb|EEM52735.1|	hypothetical protein bthur0006_28010 [Bacillus thuringiensis serovar kurstaki str. T03a001]
Bt-GS57GL001142	100.00	3e-67	gi|446974377|ref|WP_001051633.1|	MULTISPECIES: transposase [Bacillus]
Bt-GS57GL001143	100.00	1e-149	gi|446742465|ref|WP_000819721.1|	MULTISPECIES: transposase [Bacillus cereus group]
Bt-GS57GL001144	100.00	2e-81	gi|447062275|ref|WP_001139531.1|	MULTISPECIES: acetyltransferase [Bacillus]
Bt-GS57GL001145	100.00	2e-72	gi|228655279|gb|EEL11136.1|	hypothetical protein bcere0015_28650 [Bacillus cereus BDRD-Cer4]
Bt-GS57GL001147	100.00	9e-85	gi|734583186|gb|AJA20398.1|	prophage protein [Bacillus thuringiensis serovar galleriae]
Bt-GS57GL001148	98.46	1e-71	gi|446367611|ref|WP_000445466.1|	MULTISPECIES: acetyltransferase [Bacillus cereus group]
Bt-GS57GL001149	99.32	3e-168	gi|446994543|ref|WP_001071799.1|	MULTISPECIES: acetyltransferase [Bacillus]
Bt-GS57GL001150	99.64	5e-159	gi|565324644|gb|ETE87572.1|	histidine transporter [Bacillus thuringiensis serovar aizawai str. Leapi01]
Bt-GS57GL001151	97.97	7e-77	gi|882831152|emb|CJI79095.1|	Nucleoside recognition%2C membrane protein [Streptococcus pneumoniae]
Bt-GS57GL001152	98.55	1e-31	gi|924087110|emb|CUB45583.1|	Putative ribosomal N-acetyltransferase YdaF [Bacillus cereus]
Bt-GS57GL001153	100.00	7e-127	gi|228592334|gb|EEK50164.1|	hypothetical protein bcere0002_28480 [Bacillus cereus ATCC 10876]
Bt-GS57GL001154	100.00	0.0	gi|447141089|ref|WP_001218345.1|	MULTISPECIES: acyl-CoA dehydrogenase [Bacillus cereus group]
Bt-GS57GL001155	100.00	3e-88	gi|756039782|gb|AJK38884.1|	dinB superfamily protein [Bacillus thuringiensis serovar kurstaki]
Bt-GS57GL001156	100.00	3e-137	gi|447026547|ref|WP_001103803.1|	MULTISPECIES: transcriptional regulator [Bacillus cereus group]
Bt-GS57GL001157	100.00	2e-126	gi|545599701|ref|WP_021727843.1|	MULTISPECIES: copper homeostasis protein CutC [Bacillus cereus group]
Bt-GS57GL001158	98.36	5e-102	gi|446585147|ref|WP_000662493.1|	MULTISPECIES: signal peptidase I [Bacillus]
Bt-GS57GL001159	100.00	1e-143	gi|445948495|ref|WP_000026350.1|	MULTISPECIES: IclR family transcriptional regulator [Bacillus]
Bt-GS57GL001160	100.00	3e-99	gi|446594919|ref|WP_000672265.1|	MULTISPECIES: kinase [Bacillus]
Bt-GS57GL001161	100.00	0.0	gi|446304375|ref|WP_000382230.1|	MULTISPECIES: KipI antagonist [Bacillus cereus group]
Bt-GS57GL001162	100.00	4e-148	gi|565324657|gb|ETE87585.1|	LamB/YcsF family protein [Bacillus thuringiensis serovar aizawai str. Leapi01]
Bt-GS57GL001163	100.00	6e-129	gi|228604258|gb|EEK61725.1|	Permease [Bacillus cereus 172560W]
Bt-GS57GL001164	100.00	1e-179	gi|228586215|gb|EEK44302.1|	hypothetical protein bcere0001_28050 [Bacillus cereus m1293]
Bt-GS57GL001165	100.00	5e-122	gi|446782451|ref|WP_000859707.1|	MULTISPECIES: pyroglutamyl-peptidase I [Bacillus]
Bt-GS57GL001166	100.00	7e-145	gi|228806296|gb|EEM52869.1|	NAD-dependent deacetylase [Bacillus thuringiensis serovar kurstaki str. T03a001]
Bt-GS57GL001167	100.00	6e-110	gi|446054407|ref|WP_000132262.1|	MULTISPECIES: hypothetical protein [Bacillus cereus group]
Bt-GS57GL001168	99.86	0.0	gi|228806294|gb|EEM52867.1|	hypothetical protein bthur0006_27770 [Bacillus thuringiensis serovar kurstaki str. T03a001]
Bt-GS57GL001169	100.00	2e-77	gi|228604252|gb|EEK61719.1|	Signal peptidase I [Bacillus cereus 172560W]
Bt-GS57GL001170	100.00	2e-14	gi|228703141|gb|EEL55600.1|	hypothetical protein bcere0023_28940 [Bacillus cereus Rock4-2]
Bt-GS57GL001171	100.00	9e-100	gi|206736392|gb|EDZ53550.1|	phosphohydrolase [Bacillus cereus AH1134]
Bt-GS57GL001172	100.00	5e-149	gi|446740313|ref|WP_000817569.1|	MULTISPECIES: SAM-dependent methyltransferase [Bacillus]
Bt-GS57GL001173	100.00	0.0	gi|446749892|ref|WP_000827148.1|	MULTISPECIES: hypothetical protein [Bacillus cereus group]
Bt-GS57GL001174	99.29	2e-79	gi|507038561|ref|WP_016110243.1|	hypothetical protein [Bacillus cereus]
Bt-GS57GL001175	100.00	5e-49	gi|228703136|gb|EEL55595.1|	DNA alkylation repair enzyme [Bacillus cereus Rock4-2]
Bt-GS57GL001176	100.00	2e-52	gi|500313325|gb|EOO34209.1|	HesB-like protein [Bacillus cereus VD133]
Bt-GS57GL001177	100.00	5e-174	gi|447006133|ref|WP_001083389.1|	MULTISPECIES: gamma-aminobutyrate permease [Bacillus cereus group]
Bt-GS57GL001178	98.89	2e-98	gi|74490277|gb|EAO53602.1|	Lysine-specific permease [Bacillus thuringiensis serovar israelensis ATCC 35646]
Bt-GS57GL001179	100.00	2e-83	gi|446687285|ref|WP_000764631.1|	MULTISPECIES: acetyltransferase [Bacillus cereus group]
Bt-GS57GL001180	98.06	9e-52	gi|895712695|emb|COG58745.1|	Sulfite exporter TauE/SafE [Streptococcus pneumoniae]
Bt-GS57GL001182	96.97	1e-09	gi|721820193|gb|KGZ80202.1|	membrane protein, partial [Bacillus anthracis]
Bt-GS57GL001184	78.26	3e-45	gi|488013360|ref|WP_002084759.1|	hypothetical protein [Bacillus cereus]
Bt-GS57GL001185	87.50	7e-44	gi|895774295|emb|COT18639.1|	Uncharacterised protein [Streptococcus pneumoniae]
Bt-GS57GL001186	99.31	4e-79	gi|228806282|gb|EEM52855.1|	aminoglycoside phosphotransferase [Bacillus thuringiensis serovar kurstaki str. T03a001]
Bt-GS57GL001187	96.00	2e-22	gi|228632256|gb|EEK88879.1|	aminoglycoside phosphotransferase [Bacillus cereus m1550]
Bt-GS57GL001188	100.00	6e-109	gi|446279805|ref|WP_000357660.1|	MULTISPECIES: serine/threonine protein phosphatase [Bacillus cereus group]
Bt-GS57GL001189	100.00	1e-84	gi|447003300|ref|WP_001080556.1|	uridine kinase [Bacillus cereus]
Bt-GS57GL001190	40.51	1e-09	gi|298725887|gb|EFI66484.1|	hypothetical protein BFZC1_21787 [Lysinibacillus fusiformis ZC1]
Bt-GS57GL001191	99.38	2e-88	gi|446929413|ref|WP_001006669.1|	MULTISPECIES: membrane protein [Bacillus cereus group]
Bt-GS57GL001192	100.00	3e-55	gi|545599703|ref|WP_021727845.1|	MULTISPECIES: hypothetical protein [Bacillus cereus group]
Bt-GS57GL001193	100.00	7e-27	gi|884887424|emb|CKI27023.1|	Uncharacterized BCR%2C YaiI/YqxD family COG1671 [Streptococcus pneumoniae]
Bt-GS57GL001194	97.81	6e-102	gi|895797719|emb|COK47274.1|	GntR family transcriptional regulator [Streptococcus pneumoniae]
Bt-GS57GL001195	43.64	1e-06	gi|884528757|emb|CJW00028.1|	GntR family transcriptional regulator [Streptococcus pneumoniae]
Bt-GS57GL001196	67.68	3e-34	gi|748222792|ref|WP_039793480.1|	GntR family transcriptional regulator [Paenibacillus elgii]
Bt-GS57GL001197	100.00	3e-67	gi|228703121|gb|EEL55580.1|	Transporter, EamA [Bacillus cereus Rock4-2]
Bt-GS57GL001199	98.59	4e-31	gi|895730091|emb|COG16396.1|	O-acetylserine/cysteine export protein [Streptococcus pneumoniae]
Bt-GS57GL001200	98.96	2e-51	gi|446546653|ref|WP_000623999.1|	MULTISPECIES: DNA mismatch repair protein MutT [Bacillus]
Bt-GS57GL001201	86.21	5e-23	gi|74489146|gb|EAO52625.1|	Mutator mutT protein (7,8-dihydro-8-oxoguanine-triphosphatase) [Bacillus thuringiensis serovar israelensis ATCC 35646]
Bt-GS57GL001202	100.00	6e-30	gi|806769007|emb|CRG02292.1|	Uncharacterised protein [Streptococcus pneumoniae]
Bt-GS57GL001204	100.00	1e-88	gi|447188807|ref|WP_001266063.1|	MULTISPECIES: acetyltransferase [Bacillus cereus group]
Bt-GS57GL001205	100.00	7e-25	gi|814304870|emb|CGG62003.1|	Uncharacterised protein [Streptococcus pneumoniae]
Bt-GS57GL001206	100.00	1e-95	gi|446467505|ref|WP_000545359.1|	MULTISPECIES: tRNA-specific adenosine deaminase [Bacillus]
Bt-GS57GL001208	94.64	5e-26	gi|675840613|gb|AIM12285.1|	AraC family transcriptional regulator [Bacillus anthracis]
Bt-GS57GL001210	100.00	3e-90	gi|446767402|ref|WP_000844658.1|	MULTISPECIES: 6-aminohexanoate-dimer hydrolase [Bacillus cereus group]
Bt-GS57GL001211	99.51	5e-118	gi|228806267|gb|EEM52840.1|	NAD-dependent epimerase/dehydratase [Bacillus thuringiensis serovar kurstaki str. T03a001]
Bt-GS57GL001212	98.53	1e-32	gi|806765770|emb|CRG03517.1|	Uncharacterised protein [Streptococcus pneumoniae]
Bt-GS57GL001213	100.00	7e-72	gi|228806266|gb|EEM52839.1|	hypothetical protein bthur0006_27490 [Bacillus thuringiensis serovar kurstaki str. T03a001]
Bt-GS57GL001214	99.28	4e-77	gi|218542789|gb|ACK95183.1|	WGR domain family [Bacillus cereus G9842]
Bt-GS57GL001215	92.47	2e-43	gi|324326994|gb|ADY22254.1|	WGR domain family protein [Bacillus thuringiensis serovar finitimus YBT-020]
Bt-GS57GL001216	98.26	4e-61	gi|446288373|ref|WP_000366228.1|	MULTISPECIES: DNA mismatch repair protein MutT [Bacillus cereus group]
Bt-GS57GL001218	98.53	5e-33	gi|899761854|gb|AKR35985.1|	Hypothetical protein NF53_2907 [Bacillus thuringiensis serovar indiana]
Bt-GS57GL001219	93.42	2e-34	gi|74488770|gb|EAO52317.1|	hypothetical protein RBTH_01673 [Bacillus thuringiensis serovar israelensis ATCC 35646]
Bt-GS57GL001220	99.52	1e-118	gi|363620883|gb|EHL72129.1|	hypothetical protein HMPREF1014_03042 [Bacillus sp. 7_6_55CFAA_CT2]
Bt-GS57GL001221	98.81	0.0	gi|446129945|ref|WP_000207800.1|	MULTISPECIES: tetracycline resistance protein [Bacillus cereus group]
Bt-GS57GL001222	100.00	6e-77	gi|545599705|ref|WP_021727847.1|	MULTISPECIES: transcriptional regulator [Bacillus cereus group]
Bt-GS57GL001223	100.00	6e-44	gi|446107526|ref|WP_000185381.1|	NAD(P)H nitroreductase [Bacillus cereus]
Bt-GS57GL001224	98.06	3e-57	gi|446107515|ref|WP_000185370.1|	NAD(P)H nitroreductase [Bacillus anthracis]
Bt-GS57GL001225	100.00	1e-51	gi|446505962|ref|WP_000583816.1|	MULTISPECIES: monooxygenase [Bacillus]
Bt-GS57GL001226	100.00	2e-46	gi|446425786|ref|WP_000503641.1|	MULTISPECIES: creatininase [Bacillus]
Bt-GS57GL001227	100.00	3e-20	gi|445998725|ref|WP_000076580.1|	hypothetical protein [Bacillus cereus]
Bt-GS57GL001228	89.60	1e-125	gi|872697456|ref|WP_048549320.1|	SPBc2 prophage-derived UPF0720 protein yokI, partial [Bacillus cereus]
Bt-GS57GL001229	100.00	6e-30	gi|565324711|gb|ETE87639.1|	hypothetical protein C623_0235375, partial [Bacillus thuringiensis serovar aizawai str. Hu4-2]
Bt-GS57GL001230	98.56	2e-74	gi|823273931|dbj|BAR83779.1|	uncharacterized protein KNN_02933 [Bacillus thuringiensis serovar tolworthi]
Bt-GS57GL001231	59.62	1e-06	gi|517613162|ref|WP_018783370.1|	MULTISPECIES: hypothetical protein [Bacillus]
Bt-GS57GL001232	96.00	7e-20	gi|821651074|gb|KLA31702.1|	hypothetical protein B4077_3023 [Bacillus cereus]
Bt-GS57GL001236	97.67	9e-69	gi|872697465|ref|WP_048549329.1|	hypothetical protein, partial [Bacillus cereus]
Bt-GS57GL001237	96.20	5e-39	gi|884874715|emb|CKH28559.1|	Uncharacterised protein [Streptococcus pneumoniae]
Bt-GS57GL001238	100.00	2e-111	gi|507018334|ref|WP_016090472.1|	hypothetical protein, partial [Bacillus cereus]
Bt-GS57GL001239	98.21	8e-26	gi|487915447|ref|WP_001988913.1|	MULTISPECIES: hypothetical protein [Bacillus cereus group]
Bt-GS57GL001240	93.85	1e-29	gi|657513402|gb|KEH46306.1|	RNA: NAD 2'-phosphotransferase [Bacillus thuringiensis serovar kurstaki str. HD-1]
Bt-GS57GL001241	97.67	6e-16	gi|228803653|gb|EEM50357.1|	RNA 2'-phosphotransferase [Bacillus thuringiensis serovar kurstaki str. T03a001]
Bt-GS57GL001242	100.00	6e-52	gi|228803654|gb|EEM50358.1|	RNA 2'-phosphotransferase [Bacillus thuringiensis serovar kurstaki str. T03a001]
Bt-GS57GL001243	99.16	2e-61	gi|488062252|ref|WP_002133649.1|	MULTISPECIES: hypothetical protein [Bacillus cereus group]
Bt-GS57GL001244	100.00	8e-16	gi|228803656|gb|EEM50360.1|	hypothetical Cytosolic Protein [Bacillus thuringiensis serovar kurstaki str. T03a001]
Bt-GS57GL001245	98.82	7e-43	gi|447127468|ref|WP_001204724.1|	hypothetical protein, partial [Bacillus cereus]
Bt-GS57GL001246	100.00	7e-72	gi|565336366|gb|ETE99294.1|	hypothetical protein C623_0204875 [Bacillus thuringiensis serovar aizawai str. Hu4-2]
Bt-GS57GL001247	88.76	4e-86	gi|488039154|ref|WP_002110551.1|	hypothetical protein [Bacillus cereus]
Bt-GS57GL001249	99.37	3e-180	gi|228806329|gb|EEM52901.1|	hypothetical protein bthur0006_27380 [Bacillus thuringiensis serovar kurstaki str. T03a001]
Bt-GS57GL001250	100.00	1e-161	gi|228806328|gb|EEM52900.1|	hypothetical protein bthur0006_27370 [Bacillus thuringiensis serovar kurstaki str. T03a001]
Bt-GS57GL001251	91.38	1e-25	gi|228850794|gb|EEM95616.1|	hypothetical protein bthur0013_29410 [Bacillus thuringiensis IBL 200]
Bt-GS57GL001252	100.00	7e-81	gi|447207189|ref|WP_001284445.1|	MULTISPECIES: hypothetical protein [Bacillus cereus group]
Bt-GS57GL001253	86.08	2e-33	gi|228736627|gb|EEL87177.1|	hypothetical protein bcere0029_28750 [Bacillus cereus AH1272]
Bt-GS57GL001254	100.00	0.0	gi|228806324|gb|EEM52896.1|	D-stereospecific peptide hydrolase [Bacillus thuringiensis serovar kurstaki str. T03a001]
Bt-GS57GL001255	89.04	3e-34	gi|884884755|emb|CKJ07983.1|	Putative adenine deaminase YerA [Streptococcus pneumoniae]
Bt-GS57GL001257	100.00	0.0	gi|446426581|ref|WP_000504436.1|	MULTISPECIES: adenine deaminase [Bacillus cereus group]
Bt-GS57GL001258	100.00	5e-27	gi|228806322|gb|EEM52894.1|	hypothetical protein bthur0006_27310 [Bacillus thuringiensis serovar kurstaki str. T03a001]
Bt-GS57GL001259	96.97	9e-11	gi|884885452|emb|CKI86167.1|	Uncharacterised protein [Streptococcus pneumoniae]
Bt-GS57GL001260	99.88	0.0	gi|228806321|gb|EEM52893.1|	Collagenase [Bacillus thuringiensis serovar kurstaki str. T03a001]
Bt-GS57GL001261	100.00	0.0	gi|446927852|ref|WP_001005108.1|	MULTISPECIES: catalase [Bacillus cereus group]
Bt-GS57GL001262	98.86	2e-153	gi|447209243|ref|WP_001286499.1|	MULTISPECIES: acetylornithine aminotransferase [Bacillus cereus group]
Bt-GS57GL001263	93.16	2e-57	gi|814509428|emb|CJH35952.1|	acetylornithine aminotransferase [Streptococcus pneumoniae]
Bt-GS57GL001264	100.00	4e-111	gi|228806342|gb|EEM52913.1|	BNR repeat domain protein [Bacillus thuringiensis serovar kurstaki str. T03a001]
Bt-GS57GL001265	100.00	1e-72	gi|821621682|gb|KLA02895.1|	hypothetical protein B4158_2949 [Bacillus cereus]
Bt-GS57GL001266	100.00	0.0	gi|447180013|ref|WP_001257269.1|	MULTISPECIES: glycosyl transferase [Bacillus cereus group]
Bt-GS57GL001267	56.60	1e-07	gi|589082530|gb|AHK39045.1|	Glycosyl transferase, group 2 family protein [Bacillus anthracis str. SVA11]
Bt-GS57GL001268	100.00	0.0	gi|446658110|ref|WP_000735456.1|	MULTISPECIES: glycosyl transferase family 2 [Bacillus cereus group]
Bt-GS57GL001269	100.00	0.0	gi|565327150|gb|ETE90078.1|	glycosyl transferase [Bacillus thuringiensis serovar aizawai str. Hu4-2]
Bt-GS57GL001270	99.60	5e-147	gi|727218543|ref|WP_033679515.1|	MULTISPECIES: glycosyl transferase [Bacillus cereus group]
Bt-GS57GL001271	43.56	3e-15	gi|566005477|ref|WP_023992587.1|	hypothetical protein [Methanobacterium sp. MB1]
Bt-GS57GL001272	99.42	2e-94	gi|489377902|ref|WP_003284617.1|	MULTISPECIES: glycosyl transferase family 2 [Bacillus cereus group]
Bt-GS57GL001273	98.55	3e-29	gi|446675121|ref|WP_000752467.1|	MULTISPECIES: hypothetical protein [Bacillus]
Bt-GS57GL001274	100.00	0.0	gi|446257385|ref|WP_000335240.1|	MULTISPECIES: glycosyl transferase [Bacillus cereus group]
Bt-GS57GL001275	100.00	1e-15	gi|228806336|gb|EEM52907.1|	hypothetical protein bthur0006_27210 [Bacillus thuringiensis serovar kurstaki str. T03a001]
Bt-GS57GL001276	100.00	0.0	gi|228632210|gb|EEK88833.1|	proline/betaine transporter [Bacillus cereus m1550]
Bt-GS57GL001277	100.00	0.0	gi|446783230|ref|WP_000860486.1|	MULTISPECIES: hypothetical protein [Bacillus cereus group]
Bt-GS57GL001278	100.00	1e-141	gi|821621691|gb|KLA02904.1|	hypothetical protein B4158_2958 [Bacillus cereus]
Bt-GS57GL001279	100.00	1e-72	gi|74488678|gb|EAO52242.1|	Hypothetical secreted protein [Bacillus thuringiensis serovar israelensis ATCC 35646]
Bt-GS57GL001280	100.00	0.0	gi|228806332|gb|EEM52903.1|	hypothetical protein bthur0006_27170 [Bacillus thuringiensis serovar kurstaki str. T03a001]
Bt-GS57GL001281	100.00	2e-54	gi|446936176|ref|WP_001013432.1|	MULTISPECIES: PadR family transcriptional regulator [Bacillus]
Bt-GS57GL001282	100.00	5e-97	gi|565327159|gb|ETE90087.1|	Signal peptidase I [Bacillus thuringiensis serovar aizawai str. Hu4-2]
Bt-GS57GL001283	100.00	5e-43	gi|446355754|ref|WP_000433609.1|	MULTISPECIES: DNA alkylation repair protein [Bacillus]
Bt-GS57GL001284	100.00	1e-69	gi|446972591|ref|WP_001049847.1|	MULTISPECIES: glyoxalase [Bacillus cereus group]
Bt-GS57GL001285	96.86	3e-105	gi|384386597|gb|AFH84258.1|	Acetyltransferase, GNAT family [Bacillus anthracis str. H9401]
Bt-GS57GL001286	100.00	4e-111	gi|446028257|ref|WP_000106112.1|	MULTISPECIES: uridine kinase [Bacillus]
Bt-GS57GL001287	99.48	5e-111	gi|446946965|ref|WP_001024221.1|	phosphoglycolate phosphatase [Bacillus cereus]
Bt-GS57GL001288	97.18	3e-35	gi|446897365|ref|WP_000974621.1|	MULTISPECIES: transcriptional regulator [Bacillus cereus group]
Bt-GS57GL001289	100.00	3e-72	gi|446731861|ref|WP_000809117.1|	MULTISPECIES: membrane protein [Bacillus cereus group]
Bt-GS57GL001290	99.81	0.0	gi|446858675|ref|WP_000935931.1|	MULTISPECIES: alkaline phosphatase [Bacillus cereus group]
Bt-GS57GL001291	100.00	2e-154	gi|228592485|gb|EEK50314.1|	Vancomycin B-type resistance protein vanW [Bacillus cereus ATCC 10876]
Bt-GS57GL001292	100.00	0.0	gi|446650105|ref|WP_000727451.1|	MULTISPECIES: peptidase M6 [Bacillus cereus group]
Bt-GS57GL001293	100.00	7e-23	gi|218545860|gb|ACK98254.1|	hypothetical protein BCG9842_B2241 [Bacillus cereus G9842]
Bt-GS57GL001295	72.97	7e-27	gi|571145522|dbj|GAE44657.1|	fatty-acid desaturase [Bacillus boroniphilus JCM 21738]
Bt-GS57GL001296	99.12	1e-62	gi|446538293|ref|WP_000615639.1|	MULTISPECIES: fosmidomycin resistance protein [Bacillus]
Bt-GS57GL001297	92.83	3e-161	gi|895751268|emb|COQ27366.1|	amino acid permease [Streptococcus pneumoniae]
Bt-GS57GL001298	67.53	1e-58	gi|675498055|gb|KFN15521.1|	amino acid permease family protein [Bacillus mycoides]
Bt-GS57GL001299	100.00	3e-142	gi|446172891|ref|WP_000250746.1|	MULTISPECIES: IclR family transcriptional regulator [Bacillus]
Bt-GS57GL001300	100.00	5e-138	gi|500406066|gb|EOP21850.1|	M20 family peptidase [Bacillus cereus HuB13-1]
Bt-GS57GL001301	40.15	3e-13	gi|255509421|gb|EET85765.1|	M20/M25/M40 family peptidase [Clostridium carboxidivorans P7]
Bt-GS57GL001302	100.00	1e-78	gi|882873053|emb|CJJ54853.1|	peptidase [Streptococcus pneumoniae]
Bt-GS57GL001303	100.00	5e-156	gi|446282874|ref|WP_000360729.1|	MULTISPECIES: pyrroline-5-carboxylate reductase [Bacillus]
Bt-GS57GL001304	100.00	0.0	gi|228604163|gb|EEK61630.1|	Glutamate 5-kinase [Bacillus cereus 172560W]
Bt-GS57GL001305	100.00	0.0	gi|895751478|emb|COQ19082.1|	gamma-glutamyl phosphate reductase [Streptococcus pneumoniae]
Bt-GS57GL001306	100.00	4e-176	gi|449021313|gb|AGE76476.1|	Transposase [Bacillus thuringiensis serovar kurstaki str. HD73]
Bt-GS57GL001307	100.00	2e-75	gi|489377144|ref|WP_003283868.1|	transposase [Bacillus cereus]
Bt-GS57GL001308	100.00	8e-83	gi|228632186|gb|EEK88809.1|	Uncharacterized transporter [Bacillus cereus m1550]
Bt-GS57GL001309	99.56	4e-127	gi|228592473|gb|EEK50302.1|	Uncharacterized transporter [Bacillus cereus ATCC 10876]
Bt-GS57GL001310	87.18	1e-32	gi|228724656|gb|EEL75966.1|	ArsR family transcriptional regulator [Bacillus cereus AH676]
Bt-GS57GL001311	98.89	4e-47	gi|449023414|gb|AGE78577.1|	hypothetical protein HD73_2999 [Bacillus thuringiensis serovar kurstaki str. HD73]
Bt-GS57GL001312	100.00	1e-87	gi|228806370|gb|EEM52939.1|	ArsR family transcriptional regulator [Bacillus thuringiensis serovar kurstaki str. T03a001]
Bt-GS57GL001313	98.96	1e-105	gi|565324991|gb|ETE87919.1|	permease [Bacillus thuringiensis serovar aizawai str. Leapi01]
Bt-GS57GL001314	99.44	7e-97	gi|488029669|ref|WP_002101068.1|	MULTISPECIES: permease [Bacillus cereus group]
Bt-GS57GL001315	100.00	3e-59	gi|228793761|gb|EEM41292.1|	Antibiotic biosynthesis monooxygenase [Bacillus thuringiensis serovar sotto str. T04001]
Bt-GS57GL001316	100.00	3e-135	gi|228806367|gb|EEM52936.1|	DNA polymerase beta domain protein [Bacillus thuringiensis serovar kurstaki str. T03a001]
Bt-GS57GL001317	99.35	6e-85	gi|228712654|gb|EEL64586.1|	Glyoxalase family protein superfamily [Bacillus cereus F65185]
Bt-GS57GL001318	98.85	3e-152	gi|446141903|ref|WP_000219758.1|	MULTISPECIES: aldolase [Bacillus cereus group]
Bt-GS57GL001319	99.17	1e-67	gi|446832733|ref|WP_000909989.1|	MULTISPECIES: cupin [Bacillus cereus group]
Bt-GS57GL001320	100.00	0.0	gi|445940959|ref|WP_000018814.1|	MULTISPECIES: autoinducer-2 kinase [Bacillus cereus group]
Bt-GS57GL001321	99.68	0.0	gi|228806382|gb|EEM52950.1|	Transcriptional regulator [Bacillus thuringiensis serovar kurstaki str. T03a001]
Bt-GS57GL001322	99.80	0.0	gi|446354775|ref|WP_000432630.1|	sugar ABC transporter ATP-binding protein [Bacillus cereus]
Bt-GS57GL001323	100.00	3e-176	gi|446750422|ref|WP_000827678.1|	MULTISPECIES: sugar ABC transporter permease [Bacillus cereus group]
Bt-GS57GL001324	99.64	2e-149	gi|228806379|gb|EEM52947.1|	Ribose ABC transporter, permease protein [Bacillus thuringiensis serovar kurstaki str. T03a001]
Bt-GS57GL001325	98.58	1e-121	gi|446746375|ref|WP_000823631.1|	MULTISPECIES: sugar ABC transporter substrate-binding protein [Bacillus cereus group]
Bt-GS57GL001326	99.01	4e-52	gi|500294524|gb|EOO18229.1|	hypothetical protein IGA_02248 [Bacillus cereus HuA3-9]
Bt-GS57GL001327	100.00	4e-164	gi|445991284|ref|WP_000069139.1|	MULTISPECIES: malate:quinone oxidoreductase [Bacillus]
Bt-GS57GL001328	75.00	2e-19	gi|571144269|dbj|GAE45979.1|	malate:quinone oxidoreductase [Bacillus boroniphilus JCM 21738]
Bt-GS57GL001329	97.60	2e-66	gi|674820531|gb|KFL73087.1|	quinone oxidoreductase family protein [Bacillus cereus ATCC 10876]
Bt-GS57GL001330	99.71	0.0	gi|446259581|ref|WP_000337436.1|	MULTISPECIES: hypothetical protein [Bacillus cereus group]
Bt-GS57GL001331	100.00	1e-14	gi|228703040|gb|EEL55499.1|	hypothetical protein bcere0023_27930 [Bacillus cereus Rock4-2]
Bt-GS57GL001332	100.00	0.0	gi|228806374|gb|EEM52942.1|	FAD-dependent oxidase [Bacillus thuringiensis serovar kurstaki str. T03a001]
Bt-GS57GL001333	100.00	3e-90	gi|446993976|ref|WP_001071232.1|	MULTISPECIES: nitroreductase [Bacillus]
Bt-GS57GL001334	99.02	6e-52	gi|228724670|gb|EEL75979.1|	3D domain protein [Bacillus cereus AH676]
Bt-GS57GL001335	98.61	8e-37	gi|500411411|gb|EOP27156.1|	hypothetical protein IG5_02135 [Bacillus cereus HuA2-3]
Bt-GS57GL001336	100.00	9e-67	gi|446128230|ref|WP_000206085.1|	hypothetical protein [Bacillus cereus]
Bt-GS57GL001337	100.00	3e-35	gi|445992224|ref|WP_000070079.1|	MULTISPECIES: hypothetical protein [Bacillus]
Bt-GS57GL001338	100.00	9e-53	gi|756043474|gb|AJK42576.1|	yfzA-like family protein [Bacillus thuringiensis serovar kurstaki]
Bt-GS57GL001339	73.68	3e-09	gi|924107963|emb|CUB12067.1|	hypothetical protein BN2127_JRS1_03853 [Bacillus cereus]
Bt-GS57GL001340	100.00	2e-56	gi|446821516|ref|WP_000898772.1|	MULTISPECIES: GNAT family N-acetyltransferase [Bacillus]
Bt-GS57GL001341	57.45	2e-07	gi|402453050|gb|EJV84858.1|	hypothetical protein IG3_02468 [Bacillus cereus HuA2-1]
Bt-GS57GL001342	98.68	1e-37	gi|545600328|ref|WP_021728019.1|	MULTISPECIES: isochorismatase [Bacillus cereus group]
Bt-GS57GL001343	100.00	0.0	gi|545600960|ref|WP_021728516.1|	MULTISPECIES: maturase/reverse transcriptase [Bacillus cereus group]
Bt-GS57GL001344	55.24	1e-22	gi|740129342|ref|WP_037977548.1|	maturase, partial [Tannerella sp. oral taxon BU063]
Bt-GS57GL001345	96.55	1e-43	gi|895805126|emb|COT39226.1|	group II intron reverse transcriptase/maturase [Streptococcus pneumoniae]
Bt-GS57GL001346	98.65	1e-79	gi|446920448|ref|WP_000997704.1|	membrane protein [Bacillus sp. 7_6_55CFAA_CT2]
Bt-GS57GL001347	99.08	0.0	gi|228712719|gb|EEL64650.1|	hypothetical protein bcere0025_26090 [Bacillus cereus F65185]
Bt-GS57GL001349	88.28	5e-60	gi|675835069|gb|AIM06742.1|	hypothetical protein BACvac02_3078 [Bacillus anthracis]
Bt-GS57GL001350	89.61	2e-33	gi|814508955|emb|CJH64026.1|	Uncharacterised protein [Streptococcus pneumoniae]
Bt-GS57GL001352	97.21	1e-95	gi|228712718|gb|EEL64649.1|	hypothetical protein bcere0025_26080 [Bacillus cereus F65185]
Bt-GS57GL001353	76.09	7e-35	gi|482654543|emb|CCW08333.1|	Chorismate mutase I / 2-keto-3-deoxy-D-arabino-heptulosonate-7-phosphate synthase I beta [Bacillus sp. GeD10]
Bt-GS57GL001354	100.00	5e-73	gi|884838487|emb|CKG07064.1|	3-deoxy-7-phosphoheptulonate synthase [Streptococcus pneumoniae]
Bt-GS57GL001355	89.74	1e-13	gi|228828303|gb|EEM74009.1|	Phospho-2-dehydro-3-deoxyheptonate aldolase : chorismate mutase [Bacillus thuringiensis serovar pondicheriensis BGSC 4BA1]
Bt-GS57GL001356	77.42	1e-37	gi|727076268|gb|KHF30682.1|	Chorismate synthase [Anoxybacillus sp. BCO1]
Bt-GS57GL001357	100.00	1e-168	gi|447192173|ref|WP_001269429.1|	MULTISPECIES: chorismate synthase [Bacillus cereus group]
Bt-GS57GL001358	100.00	9e-122	gi|447120017|ref|WP_001197273.1|	MULTISPECIES: histidinol-phosphate transaminase [Bacillus cereus group]
Bt-GS57GL001359	98.89	4e-47	gi|74491474|gb|EAO54689.1|	Histidinol-phosphate aminotransferase [Bacillus thuringiensis serovar israelensis ATCC 35646]
Bt-GS57GL001360	98.83	1e-93	gi|447150874|ref|WP_001228130.1|	MULTISPECIES: prephenate dehydrogenase [Bacillus cereus group]
Bt-GS57GL001361	100.00	4e-75	gi|228592442|gb|EEK50271.1|	Prephenate dehydrogenase [Bacillus cereus ATCC 10876]
Bt-GS57GL001362	95.00	5e-15	gi|298723823|gb|EFI64544.1|	3-phosphoshikimate 1-carboxyvinyltransferase [Bacillus cereus SJ1]
Bt-GS57GL001363	100.00	0.0	gi|228712713|gb|EEL64644.1|	3-phosphoshikimate 1-carboxyvinyltransferase [Bacillus cereus F65185]
Bt-GS57GL001364	82.48	5e-62	gi|228736849|gb|EEL87395.1|	Acetyltransferase, GNAT [Bacillus cereus AH1272]
Bt-GS57GL001365	86.84	2e-31	gi|663079695|gb|AIE79862.1|	acetyltransferase, GNAT family [Bacillus cereus]
Bt-GS57GL001366	91.95	8e-42	gi|882871406|emb|CJK00592.1|	Predicted acetyltransferase involved in intracellular survival and related acetyltransferases [Streptococcus pneumoniae]
Bt-GS57GL001367	100.00	1e-15	gi|676320778|gb|AIM31617.1|	hypothetical protein DF16_orf03202 [Bacillus thuringiensis serovar kurstaki str. YBT-1520]
Bt-GS57GL001368	100.00	3e-27	gi|1000868638|ref|WP_061129904.1|	TetR family transcriptional regulator, partial [Bacillus cereus]
Bt-GS57GL001370	98.39	1e-27	gi|806795722|gb|KKC53244.1|	TetR family transcriptional regulator [Bacillus sp. UMTAT18]
Bt-GS57GL001371	82.56	6e-36	gi|218538781|gb|ACK91179.1|	membrane protein, MmpL family [Bacillus cereus AH820]
Bt-GS57GL001373	48.61	2e-11	gi|430021380|gb|AGA21986.1|	Membrane protein YdgH [Bacillus subtilis subsp. subtilis str. BSP1]
Bt-GS57GL001374	94.55	2e-23	gi|332288052|ref|YP_004169238.1|	IS231-related transposase [Bacillus thuringiensis serovar chinensis CT-43]
Bt-GS57GL001375	95.92	2e-51	gi|401247338|gb|EJR53676.1|	transposase for insertion sequence element IS231D, partial [Bacillus cereus VD115]
Bt-GS57GL001376	100.00	7e-28	gi|749295570|ref|WP_040120020.1|	transposase [Bacillus thuringiensis]
Bt-GS57GL001382	81.63	3e-17	gi|489262020|ref|WP_003169883.1|	multidrug transporter [Bacillus anthracis]
Bt-GS57GL001383	100.00	1e-86	gi|821621485|gb|KLA02704.1|	hypothetical protein B4158_2905 [Bacillus cereus]
Bt-GS57GL001384	73.68	5e-16	gi|878374200|emb|CIV82495.1|	ABC transporter ATPase [Streptococcus pneumoniae]
Bt-GS57GL001385	82.08	2e-48	gi|725821501|gb|KHE73284.1|	ABC transporter ATP-binding protein, partial [Halobacillus sp. BBL2006]
Bt-GS57GL001386	99.11	5e-60	gi|924096226|emb|CUB56270.1|	putative ABC transporter ATP-binding protein [Bacillus subtilis]
Bt-GS57GL001387	97.67	1e-17	gi|882862656|emb|CJC64439.1|	ABC transporter ATPase [Streptococcus pneumoniae]
Bt-GS57GL001388	86.96	8e-16	gi|675496858|gb|KFN14351.1|	processed glycerol phosphate lipoteichoic acid synthase 2 domain protein [Bacillus mycoides]
Bt-GS57GL001389	71.43	3e-11	gi|635253998|gb|KDE49615.1|	hypothetical protein DI43_16790 [Geobacillus sp. CAMR12739]
Bt-GS57GL001391	99.60	1e-146	gi|806768966|emb|CRG02315.1|	glycerol phosphate lipoteichoic acid synthase 2 [Streptococcus pneumoniae]
Bt-GS57GL001392	99.47	6e-109	gi|565334558|gb|ETE97486.1|	transposase IS660 [Bacillus thuringiensis serovar aizawai str. Hu4-2]
Bt-GS57GL001393	96.88	2e-70	gi|228847380|gb|EEM92331.1|	Transposase for IS660 [Bacillus thuringiensis IBL 200]
Bt-GS57GL001394	97.33	6e-37	gi|859589159|gb|KMQ10980.1|	transposase, partial [Bacillus cereus]
Bt-GS57GL001395	100.00	1e-53	gi|446269089|ref|WP_000346944.1|	MULTISPECIES: membrane protein [Bacillus cereus group]
Bt-GS57GL001396	98.46	3e-27	gi|29896601|gb|AAP09880.1|	Integral membrane protein [Bacillus cereus ATCC 14579]
Bt-GS57GL001397	100.00	8e-84	gi|228712706|gb|EEL64637.1|	Polysaccharide deacetylase [Bacillus cereus F65185]
Bt-GS57GL001398	69.23	2e-11	gi|680463144|gb|KFX72323.1|	peptidoglycan N-acetylglucosamine deacetylase, partial [Bacteroides fragilis]
Bt-GS57GL001399	100.00	5e-46	gi|228712705|gb|EEL64636.1|	Prolyl endopeptidase [Bacillus cereus F65185]
Bt-GS57GL001400	98.04	3e-22	gi|806764425|emb|CRG03756.1|	Uncharacterised protein [Streptococcus pneumoniae]
Bt-GS57GL001401	100.00	3e-131	gi|565328610|gb|ETE91538.1|	DNA alkylation repair protein [Bacillus thuringiensis serovar aizawai str. Hu4-2]
Bt-GS57GL001402	100.00	3e-135	gi|446566338|ref|WP_000643684.1|	MULTISPECIES: nucleotidyltransferase [Bacillus cereus group]
Bt-GS57GL001403	100.00	2e-75	gi|489377144|ref|WP_003283868.1|	transposase [Bacillus cereus]
Bt-GS57GL001404	99.59	1e-140	gi|449025626|gb|AGE80789.1|	Transposase [Bacillus thuringiensis serovar kurstaki str. HD73]
Bt-GS57GL001405	97.62	3e-17	gi|757771297|ref|WP_042991000.1|	hypothetical protein [Bacillus thuringiensis]
Bt-GS57GL001406	100.00	3e-107	gi|447025240|ref|WP_001102496.1|	MULTISPECIES: acetyltransferase [Bacillus]
Bt-GS57GL001407	100.00	8e-94	gi|446542971|ref|WP_000620317.1|	MULTISPECIES: acetyltransferase [Bacillus]
Bt-GS57GL001408	100.00	4e-178	gi|446567241|ref|WP_000644587.1|	MULTISPECIES: membrane protein [Bacillus]
Bt-GS57GL001409	100.00	8e-73	gi|446971547|ref|WP_001048803.1|	MULTISPECIES: acetyltransferase [Bacillus cereus group]
Bt-GS57GL001410	100.00	1e-113	gi|228604110|gb|EEK61577.1|	hypothetical protein bcere0005_25620 [Bacillus cereus 172560W]
Bt-GS57GL001411	100.00	0.0	gi|446210028|ref|WP_000287883.1|	MULTISPECIES: glutathionylspermidine synthase [Bacillus]
Bt-GS57GL001412	100.00	2e-156	gi|446705998|ref|WP_000783344.1|	MULTISPECIES: AAC(3) family N-acetyltransferase [Bacillus]
Bt-GS57GL001413	100.00	2e-134	gi|228592421|gb|EEK50250.1|	Flavoprotein [Bacillus cereus ATCC 10876]
Bt-GS57GL001414	100.00	3e-88	gi|30021034|ref|NP_832665.1|	TPR repeat-containing protein [Bacillus cereus ATCC 14579]
Bt-GS57GL001415	100.00	0.0	gi|446376292|ref|WP_000454147.1|	MULTISPECIES: membrane protein [Bacillus cereus group]
Bt-GS57GL001416	100.00	8e-95	gi|446960622|ref|WP_001037878.1|	MULTISPECIES: hypothetical protein [Bacillus]
Bt-GS57GL001417	99.60	9e-145	gi|446140726|ref|WP_000218581.1|	MULTISPECIES: sulfonate ABC transporter ATP-binding protein [Bacillus cereus group]
Bt-GS57GL001418	99.68	3e-177	gi|446199234|ref|WP_000277089.1|	MULTISPECIES: sulfonate ABC transporter substrate-binding protein [Bacillus cereus group]
Bt-GS57GL001419	100.00	8e-157	gi|446354279|ref|WP_000432134.1|	MULTISPECIES: sulfonate ABC transporter permease [Bacillus]
Bt-GS57GL001420	98.62	0.0	gi|228712744|gb|EEL64674.1|	Alkanesulfonate monooxygenase [Bacillus cereus F65185]
Bt-GS57GL001421	99.28	1e-161	gi|228780207|gb|EEM28444.1|	hypothetical protein bthur0002_26880 [Bacillus thuringiensis Bt407]
Bt-GS57GL001422	94.35	3e-60	gi|47553210|gb|EAL11603.1|	membrane protein, partial [Bacillus cereus G9241]
Bt-GS57GL001423	100.00	8e-99	gi|446760636|ref|WP_000837892.1|	MULTISPECIES: AI-2E family transporter [Bacillus]
Bt-GS57GL001424	100.00	4e-19	gi|565326446|gb|ETE89374.1|	sporulation protein [Bacillus thuringiensis serovar aizawai str. Leapi01]
Bt-GS57GL001425	100.00	8e-20	gi|565325500|gb|ETE88428.1|	sporulation protein [Bacillus thuringiensis serovar aizawai str. Hu4-2]
Bt-GS57GL001426	100.00	8e-20	gi|565325500|gb|ETE88428.1|	sporulation protein [Bacillus thuringiensis serovar aizawai str. Hu4-2]
Bt-GS57GL001427	100.00	2e-19	gi|565325501|gb|ETE88429.1|	sporulation protein [Bacillus thuringiensis serovar aizawai str. Hu4-2]
Bt-GS57GL001428	100.00	2e-19	gi|446064874|ref|WP_000142729.1|	MULTISPECIES: polyketide synthase [Bacillus]
Bt-GS57GL001429	100.00	2e-19	gi|565325503|gb|ETE88431.1|	carbohydrate kinase [Bacillus thuringiensis serovar aizawai str. Hu4-2]
Bt-GS57GL001430	100.00	5e-107	gi|228712736|gb|EEL64666.1|	hypothetical protein bcere0025_25680 [Bacillus cereus F65185]
Bt-GS57GL001431	100.00	4e-91	gi|446346784|ref|WP_000424639.1|	MULTISPECIES: hypothetical protein [Bacillus cereus group]
Bt-GS57GL001432	100.00	2e-66	gi|446727886|ref|WP_000805199.1|	MULTISPECIES: GntR family transcriptional regulator [Bacillus]
Bt-GS57GL001433	100.00	7e-167	gi|446483062|ref|WP_000560916.1|	MULTISPECIES: ABC transporter ATP-binding protein [Bacillus]
Bt-GS57GL001434	100.00	1e-121	gi|228592402|gb|EEK50231.1|	hypothetical protein bcere0002_26680 [Bacillus cereus ATCC 10876]
Bt-GS57GL001435	100.00	1e-72	gi|228592401|gb|EEK50230.1|	hypothetical protein bcere0002_26670 [Bacillus cereus ATCC 10876]
Bt-GS57GL001436	79.17	2e-14	gi|557472374|gb|AHA06196.1|	2H phosphoesterase superfamily protein BC2899 [Bacillus toyonensis BCT-7112]
Bt-GS57GL001437	98.91	2e-46	gi|447181947|ref|WP_001259203.1|	MULTISPECIES: 2'-5' RNA ligase [Bacillus cereus group]
Bt-GS57GL001438	100.00	7e-155	gi|446364640|ref|WP_000442495.1|	MULTISPECIES: type II pantothenate kinase [Bacillus cereus group]
Bt-GS57GL001439	98.43	4e-70	gi|446469805|ref|WP_000547659.1|	MULTISPECIES: beta-hydroxyacyl-ACP dehydratase [Bacillus]
Bt-GS57GL001440	99.50	0.0	gi|228604087|gb|EEK61554.1|	Aminotransferase, classes I and II [Bacillus cereus 172560W]
Bt-GS57GL001441	100.00	7e-64	gi|500314025|gb|EOO34684.1|	lipoprotein [Bacillus cereus VD133]
Bt-GS57GL001442	100.00	2e-25	gi|228703212|gb|EEL55670.1|	hypothetical protein bcere0023_27360 [Bacillus cereus Rock4-2]
Bt-GS57GL001443	100.00	0.0	gi|446191406|ref|WP_000269261.1|	MULTISPECIES: macrolide transporter [Bacillus]
Bt-GS57GL001444	100.00	3e-79	gi|565325518|gb|ETE88446.1|	exosporium protein C [Bacillus thuringiensis serovar aizawai str. Hu4-2]
Bt-GS57GL001445	100.00	8e-21	gi|814298658|emb|CGG07434.1|	Uncharacterised protein [Streptococcus pneumoniae]
Bt-GS57GL001446	100.00	8e-13	gi|565325520|gb|ETE88448.1|	cell wall assembly protein [Bacillus thuringiensis serovar aizawai str. Hu4-2]
Bt-GS57GL001447	99.07	6e-57	gi|814298656|emb|CGG07426.1|	Uncharacterised protein [Streptococcus pneumoniae]
Bt-GS57GL001448	100.00	4e-155	gi|445953443|ref|WP_000031298.1|	MULTISPECIES: SAM-dependent methyltransferase [Bacillus]
Bt-GS57GL001449	96.77	1e-29	gi|384386482|gb|AFH84143.1|	Group-specific protein [Bacillus anthracis str. H9401]
Bt-GS57GL001450	99.49	4e-112	gi|447146426|ref|WP_001223682.1|	MULTISPECIES: inosine-uridine preferring nucleoside hydrolase [Bacillus]
Bt-GS57GL001451	90.62	2e-27	gi|806768199|emb|CRG02695.1|	ribonucleoside hydrolase 1 [Streptococcus pneumoniae]
Bt-GS57GL001452	89.58	1e-18	gi|814298735|emb|CGG07133.1|	Inosine-uridine preferring nucleoside hydrolase [Streptococcus pneumoniae]
Bt-GS57GL001453	100.00	3e-34	gi|446560960|ref|WP_000638306.1|	MULTISPECIES: membrane protein [Bacillus]
Bt-GS57GL001454	100.00	4e-73	gi|384386479|gb|AFH84140.1|	Group-specific protein [Bacillus anthracis str. H9401]
Bt-GS57GL001455	100.00	5e-15	gi|228806447|gb|EEM53012.1|	hypothetical protein bthur0006_26050 [Bacillus thuringiensis serovar kurstaki str. T03a001]
Bt-GS57GL001457	98.44	3e-29	gi|895807740|emb|COS28650.1|	Uncharacterised protein [Streptococcus pneumoniae]
Bt-GS57GL001459	100.00	3e-122	gi|447031200|ref|WP_001108456.1|	MULTISPECIES: MFS transporter [Bacillus cereus group]
Bt-GS57GL001460	98.86	1e-42	gi|589236764|emb|CDN36349.1|	unnamed protein product [Bacillus thuringiensis DB27]
Bt-GS57GL001461	99.60	1e-147	gi|449023511|gb|AGE78674.1|	hypothetical protein HD73_3096 [Bacillus thuringiensis serovar kurstaki str. HD73]
Bt-GS57GL001462	98.98	4e-109	gi|895806721|emb|COS75393.1|	ABC-type uncharacterized transport system%2C periplasmic component [Streptococcus pneumoniae]
Bt-GS57GL001464	95.00	5e-37	gi|228793816|gb|EEM41345.1|	hypothetical protein bthur0004_26470 [Bacillus thuringiensis serovar sotto str. T04001]
Bt-GS57GL001465	100.00	2e-30	gi|806768696|emb|CRG02461.1|	Uncharacterised protein [Streptococcus pneumoniae]
Bt-GS57GL001466	100.00	8e-132	gi|500314180|gb|EOO34833.1|	cytoplasmic protein [Bacillus cereus VD133]
Bt-GS57GL001467	99.54	1e-121	gi|500314179|gb|EOO34832.1|	cytoplasmic protein [Bacillus cereus VD133]
Bt-GS57GL001468	100.00	0.0	gi|545601250|ref|WP_021728554.1|	MULTISPECIES: multidrug resistance protein B [Bacillus cereus group]
Bt-GS57GL001469	100.00	9e-54	gi|446985475|ref|WP_001062731.1|	MULTISPECIES: hypothetical protein [Bacillus cereus group]
Bt-GS57GL001470	100.00	3e-39	gi|814304359|emb|CGG65210.1|	Uncharacterised protein [Streptococcus pneumoniae]
Bt-GS57GL001471	100.00	1e-141	gi|446561386|ref|WP_000638732.1|	MULTISPECIES: zwittermicin A resistance protein ZmaR [Bacillus cereus group]
Bt-GS57GL001472	100.00	6e-88	gi|228806436|gb|EEM53001.1|	Acetyltransferase, GNAT [Bacillus thuringiensis serovar kurstaki str. T03a001]
Bt-GS57GL001473	98.61	2e-31	gi|228793808|gb|EEM41337.1|	Spore coat protein X [Bacillus thuringiensis serovar sotto str. T04001]
Bt-GS57GL001474	100.00	3e-79	gi|446673143|ref|WP_000750489.1|	MULTISPECIES: spore coat protein [Bacillus]
Bt-GS57GL001475	98.77	4e-89	gi|565802612|ref|WP_023901684.1|	transposase [Bacillus thuringiensis]
Bt-GS57GL001476	86.54	3e-20	gi|300377239|gb|ADK06143.1|	putative transposase, N-terminal region [Bacillus cereus biovar anthracis str. CI]
Bt-GS57GL001477	94.30	9e-105	gi|756019662|gb|AJK37913.1|	integrase core domain protein [Bacillus thuringiensis serovar kurstaki]
Bt-GS57GL001478	97.65	6e-41	gi|228644053|gb|EEL00314.1|	hypothetical protein bcere0013_26160 [Bacillus cereus BDRD-ST26]
Bt-GS57GL001479	98.94	2e-47	gi|814303989|emb|CGG67714.1|	EDD domain-containing protein%2C DegV family [Streptococcus pneumoniae]
Bt-GS57GL001480	98.76	0.0	gi|447078100|ref|WP_001155356.1|	oligoendopeptidase F [Bacillus cereus]
Bt-GS57GL001481	98.90	8e-47	gi|821621287|gb|KLA02511.1|	hypothetical protein B4158_2838 [Bacillus cereus]
Bt-GS57GL001482	95.89	7e-35	gi|882902409|emb|CJO66285.1|	putative N-acetylmannosaminyltransferase [Streptococcus pneumoniae]
Bt-GS57GL001483	100.00	3e-49	gi|882902410|emb|CJO66348.1|	UDP-N-acetyl-D-mannosamine transferase [Streptococcus pneumoniae]
Bt-GS57GL001484	100.00	8e-108	gi|595877112|gb|EXY06788.1|	5'-methylthioadenosine nucleosidase [Bacillus thuringiensis]
Bt-GS57GL001485	97.50	4e-64	gi|446517270|ref|WP_000594616.1|	alpha/beta hydrolase [Bacillus cereus]
Bt-GS57GL001486	100.00	4e-59	gi|446517272|ref|WP_000594618.1|	MULTISPECIES: alpha/beta hydrolase [Bacillus cereus group]
Bt-GS57GL001487	100.00	3e-82	gi|228806427|gb|EEM52992.1|	Acetyltransferase, GNAT [Bacillus thuringiensis serovar kurstaki str. T03a001]
Bt-GS57GL001488	100.00	5e-75	gi|895750944|emb|COQ41279.1|	Uncharacterised protein [Streptococcus pneumoniae]
Bt-GS57GL001489	100.00	7e-122	gi|446788723|ref|WP_000865979.1|	MULTISPECIES: DNA-binding response regulator [Bacillus]
Bt-GS57GL001490	100.00	0.0	gi|228806424|gb|EEM52989.1|	hypothetical protein bthur0006_25820 [Bacillus thuringiensis serovar kurstaki str. T03a001]
Bt-GS57GL001491	99.17	3e-135	gi|228806423|gb|EEM52988.1|	Foldase protein prsA 1 [Bacillus thuringiensis serovar kurstaki str. T03a001]
Bt-GS57GL001492	100.00	2e-154	gi|445960450|ref|WP_000038305.1|	x-prolyl-dipeptidyl aminopeptidase [Bacillus cereus]
Bt-GS57GL001494	100.00	4e-66	gi|595877763|gb|EXY07364.1|	x-prolyl-dipeptidyl aminopeptidase [Bacillus thuringiensis]
Bt-GS57GL001495	100.00	3e-148	gi|446413073|ref|WP_000490928.1|	MULTISPECIES: methyltransferase [Bacillus cereus group]
Bt-GS57GL001496	91.04	2e-28	gi|363621308|gb|EHL72524.1|	hypothetical protein HMPREF1014_02858 [Bacillus sp. 7_6_55CFAA_CT2]
Bt-GS57GL001497	100.00	2e-61	gi|565335475|gb|ETE98403.1|	shikimate kinase [Bacillus thuringiensis serovar aizawai str. Hu4-2]
Bt-GS57GL001498	96.20	1e-36	gi|228592355|gb|EEK50184.1|	hypothetical protein bcere0002_26210 [Bacillus cereus ATCC 10876]
Bt-GS57GL001499	93.33	6e-17	gi|30257454|gb|AAP26684.1|	conserved domain protein [Bacillus anthracis str. Ames]
Bt-GS57GL001500	100.00	7e-97	gi|228604359|gb|EEK61824.1|	Ankyrin repeat protein [Bacillus cereus 172560W]
Bt-GS57GL001501	88.46	1e-34	gi|228691495|gb|EEL45253.1|	Transcriptional regulator, AraC [Bacillus cereus Rock3-42]
Bt-GS57GL001502	100.00	2e-52	gi|228703274|gb|EEL55731.1|	ThiJ/PfpI domain protein [Bacillus cereus Rock4-2]
Bt-GS57GL001503	100.00	0.0	gi|228806510|gb|EEM53073.1|	Aldo/keto reductase [Bacillus thuringiensis serovar kurstaki str. T03a001]
Bt-GS57GL001504	99.15	3e-60	gi|447151118|ref|WP_001228374.1|	cell division protein DIVIC [Bacillus cereus]
Bt-GS57GL001505	100.00	2e-57	gi|814304284|emb|CGG65696.1|	Uncharacterised protein [Streptococcus pneumoniae]
Bt-GS57GL001506	99.66	3e-174	gi|228712808|gb|EEL64735.1|	Mandelate racemase/muconate lactonizing enzyme [Bacillus cereus F65185]
Bt-GS57GL001507	100.00	2e-25	gi|882849454|emb|CJI34813.1|	L-Ala-D/L-Glu epimerase [Streptococcus pneumoniae]
Bt-GS57GL001508	100.00	0.0	gi|446678084|ref|WP_000755430.1|	MULTISPECIES: peptidase P60 [Bacillus]
Bt-GS57GL001509	100.00	0.0	gi|545601342|ref|WP_021728597.1|	MULTISPECIES: oligopeptide-binding protein oppA [Bacillus cereus group]
Bt-GS57GL001510	100.00	9e-33	gi|589236723|emb|CDN36308.1|	unnamed protein product [Bacillus thuringiensis DB27]
Bt-GS57GL001511	99.06	5e-56	gi|228604351|gb|EEK61816.1|	Ribosomal-protein-alanine acetyltransferase [Bacillus cereus 172560W]
Bt-GS57GL001512	100.00	0.0	gi|446704959|ref|WP_000782305.1|	MULTISPECIES: D-alanyl-lipoteichoic acid biosynthesis protein DltD [Bacillus]
Bt-GS57GL001513	100.00	6e-22	gi|806767934|emb|CRG02802.1|	SNARE associated Golgi protein [Streptococcus pneumoniae]
Bt-GS57GL001514	79.03	2e-21	gi|500451208|gb|EOP63716.1|	hypothetical protein IIQ_03923 [Bacillus cereus VD118]
Bt-GS57GL001515	96.51	3e-42	gi|446176959|ref|WP_000254814.1|	membrane protein [Bacillus anthracis]
Bt-GS57GL001516	99.38	6e-91	gi|821574562|dbj|BAR76452.1|	uncharacterized protein ykrK [Bacillus anthracis]
Bt-GS57GL001518	83.12	3e-29	gi|895736786|emb|COF47535.1|	Uncharacterized protein conserved in bacteria [Streptococcus pneumoniae]
Bt-GS57GL001519	100.00	2e-30	gi|446837227|ref|WP_000914483.1|	hypothetical protein [Bacillus cereus]
Bt-GS57GL001520	98.04	1e-52	gi|814312265|emb|CKG39787.1|	Protein of uncharacterised function (DUF2653) [Streptococcus pneumoniae]
Bt-GS57GL001521	100.00	0.0	gi|447208850|ref|WP_001286106.1|	MULTISPECIES: sarcosine oxidase subunit alpha [Bacillus cereus group]
Bt-GS57GL001522	100.00	1e-59	gi|446009215|ref|WP_000087070.1|	MULTISPECIES: (2Fe-2S)-binding protein [Bacillus cereus group]
Bt-GS57GL001523	100.00	2e-47	gi|446104764|ref|WP_000182619.1|	MULTISPECIES: pyridine nucleotide-disulfide oxidoreductase [Bacillus]
Bt-GS57GL001524	100.00	0.0	gi|446317969|ref|WP_000395824.1|	MULTISPECIES: sigma-54-dependent Fis family transcriptional regulator [Bacillus cereus group]
Bt-GS57GL001525	99.76	0.0	gi|228806495|gb|EEM53058.1|	Sarcosine oxidase, beta subunit [Bacillus thuringiensis serovar kurstaki str. T03a001]
Bt-GS57GL001526	100.00	0.0	gi|449023558|gb|AGE78721.1|	proline racemase [Bacillus thuringiensis serovar kurstaki str. HD73]
Bt-GS57GL001527	100.00	3e-107	gi|446948316|ref|WP_001025572.1|	MULTISPECIES: proline racemase [Bacillus cereus group]
Bt-GS57GL001528	100.00	1e-26	gi|884885336|emb|CKI89864.1|	Proline racemase [Streptococcus pneumoniae]
Bt-GS57GL001529	100.00	4e-176	gi|447092203|ref|WP_001169459.1|	MULTISPECIES: dihydrodipicolinate synthase family protein [Bacillus]
Bt-GS57GL001530	100.00	0.0	gi|545601339|ref|WP_021728594.1|	MULTISPECIES: aldehyde dehydrogenase [Bacillus cereus group]
Bt-GS57GL001531	99.80	0.0	gi|446351668|ref|WP_000429523.1|	MULTISPECIES: sodium:alanine symporter [Bacillus cereus group]
Bt-GS57GL001532	100.00	5e-72	gi|228604332|gb|EEK61797.1|	hypothetical protein bcere0005_24660 [Bacillus cereus 172560W]
Bt-GS57GL001533	100.00	1e-52	gi|446320427|ref|WP_000398282.1|	MULTISPECIES: hypothetical protein [Bacillus cereus group]
Bt-GS57GL001534	100.00	2e-123	gi|446796846|ref|WP_000874102.1|	MULTISPECIES: phosphohydrolase [Bacillus]
Bt-GS57GL001535	100.00	1e-93	gi|447167995|ref|WP_001245251.1|	MULTISPECIES: GCN5 family N-acetyltransferase [Bacillus cereus group]
Bt-GS57GL001536	100.00	3e-128	gi|446664933|ref|WP_000742279.1|	MULTISPECIES: chitin-binding protein [Bacillus]
Bt-GS57GL001537	99.05	0.0	gi|228806519|gb|EEM53081.1|	manganese-dependent inorganic pyrophosphatase [Bacillus thuringiensis serovar kurstaki str. T03a001]
Bt-GS57GL001538	100.00	1e-27	gi|895804719|emb|COT71285.1|	Uncharacterised protein [Streptococcus pneumoniae]
Bt-GS57GL001539	100.00	6e-69	gi|806766296|emb|CRG03382.1|	Uncharacterised protein [Streptococcus pneumoniae]
Bt-GS57GL001540	77.42	2e-06	gi|74487934|gb|EAO51695.1|	N-acetylmuramoyl-L-alanine amidase [Bacillus thuringiensis serovar israelensis ATCC 35646]
Bt-GS57GL001542	99.28	2e-77	gi|446462760|ref|WP_000540614.1|	MULTISPECIES: N-acetylmuramoyl-L-alanine amidase [Bacillus]
Bt-GS57GL001543	92.50	1e-36	gi|896077664|ref|WP_049119421.1|	N-acetylmuramoyl-L-alanine amidase, partial [Bacillus cereus]
Bt-GS57GL001544	99.39	4e-94	gi|676322337|gb|AIM33176.1|	integrase [Bacillus thuringiensis serovar kurstaki str. YBT-1520]
Bt-GS57GL001545	96.33	5e-54	gi|970406758|gb|KUF30173.1|	integrase, partial [Bacillus sp. G3(2015)]
Bt-GS57GL001546	100.00	2e-51	gi|446023518|ref|WP_000101373.1|	MULTISPECIES: transposase [Bacillus]
Bt-GS57GL001548	91.67	3e-18	gi|228644002|gb|EEL00263.1|	hypothetical protein bcere0013_25650 [Bacillus cereus BDRD-ST26]
Bt-GS57GL001550	85.53	1e-30	gi|228655432|gb|EEL11288.1|	hypothetical protein bcere0015_26030 [Bacillus cereus BDRD-Cer4]
Bt-GS57GL001551	100.00	1e-74	gi|228806564|gb|EEM53124.1|	hypothetical protein bthur0006_25390 [Bacillus thuringiensis serovar kurstaki str. T03a001]
Bt-GS57GL001552	100.00	3e-17	gi|228703384|gb|EEL55839.1|	hypothetical protein bcere0023_26560 [Bacillus cereus Rock4-2]
Bt-GS57GL001553	98.45	0.0	gi|446416403|ref|WP_000494258.1|	ATP-dependent DNA helicase RecQ [Bacillus cereus]
Bt-GS57GL001554	100.00	1e-170	gi|446416404|ref|WP_000494259.1|	ATP-dependent DNA helicase RecQ [Bacillus cereus]
Bt-GS57GL001555	96.81	1e-46	gi|228806562|gb|EEM53122.1|	BtrG [Bacillus thuringiensis serovar kurstaki str. T03a001]
Bt-GS57GL001557	94.04	4e-116	gi|589236688|emb|CDN36273.1|	unnamed protein product [Bacillus thuringiensis DB27]
Bt-GS57GL001558	99.74	0.0	gi|545599808|ref|WP_021727931.1|	MULTISPECIES: UvrD/REP helicase [Bacillus cereus group]
Bt-GS57GL001559	97.92	6e-21	gi|806768064|emb|CRG02747.1|	Helicase IV [Streptococcus pneumoniae]
Bt-GS57GL001560	99.23	2e-71	gi|228712853|gb|EEL64778.1|	GCN5-related N-acetyltransferase [Bacillus cereus F65185]
Bt-GS57GL001561	88.89	6e-11	gi|821654615|gb|KLA35161.1|	hypothetical protein B4080_2704 [Bacillus cereus]
Bt-GS57GL001562	99.44	2e-104	gi|446282640|ref|WP_000360495.1|	MULTISPECIES: hypothetical protein [Bacillus]
Bt-GS57GL001563	100.00	1e-14	gi|895751005|emb|COQ38564.1|	Uncharacterised protein [Streptococcus pneumoniae]
Bt-GS57GL001564	100.00	5e-59	gi|446302446|ref|WP_000380301.1|	MULTISPECIES: PadR family transcriptional regulator [Bacillus]
Bt-GS57GL001565	85.04	8e-59	gi|884837937|emb|CKG22441.1|	Uncharacterised protein [Streptococcus pneumoniae]
Bt-GS57GL001566	99.49	2e-111	gi|565325438|gb|ETE88366.1|	membrane protein [Bacillus thuringiensis serovar aizawai str. Leapi01]
Bt-GS57GL001567	100.00	4e-95	gi|446540165|ref|WP_000617511.1|	MULTISPECIES: N-acetyltransferase [Bacillus]
Bt-GS57GL001568	100.00	5e-152	gi|446372897|ref|WP_000450752.1|	MULTISPECIES: membrane protein [Bacillus cereus group]
Bt-GS57GL001569	98.92	2e-46	gi|446750724|ref|WP_000827980.1|	MULTISPECIES: hypothetical protein [Bacillus cereus group]
Bt-GS57GL001570	100.00	8e-78	gi|228703372|gb|EEL55827.1|	Acetyltransferase [Bacillus cereus Rock4-2]
Bt-GS57GL001571	98.46	4e-32	gi|446211118|ref|WP_000288973.1|	MULTISPECIES: acetyltransferase [Bacillus cereus group]
Bt-GS57GL001572	97.78	1e-18	gi|755214347|gb|KIP25114.1|	acetyltransferase family protein [Bacillus thuringiensis serovar morrisoni]
Bt-GS57GL001573	78.95	5e-10	gi|300376490|gb|ADK05394.1|	conserved hypothetical protein, N-terminal region [Bacillus cereus biovar anthracis str. CI]
Bt-GS57GL001574	66.67	1e-08	gi|917744832|ref|WP_052259006.1|	hypothetical protein [Sphingobacterium sp. T2]
Bt-GS57GL001575	100.00	5e-138	gi|446577910|ref|WP_000655256.1|	MULTISPECIES: ubiquinone biosynthesis methyltransferase UbiE [Bacillus]
Bt-GS57GL001576	96.88	4e-66	gi|734582916|gb|AJA20128.1|	membrane protein [Bacillus thuringiensis serovar galleriae]
Bt-GS57GL001577	99.61	5e-147	gi|446356242|ref|WP_000434097.1|	MULTISPECIES: aminoglycoside phosphotransferase [Bacillus cereus group]
Bt-GS57GL001578	100.00	3e-97	gi|449023599|gb|AGE78762.1|	topology modulation protein [Bacillus thuringiensis serovar kurstaki str. HD73]
Bt-GS57GL001579	100.00	2e-133	gi|500314712|gb|EOO35358.1|	cytoplasmic protein [Bacillus cereus VD133]
Bt-GS57GL001580	100.00	0.0	gi|228703364|gb|EEL55819.1|	Glycosyltransferase [Bacillus cereus Rock4-2]
Bt-GS57GL001581	99.78	0.0	gi|228712837|gb|EEL64762.1|	Chitin-binding domain 3 protein [Bacillus cereus F65185]
Bt-GS57GL001582	100.00	2e-79	gi|447113608|ref|WP_001190864.1|	MULTISPECIES: GNAT family N-acetyltransferase [Bacillus]
Bt-GS57GL001583	99.55	6e-125	gi|446972731|ref|WP_001049987.1|	MULTISPECIES: ribose-5-phosphate isomerase [Bacillus]
Bt-GS57GL001584	100.00	1e-56	gi|447048132|ref|WP_001125388.1|	MULTISPECIES: ferredoxin [Bacillus]
Bt-GS57GL001585	100.00	4e-134	gi|228806539|gb|EEM53099.1|	RNA polymerase ECF-type sigma factor [Bacillus thuringiensis serovar kurstaki str. T03a001]
Bt-GS57GL001586	100.00	2e-109	gi|446914354|ref|WP_000991610.1|	MULTISPECIES: ATP-dependent Clp protease proteolytic subunit [Bacillus]
Bt-GS57GL001587	100.00	2e-134	gi|447150365|ref|WP_001227621.1|	MULTISPECIES: glycine/betaine ABC transporter [Bacillus cereus group]
Bt-GS57GL001588	100.00	0.0	gi|446292751|ref|WP_000370606.1|	MULTISPECIES: glycine/betaine ABC transporter ATP-binding protein [Bacillus]
Bt-GS57GL001589	100.00	2e-101	gi|228604439|gb|EEK61903.1|	Glycine betaine transport system permease protein opuAB [Bacillus cereus 172560W]
Bt-GS57GL001590	100.00	3e-20	gi|206733210|gb|EDZ50383.1|	conserved domain protein [Bacillus cereus AH1134]
Bt-GS57GL001591	100.00	1e-21	gi|228712827|gb|EEL64752.1|	hypothetical protein bcere0025_24510 [Bacillus cereus F65185]
Bt-GS57GL001592	100.00	4e-95	gi|228806532|gb|EEM53092.1|	HIT family hydrolase [Bacillus thuringiensis serovar kurstaki str. T03a001]
Bt-GS57GL001593	100.00	4e-151	gi|401113678|gb|EJQ21547.1|	hypothetical protein IE5_02595 [Bacillus cereus BAG3X2-2]
Bt-GS57GL001594	100.00	9e-15	gi|206733209|gb|EDZ50382.1|	cpsH domain protein [Bacillus cereus AH1134]
Bt-GS57GL001595	100.00	2e-84	gi|228806530|gb|EEM53090.1|	Phosphohydrolase (MutT/nudix family protein) [Bacillus thuringiensis serovar kurstaki str. T03a001]
Bt-GS57GL001596	100.00	9e-50	gi|872695342|ref|WP_048547347.1|	hypothetical protein [Bacillus cereus]
Bt-GS57GL001597	100.00	1e-95	gi|228604433|gb|EEK61897.1|	Glutamate-rich protein grpB [Bacillus cereus 172560W]
Bt-GS57GL001598	100.00	8e-169	gi|821623116|gb|KLA04291.1|	3-oxoacyl-[acyl-carrier protein] reductase [Bacillus cereus]
Bt-GS57GL001599	100.00	0.0	gi|228712876|gb|EEL64800.1|	Transcriptional regulator, AraC [Bacillus cereus F65185]
Bt-GS57GL001600	70.37	5e-15	gi|917518901|ref|WP_052125318.1|	hypothetical protein [Lysinibacillus boronitolerans]
Bt-GS57GL001601	98.01	2e-164	gi|446587222|ref|WP_000664568.1|	MULTISPECIES: MFS transporter [Bacillus]
Bt-GS57GL001602	100.00	2e-88	gi|565325470|gb|ETE88398.1|	DltD domain-containing protein [Bacillus thuringiensis serovar aizawai str. Leapi01]
Bt-GS57GL001603	100.00	0.0	gi|545599803|ref|WP_021727926.1|	MULTISPECIES: acetoin dehydrogenase E1 component subunit alpha [Bacillus cereus group]
Bt-GS57GL001604	100.00	0.0	gi|446121052|ref|WP_000198907.1|	MULTISPECIES: pyruvate dehydrogenase subunit beta [Bacillus cereus group]
Bt-GS57GL001605	100.00	0.0	gi|446179915|ref|WP_000257770.1|	MULTISPECIES: branched-chain alpha-keto acid dehydrogenase subunit E2 [Bacillus cereus group]
Bt-GS57GL001606	100.00	0.0	gi|445963357|ref|WP_000041212.1|	MULTISPECIES: dihydrolipoyl dehydrogenase [Bacillus cereus group]
Bt-GS57GL001607	100.00	1e-88	gi|228806609|gb|EEM53168.1|	hypothetical protein bthur0006_24920 [Bacillus thuringiensis serovar kurstaki str. T03a001]
Bt-GS57GL001608	100.00	3e-20	gi|228806608|gb|EEM53167.1|	hypothetical protein bthur0006_24910 [Bacillus thuringiensis serovar kurstaki str. T03a001]
Bt-GS57GL001609	100.00	2e-73	gi|545599802|ref|WP_021727925.1|	MULTISPECIES: rrf2 family protein [Bacillus cereus group]
Bt-GS57GL001610	82.89	3e-32	gi|673965035|gb|AIK32169.1|	methyltransferase domain protein [Bacillus anthracis]
Bt-GS57GL001611	91.53	4e-25	gi|882870448|emb|CJK29828.1|	Uncharacterised protein [Streptococcus pneumoniae]
Bt-GS57GL001612	100.00	2e-20	gi|882862792|emb|CJC59020.1|	Uncharacterised protein [Streptococcus pneumoniae]
Bt-GS57GL001613	100.00	4e-101	gi|228703337|gb|EEL55792.1|	hypothetical protein bcere0023_26090 [Bacillus cereus Rock4-2]
Bt-GS57GL001614	100.00	1e-107	gi|228806604|gb|EEM53163.1|	Transcriptional regulator, DeoR [Bacillus thuringiensis serovar kurstaki str. T03a001]
Bt-GS57GL001615	100.00	7e-113	gi|446558340|ref|WP_000635686.1|	MULTISPECIES: GNAT family acetyltransferase [Bacillus cereus group]
Bt-GS57GL001616	100.00	7e-31	gi|859584725|gb|KMQ06614.1|	cytoplasmic protein [Bacillus cereus]
Bt-GS57GL001617	98.61	3e-167	gi|545600960|ref|WP_021728516.1|	MULTISPECIES: maturase/reverse transcriptase [Bacillus cereus group]
Bt-GS57GL001618	99.52	1e-117	gi|821655665|gb|KLA36180.1|	Retron-type RNA-directed DNA polymerase [Bacillus cereus]
Bt-GS57GL001619	95.83	4e-49	gi|895805126|emb|COT39226.1|	group II intron reverse transcriptase/maturase [Streptococcus pneumoniae]
Bt-GS57GL001620	100.00	8e-14	gi|487913999|ref|WP_001987465.1|	histidine kinase [Bacillus cereus]
Bt-GS57GL001621	95.87	1e-124	gi|74487771|gb|EAO51583.1|	Sigma-54-dependent transcriptional activator [Bacillus thuringiensis serovar israelensis ATCC 35646]
Bt-GS57GL001622	100.00	2e-158	gi|446804176|ref|WP_000881432.1|	MULTISPECIES: sigma-54-dependent Fis family transcriptional regulator [Bacillus]
Bt-GS57GL001623	86.00	7e-44	gi|814517083|emb|CKH21397.1|	Transcriptional regulatory protein ZraR [Streptococcus pneumoniae]
Bt-GS57GL001624	67.24	6e-14	gi|384386355|gb|AFH84016.1|	Group-specific protein [Bacillus anthracis str. H9401]
Bt-GS57GL001625	53.62	3e-16	gi|747127496|gb|AJE21637.1|	Gluconolactonase/ major royal jelly family protein [Azotobacter chroococcum NCIMB 8003]
Bt-GS57GL001626	100.00	7e-95	gi|565325760|gb|ETE88688.1|	hypothetical protein C621_0227155 [Bacillus thuringiensis serovar aizawai str. Leapi01]
Bt-GS57GL001628	97.73	5e-17	gi|228712901|gb|EEL64824.1|	hypothetical protein bcere0025_24270 [Bacillus cereus F65185]
Bt-GS57GL001629	100.00	9e-28	gi|446117678|ref|WP_000195533.1|	hypothetical protein [Bacillus cereus]
Bt-GS57GL001630	100.00	6e-12	gi|676320577|gb|AIM31416.1|	MutT/NUDIX [Bacillus thuringiensis serovar kurstaki str. YBT-1520]
Bt-GS57GL001631	86.11	3e-11	gi|675497700|gb|KFN15170.1|	NUDIX domain protein [Bacillus mycoides]
Bt-GS57GL001632	81.08	3e-10	gi|895771989|emb|COU21720.1|	Uncharacterised protein [Streptococcus pneumoniae]
Bt-GS57GL001633	100.00	4e-116	gi|446721241|ref|WP_000798554.1|	MULTISPECIES: TetR family transcriptional regulator [Bacillus cereus group]
Bt-GS57GL001634	99.64	3e-161	gi|446198437|ref|WP_000276292.1|	kynureninase [Bacillus cereus]
Bt-GS57GL001635	100.00	5e-85	gi|565325767|gb|ETE88695.1|	hypothetical protein C621_0227195 [Bacillus thuringiensis serovar aizawai str. Leapi01]
Bt-GS57GL001636	100.00	5e-117	gi|446780805|ref|WP_000858061.1|	MULTISPECIES: arylformamidase [Bacillus]
Bt-GS57GL001637	98.92	1e-163	gi|446584623|ref|WP_000661969.1|	tryptophan 2,3-dioxygenase [Bacillus anthracis]
Bt-GS57GL001638	100.00	0.0	gi|228703322|gb|EEL55777.1|	6-aminohexanoate-dimer hydrolase [Bacillus cereus Rock4-2]
Bt-GS57GL001639	95.05	9e-119	gi|407382870|gb|AFU13371.1|	integral membrane protein [Bacillus thuringiensis MC28]
Bt-GS57GL001640	100.00	2e-58	gi|446681605|ref|WP_000758951.1|	MULTISPECIES: hypothetical protein [Bacillus]
Bt-GS57GL001641	100.00	4e-150	gi|447171796|ref|WP_001249052.1|	MULTISPECIES: spore cortex-lytic enzyme [Bacillus cereus group]
Bt-GS57GL001642	99.78	0.0	gi|446866470|ref|WP_000943726.1|	MULTISPECIES: germination protein YpeB [Bacillus cereus group]
Bt-GS57GL001643	100.00	7e-106	gi|449023659|gb|AGE78822.1|	YhcN/YlaJ family sporulation lipoprotein [Bacillus thuringiensis serovar kurstaki str. HD73]
Bt-GS57GL001644	100.00	1e-68	gi|228806584|gb|EEM53143.1|	hypothetical protein bthur0006_24670 [Bacillus thuringiensis serovar kurstaki str. T03a001]
Bt-GS57GL001645	99.41	4e-95	gi|228806583|gb|EEM53142.1|	Acetyltransferase, GNAT [Bacillus thuringiensis serovar kurstaki str. T03a001]
Bt-GS57GL001646	100.00	5e-38	gi|228703314|gb|EEL55769.1|	Integral membrane protein [Bacillus cereus Rock4-2]
Bt-GS57GL001647	100.00	2e-100	gi|500407204|gb|EOP22979.1|	cytoplasmic protein [Bacillus cereus HuB13-1]
Bt-GS57GL001648	100.00	4e-45	gi|228604395|gb|EEK61859.1|	hypothetical protein bcere0005_23800 [Bacillus cereus 172560W]
Bt-GS57GL001649	100.00	0.0	gi|445947767|ref|WP_000025622.1|	MULTISPECIES: peptide ABC transporter substrate-binding protein [Bacillus]
Bt-GS57GL001650	96.67	2e-27	gi|504868040|ref|WP_015055142.1|	hypothetical protein [Bacillus thuringiensis]
Bt-GS57GL001651	100.00	9e-168	gi|447213514|ref|WP_001290770.1|	MULTISPECIES: acetyltransferase [Bacillus]
Bt-GS57GL001652	100.00	2e-64	gi|814304217|emb|CGG66172.1|	HTH-type transcriptional regulator norG [Streptococcus pneumoniae]
Bt-GS57GL001653	76.04	6e-35	gi|924087395|emb|CUB44827.1|	HTH-type transcriptional repressor YtrA [Bacillus cereus]
Bt-GS57GL001654	96.47	1e-41	gi|74488416|gb|EAO52038.1|	Transporter, drug/metabolite exporter family [Bacillus thuringiensis serovar israelensis ATCC 35646]
Bt-GS57GL001656	100.00	5e-46	gi|806768411|emb|CRG02597.1|	putative DMT superfamily transporter inner membrane protein [Streptococcus pneumoniae]
Bt-GS57GL001657	100.00	0.0	gi|446412280|ref|WP_000490135.1|	MULTISPECIES: preprotein translocase subunit SecY [Bacillus]
Bt-GS57GL001658	100.00	2e-90	gi|446785097|ref|WP_000862353.1|	MULTISPECIES: AraC family transcriptional regulator [Bacillus]
Bt-GS57GL001659	63.27	8e-12	gi|384386119|gb|AFH83780.1|	Group-specific protein [Bacillus anthracis str. H9401]
Bt-GS57GL001660	98.48	1e-30	gi|895807509|emb|COS39128.1|	DinB superfamily [Streptococcus pneumoniae]
Bt-GS57GL001662	88.52	4e-60	gi|489263473|ref|WP_003171313.1|	metallophosphatase, partial [Bacillus anthracis]
Bt-GS57GL001663	97.87	1e-18	gi|924830188|gb|KOS28084.1|	hypothetical protein ADK17_13440 [Bacillus anthracis]
Bt-GS57GL001664	100.00	6e-16	gi|924830188|gb|KOS28084.1|	hypothetical protein ADK17_13440 [Bacillus anthracis]
Bt-GS57GL001665	99.10	3e-126	gi|814304234|emb|CGG66040.1|	Trifunctional nucleotide phosphoesterase protein YfkN precursor [Streptococcus pneumoniae]
Bt-GS57GL001666	99.27	3e-73	gi|676320549|gb|AIM31388.1|	Bacillolysin / Insecticidal delta-endotoxin protein [Bacillus thuringiensis serovar kurstaki str. YBT-1520]
Bt-GS57GL001667	99.76	0.0	gi|446714122|ref|WP_000791453.1|	MULTISPECIES: bacillolysin [Bacillus cereus group]
Bt-GS57GL001668	99.66	0.0	gi|633271089|gb|AHZ51866.1|	pullulanase [Bacillus thuringiensis serovar kurstaki str. YBT-1520]
Bt-GS57GL001669	100.00	4e-112	gi|633271090|gb|AHZ51867.1|	pullulanase [Bacillus thuringiensis serovar kurstaki str. YBT-1520]
Bt-GS57GL001671	99.64	6e-163	gi|228703300|gb|EEL55755.1|	hypothetical protein bcere0023_25720 [Bacillus cereus Rock4-2]
Bt-GS57GL001672	100.00	0.0	gi|446469755|ref|WP_000547609.1|	MULTISPECIES: non-ribosomal peptide synthetase [Bacillus cereus group]
Bt-GS57GL001673	100.00	0.0	gi|446084965|ref|WP_000162820.1|	MULTISPECIES: 2,4-diaminobutyrate decarboxylase [Bacillus]
Bt-GS57GL001674	100.00	0.0	gi|228592694|gb|EEK50520.1|	Lipase [Bacillus cereus ATCC 10876]
Bt-GS57GL001675	100.00	8e-161	gi|228806674|gb|EEM53232.1|	hypothetical protein bthur0006_24450 [Bacillus thuringiensis serovar kurstaki str. T03a001]
Bt-GS57GL001676	100.00	4e-16	gi|206733100|gb|EDZ50273.1|	hypothetical protein BCAH1134_2746 [Bacillus cereus AH1134]
Bt-GS57GL001677	99.78	0.0	gi|446932976|ref|WP_001010232.1|	MULTISPECIES: permease [Bacillus]
Bt-GS57GL001678	100.00	5e-129	gi|446370000|ref|WP_000447855.1|	MULTISPECIES: multidrug ABC transporter ATP-binding protein [Bacillus]
Bt-GS57GL001679	93.33	4e-29	gi|446195366|ref|WP_000273221.1|	hypothetical protein [Bacillus anthracis]
Bt-GS57GL001680	100.00	9e-54	gi|756040958|gb|AJK40060.1|	dinB superfamily protein [Bacillus thuringiensis serovar kurstaki]
Bt-GS57GL001681	97.12	3e-53	gi|228712923|gb|EEL64842.1|	hypothetical protein bcere0025_23910 [Bacillus cereus F65185]
Bt-GS57GL001683	46.03	4e-12	gi|490167716|ref|WP_004066361.1|	histidine kinase [Eubacterium plexicaudatum]
Bt-GS57GL001684	97.99	5e-80	gi|1000370171|ref|WP_061112949.1|	histidine kinase, partial [Bacillus cereus]
Bt-GS57GL001685	100.00	6e-121	gi|228703494|gb|EEL55948.1|	Two-component response regulator vanRB [Bacillus cereus Rock4-2]
Bt-GS57GL001686	100.00	3e-132	gi|446462863|ref|WP_000540717.1|	MULTISPECIES: 2-haloalkanoic acid dehalogenase [Bacillus cereus group]
Bt-GS57GL001687	93.40	4e-48	gi|500314966|gb|EOO35608.1|	cytoplasmic protein [Bacillus cereus VD133]
Bt-GS57GL001689	68.18	2e-16	gi|882870435|emb|CJK30799.1|	N-acetyltransferase [Streptococcus pneumoniae]
Bt-GS57GL001690	100.00	4e-19	gi|814299068|emb|CGG05343.1|	Uncharacterised protein [Streptococcus pneumoniae]
Bt-GS57GL001692	100.00	6e-70	gi|30020846|ref|NP_832477.1|	LAAC [Bacillus cereus ATCC 14579]
Bt-GS57GL001693	98.04	3e-115	gi|228655336|gb|EEL11192.1|	Uncharacterized oxidoreductase yurR [Bacillus cereus BDRD-Cer4]
Bt-GS57GL001694	99.38	2e-89	gi|228703486|gb|EEL55940.1|	Uncharacterized oxidoreductase yurR [Bacillus cereus Rock4-2]
Bt-GS57GL001695	100.00	4e-29	gi|756043326|gb|AJK42428.1|	trifolitoxin immunity domain protein [Bacillus thuringiensis serovar kurstaki]
Bt-GS57GL001696	100.00	3e-147	gi|756044553|gb|AJK43655.1|	peptidase MA superfamily protein [Bacillus thuringiensis serovar kurstaki]
Bt-GS57GL001697	100.00	3e-106	gi|446108103|ref|WP_000185958.1|	MULTISPECIES: GNAT family acetyltransferase [Bacillus]
Bt-GS57GL001698	100.00	3e-40	gi|657514322|gb|KEH47180.1|	Endo/excinuclease amino terminal domain protein [Bacillus thuringiensis serovar kurstaki str. HD-1]
Bt-GS57GL001699	98.53	9e-33	gi|446187621|ref|WP_000265476.1|	hypothetical protein [Bacillus cereus]
Bt-GS57GL001700	98.02	1e-51	gi|49179454|gb|AAT54830.1|	bacitracin resistance protein, N-terminal [Bacillus anthracis str. Sterne]
Bt-GS57GL001701	100.00	1e-97	gi|446331382|ref|WP_000409237.1|	MULTISPECIES: acetyltransferase [Bacillus cereus group]
Bt-GS57GL001702	98.40	1e-69	gi|446921819|ref|WP_000999075.1|	MULTISPECIES: metal-dependent hydrolase [Bacillus]
Bt-GS57GL001703	100.00	2e-87	gi|487931660|ref|WP_002005126.1|	MULTISPECIES: acetyltransferase [Bacillus]
Bt-GS57GL001704	100.00	1e-67	gi|228806649|gb|EEM53207.1|	Superfamily I DNA and RNA helicase [Bacillus thuringiensis serovar kurstaki str. T03a001]
Bt-GS57GL001705	100.00	2e-165	gi|446711945|ref|WP_000789289.1|	MULTISPECIES: patatin family protein [Bacillus cereus group]
Bt-GS57GL001706	100.00	7e-59	gi|756039833|gb|AJK38935.1|	yxiJ-like family protein [Bacillus thuringiensis serovar kurstaki]
Bt-GS57GL001707	95.87	7e-64	gi|384386292|gb|AFH83953.1|	Group-specific protein [Bacillus anthracis str. H9401]
Bt-GS57GL001708	100.00	3e-24	gi|633271128|gb|AHZ51905.1|	lipoprotein [Bacillus thuringiensis serovar kurstaki str. YBT-1520]
Bt-GS57GL001709	95.06	4e-85	gi|228604533|gb|EEK61996.1|	hypothetical protein bcere0005_23300 [Bacillus cereus 172560W]
Bt-GS57GL001710	100.00	3e-159	gi|228703466|gb|EEL55920.1|	hypothetical protein bcere0023_25340 [Bacillus cereus Rock4-2]
Bt-GS57GL001711	100.00	3e-17	gi|910258108|ref|WP_050062582.1|	endoribonuclease L-PSP, partial [Bacillus cereus]
Bt-GS57GL001712	100.00	2e-41	gi|487931662|ref|WP_002005128.1|	enamine deaminase RidA [Bacillus thuringiensis]
Bt-GS57GL001713	100.00	1e-26	gi|657514338|gb|KEH47196.1|	Hydrolase, alpha/beta fold family [Bacillus thuringiensis serovar kurstaki str. HD-1]
Bt-GS57GL001714	100.00	7e-22	gi|657514339|gb|KEH47197.1|	Hydrolase, alpha/beta fold family [Bacillus thuringiensis serovar kurstaki str. HD-1]
Bt-GS57GL001715	100.00	6e-107	gi|446468984|ref|WP_000546838.1|	MULTISPECIES: endonuclease [Bacillus cereus group]
Bt-GS57GL001717	92.31	3e-30	gi|482653362|emb|CCW09419.1|	hypothetical protein EBGED10_61650 [Bacillus sp. GeD10]
Bt-GS57GL001718	95.45	2e-15	gi|228851212|gb|EEM96023.1|	DNA polymerase sliding clamp subunit (PCNA ) [Bacillus thuringiensis IBL 200]
Bt-GS57GL001719	95.80	7e-125	gi|446316629|ref|WP_000394484.1|	MULTISPECIES: DNA polymerase III subunit beta [Bacillus cereus group]
Bt-GS57GL001720	100.00	2e-69	gi|446680262|ref|WP_000757608.1|	MULTISPECIES: DNA mismatch repair protein MutT [Bacillus]
Bt-GS57GL001721	100.00	1e-50	gi|727239935|ref|WP_033700389.1|	acetyltransferase [Bacillus thuringiensis]
Bt-GS57GL001722	100.00	7e-162	gi|446737869|ref|WP_000815125.1|	MULTISPECIES: membrane protein [Bacillus]
Bt-GS57GL001723	97.87	2e-19	gi|565331639|gb|ETE94567.1|	Spore cortex-lytic enzyme [Bacillus thuringiensis serovar aizawai str. Hu4-2]
Bt-GS57GL001724	100.00	5e-114	gi|446211045|ref|WP_000288900.1|	MULTISPECIES: penicillin-binding protein [Bacillus]
Bt-GS57GL001725	99.18	7e-67	gi|916182673|ref|WP_050964635.1|	penicillin-binding protein, partial [Streptococcus pneumoniae]
Bt-GS57GL001726	75.58	3e-17	gi|446994084|ref|WP_001071340.1|	MULTISPECIES: hypothetical protein [Bacillus]
Bt-GS57GL001727	98.63	2e-36	gi|446759576|ref|WP_000836832.1|	MULTISPECIES: DNA mismatch repair protein MutT [Bacilli]
Bt-GS57GL001728	92.11	7e-14	gi|228749352|gb|EEL99197.1|	MutT/nudix [Bacillus mycoides DSM 2048]
Bt-GS57GL001729	100.00	3e-62	gi|447083519|ref|WP_001160775.1|	MULTISPECIES: cytochrome c biogenesis protein [Bacillus cereus group]
Bt-GS57GL001730	92.17	7e-57	gi|446948359|ref|WP_001025615.1|	MULTISPECIES: GCN5 family N-acetyltransferase [Bacillus]
Bt-GS57GL001731	99.68	0.0	gi|228806625|gb|EEM53183.1|	Inosine-uridine preferring nucleoside hydrolase [Bacillus thuringiensis serovar kurstaki str. T03a001]
Bt-GS57GL001732	95.65	5e-45	gi|228794017|gb|EEM41539.1|	Endoglucanase [Bacillus thuringiensis serovar sotto str. T04001]
Bt-GS57GL001733	99.66	1e-170	gi|446936338|ref|WP_001013594.1|	MULTISPECIES: chitosanase [Bacillus cereus group]
Bt-GS57GL001734	99.29	2e-156	gi|446473754|ref|WP_000551608.1|	MULTISPECIES: membrane protein [Bacillus cereus group]
Bt-GS57GL001735	100.00	0.0	gi|446127745|ref|WP_000205600.1|	MULTISPECIES: GntR family transcriptional regulator [Bacillus cereus group]
Bt-GS57GL001736	100.00	9e-101	gi|446417321|ref|WP_000495176.1|	MULTISPECIES: alpha/beta hydrolase [Bacillus cereus group]
Bt-GS57GL001737	100.00	5e-83	gi|228806620|gb|EEM53178.1|	hypothetical protein bthur0006_23910 [Bacillus thuringiensis serovar kurstaki str. T03a001]
Bt-GS57GL001738	100.00	3e-167	gi|446648177|ref|WP_000725523.1|	MULTISPECIES: glycerophosphoryl diester phosphodiesterase [Bacillus cereus group]
Bt-GS57GL001739	100.00	3e-160	gi|228806618|gb|EEM53176.1|	Acetyltransferase [Bacillus thuringiensis serovar kurstaki str. T03a001]
Bt-GS57GL001740	100.00	8e-135	gi|228703440|gb|EEL55894.1|	hypothetical protein bcere0023_25080 [Bacillus cereus Rock4-2]
Bt-GS57GL001741	100.00	0.0	gi|446457314|ref|WP_000535168.1|	MULTISPECIES: permease [Bacillus cereus group]
Bt-GS57GL001742	100.00	0.0	gi|446932565|ref|WP_001009821.1|	MULTISPECIES: MFS transporter [Bacillus cereus group]
Bt-GS57GL001743	100.00	0.0	gi|446625945|ref|WP_000703291.1|	MULTISPECIES: methyltransferase [Bacillus cereus group]
Bt-GS57GL001744	100.00	2e-34	gi|228712999|gb|EEL64908.1|	hypothetical protein bcere0025_23270 [Bacillus cereus F65185]
Bt-GS57GL001745	95.36	2e-81	gi|895805126|emb|COT39226.1|	group II intron reverse transcriptase/maturase [Streptococcus pneumoniae]
Bt-GS57GL001746	52.86	4e-14	gi|740147527|ref|WP_037993403.1|	maturase, partial [Tannerella sp. oral taxon BU063]
Bt-GS57GL001747	99.53	5e-122	gi|821655665|gb|KLA36180.1|	Retron-type RNA-directed DNA polymerase [Bacillus cereus]
Bt-GS57GL001748	95.56	4e-44	gi|756147130|ref|WP_042596279.1|	hypothetical protein [Bacillus thuringiensis]
Bt-GS57GL001749	100.00	3e-26	gi|545599349|ref|WP_021727540.1|	MULTISPECIES: hypothetical protein, partial [Bacillus cereus group]
Bt-GS57GL001750	97.24	4e-120	gi|446754665|ref|WP_000831921.1|	MULTISPECIES: alanine aminotransferase [Bacillus]
Bt-GS57GL001751	100.00	3e-48	gi|446562075|ref|WP_000639421.1|	MULTISPECIES: ABC transporter [Bacillus]
Bt-GS57GL001752	89.09	6e-22	gi|753731554|gb|AJI27318.1|	hypothetical protein BF28_3067 [Bacillus cereus E33L]
Bt-GS57GL001753	100.00	1e-80	gi|446275851|ref|WP_000353706.1|	MULTISPECIES: membrane protein [Bacillus]
Bt-GS57GL001754	100.00	5e-112	gi|500410628|gb|EOP26379.1|	teicoplanin resistance protein vanZ [Bacillus cereus HuB13-1]
Bt-GS57GL001755	99.66	1e-174	gi|228703426|gb|EEL55880.1|	hypothetical protein bcere0023_24940 [Bacillus cereus Rock4-2]
Bt-GS57GL001756	100.00	0.0	gi|446710518|ref|WP_000787864.1|	MULTISPECIES: permease [Bacillus cereus group]
Bt-GS57GL001757	96.48	1e-107	gi|895750463|emb|COQ63624.1|	penicillin binding protein 2x [Streptococcus pneumoniae]
Bt-GS57GL001758	95.14	3e-73	gi|895750463|emb|COQ63624.1|	penicillin binding protein 2x [Streptococcus pneumoniae]
Bt-GS57GL001759	98.89	2e-154	gi|228800784|gb|EEM47697.1|	Peptidoglycan glycosyltransferase [Bacillus thuringiensis serovar pakistani str. T13001]
Bt-GS57GL001760	99.49	4e-109	gi|447032864|ref|WP_001110120.1|	MULTISPECIES: undecaprenyl-diphosphatase [Bacillus cereus group]
Bt-GS57GL001761	98.08	3e-22	gi|806764776|emb|CRG03695.1|	Alcohol dehydrogenase 1 [Streptococcus pneumoniae]
Bt-GS57GL001762	99.61	8e-148	gi|446567203|ref|WP_000644549.1|	MULTISPECIES: alcohol dehydrogenase [Bacillus cereus group]
Bt-GS57GL001764	99.57	2e-135	gi|446517129|ref|WP_000594475.1|	MULTISPECIES: signal transduction histidine kinase [Bacillus cereus group]
Bt-GS57GL001765	94.67	2e-34	gi|727195277|ref|WP_033656955.1|	hypothetical protein, partial [Bacillus cereus]
Bt-GS57GL001766	100.00	4e-126	gi|447086571|ref|WP_001163827.1|	MULTISPECIES: DNA-binding response regulator [Bacillus cereus group]
Bt-GS57GL001767	100.00	4e-98	gi|228806701|gb|EEM53258.1|	Glutamate-rich protein grpB [Bacillus thuringiensis serovar kurstaki str. T03a001]
Bt-GS57GL001768	100.00	8e-40	gi|895731183|emb|COF65747.1|	Uncharacterised protein [Streptococcus pneumoniae]
Bt-GS57GL001769	100.00	1e-32	gi|447062090|ref|WP_001139346.1|	MULTISPECIES: germination protein GerPF [Bacillus]
Bt-GS57GL001770	84.51	8e-23	gi|401122757|gb|EJQ30541.1|	cation diffusion facilitator family transporter [Bacillus cereus BAG4X12-1]
Bt-GS57GL001771	100.00	2e-97	gi|447011663|ref|WP_001088919.1|	MULTISPECIES: cation transporter [Bacillus cereus group]
Bt-GS57GL001772	100.00	5e-100	gi|228806697|gb|EEM53254.1|	hypothetical protein bthur0006_23660 [Bacillus thuringiensis serovar kurstaki str. T03a001]
Bt-GS57GL001773	100.00	8e-54	gi|228806693|gb|EEM53250.1|	hypothetical protein bthur0006_23620 [Bacillus thuringiensis serovar kurstaki str. T03a001]
Bt-GS57GL001774	100.00	2e-52	gi|228604482|gb|EEK61945.1|	hypothetical protein bcere0005_22790 [Bacillus cereus 172560W]
Bt-GS57GL001775	89.88	4e-178	gi|970958488|ref|WP_058839787.1|	40-residue YVTN family beta-propeller [Bacillus sp. G3(2015)]
Bt-GS57GL001777	100.00	5e-13	gi|228806690|gb|EEM53247.1|	hypothetical protein bthur0006_23590 [Bacillus thuringiensis serovar kurstaki str. T03a001]
Bt-GS57GL001779	100.00	1e-128	gi|446270472|ref|WP_000348327.1|	MULTISPECIES: two-component sensor histidine kinase [Bacillus]
Bt-GS57GL001780	100.00	4e-21	gi|487905764|ref|WP_001979230.1|	sporulation protein YjcZ [Bacillus anthracis]
Bt-GS57GL001781	97.01	4e-108	gi|228806687|gb|EEM53244.1|	Cobalt transport protein [Bacillus thuringiensis serovar kurstaki str. T03a001]
Bt-GS57GL001782	100.00	7e-37	gi|895731038|emb|COF71416.1|	ABC transporter ATP-binding protein [Streptococcus pneumoniae]
Bt-GS57GL001783	99.43	4e-100	gi|821627095|gb|KLA08187.1|	hypothetical protein B4158_2599 [Bacillus cereus]
Bt-GS57GL001784	98.13	2e-150	gi|447105268|ref|WP_001182524.1|	MULTISPECIES: heme ABC transporter ATP-binding protein [Bacillus cereus group]
Bt-GS57GL001785	98.35	5e-93	gi|226701482|sp|B7H7Y7.1|Y2665_BACC4	RecName: Full=UPF0397 protein BCB4264_A2665
Bt-GS57GL001786	100.00	2e-129	gi|446787143|ref|WP_000864399.1|	MULTISPECIES: aspartate racemase [Bacillus]
Bt-GS57GL001787	100.00	0.0	gi|446854891|ref|WP_000932147.1|	MULTISPECIES: UDP-glucosyltransferase [Bacillus cereus group]
Bt-GS57GL001788	100.00	1e-17	gi|228725004|gb|EEL76296.1|	Signal peptidase I [Bacillus cereus AH676]
Bt-GS57GL001789	98.18	7e-25	gi|228725003|gb|EEL76295.1|	Signal peptidase I [Bacillus cereus AH676]
Bt-GS57GL001790	100.00	0.0	gi|545599881|ref|WP_021727985.1|	MULTISPECIES: penicillin-binding protein [Bacillus cereus group]
Bt-GS57GL001791	100.00	0.0	gi|228806679|gb|EEM53236.1|	hypothetical protein bthur0006_23480 [Bacillus thuringiensis serovar kurstaki str. T03a001]
Bt-GS57GL001792	99.59	3e-142	gi|228806679|gb|EEM53236.1|	hypothetical protein bthur0006_23480 [Bacillus thuringiensis serovar kurstaki str. T03a001]
Bt-GS57GL001793	100.00	2e-164	gi|446689039|ref|WP_000766385.1|	MULTISPECIES: haloacid dehalogenase [Bacillus]
Bt-GS57GL001794	100.00	4e-110	gi|446877181|ref|WP_000954437.1|	MULTISPECIES: cysteine dioxygenase [Bacillus]
Bt-GS57GL001795	100.00	0.0	gi|446090156|ref|WP_000168011.1|	MULTISPECIES: cytochrome P450 [Bacillus cereus group]
Bt-GS57GL001796	100.00	6e-92	gi|446211267|ref|WP_000289122.1|	MULTISPECIES: PadR family transcriptional regulator [Bacillus]
Bt-GS57GL001797	100.00	5e-25	gi|489355775|ref|WP_003262798.1|	hypothetical protein [Bacillus cereus]
Bt-GS57GL001798	100.00	1e-120	gi|446991993|ref|WP_001069249.1|	MULTISPECIES: Vat family streptogramin A O-acetyltransferase [Bacillus]
Bt-GS57GL001799	100.00	0.0	gi|446028540|ref|WP_000106395.1|	MULTISPECIES: MFS transporter [Bacillus cereus group]
Bt-GS57GL001800	100.00	0.0	gi|445984270|ref|WP_000062125.1|	MULTISPECIES: cytochrome P450 [Bacillus]
Bt-GS57GL001801	100.00	1e-75	gi|446204825|ref|WP_000282680.1|	MULTISPECIES: hypothetical protein [Bacillus]
Bt-GS57GL001802	100.00	0.0	gi|228806722|gb|EEM53278.1|	hypothetical protein bthur0006_23380 [Bacillus thuringiensis serovar kurstaki str. T03a001]
Bt-GS57GL001803	100.00	1e-35	gi|228604555|gb|EEK62017.1|	hypothetical protein bcere0005_22570 [Bacillus cereus 172560W]
Bt-GS57GL001804	100.00	4e-75	gi|446828319|ref|WP_000905575.1|	MULTISPECIES: membrane protein [Bacillus]
Bt-GS57GL001805	100.00	4e-147	gi|446654837|ref|WP_000732183.1|	MULTISPECIES: hypothetical protein [Bacillus]
Bt-GS57GL001806	100.00	4e-14	gi|218160923|gb|ACK60915.1|	hypothetical protein BCB4264_A2644 [Bacillus cereus B4264]
Bt-GS57GL001807	99.87	0.0	gi|446658850|ref|WP_000736196.1|	MULTISPECIES: translation initiation inhibitor [Bacillus cereus group]
Bt-GS57GL001808	99.85	0.0	gi|545600960|ref|WP_021728516.1|	MULTISPECIES: maturase/reverse transcriptase [Bacillus cereus group]
Bt-GS57GL001809	100.00	7e-15	gi|565329746|gb|ETE92674.1|	hypothetical protein C621_0213830 [Bacillus thuringiensis serovar aizawai str. Leapi01]
Bt-GS57GL001810	100.00	4e-89	gi|487990936|ref|WP_002063155.1|	MULTISPECIES: homoserine dehydrogenase [Bacillus]
Bt-GS57GL001811	100.00	2e-53	gi|228632600|gb|EEK89217.1|	hypothetical protein bcere0011_23610 [Bacillus cereus m1550]
Bt-GS57GL001812	98.75	6e-40	gi|814298916|emb|CGG06092.1|	Uncharacterised protein [Streptococcus pneumoniae]
Bt-GS57GL001813	100.00	7e-64	gi|446066664|ref|WP_000144519.1|	MULTISPECIES: thiaminase II [Bacillus]
Bt-GS57GL001814	97.00	4e-52	gi|446066654|ref|WP_000144509.1|	MULTISPECIES: thiaminase II [Bacillus]
Bt-GS57GL001815	100.00	1e-24	gi|821622668|gb|KLA03852.1|	D-alanine--D-alanine ligase [Bacillus cereus]
Bt-GS57GL001816	100.00	2e-46	gi|806767507|emb|CRG02982.1|	D-alanine--D-alanine ligase B (D-alanylalanine synthetaseB) (D-Ala-D-Ala ligase B) [Streptococcus pneumoniae]
Bt-GS57GL001818	100.00	0.0	gi|228806741|gb|EEM53296.1|	Transcriptional regulator, GntR family with aminotransferase domain [Bacillus thuringiensis serovar kurstaki str. T03a001]
Bt-GS57GL001819	98.39	7e-30	gi|589236478|emb|CDN36063.1|	unnamed protein product [Bacillus thuringiensis DB27]
Bt-GS57GL001823	100.00	0.0	gi|446439209|ref|WP_000517064.1|	MULTISPECIES: lipase [Bacillus cereus group]
Bt-GS57GL001824	100.00	6e-59	gi|447088266|ref|WP_001165522.1|	MULTISPECIES: hypothetical protein [Bacillus]
Bt-GS57GL001825	100.00	4e-129	gi|446898163|ref|WP_000975419.1|	hypothetical protein [Bacillus sp. G3(2015)]
Bt-GS57GL001826	82.09	1e-25	gi|895750441|emb|COQ64737.1|	transporter permease [Streptococcus pneumoniae]
Bt-GS57GL001828	45.28	4e-07	gi|577788981|gb|EUJ49421.1|	hypothetical protein PROCOU_04761, partial [Listeria rocourtiae FSL F6-920]
Bt-GS57GL001829	99.27	4e-69	gi|228851372|gb|EEM96181.1|	ABC transporter permease protein [Bacillus thuringiensis IBL 200]
Bt-GS57GL001830	100.00	1e-148	gi|446326421|ref|WP_000404276.1|	MULTISPECIES: bacitracin ABC transporter ATP-binding protein [Bacillus]
Bt-GS57GL001831	100.00	3e-111	gi|446425672|ref|WP_000503527.1|	MULTISPECIES: acetyltransferase [Bacillus cereus group]
Bt-GS57GL001832	99.82	0.0	gi|228806733|gb|EEM53288.1|	Nucleotide-binding protein expZ [Bacillus thuringiensis serovar kurstaki str. T03a001]
Bt-GS57GL001833	99.69	0.0	gi|488029632|ref|WP_002101031.1|	MULTISPECIES: membrane protein [Bacillus cereus group]
Bt-GS57GL001834	100.00	5e-134	gi|446161145|ref|WP_000239000.1|	MULTISPECIES: DNA-binding response regulator [Bacillus]
Bt-GS57GL001835	100.00	1e-97	gi|228713057|gb|EEL64963.1|	Acetamidase/formamidase [Bacillus cereus F65185]
Bt-GS57GL001836	90.74	3e-52	gi|500394822|gb|EOP10813.1|	amidase [Bacillus cereus BAG2O-3]
Bt-GS57GL001837	100.00	2e-79	gi|447051142|ref|WP_001128398.1|	MULTISPECIES: cell wall hydrolase [Bacillus]
Bt-GS57GL001838	100.00	0.0	gi|446480772|ref|WP_000558626.1|	MULTISPECIES: lysine--tRNA ligase [Bacillus]
Bt-GS57GL001839	100.00	6e-26	gi|895735954|emb|COF75560.1|	Uncharacterised protein [Streptococcus pneumoniae]
Bt-GS57GL001840	100.00	1e-134	gi|924506617|ref|WP_053512858.1|	SMP-30/gluconolaconase/LRE domain protein [Bacillus thuringiensis]
Bt-GS57GL001841	93.24	1e-35	gi|882870384|emb|CJK34555.1|	Gluconolactonase [Streptococcus pneumoniae]
Bt-GS57GL001842	100.00	5e-133	gi|447002221|ref|WP_001079477.1|	MULTISPECIES: methyltransferase [Bacillus]
Bt-GS57GL001843	100.00	9e-114	gi|447117519|ref|WP_001194775.1|	MULTISPECIES: glutamine amidotransferase [Bacillus cereus group]
Bt-GS57GL001844	100.00	5e-78	gi|487989125|ref|WP_002061442.1|	membrane protein [Bacillus thuringiensis]
Bt-GS57GL001845	100.00	2e-164	gi|446612068|ref|WP_000689414.1|	MULTISPECIES: dTDP-glucose 4,6-dehydratase [Bacillus cereus group]
Bt-GS57GL001846	100.00	5e-39	gi|676320383|gb|AIM31222.1|	hypothetical protein DF16_orf02807 [Bacillus thuringiensis serovar kurstaki str. YBT-1520]
Bt-GS57GL001847	100.00	1e-30	gi|676320382|gb|AIM31221.1|	hypothetical protein DF16_orf02806 [Bacillus thuringiensis serovar kurstaki str. YBT-1520]
Bt-GS57GL001848	100.00	3e-30	gi|446201840|ref|WP_000279695.1|	MULTISPECIES: hypothetical protein [Bacillus cereus group]
Bt-GS57GL001849	100.00	8e-86	gi|228806777|gb|EEM53330.1|	hypothetical protein bthur0006_23080 [Bacillus thuringiensis serovar kurstaki str. T03a001]
Bt-GS57GL001850	100.00	0.0	gi|447103118|ref|WP_001180374.1|	MULTISPECIES: 4-hydroxyphenylacetate 3-hydroxylase [Bacillus cereus group]
Bt-GS57GL001851	100.00	2e-13	gi|228713045|gb|EEL64951.1|	hypothetical protein bcere0025_22580 [Bacillus cereus F65185]
Bt-GS57GL001852	100.00	0.0	gi|446202261|ref|WP_000280116.1|	MULTISPECIES: GntR family transcriptional regulator [Bacillus cereus group]
Bt-GS57GL001853	100.00	8e-59	gi|447148205|ref|WP_001225461.1|	hypothetical protein [Bacillus cereus]
Bt-GS57GL001854	100.00	2e-43	gi|633271241|gb|AHZ52018.1|	lipoprotein [Bacillus thuringiensis serovar kurstaki str. YBT-1520]
Bt-GS57GL001855	100.00	0.0	gi|447112778|ref|WP_001190034.1|	MULTISPECIES: oligoendopeptidase F [Bacillus cereus group]
Bt-GS57GL001856	100.00	1e-149	gi|228806771|gb|EEM53324.1|	Transcriptional regulator, AraC [Bacillus thuringiensis serovar kurstaki str. T03a001]
Bt-GS57GL001857	100.00	1e-56	gi|565329711|gb|ETE92639.1|	aminoglycoside phosphotransferase [Bacillus thuringiensis serovar aizawai str. Leapi01]
Bt-GS57GL001858	100.00	0.0	gi|446170712|ref|WP_000248567.1|	MULTISPECIES: hypothetical protein [Bacillus cereus group]
Bt-GS57GL001859	100.00	2e-151	gi|446767977|ref|WP_000845233.1|	MULTISPECIES: ABC transporter ATP-binding protein [Bacillus]
Bt-GS57GL001860	100.00	2e-34	gi|488029628|ref|WP_002101027.1|	MULTISPECIES: phosphotransferase [Bacillus cereus group]
Bt-GS57GL001861	100.00	2e-169	gi|228806766|gb|EEM53319.1|	Transcriptional regulator, LysR [Bacillus thuringiensis serovar kurstaki str. T03a001]
Bt-GS57GL001862	100.00	8e-76	gi|228703588|gb|EEL56041.1|	4-oxalocrotonate tautomerase [Bacillus cereus Rock4-2]
Bt-GS57GL001863	100.00	1e-153	gi|446550580|ref|WP_000627926.1|	MULTISPECIES: glyoxalase [Bacillus]
Bt-GS57GL001864	100.00	1e-137	gi|445951240|ref|WP_000029095.1|	MULTISPECIES: short-chain dehydrogenase [Bacillus cereus group]
Bt-GS57GL001865	100.00	4e-144	gi|228806761|gb|EEM53314.1|	Transcriptional regulator, MerR [Bacillus thuringiensis serovar kurstaki str. T03a001]
Bt-GS57GL001866	100.00	5e-89	gi|228703582|gb|EEL56035.1|	Aha1 domain superfamily [Bacillus cereus Rock4-2]
Bt-GS57GL001867	100.00	2e-108	gi|970407283|gb|KUF30680.1|	protein distantly related to SAM-dependent methyltransferase [Bacillus sp. G3(2015)]
Bt-GS57GL001868	99.74	0.0	gi|228806788|gb|EEM53340.1|	Collagen adhesion protein [Bacillus thuringiensis serovar kurstaki str. T03a001]
Bt-GS57GL001869	99.69	0.0	gi|757747410|ref|WP_042969756.1|	collagen-binding protein [Bacillus thuringiensis]
Bt-GS57GL001870	100.00	4e-154	gi|228806787|gb|EEM53339.1|	Sortase [Bacillus thuringiensis serovar kurstaki str. T03a001]
Bt-GS57GL001871	100.00	0.0	gi|489377604|ref|WP_003284322.1|	MULTISPECIES: adhesin [Bacillus]
Bt-GS57GL001872	100.00	2e-131	gi|446084976|ref|WP_000162831.1|	MULTISPECIES: AraC family transcriptional regulator [Bacillus]
Bt-GS57GL001873	100.00	0.0	gi|447167416|ref|WP_001244672.1|	MULTISPECIES: peptidase M4 [Bacillus cereus group]
Bt-GS57GL001874	100.00	2e-70	gi|228592780|gb|EEK50603.1|	hypothetical protein bcere0002_23140 [Bacillus cereus ATCC 10876]
Bt-GS57GL001875	100.00	0.0	gi|228806782|gb|EEM53334.1|	Acetyltransferase, GNAT [Bacillus thuringiensis serovar kurstaki str. T03a001]
Bt-GS57GL001876	98.55	8e-34	gi|296324147|gb|ADH07075.1|	S-adenosylhomocysteine nucleosidase [Bacillus thuringiensis BMB171]
Bt-GS57GL001877	99.29	9e-79	gi|488029624|ref|WP_002101023.1|	MULTISPECIES: S-adenosylhomocysteine nucleosidase [Bacillus]
Bt-GS57GL001878	100.00	1e-114	gi|545599543|ref|WP_021727707.1|	MULTISPECIES: haloacid dehalogenase [Bacillus cereus group]
Bt-GS57GL001879	100.00	1e-132	gi|446961551|ref|WP_001038807.1|	MULTISPECIES: DNA-binding response regulator [Bacillus]
Bt-GS57GL001880	100.00	0.0	gi|447166053|ref|WP_001243309.1|	MULTISPECIES: two-component sensor histidine kinase [Bacillus]
Bt-GS57GL001881	100.00	4e-155	gi|447082796|ref|WP_001160052.1|	MULTISPECIES: D-alanyl-D-alanine carboxypeptidase [Bacillus]
Bt-GS57GL001882	97.78	1e-17	gi|895736004|emb|COF73720.1|	Uncharacterised protein [Streptococcus pneumoniae]
Bt-GS57GL001883	100.00	1e-105	gi|228806793|gb|EEM53344.1|	uridine kinase [Bacillus thuringiensis serovar kurstaki str. T03a001]
Bt-GS57GL001884	100.00	6e-100	gi|446912826|ref|WP_000990082.1|	MULTISPECIES: aminoglycoside 6-adenylyltransferase [Bacillus]
Bt-GS57GL001885	100.00	9e-64	gi|452104291|gb|AGG01231.1|	Exosporium protein K [Bacillus thuringiensis serovar thuringiensis str. IS5056]
Bt-GS57GL001886	100.00	3e-42	gi|661910287|gb|AIE34472.1|	hypothetical protein BTK_17090 [Bacillus thuringiensis serovar kurstaki str. HD-1]
Bt-GS57GL001887	100.00	2e-28	gi|545599545|ref|WP_021727709.1|	MULTISPECIES: septum formation initiator [Bacillus cereus group]
Bt-GS57GL001888	90.45	2e-78	gi|558692590|ref|WP_023522007.1|	hypothetical protein [Bacillus thuringiensis]
Bt-GS57GL001889	100.00	0.0	gi|446729168|ref|WP_000806481.1|	MULTISPECIES: AMP-dependent synthetase [Bacillus]
Bt-GS57GL001890	99.81	0.0	gi|446809483|ref|WP_000886739.1|	carboxylase [Bacillus cereus]
Bt-GS57GL001891	100.00	5e-149	gi|446862542|ref|WP_000939798.1|	MULTISPECIES: 3-hydroxybutyryl-CoA dehydratase [Bacillus]
Bt-GS57GL001892	100.00	4e-179	gi|446698087|ref|WP_000775433.1|	MULTISPECIES: hydroxymethylglutaryl-CoA lyase [Bacillus]
Bt-GS57GL001893	98.57	1e-32	gi|446092396|ref|WP_000170251.1|	acetyl-CoA carboxylase biotin carboxyl carrier protein subunit [Bacillus anthracis]
Bt-GS57GL001894	100.00	0.0	gi|446408887|ref|WP_000486742.1|	MULTISPECIES: biotin carboxylase [Bacillus]
Bt-GS57GL001895	100.00	0.0	gi|446319427|ref|WP_000397282.1|	MULTISPECIES: acyl-CoA dehydrogenase [Bacillus]
Bt-GS57GL001896	100.00	0.0	gi|500517096|gb|EOP82775.1|	cytoplasmic protein [Bacillus cereus BAG5X12-1]
Bt-GS57GL001897	100.00	2e-47	gi|446650805|ref|WP_000728151.1|	MULTISPECIES: GNAT family acetyltransferase [Bacillus]
Bt-GS57GL001898	100.00	2e-122	gi|447090942|ref|WP_001168198.1|	MULTISPECIES: TetR family transcriptional regulator [Bacillus cereus group]
Bt-GS57GL001899	100.00	0.0	gi|447189472|ref|WP_001266728.1|	MULTISPECIES: ABC transporter permease [Bacillus]
Bt-GS57GL001900	100.00	4e-138	gi|447109815|ref|WP_001187071.1|	MULTISPECIES: ABC transporter ATP-binding protein [Bacillus]
Bt-GS57GL001901	100.00	5e-42	gi|51976429|gb|AAU17979.1|	group-specific protein [Bacillus cereus E33L]
Bt-GS57GL001902	100.00	1e-162	gi|446457011|ref|WP_000534865.1|	MULTISPECIES: membrane protein [Bacillus cereus group]
Bt-GS57GL001903	100.00	2e-31	gi|446370712|ref|WP_000448567.1|	MULTISPECIES: hypothetical protein [Bacillus cereus group]
Bt-GS57GL001904	100.00	0.0	gi|228806816|gb|EEM53366.1|	Beta-lactamase [Bacillus thuringiensis serovar kurstaki str. T03a001]
Bt-GS57GL001905	100.00	0.0	gi|446585642|ref|WP_000662988.1|	MULTISPECIES: penicillin-binding protein [Bacillus cereus group]
Bt-GS57GL001906	100.00	4e-179	gi|446826084|ref|WP_000903340.1|	MULTISPECIES: penicillin-binding protein [Bacillus]
Bt-GS57GL001907	100.00	3e-130	gi|633271296|gb|AHZ52073.1|	penicillin-binding protein [Bacillus thuringiensis serovar kurstaki str. YBT-1520]
Bt-GS57GL001908	94.12	6e-20	gi|806767839|emb|CRG02846.1|	Uncharacterised protein [Streptococcus pneumoniae]
Bt-GS57GL001909	99.46	5e-106	gi|446983507|ref|WP_001060763.1|	MULTISPECIES: ECF-type sigma factor negative effector [Bacillus]
Bt-GS57GL001910	100.00	5e-31	gi|884871174|emb|CKI27978.1|	RNA polymerase sigma factor RpoE [Streptococcus pneumoniae]
Bt-GS57GL001911	84.38	2e-24	gi|363622291|gb|EHL73460.1|	sigma-70 family RNA polymerase sigma factor [Bacillus sp. 7_6_55CFAA_CT2]
Bt-GS57GL001912	99.73	0.0	gi|228806811|gb|EEM53361.1|	Penicillin binding protein 3 [Bacillus thuringiensis serovar kurstaki str. T03a001]
Bt-GS57GL001913	95.51	1e-95	gi|47553798|gb|EAL12170.1|	penicillin-binding protein 4 [Bacillus cereus G9241]
Bt-GS57GL001914	94.12	1e-22	gi|823274451|dbj|BAR84299.1|	cell elongation specific D,D-transpeptidase [Bacillus thuringiensis serovar tolworthi]
Bt-GS57GL001915	100.00	9e-126	gi|446604479|ref|WP_000681825.1|	MULTISPECIES: branched-chain amino acid ABC transporter permease [Bacillus]
Bt-GS57GL001916	93.42	4e-37	gi|401077205|gb|EJP85546.1|	hypothetical protein IC1_04584 [Bacillus cereus VD022]
Bt-GS57GL001917	95.40	2e-38	gi|401291682|gb|EJR97350.1|	magnesium transporter [Bacillus cereus VDM022]
Bt-GS57GL001918	93.47	4e-131	gi|446657481|ref|WP_000734827.1|	MULTISPECIES: magnesium transporter [Bacillus]
Bt-GS57GL001919	98.28	4e-57	gi|589236388|emb|CDN35973.1|	unnamed protein product [Bacillus thuringiensis DB27]
Bt-GS57GL001920	100.00	4e-138	gi|228806808|gb|EEM53358.1|	Cell division protein,FtsW/RodA/SpoVE [Bacillus thuringiensis serovar kurstaki str. T03a001]
Bt-GS57GL001921	98.36	3e-25	gi|806764790|emb|CRG03692.1|	cell cycle protein FtsW [Streptococcus pneumoniae]
Bt-GS57GL001922	95.00	8e-171	gi|488081493|ref|WP_002152890.1|	MULTISPECIES: (2Fe-2S) ferredoxin [Bacillus]
Bt-GS57GL001923	100.00	3e-26	gi|449023911|gb|AGE79074.1|	Spore germination protein [Bacillus thuringiensis serovar kurstaki str. HD73]
Bt-GS57GL001924	100.00	6e-15	gi|565335949|gb|ETE98877.1|	spore germination protein LC [Bacillus thuringiensis serovar aizawai str. Hu4-2]
Bt-GS57GL001925	100.00	9e-43	gi|228713101|gb|EEL65000.1|	hypothetical protein bcere0025_21980 [Bacillus cereus F65185]
Bt-GS57GL001926	100.00	0.0	gi|447058179|ref|WP_001135435.1|	MULTISPECIES: glutamate decarboxylase [Bacillus]
Bt-GS57GL001927	100.00	9e-45	gi|228589551|gb|EEK47457.1|	hypothetical protein bcere0002_55310 [Bacillus cereus ATCC 10876]
Bt-GS57GL001928	100.00	0.0	gi|446962385|ref|WP_001039641.1|	MULTISPECIES: spore photoproduct lyase [Bacillus cereus group]
Bt-GS57GL001929	100.00	2e-44	gi|446318236|ref|WP_000396091.1|	MULTISPECIES: transcriptional regulator SplA [Bacillus]
Bt-GS57GL001930	100.00	2e-15	gi|218163455|gb|ACK63447.1|	hypothetical protein BCB4264_A2486 [Bacillus cereus B4264]
Bt-GS57GL001931	100.00	1e-25	gi|565329652|gb|ETE92580.1|	asparagine synthase [Bacillus thuringiensis serovar aizawai str. Leapi01]
Bt-GS57GL001932	100.00	1e-35	gi|446604868|ref|WP_000682214.1|	MULTISPECIES: hypothetical protein [Bacillus cereus group]
Bt-GS57GL001933	100.00	0.0	gi|446271099|ref|WP_000348954.1|	MULTISPECIES: septum formation initiator [Bacillus cereus group]
Bt-GS57GL001934	100.00	1e-169	gi|446203921|ref|WP_000281776.1|	MULTISPECIES: L-serine dehydratase, iron-sulfur-dependent subunit alpha [Bacillus cereus group]
Bt-GS57GL001935	99.51	3e-115	gi|228589543|gb|EEK47449.1|	L-serine dehydratase, iron-sulfur-dependent, beta subunit [Bacillus cereus ATCC 10876]
Bt-GS57GL001936	97.92	7e-21	gi|446479682|ref|WP_000557536.1|	MULTISPECIES: hypothetical protein [Bacillus cereus group]
Bt-GS57GL001937	100.00	0.0	gi|446253282|ref|WP_000331137.1|	MULTISPECIES: patatin [Bacillus]
Bt-GS57GL001938	100.00	1e-24	gi|228806148|gb|EEM52723.1|	hypothetical protein bthur0006_29020 [Bacillus thuringiensis serovar kurstaki str. T03a001]
Bt-GS57GL001940	100.00	1e-20	gi|657511497|gb|KEH44565.1|	hypothetical protein BG09_6785 [Bacillus thuringiensis serovar kurstaki str. HD-1]
Bt-GS57GL001941	100.00	3e-15	gi|228703519|gb|EEL55972.1|	hypothetical protein bcere0023_23320 [Bacillus cereus Rock4-2]
Bt-GS57GL001942	100.00	8e-43	gi|446510138|ref|WP_000587656.1|	MULTISPECIES: peptidase S8 [Bacillus]
Bt-GS57GL001943	100.00	0.0	gi|446256467|ref|WP_000334322.1|	MULTISPECIES: asparagine synthetase B [Bacillus]
Bt-GS57GL001944	100.00	2e-107	gi|545600360|ref|WP_021728043.1|	MULTISPECIES: TetR family transcriptional regulator [Bacillus cereus group]
Bt-GS57GL001945	100.00	3e-158	gi|446617260|ref|WP_000694606.1|	MULTISPECIES: peptidoglycan-N-acetylglucosamine deacetylase [Bacillus cereus group]
Bt-GS57GL001946	100.00	2e-86	gi|633271325|gb|AHZ52102.1|	group-specific protein [Bacillus thuringiensis serovar kurstaki str. YBT-1520]
Bt-GS57GL001947	100.00	4e-26	gi|488029620|ref|WP_002101019.1|	MULTISPECIES: serine dehydratase [Bacillus]
Bt-GS57GL001948	100.00	5e-103	gi|446920668|ref|WP_000997924.1|	MULTISPECIES: DNA-binding protein [Bacillus]
Bt-GS57GL001949	100.00	0.0	gi|228806156|gb|EEM52731.1|	S-layer protein / Peptidoglycan endo-beta-N-acetylglucosaminidase [Bacillus thuringiensis serovar kurstaki str. T03a001]
Bt-GS57GL001950	100.00	7e-16	gi|228806157|gb|EEM52732.1|	Zinc-type alcohol dehydrogenase [Bacillus thuringiensis serovar kurstaki str. T03a001]
Bt-GS57GL001951	99.47	1e-108	gi|565334558|gb|ETE97486.1|	transposase IS660 [Bacillus thuringiensis serovar aizawai str. Hu4-2]
Bt-GS57GL001952	99.12	2e-132	gi|228847380|gb|EEM92331.1|	Transposase for IS660 [Bacillus thuringiensis IBL 200]
Bt-GS57GL001953	100.00	2e-35	gi|228806158|gb|EEM52733.1|	hypothetical protein bthur0006_29120 [Bacillus thuringiensis serovar kurstaki str. T03a001]
Bt-GS57GL001954	100.00	3e-18	gi|821630175|gb|KLA11218.1|	hypothetical protein B4158_3086 [Bacillus cereus]
Bt-GS57GL001955	100.00	6e-16	gi|401113398|gb|EJQ21267.1|	hypothetical protein IE5_02315 [Bacillus cereus BAG3X2-2]
Bt-GS57GL001956	100.00	1e-50	gi|228806941|gb|EEM53487.1|	Response regulator aspartate phosphatase [Bacillus thuringiensis serovar kurstaki str. T03a001]
Bt-GS57GL001957	100.00	2e-35	gi|657514591|gb|KEH47432.1|	pXO1-10 [Bacillus thuringiensis serovar kurstaki str. HD-1]
Bt-GS57GL001958	100.00	9e-14	gi|657514590|gb|KEH47431.1|	pXO1-10 [Bacillus thuringiensis serovar kurstaki str. HD-1]
Bt-GS57GL001959	99.42	7e-97	gi|446986210|ref|WP_001063466.1|	MULTISPECIES: hemolysin BL-binding protein [Bacillus cereus group]
Bt-GS57GL001960	100.00	2e-96	gi|676321072|gb|AIM31911.1|	hypothetical protein DF16_orf03496 [Bacillus thuringiensis serovar kurstaki str. YBT-1520]
Bt-GS57GL001961	100.00	0.0	gi|221384829|gb|ACM18209.1|	L1(a2) component [Bacillus thuringiensis serovar kurstaki]
Bt-GS57GL001962	100.00	8e-135	gi|446713656|ref|WP_000790995.1|	MULTISPECIES: hemolysin BL lytic component L2 [Bacillus cereus group]
Bt-GS57GL001963	100.00	0.0	gi|821655665|gb|KLA36180.1|	Retron-type RNA-directed DNA polymerase [Bacillus cereus]
Bt-GS57GL001964	95.56	4e-44	gi|756147130|ref|WP_042596279.1|	hypothetical protein [Bacillus thuringiensis]
Bt-GS57GL001965	100.00	4e-101	gi|821621351|gb|KLA02572.1|	hypothetical protein B4158_6362 [Bacillus cereus]
Bt-GS57GL001966	100.00	0.0	gi|757771966|ref|WP_042991529.1|	MULTISPECIES: transposase [Bacillus cereus group]
Bt-GS57GL001967	99.61	4e-146	gi|827032138|gb|AKJ56876.1|	parallel beta-helix repeat-containing protein [Bacillus thuringiensis]
Bt-GS57GL001968	100.00	7e-39	gi|756044048|gb|AJK43150.1|	snoaL-like polyketide cyclase family protein [Bacillus thuringiensis serovar kurstaki]
Bt-GS57GL001969	100.00	1e-49	gi|446554009|ref|WP_000631355.1|	MULTISPECIES: transcriptional regulator [Bacillus]
Bt-GS57GL001970	100.00	3e-74	gi|633270598|gb|AHZ51375.1|	group-specific protein [Bacillus thuringiensis serovar kurstaki str. YBT-1520]
Bt-GS57GL001971	100.00	0.0	gi|500405591|gb|EOP21383.1|	magnesium-translocating P-type ATPase, partial [Bacillus cereus HuB13-1]
Bt-GS57GL001972	100.00	1e-20	gi|228806930|gb|EEM53476.1|	Uncharacterized membrane protein ylaO [Bacillus thuringiensis serovar kurstaki str. T03a001]
Bt-GS57GL001973	100.00	0.0	gi|446579301|ref|WP_000656647.1|	MULTISPECIES: magnesium transporter [Bacillus cereus group]
Bt-GS57GL001974	100.00	1e-95	gi|446392287|ref|WP_000470142.1|	MULTISPECIES: N-acetyltransferase [Bacillus]
Bt-GS57GL001975	100.00	3e-123	gi|500315140|gb|EOO35778.1|	antigen [Bacillus cereus VD133]
Bt-GS57GL001976	100.00	4e-17	gi|633270592|gb|AHZ51369.1|	sensor histidine kinase [Bacillus thuringiensis serovar kurstaki str. YBT-1520]
Bt-GS57GL001977	100.00	2e-63	gi|565326075|gb|ETE89003.1|	membrane protein [Bacillus thuringiensis serovar aizawai str. Leapi01]
Bt-GS57GL001978	100.00	0.0	gi|446211567|ref|WP_000289422.1|	MULTISPECIES: class A beta-lactamase [Bacillus cereus group]
Bt-GS57GL001979	100.00	2e-75	gi|446514842|ref|WP_000592188.1|	MULTISPECIES: hypothetical protein [Bacillus]
Bt-GS57GL001980	100.00	7e-35	gi|228806919|gb|EEM53465.1|	S-layer domain protein [Bacillus thuringiensis serovar kurstaki str. T03a001]
Bt-GS57GL001981	100.00	3e-67	gi|228806918|gb|EEM53464.1|	Short chain dehydrogenase [Bacillus thuringiensis serovar kurstaki str. T03a001]
Bt-GS57GL001982	100.00	7e-141	gi|447095679|ref|WP_001172935.1|	MULTISPECIES: thioesterase [Bacillus]
Bt-GS57GL001983	100.00	3e-133	gi|446623872|ref|WP_000701218.1|	MULTISPECIES: 4'-phosphopantetheinyl transferase [Bacillus cereus group]
Bt-GS57GL001984	98.73	0.0	gi|589236363|emb|CDN35948.1|	unnamed protein product [Bacillus thuringiensis DB27]
Bt-GS57GL001985	80.68	0.0	gi|895750777|emb|COQ48575.1|	putative non-ribosomal peptide sythetase [Streptococcus pneumoniae]
Bt-GS57GL001986	93.96	0.0	gi|74491552|gb|EAO54761.1|	Peptide synthetase [Bacillus thuringiensis serovar israelensis ATCC 35646]
Bt-GS57GL001987	71.07	4e-61	gi|821621652|gb|KLA02868.1|	Long-chain-fatty-acid--CoA ligase [Bacillus cereus]
Bt-GS57GL001988	57.88	3e-98	gi|914443384|gb|KOA72794.1|	hypothetical protein ACR53_18415, partial [Bacillus stratosphericus]
Bt-GS57GL001989	96.85	0.0	gi|895732037|emb|COF33061.1|	putative non-ribosomal peptide sythetase [Streptococcus pneumoniae]
Bt-GS57GL001990	98.37	0.0	gi|589236362|emb|CDN35947.1|	unnamed protein product [Bacillus thuringiensis DB27]
Bt-GS57GL001992	40.59	6e-13	gi|152065186|gb|EDN65438.1|	non-ribosomal peptide synthetase [Beggiatoa sp. PS]
Bt-GS57GL001993	97.50	2e-50	gi|814318435|emb|CJB55645.1|	surfactin synthetase [Streptococcus pneumoniae]
Bt-GS57GL001994	94.92	9e-96	gi|882863920|emb|CJC13532.1|	surfactin synthetase [Streptococcus pneumoniae]
Bt-GS57GL001996	99.78	0.0	gi|565326083|gb|ETE89011.1|	peptide synthetase [Bacillus thuringiensis serovar aizawai str. Leapi01]
Bt-GS57GL001997	100.00	0.0	gi|565326084|gb|ETE89012.1|	peptide synthetase [Bacillus thuringiensis serovar aizawai str. Leapi01]
Bt-GS57GL001998	100.00	0.0	gi|446102574|ref|WP_000180429.1|	MULTISPECIES: non-ribosomal peptide synthetase [Bacillus cereus group]
Bt-GS57GL001999	100.00	0.0	gi|446781353|ref|WP_000858609.1|	MFS transporter [Bacillus cereus]
Bt-GS57GL002000	100.00	3e-112	gi|228632783|gb|EEK89398.1|	Lipase/acylhydrolase with GDSL-like motif [Bacillus cereus m1550]
Bt-GS57GL002001	99.77	0.0	gi|446600358|ref|WP_000677704.1|	MULTISPECIES: D-alanyl-D-alanine carboxypeptidase [Bacillus]
Bt-GS57GL002002	100.00	3e-127	gi|446605192|ref|WP_000682538.1|	MULTISPECIES: chloramphenicol acetyltransferase [Bacillus]
Bt-GS57GL002003	100.00	5e-138	gi|446270132|ref|WP_000347987.1|	MULTISPECIES: membrane protein [Bacillus]
Bt-GS57GL002004	100.00	0.0	gi|446955107|ref|WP_001032363.1|	MULTISPECIES: hypothetical protein [Bacillus]
Bt-GS57GL002005	100.00	3e-56	gi|228703761|gb|EEL56209.1|	Transition state regulator [Bacillus cereus Rock4-2]
Bt-GS57GL002006	100.00	4e-165	gi|446315748|ref|WP_000393603.1|	MULTISPECIES: transcriptional regulator [Bacillus cereus group]
Bt-GS57GL002007	100.00	3e-29	gi|565326094|gb|ETE89022.1|	LuxR family transcriptional regulator [Bacillus thuringiensis serovar aizawai str. Leapi01]
Bt-GS57GL002008	100.00	2e-103	gi|446439405|ref|WP_000517260.1|	MULTISPECIES: hypothetical protein [Bacillus]
Bt-GS57GL002009	99.63	1e-157	gi|446601162|ref|WP_000678508.1|	hypothetical protein [Bacillus cereus]
Bt-GS57GL002010	100.00	0.0	gi|446209660|ref|WP_000287515.1|	MULTISPECIES: aminoacyl-histidine dipeptidase [Bacillus cereus group]
Bt-GS57GL002011	100.00	3e-70	gi|500315255|gb|EOO35889.1|	cytoplasmic protein [Bacillus cereus VD133]
Bt-GS57GL002012	100.00	2e-25	gi|446775373|ref|WP_000852629.1|	MULTISPECIES: stage II sporulation protein SB [Bacillus]
Bt-GS57GL002013	100.00	1e-17	gi|882932144|emb|CJD14277.1|	Uncharacterised protein [Streptococcus pneumoniae]
Bt-GS57GL002014	100.00	2e-139	gi|446547631|ref|WP_000624977.1|	MULTISPECIES: stage II sporulation protein SA [Bacillus]
Bt-GS57GL002015	100.00	6e-142	gi|446516806|ref|WP_000594152.1|	MULTISPECIES: 2,3-bisphosphoglycerate-dependent phosphoglycerate mutase [Bacillus]
Bt-GS57GL002016	100.00	2e-91	gi|446114033|ref|WP_000191888.1|	MULTISPECIES: transcriptional regulator [Bacillus]
Bt-GS57GL002017	100.00	0.0	gi|489377562|ref|WP_003284281.1|	MULTISPECIES: indolepyruvate decarboxylase [Bacillus cereus group]
Bt-GS57GL002018	100.00	8e-154	gi|228806870|gb|EEM53419.1|	hypothetical protein bthur0006_22220 [Bacillus thuringiensis serovar kurstaki str. T03a001]
Bt-GS57GL002019	100.00	2e-76	gi|228601547|gb|EEK59063.1|	3-demethylubiquinone-9 3-methyltransferase [Bacillus cereus 172560W]
Bt-GS57GL002020	100.00	3e-138	gi|446710148|ref|WP_000787494.1|	MULTISPECIES: methyltransferase [Bacillus cereus group]
Bt-GS57GL002021	97.50	3e-86	gi|499422634|ref|WP_011110098.1|	hypothetical protein [Bacillus cereus]
Bt-GS57GL002022	100.00	0.0	gi|545600960|ref|WP_021728516.1|	MULTISPECIES: maturase/reverse transcriptase [Bacillus cereus group]
Bt-GS57GL002023	100.00	0.0	gi|228806867|gb|EEM53416.1|	ABC transporter, permease protein [Bacillus thuringiensis serovar kurstaki str. T03a001]
Bt-GS57GL002024	100.00	1e-57	gi|447146324|ref|WP_001223580.1|	MULTISPECIES: TetR family transcriptional regulator [Bacillus]
Bt-GS57GL002025	100.00	1e-53	gi|447146327|ref|WP_001223583.1|	MULTISPECIES: TetR family transcriptional regulator [Bacillus cereus group]
Bt-GS57GL002026	100.00	1e-34	gi|228806865|gb|EEM53414.1|	hypothetical protein bthur0006_22170 [Bacillus thuringiensis serovar kurstaki str. T03a001]
Bt-GS57GL002027	100.00	5e-16	gi|228806864|gb|EEM53413.1|	hypothetical protein bthur0006_22160 [Bacillus thuringiensis serovar kurstaki str. T03a001]
Bt-GS57GL002028	100.00	5e-16	gi|449023105|gb|AGE78268.1|	hypothetical protein HD73_2690 [Bacillus thuringiensis serovar kurstaki str. HD73]
Bt-GS57GL002029	100.00	0.0	gi|488029606|ref|WP_002101005.1|	MULTISPECIES: RNA helicase [Bacillus cereus group]
Bt-GS57GL002030	100.00	2e-45	gi|446457180|ref|WP_000535034.1|	MULTISPECIES: hypothetical protein [Bacillus]
Bt-GS57GL002031	100.00	9e-132	gi|446613807|ref|WP_000691153.1|	MULTISPECIES: metal-dependent hydrolase [Bacillus cereus group]
Bt-GS57GL002032	100.00	3e-101	gi|446266631|ref|WP_000344486.1|	MULTISPECIES: hypothetical protein [Bacillus cereus group]
Bt-GS57GL002033	100.00	2e-56	gi|806769293|emb|CRG02129.1|	Uncharacterized conserved protein [Streptococcus pneumoniae]
Bt-GS57GL002034	99.62	3e-144	gi|228806858|gb|EEM53407.1|	Permease, probably tetracycline resistance protein [Bacillus thuringiensis serovar kurstaki str. T03a001]
Bt-GS57GL002035	95.68	3e-72	gi|806768145|emb|CRG02714.1|	Uncharacterised protein [Streptococcus pneumoniae]
Bt-GS57GL002036	100.00	1e-85	gi|446953644|ref|WP_001030900.1|	MULTISPECIES: MarR family transcriptional regulator [Bacillus cereus group]
Bt-GS57GL002037	100.00	0.0	gi|446555612|ref|WP_000632958.1|	MULTISPECIES: serine/threonine dehydratase [Bacillus cereus group]
Bt-GS57GL002038	100.00	0.0	gi|446445174|ref|WP_000523029.1|	MULTISPECIES: acetyltransferase [Bacillus]
Bt-GS57GL002039	100.00	3e-100	gi|228806853|gb|EEM53402.1|	UPF0078 membrane protein [Bacillus thuringiensis serovar kurstaki str. T03a001]
Bt-GS57GL002040	100.00	1e-173	gi|446799337|ref|WP_000876593.1|	MULTISPECIES: ATPase [Bacillus cereus group]
Bt-GS57GL002041	100.00	1e-93	gi|228806851|gb|EEM53400.1|	Anhydro-N-acetylmuramic acid kinase [Bacillus thuringiensis serovar kurstaki str. T03a001]
Bt-GS57GL002042	100.00	2e-42	gi|446944710|ref|WP_001021966.1|	MULTISPECIES: hypothetical protein [Bacillus]
Bt-GS57GL002043	100.00	0.0	gi|446955039|ref|WP_001032295.1|	MULTISPECIES: PTS lactose transporter subunit IIC [Bacillus]
Bt-GS57GL002044	100.00	9e-19	gi|363622420|gb|EHL73583.1|	hypothetical protein HMPREF1014_02393 [Bacillus sp. 7_6_55CFAA_CT2]
Bt-GS57GL002045	100.00	3e-47	gi|446788651|ref|WP_000865907.1|	MULTISPECIES: PTS sugar transporter subunit IIB [Bacillus]
Bt-GS57GL002046	99.80	0.0	gi|500416892|gb|EOP32364.1|	FenI protein [Bacillus cereus HuB13-1]
Bt-GS57GL002047	100.00	3e-161	gi|545599907|ref|WP_021728005.1|	MULTISPECIES: hypothetical protein [Bacillus cereus group]
Bt-GS57GL002048	100.00	0.0	gi|228806845|gb|EEM53394.1|	Tellurite resistance protein [Bacillus thuringiensis serovar kurstaki str. T03a001]
Bt-GS57GL002049	100.00	5e-112	gi|545599906|ref|WP_021728004.1|	MULTISPECIES: O-methyltransferase [Bacillus cereus group]
Bt-GS57GL002050	100.00	1e-167	gi|446369277|ref|WP_000447132.1|	MULTISPECIES: RNA polymerase sigma factor SigJ [Bacillus]
Bt-GS57GL002051	100.00	0.0	gi|228806841|gb|EEM53390.1|	phytoene dehydrogenase enzyme [Bacillus thuringiensis serovar kurstaki str. T03a001]
Bt-GS57GL002052	100.00	3e-53	gi|633270530|gb|AHZ51307.1|	chitin-binding domain 3 protein [Bacillus thuringiensis serovar kurstaki str. YBT-1520]
Bt-GS57GL002053	100.00	3e-121	gi|446048474|ref|WP_000126329.1|	MULTISPECIES: cupin [Bacillus]
Bt-GS57GL002054	100.00	5e-180	gi|734585676|gb|AJA22888.1|	triple helix repeat-containing collagen [Bacillus thuringiensis serovar galleriae]
Bt-GS57GL002055	100.00	0.0	gi|545599904|ref|WP_021728002.1|	MULTISPECIES: transposase [Bacillus cereus group]
Bt-GS57GL002056	90.32	1e-25	gi|727217531|ref|WP_033678716.1|	transposase [Bacillus gaemokensis]
Bt-GS57GL002057	94.44	5e-12	gi|517500090|ref|WP_018670667.1|	hypothetical protein [Brevibacillus laterosporus]
Bt-GS57GL002058	84.96	0.0	gi|514313|gb|AAC43267.1|	Tn1000-like transposase, partial [Bacillus thuringiensis serovar tenebrionis]
Bt-GS57GL002059	79.31	5e-60	gi|446202547|ref|WP_000280402.1|	hypothetical protein [Bacillus cereus]
Bt-GS57GL002060	77.65	6e-82	gi|493976357|ref|WP_006919398.1|	Mobile element protein [Bacillus sp. GeD10]
Bt-GS57GL002061	100.00	0.0	gi|545599553|ref|WP_021727716.1|	MULTISPECIES: site-specific recombinase XerD [Bacillus cereus group]
Bt-GS57GL002062	100.00	2e-42	gi|565324705|gb|ETE87633.1|	XRE family transcriptional regulator [Bacillus thuringiensis serovar aizawai str. Hu4-2]
Bt-GS57GL002063	100.00	3e-15	gi|228703655|gb|EEL56107.1|	hypothetical protein bcere0023_22660 [Bacillus cereus Rock4-2]
Bt-GS57GL002064	100.00	4e-15	gi|228703654|gb|EEL56106.1|	hypothetical protein bcere0023_22670 [Bacillus cereus Rock4-2]
Bt-GS57GL002065	98.75	4e-41	gi|565803028|ref|WP_023901887.1|	hypothetical protein, partial [Bacillus thuringiensis]
Bt-GS57GL002066	75.71	6e-51	gi|30020512|ref|NP_832143.1|	triple helix repeat-containing collagen [Bacillus cereus ATCC 14579]
[truncated: 4,498 more rows]
