# Supplementary material for: Bt GS57 Interaction With Gut Microbiota Accelerates Spodoptera exigua Mortality
Source: Front Microbiol. 2022 Mar 23;13:835227. doi: 10.3389/fmicb.2022.835227 (PMC8989089; doi:10.3389/fmicb.2022.835227)
Supplement: Supplementary file 3 [file Table_2.XLS]

Gene_id	Identity	E_value	Accession_id	Locus_id	Description
Bt-GS57GL000029	99.79	0.0	P12250	T231C_BACTB	Transposase for insertion sequence element IS231C OS=Bacillus thuringiensis subsp. berliner PE=3 SV=1
Bt-GS57GL000039	49.62	4e-65	P39785	XTMA_BACSU	PBSX phage terminase small subunit OS=Bacillus subtilis (strain 168) GN=xtmA PE=4 SV=2
Bt-GS57GL000060	56.52	4e-49	O34391	XLYB_BACSU	N-acetylmuramoyl-L-alanine amidase XlyB OS=Bacillus subtilis (strain 168) GN=xlyB PE=3 SV=1
Bt-GS57GL000067	100.00	5e-86	Q817Z6	GREA_BACCR	Transcription elongation factor GreA OS=Bacillus cereus (strain ATCC 14579 / DSM 31 / JCM 2152 / NBRC 15305 / NCIMB 9373 / NRRL B-3711) GN=greA PE=3 SV=1
Bt-GS57GL000071	41.24	5e-94	O32032	PBPI_BACSU	Penicillin-binding protein 4B OS=Bacillus subtilis (strain 168) GN=pbpI PE=2 SV=1
Bt-GS57GL000074	53.85	1e-12	O32030	YRZA_BACSU	Uncharacterized protein YrzA OS=Bacillus subtilis (strain 168) GN=yrzA PE=4 SV=1
Bt-GS57GL000075	99.06	7e-122	Q818A1	Y4369_BACCR	Uncharacterized methyltransferase BC_4369 OS=Bacillus cereus (strain ATCC 14579 / DSM 31 / JCM 2152 / NBRC 15305 / NCIMB 9373 / NRRL B-3711) GN=BC_4369 PE=3 SV=2
Bt-GS57GL000076	99.57	2e-132	Q812S1	MTNN_BACCR	5'-methylthioadenosine/S-adenosylhomocysteine nucleosidase OS=Bacillus cereus (strain ATCC 14579 / DSM 31 / JCM 2152 / NBRC 15305 / NCIMB 9373 / NRRL B-3711) GN=mtnN PE=3 SV=1
Bt-GS57GL000077	62.62	6e-106	O05393	MCCA_BACSU	O-acetylserine dependent cystathionine beta-synthase OS=Bacillus subtilis (strain 168) GN=mccA PE=1 SV=1
Bt-GS57GL000078	68.09	3e-152	O05394	MCCB_BACSU	Cystathionine gamma-lyase OS=Bacillus subtilis (strain 168) GN=mccB PE=1 SV=1
Bt-GS57GL000079	56.74	0.0	Q24803	ADH2_ENTHI	Aldehyde-alcohol dehydrogenase 2 OS=Entamoeba histolytica GN=ADH2 PE=1 SV=1
Bt-GS57GL000081	46.64	9e-61	P19769	INSK_ECOLI	Putative transposase InsK for insertion sequence element IS150 OS=Escherichia coli (strain K12) GN=insK PE=3 SV=2
Bt-GS57GL000084	40.72	7e-55	Q56992	HMUU_YERPE	Hemin transport system permease protein HmuU OS=Yersinia pestis GN=hmuU PE=1 SV=2
Bt-GS57GL000085	47.95	2e-61	O34510	YFMF_BACSU	Fe(3+)-citrate import ATP-binding protein YfmF OS=Bacillus subtilis (strain 168) GN=yfmF PE=3 SV=1
Bt-GS57GL000092	40.30	7e-18	P54720	CATD_BACSU	Putative oxidoreductase CatD OS=Bacillus subtilis (strain 168) GN=catD PE=2 SV=1
Bt-GS57GL000093	41.20	4e-52	P54721	CADE_BACSU	Catechol-2,3-dioxygenase OS=Bacillus subtilis (strain 168) GN=catE PE=1 SV=2
Bt-GS57GL000094	40.86	1e-14	Q96YL0	PHS_SULTO	Putative pterin-4-alpha-carbinolamine dehydratase OS=Sulfolobus tokodaii (strain DSM 16993 / JCM 10545 / NBRC 100140 / 7) GN=STK_21625 PE=3 SV=1
Bt-GS57GL000105	68.51	4e-162	P19405	PPB3_BACSU	Alkaline phosphatase 3 OS=Bacillus subtilis (strain 168) GN=phoB PE=1 SV=4
Bt-GS57GL000107	48.70	2e-50	P39583	YWAC_BACSU	GTP pyrophosphokinase YwaC OS=Bacillus subtilis (strain 168) GN=ywaC PE=1 SV=1
Bt-GS57GL000108	55.12	2e-61	P96692	MHQN_BACSU	Putative NAD(P)H nitroreductase MhqN OS=Bacillus subtilis (strain 168) GN=mhqN PE=1 SV=2
Bt-GS57GL000109	100.00	3e-21	Q730J2	RL333_BACC1	50S ribosomal protein L33 3 OS=Bacillus cereus (strain ATCC 10987 / NRS 248) GN=rpmG3 PE=3 SV=1
Bt-GS57GL000113	99.58	4e-133	P62181	RP28_BACTK	RNA polymerase sigma-28 factor OS=Bacillus thuringiensis subsp. kurstaki GN=sigK PE=1 SV=1
Bt-GS57GL000114	100.00	8e-147	Q818C6	PSD_BACCR	Phosphatidylserine decarboxylase proenzyme OS=Bacillus cereus (strain ATCC 14579 / DSM 31 / JCM 2152 / NBRC 15305 / NCIMB 9373 / NRRL B-3711) GN=psd PE=3 SV=1
Bt-GS57GL000116	68.05	3e-67	P54452	YQEG_BACSU	Uncharacterized protein YqeG OS=Bacillus subtilis (strain 168) GN=yqeG PE=4 SV=1
Bt-GS57GL000117	68.31	2e-150	P54453	YQEH_BACSU	Uncharacterized protein YqeH OS=Bacillus subtilis (strain 168) GN=yqeH PE=1 SV=1
Bt-GS57GL000118	99.64	3e-161	Q818D0	AROE_BACCR	Shikimate dehydrogenase (NADP(+)) OS=Bacillus cereus (strain ATCC 14579 / DSM 31 / JCM 2152 / NBRC 15305 / NCIMB 9373 / NRRL B-3711) GN=aroE PE=3 SV=1
Bt-GS57GL000119	79.17	3e-40	P54454	YQEI_BACSU	Probable RNA-binding protein YqeI OS=Bacillus subtilis (strain 168) GN=yqeI PE=3 SV=1
Bt-GS57GL000120	100.00	2e-108	Q818D2	NADD_BACCR	Probable nicotinate-nucleotide adenylyltransferase OS=Bacillus cereus (strain ATCC 14579 / DSM 31 / JCM 2152 / NBRC 15305 / NCIMB 9373 / NRRL B-3711) GN=nadD PE=3 SV=1
Bt-GS57GL000121	64.48	6e-66	P54456	YQEK_BACSU	Uncharacterized protein YqeK OS=Bacillus subtilis (strain 168) GN=yqeK PE=4 SV=1
Bt-GS57GL000122	66.67	2e-39	Q9KD89	IOJAP_BACHD	Ribosomal silencing factor RsfS OS=Bacillus halodurans (strain ATCC BAA-125 / DSM 18197 / FERM 7344 / JCM 9153 / C-125) GN=rsfS PE=1 SV=1
Bt-GS57GL000123	51.61	3e-69	C5D4V7	Y2453_GEOSW	Putative methyltransferase GWCH70_2453 OS=Geobacillus sp. (strain WCH70) GN=GWCH70_2453 PE=3 SV=1
Bt-GS57GL000124	54.58	5e-85	P39696	COMER_BACSU	ComE operon protein 4 OS=Bacillus subtilis (strain 168) GN=comER PE=3 SV=3
Bt-GS57GL000125	44.32	2e-33	P39694	COMEA_BACSU	ComE operon protein 1 OS=Bacillus subtilis (strain 168) GN=comEA PE=1 SV=1
Bt-GS57GL000126	63.78	2e-68	P32393	COMEB_BACSU	ComE operon protein 2 OS=Bacillus subtilis (strain 168) GN=comEB PE=3 SV=1
Bt-GS57GL000128	77.27	3e-13	C0H453	YQZM_BACSU	Uncharacterized membrane protein YqzM OS=Bacillus subtilis (strain 168) GN=yqzM PE=4 SV=1
Bt-GS57GL000130	43.79	6e-74	P54459	YQEN_BACSU	Uncharacterized protein YqeN OS=Bacillus subtilis (strain 168) GN=yqeN PE=1 SV=1
Bt-GS57GL000131	100.00	4e-25	Q6HDJ9	RS20_BACHK	30S ribosomal protein S20 OS=Bacillus thuringiensis subsp. konkukian (strain 97-27) GN=rpsT PE=3 SV=2
Bt-GS57GL000132	100.00	0.0	B7HCU7	GPR_BACC4	Germination protease OS=Bacillus cereus (strain B4264) GN=gpr PE=3 SV=1
Bt-GS57GL000134	99.84	0.0	B7HCU5	LEPA_BACC4	Elongation factor 4 OS=Bacillus cereus (strain B4264) GN=lepA PE=3 SV=1
Bt-GS57GL000135	58.88	8e-32	P42406	HXLR_BACSU	HTH-type transcriptional activator HxlR OS=Bacillus subtilis (strain 168) GN=hxlR PE=1 SV=3
Bt-GS57GL000136	56.37	4e-118	P54304	YQER_BACSU	Oxygen-independent coproporphyrinogen-III oxidase-like protein YqeR OS=Bacillus subtilis (strain 168) GN=hemN PE=2 SV=3
Bt-GS57GL000137	100.00	0.0	Q818E7	HRCA_BACCR	Heat-inducible transcription repressor HrcA OS=Bacillus cereus (strain ATCC 14579 / DSM 31 / JCM 2152 / NBRC 15305 / NCIMB 9373 / NRRL B-3711) GN=hrcA PE=3 SV=1
Bt-GS57GL000138	99.47	2e-102	Q818E8	GRPE_BACCR	Protein GrpE OS=Bacillus cereus (strain ATCC 14579 / DSM 31 / JCM 2152 / NBRC 15305 / NCIMB 9373 / NRRL B-3711) GN=grpE PE=3 SV=1
Bt-GS57GL000139	99.84	0.0	Q818E9	DNAK_BACCR	Chaperone protein DnaK OS=Bacillus cereus (strain ATCC 14579 / DSM 31 / JCM 2152 / NBRC 15305 / NCIMB 9373 / NRRL B-3711) GN=dnaK PE=3 SV=1
Bt-GS57GL000140	99.73	0.0	B7HCT9	DNAJ_BACC4	Chaperone protein DnaJ OS=Bacillus cereus (strain B4264) GN=dnaJ PE=3 SV=1
Bt-GS57GL000141	99.36	8e-178	B7IYG5	PRMA_BACC2	Ribosomal protein L11 methyltransferase OS=Bacillus cereus (strain G9842) GN=prmA PE=3 SV=1
Bt-GS57GL000142	55.95	5e-70	P54461	RSME_BACSU	Ribosomal RNA small subunit methyltransferase E OS=Bacillus subtilis (strain 168) GN=rsmE PE=1 SV=1
Bt-GS57GL000143	82.84	0.0	P54462	MTAB_BACSU	Threonylcarbamoyladenosine tRNA methylthiotransferase MtaB OS=Bacillus subtilis (strain 168) GN=mtaB PE=1 SV=1
Bt-GS57GL000144	100.00	2e-23	A9VHT6	RS21_BACWK	30S ribosomal protein S21 OS=Bacillus weihenstephanensis (strain KBAB4) GN=rpsU PE=3 SV=1
Bt-GS57GL000145	68.53	3e-49	P54464	YQEY_BACSU	Uncharacterized protein YqeY OS=Bacillus subtilis (strain 168) GN=yqeY PE=1 SV=1
Bt-GS57GL000146	61.54	6e-29	P54468	YQFC_BACSU	Uncharacterized protein YqfC OS=Bacillus subtilis (strain 168) GN=yqfC PE=4 SV=1
Bt-GS57GL000147	50.13	3e-114	P41028	SP4_BACMD	Putative stage IV sporulation protein OS=Bacillus megaterium (strain DSM 319) GN=spoIV PE=4 SV=2
Bt-GS57GL000148	70.66	4e-134	P46343	PHOL_BACSU	PhoH-like protein OS=Bacillus subtilis (strain 168) GN=phoH PE=3 SV=3
Bt-GS57GL000149	50.65	0.0	P46344	YQFF_BACSU	Uncharacterized protein YqfF OS=Bacillus subtilis (strain 168) GN=yqfF PE=4 SV=2
Bt-GS57GL000150	99.36	6e-84	B7IYF4	YBEY_BACC2	Endoribonuclease YbeY OS=Bacillus cereus (strain G9842) GN=ybeY PE=3 SV=1
Bt-GS57GL000151	44.35	2e-19	Q05888	UDPK_STRMU	Undecaprenol kinase OS=Streptococcus mutans serotype c (strain ATCC 700610 / UA159) GN=dgkA PE=1 SV=2
Bt-GS57GL000152	75.00	4e-54	Q9KD53	CDD_BACHD	Cytidine deaminase OS=Bacillus halodurans (strain ATCC BAA-125 / DSM 18197 / FERM 7344 / JCM 9153 / C-125) GN=cdd PE=3 SV=1
Bt-GS57GL000153	74.42	1e-136	P42182	ERA_BACSU	GTPase Era OS=Bacillus subtilis (strain 168) GN=era PE=1 SV=1
Bt-GS57GL000154	52.17	3e-07	C0H452	YQZL_BACSU	Uncharacterized protein YqzL OS=Bacillus subtilis (strain 168) GN=yqzL PE=4 SV=1
Bt-GS57GL000155	99.19	6e-145	Q818G3	RECO_BACCR	DNA repair protein RecO OS=Bacillus cereus (strain ATCC 14579 / DSM 31 / JCM 2152 / NBRC 15305 / NCIMB 9373 / NRRL B-3711) GN=recO PE=3 SV=1
Bt-GS57GL000156	74.29	9e-90	O34994	CCPN_BACSU	Transcriptional repressor CcpN OS=Bacillus subtilis (strain 168) GN=ccpN PE=1 SV=1
Bt-GS57GL000157	99.63	5e-155	B7HCS0	PDRP_BACC4	Putative pyruvate, phosphate dikinase regulatory protein OS=Bacillus cereus (strain B4264) GN=BCB4264_A4413 PE=3 SV=1
Bt-GS57GL000160	50.53	2e-166	P05096	DNAG_BACSU	DNA primase OS=Bacillus subtilis (strain 168) GN=dnaG PE=3 SV=2
Bt-GS57GL000161	88.80	0.0	P06224	SIGA_BACSU	RNA polymerase sigma factor SigA OS=Bacillus subtilis (strain 168) GN=sigA PE=1 SV=2
Bt-GS57GL000162	45.45	6e-22	P24469	C550_BACSU	Cytochrome c-550 OS=Bacillus subtilis (strain 168) GN=cccA PE=1 SV=1
Bt-GS57GL000163	53.19	3e-66	P54471	TRMK_BACSU	tRNA (adenine(22)-N(1))-methyltransferase OS=Bacillus subtilis (strain 168) GN=trmK PE=1 SV=2
Bt-GS57GL000164	64.96	2e-140	Q9KD39	GCH1L_BACHD	GTP cyclohydrolase 1 type 2 homolog OS=Bacillus halodurans (strain ATCC BAA-125 / DSM 18197 / FERM 7344 / JCM 9153 / C-125) GN=BH1380 PE=3 SV=1
Bt-GS57GL000165	99.68	0.0	B7IYD9	ISPH_BACC2	4-hydroxy-3-methylbut-2-enyl diphosphate reductase OS=Bacillus cereus (strain G9842) GN=ispH PE=3 SV=1
Bt-GS57GL000168	98.62	0.0	Q818H2	CSHB_BACCR	DEAD-box ATP-dependent RNA helicase CshB OS=Bacillus cereus (strain ATCC 14579 / DSM 31 / JCM 2152 / NBRC 15305 / NCIMB 9373 / NRRL B-3711) GN=cshB PE=2 SV=1
Bt-GS57GL000169	100.00	1e-168	Q818H3	END4_BACCR	Probable endonuclease 4 OS=Bacillus cereus (strain ATCC 14579 / DSM 31 / JCM 2152 / NBRC 15305 / NCIMB 9373 / NRRL B-3711) GN=nfo PE=3 SV=1
Bt-GS57GL000170	45.12	5e-15	P54477	YQFT_BACSU	Uncharacterized protein YqfT OS=Bacillus subtilis (strain 168) GN=yqfT PE=4 SV=1
Bt-GS57GL000171	74.39	7e-113	P54478	YQFU_BACSU	UPF0750 membrane protein YqfU OS=Bacillus subtilis (strain 168) GN=yqfU PE=3 SV=2
Bt-GS57GL000172	55.65	4e-74	Q926D8	ZURA_LISIN	Zinc uptake system ATP-binding protein ZurA OS=Listeria innocua serovar 6a (strain CLIP 11262) GN=zurA PE=3 SV=1
Bt-GS57GL000174	67.65	9e-52	P54479	ZUR_BACSU	Zinc-specific metallo-regulatory protein OS=Bacillus subtilis (strain 168) GN=zur PE=1 SV=2
Bt-GS57GL000175	99.73	0.0	Q818H8	ISPG_BACCR	4-hydroxy-3-methylbut-2-en-1-yl diphosphate synthase (flavodoxin) OS=Bacillus cereus (strain ATCC 14579 / DSM 31 / JCM 2152 / NBRC 15305 / NCIMB 9373 / NRRL B-3711) GN=ispG PE=3 SV=1
Bt-GS57GL000179	100.00	9e-117	Q81LW0	SODM1_BACAN	Superoxide dismutase [Mn] 1 OS=Bacillus anthracis GN=sodA1 PE=1 SV=1
Bt-GS57GL000180	57.92	2e-144	P54487	YQGE_BACSU	Uncharacterized protein YqgE OS=Bacillus subtilis (strain 168) GN=yqgE PE=4 SV=2
Bt-GS57GL000182	55.37	3e-153	P54488	YQGFA_BACSU	Uncharacterized protein YqgF OS=Bacillus subtilis (strain 168) GN=yqgF PE=3 SV=1
Bt-GS57GL000185	41.52	5e-51	P39665	SPHX_SYNE7	Protein SphX OS=Synechococcus elongatus (strain PCC 7942) GN=sphX PE=1 SV=1
Bt-GS57GL000188	99.63	4e-159	Q818I7	PSTB_BACCR	Phosphate import ATP-binding protein PstB OS=Bacillus cereus (strain ATCC 14579 / DSM 31 / JCM 2152 / NBRC 15305 / NCIMB 9373 / NRRL B-3711) GN=pstB PE=3 SV=1
Bt-GS57GL000191	100.00	9e-21	A9VH49	RL332_BACWK	50S ribosomal protein L33 2 OS=Bacillus weihenstephanensis (strain KBAB4) GN=rpmG2 PE=3 SV=1
Bt-GS57GL000192	47.75	2e-43	P54491	YQGN_BACSU	Uncharacterized protein YqgN OS=Bacillus subtilis (strain 168) GN=yqgN PE=1 SV=1
Bt-GS57GL000193	40.62	2e-08	P54494	YQGQ_BACSU	Uncharacterized protein YqgQ OS=Bacillus subtilis (strain 168) GN=yqgQ PE=1 SV=1
Bt-GS57GL000194	60.75	2e-107	Q9KCZ4	GLK_BACHD	Glucokinase OS=Bacillus halodurans (strain ATCC BAA-125 / DSM 18197 / FERM 7344 / JCM 9153 / C-125) GN=glcK PE=3 SV=1
Bt-GS57GL000195	53.57	2e-08	P54500	YQGW_BACSU	Uncharacterized protein YqgW OS=Bacillus subtilis (strain 168) GN=yqgW PE=4 SV=1
Bt-GS57GL000196	57.89	4e-67	P54501	YQGX_BACSU	Probable metallo-hydrolase YqgX OS=Bacillus subtilis (strain 168) GN=yqgX PE=3 SV=1
Bt-GS57GL000198	43.90	8e-13	O31178	PAGR_BACAN	Transcriptional repressor PagR OS=Bacillus anthracis GN=pagR PE=1 SV=1
Bt-GS57GL000200	62.63	2e-144	O31632	METC_BACSU	Cystathionine beta-lyase MetC OS=Bacillus subtilis (strain 168) GN=metC PE=1 SV=1
Bt-GS57GL000201	65.93	1e-143	O31631	METI_BACSU	Cystathionine gamma-synthase/O-acetylhomoserine (thiol)-lyase OS=Bacillus subtilis (strain 168) GN=metI PE=1 SV=1
Bt-GS57GL000202	50.33	1e-180	O06745	YITJ_BACSU	Bifunctional homocysteine S-methyltransferase/5,10-methylenetetrahydrofolate reductase OS=Bacillus subtilis (strain 168) GN=yitJ PE=2 SV=1
Bt-GS57GL000203	45.00	2e-130	O33465	METH_PSEPU	Methionine synthase (Fragment) OS=Pseudomonas putida GN=metH PE=3 SV=1
Bt-GS57GL000204	98.58	0.0	Q812T8	MURG2_BACCR	UDP-N-acetylglucosamine--N-acetylmuramyl-(pentapeptide) pyrophosphoryl-undecaprenol N-acetylglucosamine transferase 2 OS=Bacillus cereus (strain ATCC 14579 / DSM 31 / JCM 2152 / NBRC 15305 / NCIMB 9373 / NRRL B-3711) GN=murG2 PE=3 SV=1
Bt-GS57GL000211	99.14	0.0	Q730U2	TCYP_BACC1	L-cystine uptake protein TcyP OS=Bacillus cereus (strain ATCC 10987 / NRS 248) GN=BCE_4324 PE=3 SV=1
Bt-GS57GL000212	74.68	5e-28	P54502	YQGY_BACSU	Uncharacterized protein YqgY OS=Bacillus subtilis (strain 168) GN=yqgY PE=4 SV=1
Bt-GS57GL000214	55.91	1e-116	P25953	COMGA_BACSU	ComG operon protein 1 OS=Bacillus subtilis (strain 168) GN=comGA PE=3 SV=2
Bt-GS57GL000216	52.22	4e-20	Q8VQ71	COMGC_BACLD	ComG operon protein 3 homolog OS=Bacillus licheniformis (strain ATCC 14580 / DSM 13 / JCM 2505 / NBRC 12200 / NCIMB 9375 / NRRL NRS-1264 / Gibson 46) GN=comGC PE=3 SV=1
Bt-GS57GL000232	53.85	1e-21	P08874	ABRB_BACSU	Transition state regulatory protein AbrB OS=Bacillus subtilis (strain 168) GN=abrB PE=1 SV=1
Bt-GS57GL000243	49.71	7e-40	O35009	YOEC_BACSU	Probable integrase/recombinase YoeC OS=Bacillus subtilis (strain 168) GN=yoeC PE=3 SV=2
Bt-GS57GL000267	48.53	6e-32	Q92FD1	Y175_LISIN	Uncharacterized protein Lin0175 OS=Listeria innocua serovar 6a (strain CLIP 11262) GN=lin0175 PE=3 SV=1
Bt-GS57GL000274	48.19	6e-41	O34445	YLBN_BACSU	Uncharacterized protein YlbN OS=Bacillus subtilis (strain 168) GN=ylbN PE=4 SV=1
Bt-GS57GL000275	100.00	4e-26	A9VU85	RL32_BACWK	50S ribosomal protein L32 OS=Bacillus weihenstephanensis (strain KBAB4) GN=rpmF PE=3 SV=1
Bt-GS57GL000276	45.65	1e-37	O34549	YLBO_BACSU	Uncharacterized protein YlbO OS=Bacillus subtilis (strain 168) GN=ylbO PE=3 SV=1
Bt-GS57GL000279	99.36	4e-89	Q819P6	Y3921_BACCR	Uncharacterized N-acetyltransferase BC_3921 OS=Bacillus cereus (strain ATCC 14579 / DSM 31 / JCM 2152 / NBRC 15305 / NCIMB 9373 / NRRL B-3711) GN=BC_3921 PE=3 SV=1
Bt-GS57GL000281	98.88	0.0	Q812W2	BSHC_BACCR	Putative cysteine ligase BshC OS=Bacillus cereus (strain ATCC 14579 / DSM 31 / JCM 2152 / NBRC 15305 / NCIMB 9373 / NRRL B-3711) GN=bshC PE=3 SV=1
Bt-GS57GL000282	100.00	0.0	Q819P8	RSMH_BACCR	Ribosomal RNA small subunit methyltransferase H OS=Bacillus cereus (strain ATCC 14579 / DSM 31 / JCM 2152 / NBRC 15305 / NCIMB 9373 / NRRL B-3711) GN=rsmH PE=3 SV=1
Bt-GS57GL000283	100.00	4e-62	Q819P9	FTSL_BACCR	Cell division protein FtsL OS=Bacillus cereus (strain ATCC 14579 / DSM 31 / JCM 2152 / NBRC 15305 / NCIMB 9373 / NRRL B-3711) GN=ftsL PE=3 SV=1
Bt-GS57GL000284	48.09	0.0	Q07868	PBPB_BACSU	Penicillin-binding protein 2B OS=Bacillus subtilis (strain 168) GN=pbpB PE=1 SV=2
Bt-GS57GL000285	71.23	0.0	Q03524	SP5D_BACSU	Stage V sporulation protein D OS=Bacillus subtilis (strain 168) GN=spoVD PE=2 SV=3
Bt-GS57GL000286	98.98	0.0	Q819Q0	MURE_BACCR	UDP-N-acetylmuramoyl-L-alanyl-D-glutamate--2,6-diaminopimelate ligase OS=Bacillus cereus (strain ATCC 14579 / DSM 31 / JCM 2152 / NBRC 15305 / NCIMB 9373 / NRRL B-3711) GN=murE PE=1 SV=1
Bt-GS57GL000287	99.69	0.0	Q819Q1	MRAY_BACCR	Phospho-N-acetylmuramoyl-pentapeptide-transferase OS=Bacillus cereus (strain ATCC 14579 / DSM 31 / JCM 2152 / NBRC 15305 / NCIMB 9373 / NRRL B-3711) GN=mraY PE=3 SV=1
Bt-GS57GL000288	100.00	0.0	B7H6P8	MURD_BACC4	UDP-N-acetylmuramoylalanine--D-glutamate ligase OS=Bacillus cereus (strain B4264) GN=murD PE=3 SV=1
Bt-GS57GL000289	79.83	5e-159	P07373	SP5E_BACSU	Stage V sporulation protein E OS=Bacillus subtilis (strain 168) GN=spoVE PE=3 SV=2
Bt-GS57GL000290	98.90	0.0	Q812W5	MURG1_BACCR	UDP-N-acetylglucosamine--N-acetylmuramyl-(pentapeptide) pyrophosphoryl-undecaprenol N-acetylglucosamine transferase 1 OS=Bacillus cereus (strain ATCC 14579 / DSM 31 / JCM 2152 / NBRC 15305 / NCIMB 9373 / NRRL B-3711) GN=murG1 PE=3 SV=1
Bt-GS57GL000291	98.01	6e-172	Q819Q4	MURB1_BACCR	UDP-N-acetylenolpyruvoylglucosamine reductase 1 OS=Bacillus cereus (strain ATCC 14579 / DSM 31 / JCM 2152 / NBRC 15305 / NCIMB 9373 / NRRL B-3711) GN=murB1 PE=3 SV=1
Bt-GS57GL000292	99.22	2e-143	Q819Q5	DIVIB_BACCR	Cell division protein DivIB OS=Bacillus cereus (strain ATCC 14579 / DSM 31 / JCM 2152 / NBRC 15305 / NCIMB 9373 / NRRL B-3711) GN=divIB PE=3 SV=1
Bt-GS57GL000293	65.98	3e-91	P28264	FTSA_BACSU	Cell division protein FtsA OS=Bacillus subtilis (strain 168) GN=ftsA PE=1 SV=2
Bt-GS57GL000295	77.08	1e-149	Q9K9T7	FTSZ_BACHD	Cell division protein FtsZ OS=Bacillus halodurans (strain ATCC BAA-125 / DSM 18197 / FERM 7344 / JCM 9153 / C-125) GN=ftsZ PE=3 SV=1
Bt-GS57GL000296	100.00	1e-90	P26767	SP2G_BACTK	Putative sporulation sigma factor-processing peptidase (Fragment) OS=Bacillus thuringiensis subsp. kurstaki PE=3 SV=1
Bt-GS57GL000297	100.00	2e-135	P62179	RP35_BACTK	RNA polymerase sigma-35 factor OS=Bacillus thuringiensis subsp. kurstaki GN=sigE PE=1 SV=1
Bt-GS57GL000298	89.58	2e-134	P19940	RPSG_BACSU	RNA polymerase sigma-G factor OS=Bacillus subtilis (strain 168) GN=sigG PE=3 SV=1
Bt-GS57GL000299	54.79	3e-17	O31725	YLMC_BACSU	Uncharacterized protein YlmC OS=Bacillus subtilis (strain 168) GN=ylmC PE=3 SV=1
Bt-GS57GL000300	44.12	1e-69	O31726	YLMD_BACSU	Laccase domain protein YlmD OS=Bacillus subtilis (strain 168) GN=ylmD PE=3 SV=1
Bt-GS57GL000301	55.61	3e-70	O31727	YLME_BACSU	UPF0001 protein YlmE OS=Bacillus subtilis (strain 168) GN=ylmE PE=3 SV=1
Bt-GS57GL000302	98.03	2e-83	Q812W8	SEPF_BACCR	Cell division protein SepF OS=Bacillus cereus (strain ATCC 14579 / DSM 31 / JCM 2152 / NBRC 15305 / NCIMB 9373 / NRRL B-3711) GN=sepF PE=3 SV=1
Bt-GS57GL000303	63.16	1e-21	O31729	YLMG_BACSU	Uncharacterized membrane protein YlmG OS=Bacillus subtilis (strain 168) GN=ylmG PE=3 SV=1
Bt-GS57GL000304	45.19	4e-57	P71020	YLMH_BACSU	Putative RNA-binding protein YlmH OS=Bacillus subtilis (strain 168) GN=ylmH PE=3 SV=1
Bt-GS57GL000305	72.90	4e-61	P71021	DIV4A_BACSU	Septum site-determining protein DivIVA OS=Bacillus subtilis (strain 168) GN=divIVA PE=1 SV=1
Bt-GS57GL000306	99.89	0.0	B7H6N1	SYI_BACC4	Isoleucine--tRNA ligase OS=Bacillus cereus (strain B4264) GN=ileS PE=3 SV=1
Bt-GS57GL000308	99.34	2e-81	B7IUQ3	LSPA_BACC2	Lipoprotein signal peptidase OS=Bacillus cereus (strain G9842) GN=lspA PE=3 SV=1
Bt-GS57GL000309	77.18	8e-141	Q45480	YLYB_BACSU	Uncharacterized RNA pseudouridine synthase YlyB OS=Bacillus subtilis (strain 168) GN=ylyB PE=3 SV=3
Bt-GS57GL000310	100.00	2e-98	Q636D5	PYRR_BACCZ	Bifunctional protein PyrR OS=Bacillus cereus (strain ZK / E33L) GN=pyrR PE=3 SV=1
Bt-GS57GL000311	69.76	5e-161	P41006	PYRP_BACCL	Uracil permease OS=Bacillus caldolyticus GN=pyrP PE=3 SV=1
Bt-GS57GL000312	99.35	3e-180	A0RHR1	PYRB_BACAH	Aspartate carbamoyltransferase OS=Bacillus thuringiensis (strain Al Hakam) GN=pyrB PE=3 SV=1
Bt-GS57GL000313	99.77	0.0	Q819S1	PYRC_BACCR	Dihydroorotase OS=Bacillus cereus (strain ATCC 14579 / DSM 31 / JCM 2152 / NBRC 15305 / NCIMB 9373 / NRRL B-3711) GN=pyrC PE=3 SV=1
Bt-GS57GL000314	99.45	0.0	Q819S2	CARA_BACCR	Carbamoyl-phosphate synthase small chain OS=Bacillus cereus (strain ATCC 14579 / DSM 31 / JCM 2152 / NBRC 15305 / NCIMB 9373 / NRRL B-3711) GN=carA PE=3 SV=2
Bt-GS57GL000315	99.81	0.0	Q819S3	CARB_BACCR	Carbamoyl-phosphate synthase large chain OS=Bacillus cereus (strain ATCC 14579 / DSM 31 / JCM 2152 / NBRC 15305 / NCIMB 9373 / NRRL B-3711) GN=carB PE=3 SV=1
Bt-GS57GL000316	100.00	4e-150	Q819S4	PYRK_BACCR	Dihydroorotate dehydrogenase B (NAD(+)), electron transfer subunit OS=Bacillus cereus (strain ATCC 14579 / DSM 31 / JCM 2152 / NBRC 15305 / NCIMB 9373 / NRRL B-3711) GN=pyrK PE=3 SV=1
Bt-GS57GL000317	99.35	1e-176	Q819S5	PYRDB_BACCR	Dihydroorotate dehydrogenase B (NAD(+)), catalytic subunit OS=Bacillus cereus (strain ATCC 14579 / DSM 31 / JCM 2152 / NBRC 15305 / NCIMB 9373 / NRRL B-3711) GN=pyrD PE=3 SV=1
Bt-GS57GL000318	100.00	8e-138	C1EPP7	PYRF_BACC3	Orotidine 5'-phosphate decarboxylase OS=Bacillus cereus (strain 03BB102) GN=pyrF PE=3 SV=1
Bt-GS57GL000319	99.52	5e-120	Q819S7	PYRE_BACCR	Orotate phosphoribosyltransferase OS=Bacillus cereus (strain ATCC 14579 / DSM 31 / JCM 2152 / NBRC 15305 / NCIMB 9373 / NRRL B-3711) GN=pyrE PE=3 SV=1
Bt-GS57GL000322	61.56	4e-130	O07599	YHFA_BACSU	Uncharacterized membrane protein YhfA OS=Bacillus subtilis (strain 168) GN=yhfA PE=4 SV=1
Bt-GS57GL000325	58.07	2e-116	P54518	YQHT_BACSU	Uncharacterized peptidase YqhT OS=Bacillus subtilis (strain 168) GN=yqhT PE=3 SV=1
Bt-GS57GL000326	62.04	0.0	O34693	YLOA_BACSU	Uncharacterized protein YloA OS=Bacillus subtilis (strain 168) GN=yloA PE=2 SV=1
Bt-GS57GL000327	69.25	0.0	O34431	ATCL_BACSU	Calcium-transporting ATPase OS=Bacillus subtilis (strain 168) GN=yloB PE=1 SV=1
Bt-GS57GL000328	44.67	3e-66	O34441	YLOC_BACSU	UPF0701 protein YloC OS=Bacillus subtilis (strain 168) GN=yloC PE=3 SV=1
Bt-GS57GL000329	100.00	1e-43	C3L755	Y621_BACAC	UPF0296 protein BAMEG_0621 OS=Bacillus anthracis (strain CDC 684 / NRRL 3495) GN=BAMEG_0621 PE=3 SV=1
Bt-GS57GL000330	99.51	2e-114	Q819T6	KGUA_BACCR	Guanylate kinase OS=Bacillus cereus (strain ATCC 14579 / DSM 31 / JCM 2152 / NBRC 15305 / NCIMB 9373 / NRRL B-3711) GN=gmk PE=3 SV=1
Bt-GS57GL000331	100.00	8e-34	Q819T7	RPOZ_BACCR	DNA-directed RNA polymerase subunit omega OS=Bacillus cereus (strain ATCC 14579 / DSM 31 / JCM 2152 / NBRC 15305 / NCIMB 9373 / NRRL B-3711) GN=rpoZ PE=3 SV=1
Bt-GS57GL000332	65.06	8e-144	O35033	COABC_BACSU	Probable coenzyme A biosynthesis bifunctional protein CoaBC OS=Bacillus subtilis (strain 168) GN=coaBC PE=3 SV=1
Bt-GS57GL000333	59.18	0.0	P94461	PRIA_BACSU	Primosomal protein N' OS=Bacillus subtilis (strain 168) GN=priA PE=3 SV=2
Bt-GS57GL000334	100.00	4e-86	Q819U0	DEF1_BACCR	Peptide deformylase 1 OS=Bacillus cereus (strain ATCC 14579 / DSM 31 / JCM 2152 / NBRC 15305 / NCIMB 9373 / NRRL B-3711) GN=def1 PE=1 SV=1
Bt-GS57GL000335	100.00	2e-180	B7HDY9	FMT_BACC4	Methionyl-tRNA formyltransferase OS=Bacillus cereus (strain B4264) GN=fmt PE=3 SV=1
Bt-GS57GL000336	59.23	1e-158	P94464	RSMB_BACSU	Ribosomal RNA small subunit methyltransferase B OS=Bacillus subtilis (strain 168) GN=rsmB PE=3 SV=2
Bt-GS57GL000337	99.72	0.0	Q819U3	RLMN_BACCR	Probable dual-specificity RNA methyltransferase RlmN OS=Bacillus cereus (strain ATCC 14579 / DSM 31 / JCM 2152 / NBRC 15305 / NCIMB 9373 / NRRL B-3711) GN=rlmN PE=3 SV=1
Bt-GS57GL000338	50.82	2e-67	O34779	PRPC_BACSU	Protein phosphatase PrpC OS=Bacillus subtilis (strain 168) GN=prpC PE=3 SV=1
Bt-GS57GL000339	93.30	0.0	Q81WH6	PRKC_BACAN	Serine/threonine-protein kinase PrkC OS=Bacillus anthracis GN=prkC PE=1 SV=1
Bt-GS57GL000340	100.00	2e-172	Q819U6	RSGA_BACCR	Putative ribosome biogenesis GTPase RsgA OS=Bacillus cereus (strain ATCC 14579 / DSM 31 / JCM 2152 / NBRC 15305 / NCIMB 9373 / NRRL B-3711) GN=rsgA PE=3 SV=1
Bt-GS57GL000341	78.14	9e-94	O34557	RPE_BACSU	Ribulose-phosphate 3-epimerase OS=Bacillus subtilis (strain 168) GN=rpe PE=3 SV=1
Bt-GS57GL000342	49.76	1e-57	O34664	THIN_BACSU	Thiamine pyrophosphokinase OS=Bacillus subtilis (strain 168) GN=thiN PE=1 SV=1
Bt-GS57GL000343	100.00	6e-28	A9VT96	RL28_BACWK	50S ribosomal protein L28 OS=Bacillus weihenstephanensis (strain KBAB4) GN=rpmB PE=3 SV=1
Bt-GS57GL000344	82.35	3e-53	O34318	YLOU_BACSU	Uncharacterized protein YloU OS=Bacillus subtilis (strain 168) GN=yloU PE=3 SV=1
Bt-GS57GL000345	61.47	0.0	O34751	YLOV_BACSU	Uncharacterized protein YloV OS=Bacillus subtilis (strain 168) GN=yloV PE=3 SV=1
Bt-GS57GL000346	70.71	0.0	O34942	RECG_BACSU	ATP-dependent DNA helicase RecG OS=Bacillus subtilis (strain 168) GN=recG PE=3 SV=1
Bt-GS57GL000347	99.49	4e-109	Q819V3	FAPR_BACCR	Transcription factor FapR OS=Bacillus cereus (strain ATCC 14579 / DSM 31 / JCM 2152 / NBRC 15305 / NCIMB 9373 / NRRL B-3711) GN=fapR PE=3 SV=1
Bt-GS57GL000348	99.70	0.0	B7IUL2	PLSX_BACC2	Phosphate acyltransferase OS=Bacillus cereus (strain G9842) GN=plsX PE=3 SV=1
Bt-GS57GL000349	64.97	1e-112	P71019	FABD_BACSU	Malonyl CoA-acyl carrier protein transacylase OS=Bacillus subtilis (strain 168) GN=fabD PE=3 SV=2
Bt-GS57GL000350	73.17	2e-104	P51831	FABG_BACSU	3-oxoacyl-[acyl-carrier-protein] reductase FabG OS=Bacillus subtilis (strain 168) GN=fabG PE=3 SV=3
Bt-GS57GL000351	100.00	2e-35	Q6HEW5	ACP_BACHK	Acyl carrier protein OS=Bacillus thuringiensis subsp. konkukian (strain 97-27) GN=acpP PE=3 SV=1
Bt-GS57GL000352	100.00	3e-141	Q819V8	RNC_BACCR	Ribonuclease 3 OS=Bacillus cereus (strain ATCC 14579 / DSM 31 / JCM 2152 / NBRC 15305 / NCIMB 9373 / NRRL B-3711) GN=rnc PE=3 SV=1
Bt-GS57GL000353	57.93	0.0	P51834	SMC_BACSU	Chromosome partition protein Smc OS=Bacillus subtilis (strain 168) GN=smc PE=1 SV=3
Bt-GS57GL000354	80.00	1e-143	P51835	FTSY_BACSU	Signal recognition particle receptor FtsY OS=Bacillus subtilis (strain 168) GN=ftsY PE=1 SV=2
Bt-GS57GL000355	100.00	5e-56	C3L781	Y647_BACAC	UPF0122 protein BAMEG_0647 OS=Bacillus anthracis (strain CDC 684 / NRRL 3495) GN=BAMEG_0647 PE=3 SV=1
Bt-GS57GL000356	87.16	0.0	P37105	SRP54_BACSU	Signal recognition particle protein OS=Bacillus subtilis (strain 168) GN=ffh PE=1 SV=1
Bt-GS57GL000357	100.00	2e-47	A9VT82	RS16_BACWK	30S ribosomal protein S16 OS=Bacillus weihenstephanensis (strain KBAB4) GN=rpsP PE=3 SV=1
Bt-GS57GL000358	58.11	9e-19	P67235	Y1910_LISIN	UPF0109 protein lin1910 OS=Listeria innocua serovar 6a (strain CLIP 11262) GN=lin1910 PE=3 SV=1
Bt-GS57GL000359	100.00	3e-95	Q819W5	RIMM_BACCR	Ribosome maturation factor RimM OS=Bacillus cereus (strain ATCC 14579 / DSM 31 / JCM 2152 / NBRC 15305 / NCIMB 9373 / NRRL B-3711) GN=rimM PE=3 SV=2
Bt-GS57GL000360	100.00	1e-142	Q812X2	TRMD_BACCR	tRNA (guanine-N(1)-)-methyltransferase OS=Bacillus cereus (strain ATCC 14579 / DSM 31 / JCM 2152 / NBRC 15305 / NCIMB 9373 / NRRL B-3711) GN=trmD PE=3 SV=1
Bt-GS57GL000361	100.00	5e-58	Q6HEX5	RL19_BACHK	50S ribosomal protein L19 OS=Bacillus thuringiensis subsp. konkukian (strain 97-27) GN=rplS PE=3 SV=1
Bt-GS57GL000362	48.86	2e-44	P41027	LEP_BACCL	Signal peptidase I OS=Bacillus caldolyticus GN=lepB PE=3 SV=1
Bt-GS57GL000363	99.66	3e-171	Q819W8	RBGA_BACCR	Ribosome biogenesis GTPase A OS=Bacillus cereus (strain ATCC 14579 / DSM 31 / JCM 2152 / NBRC 15305 / NCIMB 9373 / NRRL B-3711) GN=rbgA PE=3 SV=1
Bt-GS57GL000364	98.44	1e-147	B7HDW0	RNH2_BACC4	Ribonuclease HII OS=Bacillus cereus (strain B4264) GN=rnhB PE=3 SV=1
Bt-GS57GL000365	100.00	0.0	B7HDV9	SUCC_BACC4	Succinyl-CoA ligase [ADP-forming] subunit beta OS=Bacillus cereus (strain B4264) GN=sucC PE=3 SV=1
Bt-GS57GL000366	84.67	2e-147	P80865	SUCD_BACSU	Succinyl-CoA ligase [ADP-forming] subunit alpha OS=Bacillus subtilis (strain 168) GN=sucD PE=1 SV=3
Bt-GS57GL000367	40.58	5e-54	P39813	SMF_BACSU	Protein smf OS=Bacillus subtilis (strain 168) GN=smf PE=1 SV=2
Bt-GS57GL000368	75.64	0.0	P39814	TOP1_BACSU	DNA topoisomerase 1 OS=Bacillus subtilis (strain 168) GN=topA PE=3 SV=1
Bt-GS57GL000369	100.00	0.0	B7HDV5	TRMFO_BACC4	Methylenetetrahydrofolate--tRNA-(uracil-5-)-methyltransferase TrmFO OS=Bacillus cereus (strain B4264) GN=trmFO PE=3 SV=1
Bt-GS57GL000370	60.07	1e-108	B7GGC7	XERC_ANOFW	Tyrosine recombinase XerC OS=Anoxybacillus flavithermus (strain DSM 21510 / WK1) GN=xerC PE=3 SV=1
Bt-GS57GL000371	100.00	5e-102	Q6HEY5	HSLV_BACHK	ATP-dependent protease subunit HslV OS=Bacillus thuringiensis subsp. konkukian (strain 97-27) GN=hslV PE=3 SV=1
Bt-GS57GL000372	99.57	0.0	B7HDV2	HSLU_BACC4	ATP-dependent protease ATPase subunit HslU OS=Bacillus cereus (strain B4264) GN=hslU PE=3 SV=1
Bt-GS57GL000373	100.00	4e-147	Q819X8	CODY_BACCR	GTP-sensing transcriptional pleiotropic repressor CodY OS=Bacillus cereus (strain ATCC 14579 / DSM 31 / JCM 2152 / NBRC 15305 / NCIMB 9373 / NRRL B-3711) GN=codY PE=3 SV=1
Bt-GS57GL000376	100.00	6e-134	Q819X9	RS2_BACCR	30S ribosomal protein S2 OS=Bacillus cereus (strain ATCC 14579 / DSM 31 / JCM 2152 / NBRC 15305 / NCIMB 9373 / NRRL B-3711) GN=rpsB PE=3 SV=1
Bt-GS57GL000377	100.00	2e-169	Q812X3	EFTS_BACCR	Elongation factor Ts OS=Bacillus cereus (strain ATCC 14579 / DSM 31 / JCM 2152 / NBRC 15305 / NCIMB 9373 / NRRL B-3711) GN=tsf PE=3 SV=1
Bt-GS57GL000378	100.00	5e-137	Q819Y0	PYRH_BACCR	Uridylate kinase OS=Bacillus cereus (strain ATCC 14579 / DSM 31 / JCM 2152 / NBRC 15305 / NCIMB 9373 / NRRL B-3711) GN=pyrH PE=3 SV=1
Bt-GS57GL000379	100.00	8e-101	Q812X4	RRF_BACCR	Ribosome-recycling factor OS=Bacillus cereus (strain ATCC 14579 / DSM 31 / JCM 2152 / NBRC 15305 / NCIMB 9373 / NRRL B-3711) GN=frr PE=3 SV=1
Bt-GS57GL000380	100.00	7e-151	Q819Y1	ISPT_BACCR	Isoprenyl transferase OS=Bacillus cereus (strain ATCC 14579 / DSM 31 / JCM 2152 / NBRC 15305 / NCIMB 9373 / NRRL B-3711) GN=uppS PE=3 SV=1
Bt-GS57GL000382	53.48	3e-64	Q4L5W3	CDSA_STAHJ	Phosphatidate cytidylyltransferase OS=Staphylococcus haemolyticus (strain JCSC1435) GN=cdsA PE=3 SV=1
Bt-GS57GL000383	99.74	0.0	Q819Y3	DXR2_BACCR	1-deoxy-D-xylulose 5-phosphate reductoisomerase 2 OS=Bacillus cereus (strain ATCC 14579 / DSM 31 / JCM 2152 / NBRC 15305 / NCIMB 9373 / NRRL B-3711) GN=dxr2 PE=3 SV=1
Bt-GS57GL000384	60.43	1e-148	O31754	RASP_BACSU	Regulator of sigma-W protease RasP OS=Bacillus subtilis (strain 168) GN=rasP PE=1 SV=1
Bt-GS57GL000385	99.65	0.0	B7HDU2	SYP_BACC4	Proline--tRNA ligase OS=Bacillus cereus (strain B4264) GN=proS PE=3 SV=1
Bt-GS57GL000386	99.93	0.0	Q819Y5	DPO3_BACCR	DNA polymerase III PolC-type OS=Bacillus cereus (strain ATCC 14579 / DSM 31 / JCM 2152 / NBRC 15305 / NCIMB 9373 / NRRL B-3711) GN=polC PE=3 SV=1
Bt-GS57GL000387	100.00	1e-85	Q812X5	RIMP_BACCR	Ribosome maturation factor RimP OS=Bacillus cereus (strain ATCC 14579 / DSM 31 / JCM 2152 / NBRC 15305 / NCIMB 9373 / NRRL B-3711) GN=rimP PE=3 SV=1
Bt-GS57GL000388	79.55	2e-164	Q9KA74	NUSA_BACHD	Transcription termination/antitermination protein NusA OS=Bacillus halodurans (strain ATCC BAA-125 / DSM 18197 / FERM 7344 / JCM 9153 / C-125) GN=nusA PE=3 SV=1
Bt-GS57GL000389	62.35	1e-26	P32728	YLXR_BACSU	Uncharacterized protein YlxR OS=Bacillus subtilis (strain 168) GN=ylxR PE=4 SV=1
Bt-GS57GL000390	63.54	5e-30	P32729	YLXQ_BACSU	Probable ribosomal protein YlxQ OS=Bacillus subtilis (strain 168) GN=rplGA PE=1 SV=1
Bt-GS57GL000391	100.00	0.0	Q812X7	IF2_BACCR	Translation initiation factor IF-2 OS=Bacillus cereus (strain ATCC 14579 / DSM 31 / JCM 2152 / NBRC 15305 / NCIMB 9373 / NRRL B-3711) GN=infB PE=3 SV=1
Bt-GS57GL000392	63.86	1e-27	P32730	YLXP_BACSU	Uncharacterized protein YlxP OS=Bacillus subtilis (strain 168) GN=ylxP PE=4 SV=1
Bt-GS57GL000393	100.00	6e-62	A9VT48	RBFA_BACWK	Ribosome-binding factor A OS=Bacillus weihenstephanensis (strain KBAB4) GN=rbfA PE=3 SV=1
Bt-GS57GL000394	99.02	4e-178	Q812X9	TRUB_BACCR	tRNA pseudouridine synthase B OS=Bacillus cereus (strain ATCC 14579 / DSM 31 / JCM 2152 / NBRC 15305 / NCIMB 9373 / NRRL B-3711) GN=truB PE=3 SV=2
Bt-GS57GL000395	56.59	7e-102	P54575	RIBC_BACSU	Riboflavin biosynthesis protein RibC OS=Bacillus subtilis (strain 168) GN=ribC PE=3 SV=2
Bt-GS57GL000396	100.00	5e-45	A9VT45	RS15_BACWK	30S ribosomal protein S15 OS=Bacillus weihenstephanensis (strain KBAB4) GN=rpsO PE=3 SV=1
Bt-GS57GL000397	98.59	0.0	Q819Z1	PNP_BACCR	Polyribonucleotide nucleotidyltransferase OS=Bacillus cereus (strain ATCC 14579 / DSM 31 / JCM 2152 / NBRC 15305 / NCIMB 9373 / NRRL B-3711) GN=pnp PE=3 SV=1
Bt-GS57GL000398	56.57	1e-93	P50850	YLXY_BACSU	Uncharacterized protein YlxY OS=Bacillus subtilis (strain 168) GN=ylxY PE=3 SV=2
Bt-GS57GL000399	74.11	3e-167	Q04805	YMXG_BACSU	Uncharacterized zinc protease YmxG OS=Bacillus subtilis (strain 168) GN=ymxG PE=3 SV=3
Bt-GS57GL000400	58.67	8e-21	Q04811	YMXH_BACSU	Uncharacterized protein YmxH OS=Bacillus subtilis (strain 168) GN=ymxH PE=3 SV=1
Bt-GS57GL000401	63.39	7e-109	Q04809	DPAA_BACSU	Dipicolinate synthase subunit A OS=Bacillus subtilis (strain 168) GN=dpaA PE=1 SV=1
Bt-GS57GL000402	75.90	9e-88	Q04810	DPAB_BACSU	Dipicolinate synthase subunit B OS=Bacillus subtilis (strain 168) GN=dpaB PE=1 SV=1
Bt-GS57GL000403	76.16	5e-158	Q04797	DHAS_BACSU	Aspartate-semialdehyde dehydrogenase OS=Bacillus subtilis (strain 168) GN=asd PE=1 SV=1
Bt-GS57GL000404	67.57	3e-155	Q04795	AK1_BACSU	Aspartokinase 1 OS=Bacillus subtilis (strain 168) GN=dapG PE=3 SV=3
Bt-GS57GL000405	61.59	7e-105	A7Z4U8	DAPA_BACMF	4-hydroxy-tetrahydrodipicolinate synthase OS=Bacillus methylotrophicus (strain DSM 23117 / BGSC 10A6 / FZB42) GN=dapA PE=3 SV=1
Bt-GS57GL000406	60.79	0.0	O31760	RNJ2_BACSU	Ribonuclease J2 OS=Bacillus subtilis (strain 168) GN=rnjB PE=1 SV=3
Bt-GS57GL000409	77.64	7e-106	Q99171	TEPA_BACSU	Translocation-enhancing protein TepA OS=Bacillus subtilis (strain 168) GN=tepA PE=2 SV=4
Bt-GS57GL000411	99.75	0.0	Q81A03	FTSK_BACCR	DNA translocase FtsK OS=Bacillus cereus (strain ATCC 14579 / DSM 31 / JCM 2152 / NBRC 15305 / NCIMB 9373 / NRRL B-3711) GN=ftsK PE=3 SV=1
Bt-GS57GL000412	62.72	1e-82	O31761	YMFC_BACSU	Uncharacterized HTH-type transcriptional regulator YmfC OS=Bacillus subtilis (strain 168) GN=ymfC PE=3 SV=1
Bt-GS57GL000413	54.27	5e-102	O05252	YUFN_BACSU	Uncharacterized lipoprotein YufN OS=Bacillus subtilis (strain 168) GN=yufN PE=3 SV=2
Bt-GS57GL000414	70.59	0.0	O05253	YUFO_BACSU	Uncharacterized ABC transporter ATP-binding protein YufO OS=Bacillus subtilis (strain 168) GN=yufO PE=3 SV=1
Bt-GS57GL000415	58.96	4e-111	O05254	YUFP_BACSU	Uncharacterized ABC transporter permease protein YufP OS=Bacillus subtilis (strain 168) GN=yufP PE=3 SV=1
Bt-GS57GL000416	63.52	2e-102	O05255	YUFQ_BACSU	Uncharacterized ABC transporter permease protein YufQ OS=Bacillus subtilis (strain 168) GN=yufQ PE=3 SV=1
Bt-GS57GL000417	53.48	2e-127	O31764	YMFF_BACSU	Probable inactive metalloprotease YmfF OS=Bacillus subtilis (strain 168) GN=ymfF PE=3 SV=2
Bt-GS57GL000418	65.34	3e-166	O31766	YMFH_BACSU	Uncharacterized zinc protease YmfH OS=Bacillus subtilis (strain 168) GN=ymfH PE=3 SV=2
Bt-GS57GL000419	52.48	4e-68	O31767	YMFI_BACSU	Uncharacterized oxidoreductase YmfI OS=Bacillus subtilis (strain 168) GN=ymfI PE=3 SV=2
Bt-GS57GL000420	59.26	1e-23	O31768	YMFJ_BACSU	Uncharacterized protein YmfJ OS=Bacillus subtilis (strain 168) GN=ymfJ PE=4 SV=1
Bt-GS57GL000421	77.69	4e-117	O31769	YMFK_BACSU	Uncharacterized protein YmfK OS=Bacillus subtilis (strain 168) GN=ymfK PE=3 SV=2
Bt-GS57GL000423	69.54	6e-67	P46322	PGSA_BACSU	CDP-diacylglycerol--glycerol-3-phosphate 3-phosphatidyltransferase OS=Bacillus subtilis (strain 168) GN=pgsA PE=3 SV=3
Bt-GS57GL000424	99.51	0.0	B7HDQ5	CINA_BACC4	Putative competence-damage inducible protein OS=Bacillus cereus (strain B4264) GN=cinA PE=3 SV=1
Bt-GS57GL000425	100.00	0.0	Q81A16	RECA_BACCR	Protein RecA OS=Bacillus cereus (strain ATCC 14579 / DSM 31 / JCM 2152 / NBRC 15305 / NCIMB 9373 / NRRL B-3711) GN=recA PE=3 SV=1
Bt-GS57GL000426	99.62	0.0	Q732U7	RNY_BACC1	Ribonuclease Y OS=Bacillus cereus (strain ATCC 10987 / NRS 248) GN=rny PE=3 SV=1
Bt-GS57GL000427	71.97	2e-112	O31775	YMDB_BACSU	Uncharacterized protein ymdB OS=Bacillus subtilis (strain 168) GN=ymdB PE=1 SV=2
Bt-GS57GL000428	91.86	1e-37	P45693	SP5S_BACSU	Stage V sporulation protein S OS=Bacillus subtilis (strain 168) GN=spoVS PE=1 SV=1
Bt-GS57GL000431	44.02	1e-49	O53181	KORB_MYCTU	2-oxoglutarate oxidoreductase subunit KorB OS=Mycobacterium tuberculosis (strain ATCC 25618 / H37Rv) GN=korB PE=1 SV=1
Bt-GS57GL000432	99.80	0.0	B7HDP7	MIAB_BACC4	tRNA-2-methylthio-N(6)-dimethylallyladenosine synthase OS=Bacillus cereus (strain B4264) GN=miaB PE=3 SV=1
Bt-GS57GL000433	66.90	4e-50	O31779	YMCA_BACSU	Uncharacterized protein YmcA OS=Bacillus subtilis (strain 168) GN=ymcA PE=1 SV=1
Bt-GS57GL000434	64.43	2e-52	P14016	COTE_BACSU	Spore coat protein E OS=Bacillus subtilis (strain 168) GN=cotE PE=1 SV=1
Bt-GS57GL000435	99.66	0.0	B7HDP4	MUTS_BACC4	DNA mismatch repair protein MutS OS=Bacillus cereus (strain B4264) GN=mutS PE=3 SV=1
Bt-GS57GL000436	99.69	0.0	Q81A26	MUTL_BACCR	DNA mismatch repair protein MutL OS=Bacillus cereus (strain ATCC 14579 / DSM 31 / JCM 2152 / NBRC 15305 / NCIMB 9373 / NRRL B-3711) GN=mutL PE=3 SV=1
Bt-GS57GL000439	52.22	0.0	P54496	YQGS_BACSU	Lipoteichoic acid synthase-like YqgS OS=Bacillus subtilis (strain 168) GN=yqgS PE=3 SV=2
Bt-GS57GL000441	55.83	7e-32	O31685	YKVT_BACSU	Uncharacterized protein YkvT OS=Bacillus subtilis (strain 168) GN=ykvT PE=2 SV=1
Bt-GS57GL000443	98.95	4e-167	P14262	PLC_BACCE	1-phosphatidylinositol phosphodiesterase OS=Bacillus cereus PE=1 SV=1
Bt-GS57GL000444	44.33	4e-116	P42403	BGLC_BACSU	Aryl-phospho-beta-D-glucosidase BglC OS=Bacillus subtilis (strain 168) GN=bglC PE=1 SV=1
Bt-GS57GL000449	91.30	9e-51	Q81A38	CIDA2_BACCR	Holin-like protein CidA 2 OS=Bacillus cereus (strain ATCC 14579 / DSM 31 / JCM 2152 / NBRC 15305 / NCIMB 9373 / NRRL B-3711) GN=cidA2 PE=3 SV=1
Bt-GS57GL000451	49.26	2e-35	O06475	YFMQ_BACSU	Uncharacterized protein YfmQ OS=Bacillus subtilis (strain 168) GN=yfmQ PE=4 SV=1
Bt-GS57GL000453	44.35	5e-50	P39791	YPPC_BACSU	Uncharacterized protein YppC OS=Bacillus subtilis (strain 168) GN=yppC PE=4 SV=2
Bt-GS57GL000454	49.05	2e-69	Q58461	Y1061_METJA	Uncharacterized membrane protein MJ1061 OS=Methanocaldococcus jannaschii (strain ATCC 43067 / DSM 2661 / JAL-1 / JCM 10045 / NBRC 100440) GN=MJ1061 PE=3 SV=1
Bt-GS57GL000457	98.59	0.0	Q812Y1	MURG3_BACCR	UDP-N-acetylglucosamine--N-acetylmuramyl-(pentapeptide) pyrophosphoryl-undecaprenol N-acetylglucosamine transferase 3 OS=Bacillus cereus (strain ATCC 14579 / DSM 31 / JCM 2152 / NBRC 15305 / NCIMB 9373 / NRRL B-3711) GN=murG3 PE=3 SV=1
Bt-GS57GL000463	99.76	0.0	Q81A48	PEPT_BACCR	Peptidase T OS=Bacillus cereus (strain ATCC 14579 / DSM 31 / JCM 2152 / NBRC 15305 / NCIMB 9373 / NRRL B-3711) GN=pepT PE=3 SV=1
Bt-GS57GL000464	53.00	1e-91	P37878	3MGA_BACSU	DNA-3-methyladenine glycosylase OS=Bacillus subtilis (strain 168) GN=alkA PE=1 SV=1
Bt-GS57GL000465	58.64	2e-53	P19220	ADAB_BACSU	Methylated-DNA--protein-cysteine methyltransferase, inducible OS=Bacillus subtilis (strain 168) GN=adaB PE=1 SV=1
Bt-GS57GL000466	56.25	7e-64	P19219	ADAA_BACSU	Bifunctional transcriptional activator/DNA repair enzyme AdaA OS=Bacillus subtilis (strain 168) GN=adaA PE=1 SV=1
Bt-GS57GL000468	45.36	2e-34	P40409	FEUA_BACSU	Iron-uptake system-binding protein OS=Bacillus subtilis (strain 168) GN=feuA PE=1 SV=1
Bt-GS57GL000470	59.26	9e-106	P40410	FEUB_BACSU	Iron-uptake system permease protein FeuB OS=Bacillus subtilis (strain 168) GN=feuB PE=1 SV=1
Bt-GS57GL000471	55.69	8e-110	P40411	FEUC_BACSU	Iron-uptake system permease protein FeuC OS=Bacillus subtilis (strain 168) GN=feuC PE=1 SV=3
Bt-GS57GL000472	52.04	6e-85	P49938	FHUC_BACSU	Iron(3+)-hydroxamate import ATP-binding protein FhuC OS=Bacillus subtilis (strain 168) GN=fhuC PE=3 SV=1
Bt-GS57GL000473	47.31	6e-62	O32102	BESA_BACSU	Ferri-bacillibactin esterase BesA OS=Bacillus subtilis (strain 168) GN=besA PE=1 SV=2
Bt-GS57GL000475	65.31	3e-34	O32222	CSOR_BACSU	Copper-sensing transcriptional repressor CsoR OS=Bacillus subtilis (strain 168) GN=csoR PE=1 SV=1
Bt-GS57GL000476	62.69	1e-16	O32221	COPZ_BACSU	Copper chaperone CopZ OS=Bacillus subtilis (strain 168) GN=copZ PE=1 SV=1
Bt-GS57GL000478	70.35	0.0	O32220	COPA_BACSU	Copper-exporting P-type ATPase A OS=Bacillus subtilis (strain 168) GN=copA PE=1 SV=2
Bt-GS57GL000480	71.11	4e-30	Q7A0U9	DBH_STAAW	DNA-binding protein HU OS=Staphylococcus aureus (strain MW2) GN=hup PE=3 SV=1
Bt-GS57GL000481	64.35	2e-78	O05399	YRHG_BACSU	Uncharacterized transporter YrhG OS=Bacillus subtilis (strain 168) GN=yrhG PE=3 SV=1
Bt-GS57GL000482	41.29	3e-29	O34870	YKUE_BACSU	Uncharacterized metallophosphoesterase YkuE OS=Bacillus subtilis (strain 168) GN=ykuE PE=3 SV=2
Bt-GS57GL000484	55.12	6e-103	P27050	CHID_BACCI	Chitinase D OS=Bacillus circulans GN=chiD PE=1 SV=4
Bt-GS57GL000485	70.16	0.0	P46349	GABP_BACSU	GABA permease OS=Bacillus subtilis (strain 168) GN=gabP PE=1 SV=3
Bt-GS57GL000488	62.57	4e-57	O31845	YOZB_BACSU	Uncharacterized membrane protein YozB OS=Bacillus subtilis (strain 168) GN=yozB PE=4 SV=1
Bt-GS57GL000489	75.97	0.0	A4ISB9	ADH2_GEOTN	Long-chain-alcohol dehydrogenase 2 OS=Geobacillus thermodenitrificans (strain NG80-2) GN=adh2 PE=1 SV=1
Bt-GS57GL000490	54.88	5e-73	O31713	FRUR_BACSU	Uncharacterized HTH-type transcriptional regulator FruR OS=Bacillus subtilis (strain 168) GN=fruR PE=3 SV=1
Bt-GS57GL000491	55.96	4e-97	O31714	K1PF_BACSU	1-phosphofructokinase OS=Bacillus subtilis (strain 168) GN=fruK PE=3 SV=1
Bt-GS57GL000492	59.46	0.0	P71012	PTF3A_BACSU	PTS system fructose-specific EIIABC component OS=Bacillus subtilis (strain 168) GN=fruA PE=1 SV=2
Bt-GS57GL000497	98.11	0.0	B7ISQ9	MIAA_BACC2	tRNA dimethylallyltransferase OS=Bacillus cereus (strain G9842) GN=miaA PE=3 SV=1
Bt-GS57GL000498	100.00	1e-35	A9VR02	HFQ_BACWK	RNA-binding protein Hfq OS=Bacillus weihenstephanensis (strain KBAB4) GN=hfq PE=3 SV=1
Bt-GS57GL000499	42.72	3e-11	P09593	SANT_PLAFV	S-antigen protein OS=Plasmodium falciparum (isolate v1) PE=4 SV=1
Bt-GS57GL000501	68.44	3e-126	P27643	SP5K_BACSU	Stage V sporulation protein K OS=Bacillus subtilis (strain 168) GN=spoVK PE=2 SV=3
Bt-GS57GL000503	61.88	1e-68	O32216	YVGT_BACSU	UPF0126 membrane protein YvgT OS=Bacillus subtilis (strain 168) GN=yvgT PE=3 SV=1
Bt-GS57GL000504	60.77	1e-132	P94478	HFLX_BACSU	GTPase HflX OS=Bacillus subtilis (strain 168) GN=hflX PE=3 SV=2
Bt-GS57GL000505	75.53	0.0	P94479	YNBB_BACSU	Uncharacterized protein YnbB OS=Bacillus subtilis (strain 168) GN=ynbB PE=4 SV=2
Bt-GS57GL000506	100.00	3e-70	P62174	GLNR_BACCR	HTH-type transcriptional regulator GlnR OS=Bacillus cereus (strain ATCC 14579 / DSM 31 / JCM 2152 / NBRC 15305 / NCIMB 9373 / NRRL B-3711) GN=glnR PE=3 SV=1
Bt-GS57GL000507	97.30	0.0	P19064	GLNA_BACCE	Glutamine synthetase OS=Bacillus cereus GN=glnA PE=1 SV=3
Bt-GS57GL000508	44.30	2e-16	C0H3Y4	YIZB_BACSU	Putative DNA-binding protein YizB OS=Bacillus subtilis (strain 168) GN=yizB PE=4 SV=1
Bt-GS57GL000511	100.00	5e-116	Q6HFB0	LEXA_BACHK	LexA repressor OS=Bacillus thuringiensis subsp. konkukian (strain 97-27) GN=lexA PE=3 SV=1
Bt-GS57GL000512	67.94	1e-81	Q45057	YNEB_BACSU	Resolvase homolog YneB OS=Bacillus subtilis (strain 168) GN=yneB PE=2 SV=1
Bt-GS57GL000516	96.77	2e-136	Q637E2	PHNC_BACCZ	Phosphonates import ATP-binding protein PhnC OS=Bacillus cereus (strain ZK / E33L) GN=phnC PE=3 SV=1
Bt-GS57GL000518	40.64	6e-38	P16683	PHNE_ECOLI	Putative phosphonates transport system permease protein PhnE OS=Escherichia coli (strain K12) GN=phnE PE=5 SV=2
Bt-GS57GL000519	45.79	5e-41	O69053	PTXC_PSEST	Phosphite transport system permease protein PtxC OS=Pseudomonas stutzeri GN=ptxC PE=3 SV=1
Bt-GS57GL000521	72.22	0.0	Q9KAD7	TKT_BACHD	Transketolase OS=Bacillus halodurans (strain ATCC BAA-125 / DSM 18197 / FERM 7344 / JCM 9153 / C-125) GN=tkt PE=3 SV=1
Bt-GS57GL000523	100.00	5e-34	C3L953	Y893_BACAC	UPF0154 protein BAMEG_0893 OS=Bacillus anthracis (strain CDC 684 / NRRL 3495) GN=BAMEG_0893 PE=3 SV=1
Bt-GS57GL000524	47.93	1e-162	O07550	YHEI_BACSU	Probable multidrug resistance ABC transporter ATP-binding/permease protein YheI OS=Bacillus subtilis (strain 168) GN=yheI PE=1 SV=1
Bt-GS57GL000525	46.18	2e-154	P35598	EXP8_STRPN	Putative ABC transporter ATP-binding protein exp8 OS=Streptococcus pneumoniae serotype 4 (strain ATCC BAA-334 / TIGR4) GN=exp8 PE=3 SV=3
Bt-GS57GL000530	57.49	6e-68	O05493	YDHB_BACSU	UPF0721 transmembrane protein YdhB OS=Bacillus subtilis (strain 168) GN=ydhB PE=3 SV=2
Bt-GS57GL000533	53.36	4e-57	P39590	YWBG_BACSU	Uncharacterized protein YwbG OS=Bacillus subtilis (strain 168) GN=ywbG PE=3 SV=2
Bt-GS57GL000534	100.00	9e-63	B7HCE7	CIDA_BACC4	Holin-like protein CidA OS=Bacillus cereus (strain B4264) GN=cidA PE=3 SV=1
Bt-GS57GL000535	55.02	7e-89	Q04778	ALSR_BACSU	HTH-type transcriptional regulator AlsR OS=Bacillus subtilis (strain 168) GN=alsR PE=3 SV=1
Bt-GS57GL000538	50.51	5e-84	P54592	YHCH_BACSU	Uncharacterized ABC transporter ATP-binding protein YhcH OS=Bacillus subtilis (strain 168) GN=yhcH PE=3 SV=1
Bt-GS57GL000540	52.42	3e-76	P19769	INSK_ECOLI	Putative transposase InsK for insertion sequence element IS150 OS=Escherichia coli (strain K12) GN=insK PE=3 SV=2
Bt-GS57GL000542	57.14	8e-130	P54955	YXEP_BACSU	Uncharacterized hydrolase YxeP OS=Bacillus subtilis (strain 168) GN=yxeP PE=1 SV=2
Bt-GS57GL000545	65.11	8e-89	P45706	CCDA_BACSU	Cytochrome c-type biogenesis protein CcdA OS=Bacillus subtilis (strain 168) GN=ccdA PE=3 SV=1
Bt-GS57GL000546	64.29	8e-48	P45710	CCDC_BACSU	Protein CcdC OS=Bacillus subtilis (strain 168) GN=ccdC PE=4 SV=1
Bt-GS57GL000547	65.96	2e-52	P45711	YNEK_BACSU	Uncharacterized protein YneK OS=Bacillus subtilis (strain 168) GN=yneK PE=4 SV=2
Bt-GS57GL000553	100.00	3e-81	Q6HFE8	HUTP_BACHK	Hut operon positive regulatory protein OS=Bacillus thuringiensis subsp. konkukian (strain 97-27) GN=hutP PE=3 SV=1
Bt-GS57GL000554	99.60	0.0	B7HCD0	HUTH_BACC4	Histidine ammonia-lyase OS=Bacillus cereus (strain B4264) GN=hutH PE=3 SV=1
Bt-GS57GL000555	99.64	0.0	Q81AC7	HUTU_BACCR	Urocanate hydratase OS=Bacillus cereus (strain ATCC 14579 / DSM 31 / JCM 2152 / NBRC 15305 / NCIMB 9373 / NRRL B-3711) GN=hutU PE=3 SV=1
Bt-GS57GL000556	99.76	0.0	Q6HFF1	HUTI_BACHK	Imidazolonepropionase OS=Bacillus thuringiensis subsp. konkukian (strain 97-27) GN=hutI PE=3 SV=1
Bt-GS57GL000557	62.87	1e-105	Q9KBE3	HUTG_BACHD	Formimidoylglutamase OS=Bacillus halodurans (strain ATCC BAA-125 / DSM 18197 / FERM 7344 / JCM 9153 / C-125) GN=hutG PE=3 SV=1
Bt-GS57GL000558	82.24	7e-69	P96659	YDEB_BACSU	Putative transcription factor YdeB OS=Bacillus subtilis (strain 168) GN=ydeB PE=3 SV=1
Bt-GS57GL000560	47.29	1e-137	O34849	YERD_BACSU	Glutamate synthase large subunit-like protein YerD OS=Bacillus subtilis (strain 168) GN=yerD PE=3 SV=1
Bt-GS57GL000562	82.69	2e-155	P96693	MHQO_BACSU	Putative ring-cleaving dioxygenase MhqO OS=Bacillus subtilis (strain 168) GN=mhqO PE=1 SV=1
Bt-GS57GL000563	60.91	3e-71	O34842	MHQD_BACSU	Putative hydrolase MhqD OS=Bacillus subtilis (strain 168) GN=mhqD PE=2 SV=1
Bt-GS57GL000564	41.98	2e-47	P39764	KINC_BACSU	Sporulation kinase C OS=Bacillus subtilis (strain 168) GN=kinC PE=3 SV=1
Bt-GS57GL000570	100.00	7e-52	Q733J4	URE3_BACC1	Urease subunit gamma OS=Bacillus cereus (strain ATCC 10987 / NRS 248) GN=ureA PE=3 SV=1
Bt-GS57GL000571	93.58	1e-55	Q733J5	URE2_BACC1	Urease subunit beta OS=Bacillus cereus (strain ATCC 10987 / NRS 248) GN=ureB PE=3 SV=1
Bt-GS57GL000572	98.59	0.0	Q733J6	URE1_BACC1	Urease subunit alpha OS=Bacillus cereus (strain ATCC 10987 / NRS 248) GN=ureC PE=3 SV=1
Bt-GS57GL000573	96.08	9e-52	Q733J7	UREE_BACC1	Urease accessory protein UreE OS=Bacillus cereus (strain ATCC 10987 / NRS 248) GN=ureE PE=3 SV=1
Bt-GS57GL000574	42.86	4e-52	A9KJR7	UREF_CLOPH	Urease accessory protein UreF OS=Clostridium phytofermentans (strain ATCC 700394 / DSM 18823 / ISDg) GN=ureF PE=3 SV=1
Bt-GS57GL000575	98.54	9e-115	Q733J9	UREG_BACC1	Urease accessory protein UreG OS=Bacillus cereus (strain ATCC 10987 / NRS 248) GN=ureG PE=3 SV=1
Bt-GS57GL000576	96.34	5e-156	Q733K0	URED_BACC1	Urease accessory protein UreD OS=Bacillus cereus (strain ATCC 10987 / NRS 248) GN=ureD PE=3 SV=1
Bt-GS57GL000577	40.61	3e-23	Q53185	AMIS_RHOER	Putative transporter protein AmiS2 OS=Rhodococcus erythropolis GN=amiS2 PE=3 SV=1
Bt-GS57GL000578	42.24	3e-55	Q9ZM74	NIXA_HELPJ	High-affinity nickel-transport protein NixA OS=Helicobacter pylori (strain J99 / ATCC 700824) GN=nixA PE=3 SV=1
Bt-GS57GL000579	97.01	8e-28	Q733K3	Y3655_BACC1	UPF0337 protein BCE_3655 OS=Bacillus cereus (strain ATCC 10987 / NRS 248) GN=BCE_3655 PE=3 SV=1
Bt-GS57GL000585	49.35	1e-142	Q5SKN9	LCFCS_THET8	Long-chain-fatty-acid--CoA ligase OS=Thermus thermophilus (strain HB8 / ATCC 27634 / DSM 579) GN=TTHA0604 PE=1 SV=1
Bt-GS57GL000586	50.58	7e-37	Q2KBP7	BIOY_RHIEC	Biotin transporter BioY OS=Rhizobium etli (strain CFN 42 / ATCC 51251) GN=bioY PE=1 SV=1
Bt-GS57GL000587	46.69	7e-122	O07619	YHFT_BACSU	Uncharacterized acyl--CoA ligase YhfT OS=Bacillus subtilis (strain 168) GN=yhfT PE=2 SV=1
Bt-GS57GL000588	57.40	7e-104	O07618	YHFS_BACSU	Putative acetyl-CoA C-acetyltransferase YhfS OS=Bacillus subtilis (strain 168) GN=yhfS PE=2 SV=1
Bt-GS57GL000590	41.41	7e-14	Q58549	ADPP_METJA	ADP-ribose pyrophosphatase OS=Methanocaldococcus jannaschii (strain ATCC 43067 / DSM 2661 / JAL-1 / JCM 10045 / NBRC 100440) GN=nudF PE=1 SV=1
Bt-GS57GL000594	46.65	1e-101	P54559	YQJV_BACSU	Uncharacterized MFS-type transporter YqjV OS=Bacillus subtilis (strain 168) GN=yqjV PE=3 SV=2
Bt-GS57GL000596	100.00	2e-15	Q81AF2	SSPP_BACCR	Small, acid-soluble spore protein P OS=Bacillus cereus (strain ATCC 14579 / DSM 31 / JCM 2152 / NBRC 15305 / NCIMB 9373 / NRRL B-3711) GN=sspP PE=3 SV=1
Bt-GS57GL000599	97.96	3e-20	C1EN57	SSPO_BACC3	Small, acid-soluble spore protein O OS=Bacillus cereus (strain 03BB102) GN=sspO PE=3 SV=1
Bt-GS57GL000600	78.40	0.0	P09339	ACNA_BACSU	Aconitate hydratase A OS=Bacillus subtilis (strain 168) GN=citB PE=1 SV=4
Bt-GS57GL000606	41.40	6e-36	O31820	YNEN_BACSU	Thioredoxin-like protein YneN OS=Bacillus subtilis (strain 168) GN=yneN PE=3 SV=1
Bt-GS57GL000609	100.00	2e-17	Q81AG1	SSPN_BACCR	Small, acid-soluble spore protein N OS=Bacillus cereus (strain ATCC 14579 / DSM 31 / JCM 2152 / NBRC 15305 / NCIMB 9373 / NRRL B-3711) GN=sspN PE=3 SV=1
Bt-GS57GL000610	100.00	2e-29	Q81AG2	TLP_BACCR	Small, acid-soluble spore protein Tlp OS=Bacillus cereus (strain ATCC 14579 / DSM 31 / JCM 2152 / NBRC 15305 / NCIMB 9373 / NRRL B-3711) GN=tlp PE=3 SV=1
Bt-GS57GL000611	49.29	2e-125	P37531	YAAH_BACSU	Spore germination protein YaaH OS=Bacillus subtilis (strain 168) GN=yaaH PE=2 SV=1
Bt-GS57GL000613	55.80	1e-46	Q45061	YNEP_BACSU	Putative acyl-CoA thioesterase YneP OS=Bacillus subtilis (strain 168) GN=yneP PE=3 SV=2
Bt-GS57GL000614	50.53	8e-24	Q45063	YNER_BACSU	Uncharacterized protein YneR OS=Bacillus subtilis (strain 168) GN=yneR PE=3 SV=1
Bt-GS57GL000615	100.00	1e-108	B7IRQ1	PLSY_BACC2	Glycerol-3-phosphate acyltransferase OS=Bacillus cereus (strain G9842) GN=plsY PE=3 SV=1
Bt-GS57GL000617	40.54	3e-21	Q9KM76	NRDG_VIBCH	Anaerobic ribonucleoside-triphosphate reductase-activating protein OS=Vibrio cholerae serotype O1 (strain ATCC 39315 / El Tor Inaba N16961) GN=nrdG PE=3 SV=1
Bt-GS57GL000618	48.89	4e-54	P94413	YCLJ_BACSU	Uncharacterized transcriptional regulatory protein YclJ OS=Bacillus subtilis (strain 168) GN=yclJ PE=3 SV=1
Bt-GS57GL000619	46.80	9e-90	P39668	YYXA_BACSU	Uncharacterized serine protease YyxA OS=Bacillus subtilis (strain 168) GN=yyxA PE=3 SV=2
Bt-GS57GL000620	68.89	2e-49	Q45065	YNET_BACSU	Uncharacterized protein YneT OS=Bacillus subtilis (strain 168) GN=yneT PE=4 SV=1
Bt-GS57GL000621	85.56	0.0	Q59192	PARE_BACSU	DNA topoisomerase 4 subunit B OS=Bacillus subtilis (strain 168) GN=parE PE=3 SV=2
Bt-GS57GL000622	69.88	0.0	Q45066	PARC_BACSU	DNA topoisomerase 4 subunit A OS=Bacillus subtilis (strain 168) GN=parC PE=3 SV=2
Bt-GS57GL000623	48.77	2e-41	P77376	YDGJ_ECOLI	Uncharacterized oxidoreductase YdgJ OS=Escherichia coli (strain K12) GN=ydgJ PE=3 SV=2
Bt-GS57GL000624	44.69	1e-39	O32223	IOLW_BACSU	scyllo-inositol 2-dehydrogenase (NADP(+)) OS=Bacillus subtilis (strain 168) GN=iolW PE=1 SV=1
Bt-GS57GL000632	42.40	2e-51	P52078	Y997_STAA8	Uncharacterized protein SAOUHSC_00997 OS=Staphylococcus aureus (strain NCTC 8325) GN=SAOUHSC_00997 PE=3 SV=2
Bt-GS57GL000643	57.58	4e-155	Q797A7	YFNA_BACSU	Uncharacterized amino acid permease YfnA OS=Bacillus subtilis (strain 168) GN=yfnA PE=3 SV=1
Bt-GS57GL000647	40.56	1e-82	P07868	GERAA_BACSU	Spore germination protein A1 OS=Bacillus subtilis (strain 168) GN=gerAA PE=2 SV=3
Bt-GS57GL000649	83.06	0.0	Q795Y4	FDHL_BACSU	Putative formate dehydrogenase YrhE OS=Bacillus subtilis (strain 168) GN=yrhE PE=3 SV=1
Bt-GS57GL000650	57.50	5e-49	O05396	YRHD_BACSU	Uncharacterized protein YrhD OS=Bacillus subtilis (strain 168) GN=yrhD PE=4 SV=1
Bt-GS57GL000651	68.93	1e-37	O05398	YRHF_BACSU	Uncharacterized protein YrhF OS=Bacillus subtilis (strain 168) GN=yrhF PE=4 SV=1
Bt-GS57GL000652	56.70	1e-91	Q5WJL4	FDHD_BACSK	Sulfurtransferase FdhD OS=Bacillus clausii (strain KSM-K16) GN=fdhD PE=3 SV=1
Bt-GS57GL000653	95.56	0.0	C3LA56	MOAA_BACAC	Cyclic pyranopterin monophosphate synthase OS=Bacillus anthracis (strain CDC 684 / NRRL 3495) GN=moaA PE=3 SV=1
Bt-GS57GL000654	64.23	9e-93	O05399	YRHG_BACSU	Uncharacterized transporter YrhG OS=Bacillus subtilis (strain 168) GN=yrhG PE=3 SV=1
Bt-GS57GL000655	52.94	6e-111	O31619	THIF_BACSU	Sulfur carrier protein ThiS adenylyltransferase OS=Bacillus subtilis (strain 168) GN=thiF PE=3 SV=1
Bt-GS57GL000656	62.87	1e-124	O31703	MOEA_BACSU	Molybdopterin molybdenumtransferase OS=Bacillus subtilis (strain 168) GN=moeA PE=3 SV=1
Bt-GS57GL000658	69.13	1e-56	Q9K8I7	MOAE_BACHD	Molybdopterin synthase catalytic subunit OS=Bacillus halodurans (strain ATCC BAA-125 / DSM 18197 / FERM 7344 / JCM 9153 / C-125) GN=moaE PE=3 SV=1
Bt-GS57GL000659	46.15	4e-13	O31706	MOAD_BACSU	Molybdopterin synthase sulfur carrier subunit OS=Bacillus subtilis (strain 168) GN=moaD PE=3 SV=1
Bt-GS57GL000660	44.16	1e-82	P50863	APBC_BACSU	Iron-sulfur cluster carrier protein OS=Bacillus subtilis (strain 168) GN=salA PE=2 SV=1
Bt-GS57GL000663	48.00	1e-14	P94519	YSDA_BACSU	Uncharacterized protein YsdA OS=Bacillus subtilis (strain 168) GN=ysdA PE=4 SV=1
Bt-GS57GL000664	52.40	3e-77	O31859	YOJE_BACSU	Uncharacterized transporter YojE OS=Bacillus subtilis (strain 168) GN=yojE PE=3 SV=2
Bt-GS57GL000666	42.83	7e-146	Q796C3	SQHC_BACSU	Sporulenol synthase OS=Bacillus subtilis (strain 168) GN=sqhC PE=1 SV=1
Bt-GS57GL000668	45.90	2e-58	P51831	FABG_BACSU	3-oxoacyl-[acyl-carrier-protein] reductase FabG OS=Bacillus subtilis (strain 168) GN=fabG PE=3 SV=3
Bt-GS57GL000669	74.85	0.0	O34660	ALDH4_BACSU	Putative aldehyde dehydrogenase DhaS OS=Bacillus subtilis (strain 168) GN=dhaS PE=3 SV=1
Bt-GS57GL000672	48.30	3e-121	P16256	PANF_ECOLI	Sodium/pantothenate symporter OS=Escherichia coli (strain K12) GN=panF PE=1 SV=2
Bt-GS57GL000677	99.60	1e-144	Q8RJB2	BZRD_BACCE	Benzil reductase ((S)-benzoin forming) OS=Bacillus cereus GN=yueD PE=1 SV=1
Bt-GS57GL000680	45.03	3e-33	P26838	CAT4_ECOLX	Chloramphenicol acetyltransferase OS=Escherichia coli GN=catB2 PE=3 SV=2
Bt-GS57GL000685	54.55	2e-37	O34737	FLAV_BACSU	Probable flavodoxin-1 OS=Bacillus subtilis (strain 168) GN=ykuN PE=3 SV=1
Bt-GS57GL000687	86.15	7e-26	Q816H3	CSPD_BACCR	Cold shock-like protein CspD OS=Bacillus cereus (strain ATCC 14579 / DSM 31 / JCM 2152 / NBRC 15305 / NCIMB 9373 / NRRL B-3711) GN=cspD PE=3 SV=1
Bt-GS57GL000691	69.03	3e-144	O06490	YETN_BACSU	Uncharacterized protein YetN OS=Bacillus subtilis (strain 168) GN=yetN PE=4 SV=1
Bt-GS57GL000692	45.95	1e-12	P54944	YXEE_BACSU	Uncharacterized protein YxeE OS=Bacillus subtilis (strain 168) GN=yxeE PE=1 SV=1
Bt-GS57GL000696	47.13	4e-36	P0AFV2	YHID_ECOLI	Putative magnesium transporter YhiD OS=Escherichia coli (strain K12) GN=yhiD PE=3 SV=1
Bt-GS57GL000697	50.00	0.0	P43153	COLA_CLOPE	Microbial collagenase OS=Clostridium perfringens (strain 13 / Type A) GN=colA PE=1 SV=2
Bt-GS57GL000698	40.17	3e-38	P39764	KINC_BACSU	Sporulation kinase C OS=Bacillus subtilis (strain 168) GN=kinC PE=3 SV=1
Bt-GS57GL000716	61.01	0.0	Q6HNQ4	Y469_BACHK	Probable methyl-accepting chemotaxis protein BT9727_0469 OS=Bacillus thuringiensis subsp. konkukian (strain 97-27) GN=BT9727_0469 PE=3 SV=1
Bt-GS57GL000719	49.33	6e-64	P26397	RFBG_SALTY	CDP-glucose 4,6-dehydratase OS=Salmonella typhimurium (strain LT2 / SGSC1412 / ATCC 700720) GN=rfbG PE=1 SV=1
Bt-GS57GL000723	54.17	3e-56	O06486	RFBF_BACSU	Probable glucose-1-phosphate cytidylyltransferase OS=Bacillus subtilis (strain 168) GN=yfnH PE=3 SV=1
Bt-GS57GL000739	46.21	4e-111	Q9Y6N5	SQRD_HUMAN	Sulfide:quinone oxidoreductase, mitochondrial OS=Homo sapiens GN=SQRDL PE=1 SV=1
Bt-GS57GL000742	41.44	1e-15	P39823	PSS_BACSU	CDP-diacylglycerol--serine O-phosphatidyltransferase OS=Bacillus subtilis (strain 168) GN=pssA PE=3 SV=1
Bt-GS57GL000746	43.91	3e-117	Q86WU2	LDHD_HUMAN	Probable D-lactate dehydrogenase, mitochondrial OS=Homo sapiens GN=LDHD PE=1 SV=1
Bt-GS57GL000747	54.26	5e-95	O34524	YOCS_BACSU	Uncharacterized sodium-dependent transporter YocS OS=Bacillus subtilis (strain 168) GN=yocS PE=3 SV=1
Bt-GS57GL000750	96.52	0.0	C1EME8	Y3587_BACC3	UPF0061 protein BCA_3587 OS=Bacillus cereus (strain 03BB102) GN=BCA_3587 PE=3 SV=1
Bt-GS57GL000752	44.16	2e-09	Q58721	Y1325_METJA	Uncharacterized HTH-type transcriptional regulator MJ1325 OS=Methanocaldococcus jannaschii (strain ATCC 43067 / DSM 2661 / JAL-1 / JCM 10045 / NBRC 100440) GN=MJ1325 PE=3 SV=1
Bt-GS57GL000754	41.78	4e-76	P42534	HYDL_STRCO	Putative polyketide hydroxylase OS=Streptomyces coelicolor (strain ATCC BAA-471 / A3(2) / M145) GN=SCO5321 PE=3 SV=2
Bt-GS57GL000755	50.00	1e-82	P37965	GLPQ_BACSU	Glycerophosphoryl diester phosphodiesterase OS=Bacillus subtilis (strain 168) GN=glpQ PE=3 SV=1
Bt-GS57GL000759	43.21	8e-62	O32186	YUST_BACSU	Uncharacterized HTH-type transcriptional regulator YusT OS=Bacillus subtilis (strain 168) GN=yusT PE=3 SV=1
Bt-GS57GL000767	41.92	1e-135	O31605	PEPF_BACSU	Oligoendopeptidase F homolog OS=Bacillus subtilis (strain 168) GN=yjbG PE=3 SV=2
Bt-GS57GL000768	41.22	7e-48	O06977	YVCN_BACSU	Uncharacterized acetyltransferase YvcN OS=Bacillus subtilis (strain 168) GN=yvcN PE=3 SV=1
Bt-GS57GL000769	70.62	0.0	P06278	AMY_BACLI	Alpha-amylase OS=Bacillus licheniformis GN=amyS PE=1 SV=1
Bt-GS57GL000770	40.00	8e-113	Q5WEK0	MUTS2_BACSK	Endonuclease MutS2 OS=Bacillus clausii (strain KSM-K16) GN=mutS2 PE=3 SV=1
Bt-GS57GL000774	40.00	8e-48	P28304	QOR1_ECOLI	Quinone oxidoreductase 1 OS=Escherichia coli (strain K12) GN=qorA PE=1 SV=1
Bt-GS57GL000775	61.56	2e-99	P96725	YWQM_BACSU	Uncharacterized HTH-type transcriptional regulator YwqM OS=Bacillus subtilis (strain 168) GN=ywqM PE=3 SV=2
Bt-GS57GL000778	55.65	4e-31	O34554	YJFA_BACSU	Uncharacterized protein YjfA OS=Bacillus subtilis (strain 168) GN=yjfA PE=3 SV=1
Bt-GS57GL000785	64.43	6e-96	O34535	YOAT_BACSU	Uncharacterized protein YoaT OS=Bacillus subtilis (strain 168) GN=yoaT PE=4 SV=1
Bt-GS57GL000786	49.38	1e-82	P49936	FHUB_BACSU	Iron(3+)-hydroxamate import system permease protein FhuB OS=Bacillus subtilis (strain 168) GN=fhuB PE=3 SV=1
Bt-GS57GL000787	40.82	5e-38	P49937	FHUG_BACSU	Iron(3+)-hydroxamate import system permease protein FhuG OS=Bacillus subtilis (strain 168) GN=fhuG PE=3 SV=1
Bt-GS57GL000792	44.06	3e-95	P46838	AG45_MYCLE	46 kDa membrane protein OS=Mycobacterium leprae (strain TN) GN=ag45 PE=3 SV=2
Bt-GS57GL000793	53.77	3e-31	O31858	YOJF_BACSU	Uncharacterized protein YojF OS=Bacillus subtilis (strain 168) GN=yojF PE=1 SV=1
Bt-GS57GL000794	100.00	8e-129	Q81AU5	BSHB2_BACCR	Probable N-acetyl-alpha-D-glucosaminyl L-malate deacetylase 2 OS=Bacillus cereus (strain ATCC 14579 / DSM 31 / JCM 2152 / NBRC 15305 / NCIMB 9373 / NRRL B-3711) GN=bshB2 PE=1 SV=1
Bt-GS57GL000795	40.64	6e-52	P39483	DHG2_BACME	Glucose 1-dehydrogenase 2 OS=Bacillus megaterium GN=gdhII PE=3 SV=1
Bt-GS57GL000796	42.46	2e-130	P0A3U1	LTRA_LACLM	Group II intron-encoded protein LtrA OS=Lactococcus lactis subsp. cremoris (strain MG1363) GN=ltrA PE=1 SV=1
Bt-GS57GL000802	83.01	0.0	P54425	YBXG_BACSU	Uncharacterized transporter YbxG OS=Bacillus subtilis (strain 168) GN=ybxG PE=3 SV=2
Bt-GS57GL000803	98.41	7e-141	A3FJ64	AHLL_BACTU	N-acyl homoserine lactonase OS=Bacillus thuringiensis GN=aiiA PE=1 SV=2
Bt-GS57GL000814	98.44	4e-144	P04190	BLA2_BACCE	Beta-lactamase 2 OS=Bacillus cereus GN=blm PE=1 SV=1
Bt-GS57GL000815	57.81	4e-144	Q2RM63	HCP_MOOTA	Hydroxylamine reductase OS=Moorella thermoacetica (strain ATCC 39073) GN=hcp PE=3 SV=1
Bt-GS57GL000819	50.00	2e-57	P32010	DRRA_STRPE	Daunorubicin/doxorubicin resistance ATP-binding protein DrrA OS=Streptomyces peucetius GN=drrA PE=1 SV=1
Bt-GS57GL000825	49.37	1e-59	O31654	SIGI_BACSU	RNA polymerase sigma factor SigI OS=Bacillus subtilis (strain 168) GN=sigI PE=1 SV=1
Bt-GS57GL000830	40.00	1e-07	P9WMI5	SMTB_MYCTU	HTH-type transcriptional repressor SmtB OS=Mycobacterium tuberculosis (strain ATCC 25618 / H37Rv) GN=smtB PE=1 SV=1
Bt-GS57GL000832	65.26	2e-30	O34533	YTCD_BACSU	Uncharacterized HTH-type transcriptional regulator YtcD OS=Bacillus subtilis (strain 168) GN=ytcD PE=1 SV=1
Bt-GS57GL000833	52.91	1e-46	P54439	YRKL_BACSU	Uncharacterized NAD(P)H oxidoreductase YrkL OS=Bacillus subtilis (strain 168) GN=yrkL PE=3 SV=2
Bt-GS57GL000834	43.80	3e-123	P96575	YDAB_BACSU	Putative acyl--CoA ligase YdaB OS=Bacillus subtilis (strain 168) GN=ydaB PE=3 SV=2
Bt-GS57GL000838	56.52	1e-100	Q9KBH7	Y1950_BACHD	Uncharacterized isomerase BH1950 OS=Bacillus halodurans (strain ATCC BAA-125 / DSM 18197 / FERM 7344 / JCM 9153 / C-125) GN=BH1950 PE=3 SV=1
Bt-GS57GL000842	65.33	1e-110	O31787	YMAE_BACSU	Uncharacterized protein YmaE OS=Bacillus subtilis (strain 168) GN=ymaE PE=4 SV=2
Bt-GS57GL000846	51.59	8e-98	P46853	YHHX_ECOLI	Uncharacterized oxidoreductase YhhX OS=Escherichia coli (strain K12) GN=yhhX PE=1 SV=1
Bt-GS57GL000848	100.00	2e-71	Q81AZ5	SPX2_BACCR	Regulatory protein Spx 2 OS=Bacillus cereus (strain ATCC 14579 / DSM 31 / JCM 2152 / NBRC 15305 / NCIMB 9373 / NRRL B-3711) GN=spxA2 PE=3 SV=1
Bt-GS57GL000852	50.12	9e-116	P0AAD6	SDAC_ECOLI	Serine transporter OS=Escherichia coli (strain K12) GN=sdaC PE=1 SV=1
Bt-GS57GL000853	98.73	7e-88	B7H6D1	Y3401_BACC4	UPF0303 protein BCB4264_A3401 OS=Bacillus cereus (strain B4264) GN=BCB4264_A3401 PE=3 SV=1
Bt-GS57GL000855	63.11	2e-32	O32238	YVAP_BACSU	Uncharacterized HTH-type transcriptional regulator YvaP OS=Bacillus subtilis (strain 168) GN=yvaP PE=3 SV=2
Bt-GS57GL000857	50.31	2e-40	Q62BG3	RIBA_BURMA	GTP cyclohydrolase-2 OS=Burkholderia mallei (strain ATCC 23344) GN=ribA PE=3 SV=1
Bt-GS57GL000858	52.92	2e-107	P17618	RIBD_BACSU	Riboflavin biosynthesis protein RibD OS=Bacillus subtilis (strain 168) GN=ribD PE=1 SV=1
Bt-GS57GL000859	96.83	8e-106	Q81B10	Y3386_BACCR	Putative nucleotidase BC_3386 OS=Bacillus cereus (strain ATCC 14579 / DSM 31 / JCM 2152 / NBRC 15305 / NCIMB 9373 / NRRL B-3711) GN=BC_3386 PE=3 SV=1
Bt-GS57GL000869	48.55	1e-137	P54547	G6PD_BACSU	Glucose-6-phosphate 1-dehydrogenase OS=Bacillus subtilis (strain 168) GN=zwf PE=1 SV=2
Bt-GS57GL000870	58.95	0.0	Q9KAD7	TKT_BACHD	Transketolase OS=Bacillus halodurans (strain ATCC BAA-125 / DSM 18197 / FERM 7344 / JCM 9153 / C-125) GN=tkt PE=3 SV=1
Bt-GS57GL000871	77.10	2e-141	P54448	YQEC_BACSU	Putative 6-phosphogluconate dehydrogenase YqeC OS=Bacillus subtilis (strain 168) GN=yqeC PE=3 SV=1
Bt-GS57GL000872	98.69	1e-83	Q81MY9	TAL2_BACAN	Probable transaldolase 2 OS=Bacillus anthracis GN=tal2 PE=3 SV=1
Bt-GS57GL000873	46.54	5e-99	Q9ZIJ1	GNUT_PSEAE	Gluconate permease OS=Pseudomonas aeruginosa (strain ATCC 15692 / PAO1 / 1C / PRS 101 / LMG 12228) GN=gnuT PE=3 SV=1
Bt-GS57GL000874	65.02	0.0	P12011	GNTK_BACSU	Gluconokinase OS=Bacillus subtilis (strain 168) GN=gntK PE=3 SV=1
Bt-GS57GL000875	62.54	1e-124	O34499	6PGL_BACSU	6-phosphogluconolactonase OS=Bacillus subtilis (strain 168) GN=pgl PE=1 SV=1
Bt-GS57GL000876	53.57	8e-10	P42878	Y2474_RHIME	Uncharacterized protein R02474 OS=Rhizobium meliloti (strain 1021) GN=R02474 PE=4 SV=1
Bt-GS57GL000877	55.65	2e-77	P37497	YYBG_BACSU	Uncharacterized protein YybG OS=Bacillus subtilis (strain 168) GN=yybG PE=4 SV=1
Bt-GS57GL000884	45.24	7e-93	P26397	RFBG_SALTY	CDP-glucose 4,6-dehydratase OS=Salmonella typhimurium (strain LT2 / SGSC1412 / ATCC 700720) GN=rfbG PE=1 SV=1
Bt-GS57GL000885	60.25	5e-83	Q8Z5I4	RFBF_SALTI	Glucose-1-phosphate cytidylyltransferase OS=Salmonella typhi GN=rfbF PE=1 SV=1
Bt-GS57GL000888	60.42	6e-151	P54428	YRKA_BACSU	UPF0053 protein YrkA OS=Bacillus subtilis (strain 168) GN=yrkA PE=3 SV=2
Bt-GS57GL000890	100.00	3e-97	P61546	Y3390_BACC1	UPF0316 protein BCE_3390 OS=Bacillus cereus (strain ATCC 10987 / NRS 248) GN=BCE_3390 PE=3 SV=1
Bt-GS57GL000901	41.03	3e-09	O32282	YWZA_BACSU	UPF0410 protein YwzA OS=Bacillus subtilis (strain 168) GN=ywzA PE=3 SV=2
Bt-GS57GL000902	48.54	7e-72	O32086	YUBA_BACSU	UPF0118 membrane protein YubA OS=Bacillus subtilis (strain 168) GN=yubA PE=3 SV=1
Bt-GS57GL000903	98.18	0.0	Q81B49	DXR1_BACCR	1-deoxy-D-xylulose 5-phosphate reductoisomerase 1 OS=Bacillus cereus (strain ATCC 14579 / DSM 31 / JCM 2152 / NBRC 15305 / NCIMB 9373 / NRRL B-3711) GN=dxr1 PE=3 SV=1
Bt-GS57GL000904	53.05	8e-97	Q7W5T6	SYW_BORPA	Tryptophan--tRNA ligase OS=Bordetella parapertussis (strain 12822 / ATCC BAA-587 / NCTC 13253) GN=trpS PE=3 SV=1
Bt-GS57GL000914	69.35	1e-19	O28646	Y1627_ARCFU	Uncharacterized HTH-type transcriptional regulator AF_1627 OS=Archaeoglobus fulgidus (strain ATCC 49558 / VC-16 / DSM 4304 / JCM 9628 / NBRC 100126) GN=AF_1627 PE=3 SV=1
Bt-GS57GL000919	46.55	2e-53	O31642	YJDA_BACSU	Uncharacterized oxidoreductase YjdA OS=Bacillus subtilis (strain 168) GN=yjdA PE=3 SV=1
Bt-GS57GL000925	46.44	3e-80	Q8CS69	KPYK_STAES	Pyruvate kinase OS=Staphylococcus epidermidis (strain ATCC 12228) GN=pyk PE=3 SV=1
Bt-GS57GL000927	57.80	6e-75	O34475	YFKO_BACSU	Putative NAD(P)H nitroreductase YfkO OS=Bacillus subtilis (strain 168) GN=yfkO PE=1 SV=1
Bt-GS57GL000928	66.38	7e-39	P37486	YYBR_BACSU	Uncharacterized HTH-type transcriptional regulator YybR OS=Bacillus subtilis (strain 168) GN=yybR PE=1 SV=1
Bt-GS57GL000929	93.12	0.0	P62367	SYH1_BACC1	Histidine--tRNA ligase 1 OS=Bacillus cereus (strain ATCC 10987 / NRS 248) GN=hisS1 PE=3 SV=1
Bt-GS57GL000930	52.26	3e-44	O31650	YJDI_BACSU	Putative Cys-tRNA(Pro)/Cys-tRNA(Cys) deacylase YjdI OS=Bacillus subtilis (strain 168) GN=yjdI PE=3 SV=1
Bt-GS57GL000934	70.96	7e-166	P55908	YCGA_BACSU	Uncharacterized protein YcgA OS=Bacillus subtilis (strain 168) GN=ycgA PE=4 SV=3
Bt-GS57GL000935	96.20	2e-85	Q734S7	RRAAH_BACC1	Putative 4-hydroxy-4-methyl-2-oxoglutarate aldolase OS=Bacillus cereus (strain ATCC 10987 / NRS 248) GN=BCE_3327 PE=3 SV=1
Bt-GS57GL000940	93.10	0.0	Q81N53	Y3364_BACAN	Putative ABC transporter ATP-binding protein BA_3364/GBAA_3364/BAS3118 OS=Bacillus anthracis GN=BA_3364 PE=3 SV=1
Bt-GS57GL000943	43.83	1e-53	P46909	YWIC_BACSU	Uncharacterized protein YwiC OS=Bacillus subtilis (strain 168) GN=ywiC PE=4 SV=1
Bt-GS57GL000949	46.05	3e-107	P76460	ATOE_ECOLI	Short-chain fatty acids transporter OS=Escherichia coli (strain K12) GN=atoE PE=1 SV=1
Bt-GS57GL000953	40.48	2e-22	P94578	YWOH_BACSU	Uncharacterized HTH-type transcriptional regulator YwoH OS=Bacillus subtilis (strain 168) GN=ywoH PE=3 SV=1
Bt-GS57GL000956	51.40	1e-101	O34929	YFKF_BACSU	Uncharacterized MFS-type transporter YfkF OS=Bacillus subtilis (strain 168) GN=yfkF PE=3 SV=1
Bt-GS57GL000957	61.29	6e-15	O34700	YEBG_BACSU	Uncharacterized protein YebG OS=Bacillus subtilis (strain 168) GN=yebG PE=4 SV=1
Bt-GS57GL000959	43.59	5e-56	P19769	INSK_ECOLI	Putative transposase InsK for insertion sequence element IS150 OS=Escherichia coli (strain K12) GN=insK PE=3 SV=2
Bt-GS57GL000961	45.96	2e-28	O34866	YODJ_BACSU	Putative carboxypeptidase YodJ OS=Bacillus subtilis (strain 168) GN=yodJ PE=1 SV=1
Bt-GS57GL000969	75.64	5e-103	Q6HGE0	NFI_BACHK	Endonuclease V OS=Bacillus thuringiensis subsp. konkukian (strain 97-27) GN=nfi PE=3 SV=1
Bt-GS57GL000984	42.46	2e-130	P0A3U1	LTRA_LACLM	Group II intron-encoded protein LtrA OS=Lactococcus lactis subsp. cremoris (strain MG1363) GN=ltrA PE=1 SV=1
Bt-GS57GL000993	96.11	0.0	Q81BC0	SERC_BACCR	Phosphoserine aminotransferase OS=Bacillus cereus (strain ATCC 14579 / DSM 31 / JCM 2152 / NBRC 15305 / NCIMB 9373 / NRRL B-3711) GN=serC PE=3 SV=1
Bt-GS57GL001000	69.42	8e-113	P94357	YXKD_BACSU	UPF0750 membrane protein YxkD OS=Bacillus subtilis (strain 168) GN=yxkD PE=3 SV=1
Bt-GS57GL001001	48.87	3e-59	Q6GE73	HSSR_STAAR	Heme response regulator HssR OS=Staphylococcus aureus (strain MRSA252) GN=hssR PE=3 SV=1
Bt-GS57GL001004	49.08	4e-55	Q4L8L7	HRTA_STAHJ	Putative hemin import ATP-binding protein HrtA OS=Staphylococcus haemolyticus (strain JCSC1435) GN=hrtA PE=3 SV=1
Bt-GS57GL001007	65.46	2e-120	Q45500	YKTD_BACSU	Putative S-adenosyl-L-methionine-dependent methyltransferase YktD OS=Bacillus subtilis (strain 168) GN=yktD PE=3 SV=1
Bt-GS57GL001011	45.62	2e-75	Q5LL69	CUYA_RUEPO	L-cysteate sulfo-lyase OS=Ruegeria pomeroyi (strain ATCC 700808 / DSM 15171 / DSS-3) GN=cuyA PE=1 SV=1
Bt-GS57GL001014	53.25	8e-130	P54585	YHCA_BACSU	Uncharacterized MFS-type transporter YhcA OS=Bacillus subtilis (strain 168) GN=yhcA PE=3 SV=2
Bt-GS57GL001015	75.75	0.0	O08394	CYPD_BACSU	Bifunctional cytochrome P450/NADPH--P450 reductase 1 OS=Bacillus subtilis (strain 168) GN=cypD PE=1 SV=1
Bt-GS57GL001018	52.65	7e-76	P19769	INSK_ECOLI	Putative transposase InsK for insertion sequence element IS150 OS=Escherichia coli (strain K12) GN=insK PE=3 SV=2
Bt-GS57GL001021	77.08	1e-137	P06548	BLA3_BACCE	Beta-lactamase 3 OS=Bacillus cereus GN=blaZ PE=1 SV=1
Bt-GS57GL001033	52.00	1e-32	P39586	YWBC_BACSU	Uncharacterized protein YwbC OS=Bacillus subtilis (strain 168) GN=ywbC PE=3 SV=1
Bt-GS57GL001035	51.11	3e-38	P19769	INSK_ECOLI	Putative transposase InsK for insertion sequence element IS150 OS=Escherichia coli (strain K12) GN=insK PE=3 SV=2
Bt-GS57GL001039	40.76	9e-41	A3KG59	P20D2_MOUSE	Peptidase M20 domain-containing protein 2 OS=Mus musculus GN=Pm20d2 PE=1 SV=1
Bt-GS57GL001044	40.54	1e-08	Q9GME3	DHB8_CALJA	Estradiol 17-beta-dehydrogenase 8 (Fragment) OS=Callithrix jacchus GN=HSD17B8 PE=2 SV=1
Bt-GS57GL001051	86.21	7e-23	P45949	ARSR_BACSU	Arsenical resistance operon repressor OS=Bacillus subtilis (strain 168) GN=arsR PE=1 SV=1
Bt-GS57GL001052	76.26	4e-58	P45945	YQCK_BACSU	Uncharacterized protein YqcK OS=Bacillus subtilis (strain 168) GN=yqcK PE=4 SV=2
Bt-GS57GL001065	70.93	8e-30	O34380	YBCI_BACSU	Uncharacterized protein YbcI OS=Bacillus subtilis (strain 168) GN=ybcI PE=4 SV=1
Bt-GS57GL001067	70.03	8e-147	P39755	NDHF_BACSU	Probable NADH-quinone oxidoreductase subunit 5 OS=Bacillus subtilis (strain 168) GN=ndhF PE=3 SV=2
Bt-GS57GL001070	96.99	0.0	Q81BL2	Y3141_BACCR	UPF0753 protein BC_3141 OS=Bacillus cereus (strain ATCC 14579 / DSM 31 / JCM 2152 / NBRC 15305 / NCIMB 9373 / NRRL B-3711) GN=BC_3141 PE=3 SV=1
Bt-GS57GL001071	62.24	2e-28	O34823	YBCF_BACSU	Putative carbonic anhydrase-like protein YbcF OS=Bacillus subtilis (strain 168) GN=ybcF PE=3 SV=1
Bt-GS57GL001080	96.08	2e-78	Q81BL7	TSPO_BACCR	Tryptophan-rich protein TspO OS=Bacillus cereus (strain ATCC 14579 / DSM 31 / JCM 2152 / NBRC 15305 / NCIMB 9373 / NRRL B-3711) GN=tspO PE=1 SV=1
Bt-GS57GL001086	49.06	4e-26	P80241	G17M_BACSU	General stress protein 17M OS=Bacillus subtilis (strain 168) GN=yflT PE=1 SV=2
Bt-GS57GL001093	46.52	0.0	P43153	COLA_CLOPE	Microbial collagenase OS=Clostridium perfringens (strain 13 / Type A) GN=colA PE=1 SV=2
Bt-GS57GL001095	51.32	3e-16	P52665	BUDR_ENTAE	HTH-type transcriptional regulator BudR (Fragment) OS=Enterobacter aerogenes GN=budR PE=3 SV=1
Bt-GS57GL001097	47.87	3e-21	O05086	Y1721_HAEIN	Uncharacterized transposase-like protein HI_1721 OS=Haemophilus influenzae (strain ATCC 51907 / DSM 11121 / KW20 / Rd) GN=HI_1721 PE=3 SV=1
Bt-GS57GL001107	64.85	5e-73	P21367	YCAC_ECOLI	Uncharacterized protein YcaC OS=Escherichia coli (strain K12) GN=ycaC PE=1 SV=1
Bt-GS57GL001108	51.96	6e-79	Q55921	PRXC_SYNY3	Putative non-heme chloroperoxidase OS=Synechocystis sp. (strain PCC 6803 / Kazusa) GN=slr0314 PE=3 SV=1
Bt-GS57GL001109	44.57	3e-121	P54602	YHCR_BACSU	Endonuclease YhcR OS=Bacillus subtilis (strain 168) GN=yhcR PE=1 SV=1
Bt-GS57GL001115	98.10	0.0	P80172	HBLA_BACCE	Hemolysin BL-binding component OS=Bacillus cereus GN=hblA PE=1 SV=2
Bt-GS57GL001116	92.16	3e-78	Q45104	YHBA_BACCE	Uncharacterized protein in hblA 3'region (Fragment) OS=Bacillus cereus PE=3 SV=1
Bt-GS57GL001117	68.64	2e-62	P80172	HBLA_BACCE	Hemolysin BL-binding component OS=Bacillus cereus GN=hblA PE=1 SV=2
Bt-GS57GL001124	61.90	4e-141	O06012	ADHB_BACSU	Uncharacterized zinc-type alcohol dehydrogenase-like protein AdhB OS=Bacillus subtilis (strain 168) GN=adhB PE=3 SV=2
Bt-GS57GL001125	94.29	5e-31	P0A4F2	SAS1_BACCR	Small, acid-soluble spore protein 1 OS=Bacillus cereus (strain ATCC 14579 / DSM 31 / JCM 2152 / NBRC 15305 / NCIMB 9373 / NRRL B-3711) GN=sasP-1 PE=3 SV=1
Bt-GS57GL001126	56.14	3e-51	O06998	YVDQ_BACSU	Uncharacterized protein YvdQ OS=Bacillus subtilis (strain 168) GN=yvdQ PE=4 SV=1
Bt-GS57GL001128	49.24	2e-72	O34409	YFLN_BACSU	Probable metallo-hydrolase YflN OS=Bacillus subtilis (strain 168) GN=yflN PE=2 SV=1
Bt-GS57GL001129	44.12	1e-25	Q56318	Y019_THEMA	Uncharacterized oxidoreductase TM_0019 OS=Thermotoga maritima (strain ATCC 43589 / MSB8 / DSM 3109 / JCM 10099) GN=TM_0019 PE=3 SV=2
Bt-GS57GL001130	46.21	3e-30	O31497	YEZC_BACSU	Uncharacterized HTH-type transcriptional regulator YezC OS=Bacillus subtilis (strain 168) GN=yezC PE=3 SV=2
Bt-GS57GL001131	49.26	5e-42	Q54MG7	DJ1_DICDI	Protein DJ-1 homolog OS=Dictyostelium discoideum GN=DDB_G0285969 PE=3 SV=1
Bt-GS57GL001135	74.88	0.0	O34309	PPS_BACSU	Putative phosphoenolpyruvate synthase OS=Bacillus subtilis (strain 168) GN=pps PE=3 SV=1
Bt-GS57GL001143	52.42	3e-76	P19769	INSK_ECOLI	Putative transposase InsK for insertion sequence element IS150 OS=Escherichia coli (strain K12) GN=insK PE=3 SV=2
Bt-GS57GL001145	51.18	1e-34	O07572	YHJR_BACSU	Uncharacterized protein YhjR OS=Bacillus subtilis (strain 168) GN=yhjR PE=4 SV=1
Bt-GS57GL001147	43.51	7e-32	P94495	YNCE_BACSU	Uncharacterized protein YncE OS=Bacillus subtilis (strain 168) GN=yncE PE=4 SV=2
Bt-GS57GL001154	53.70	4e-119	P96608	YDBM_BACSU	Putative acyl-CoA dehydrogenase YdbM OS=Bacillus subtilis (strain 168) GN=ydbM PE=2 SV=1
Bt-GS57GL001156	45.09	4e-51	P96683	YDFF_BACSU	Uncharacterized HTH-type transcriptional regulator YdfF OS=Bacillus subtilis (strain 168) GN=ydfF PE=3 SV=1
Bt-GS57GL001158	54.04	4e-46	P41027	LEP_BACCL	Signal peptidase I OS=Bacillus caldolyticus GN=lepB PE=3 SV=1
Bt-GS57GL001159	53.06	3e-72	P42968	KIPR_BACSU	HTH-type transcriptional regulator KipR OS=Bacillus subtilis (strain 168) GN=kipR PE=2 SV=4
Bt-GS57GL001160	45.40	2e-39	P60495	KIPI_BACSU	Kinase A inhibitor OS=Bacillus subtilis (strain 168) GN=kipI PE=1 SV=1
Bt-GS57GL001161	47.24	9e-83	Q7WY77	KIPA_BACSU	KipI antagonist OS=Bacillus subtilis (strain 168) GN=kipA PE=2 SV=2
Bt-GS57GL001162	95.26	3e-141	Q81BT0	Y3066_BACCR	UPF0271 protein BC_3066 OS=Bacillus cereus (strain ATCC 14579 / DSM 31 / JCM 2152 / NBRC 15305 / NCIMB 9373 / NRRL B-3711) GN=BC_3066 PE=3 SV=1
Bt-GS57GL001165	96.28	5e-119	B7H8H3	PCP_BACC4	Pyrrolidone-carboxylate peptidase OS=Bacillus cereus (strain B4264) GN=pcp PE=3 SV=1
Bt-GS57GL001166	97.96	6e-143	Q81BT4	NPD_BACCR	NAD-dependent protein deacetylase OS=Bacillus cereus (strain ATCC 14579 / DSM 31 / JCM 2152 / NBRC 15305 / NCIMB 9373 / NRRL B-3711) GN=cobB PE=3 SV=1
Bt-GS57GL001168	49.65	0.0	P54488	YQGFA_BACSU	Uncharacterized protein YqgF OS=Bacillus subtilis (strain 168) GN=yqgF PE=3 SV=1
Bt-GS57GL001169	44.44	3e-29	P37943	LEPP_BACNA	Signal peptidase I P OS=Bacillus subtilis subsp. natto GN=sipP PE=1 SV=1
Bt-GS57GL001171	40.71	2e-11	P59659	MUTX_STRR6	8-oxo-dGTP diphosphatase OS=Streptococcus pneumoniae (strain ATCC BAA-255 / R6) GN=mutX PE=3 SV=1
Bt-GS57GL001177	59.93	7e-107	P25737	LYSP_ECOLI	Lysine-specific permease OS=Escherichia coli (strain K12) GN=lysP PE=1 SV=5
Bt-GS57GL001192	63.64	1e-28	P96728	YWSA_BACSU	Uncharacterized protein YwsA OS=Bacillus subtilis (strain 168) GN=ywsA PE=4 SV=2
Bt-GS57GL001193	43.75	1e-12	Q4L4A4	Y2212_STAHJ	UPF0178 protein SH2212 OS=Staphylococcus haemolyticus (strain JCSC1435) GN=SH2212 PE=3 SV=1
Bt-GS57GL001204	48.08	7e-39	P54562	YQJY_BACSU	Uncharacterized protein YqjY OS=Bacillus subtilis (strain 168) GN=yqjY PE=1 SV=1
Bt-GS57GL001206	44.34	2e-16	P44931	TADA_HAEIN	tRNA-specific adenosine deaminase OS=Haemophilus influenzae (strain ATCC 51907 / DSM 11121 / KW20 / Rd) GN=tadA PE=3 SV=1
Bt-GS57GL001221	45.73	2e-100	Q46306	TETP_CLOPF	Tetracycline resistance protein TetP OS=Clostridium perfringens GN=tetP PE=3 SV=1
Bt-GS57GL001222	53.96	8e-37	P96708	YDGJ_BACSU	Uncharacterized HTH-type transcriptional regulator YdgJ OS=Bacillus subtilis (strain 168) GN=ydgJ PE=3 SV=1
Bt-GS57GL001224	67.96	5e-38	P96707	YDGI_BACSU	Putative NAD(P)H nitroreductase YdgI OS=Bacillus subtilis (strain 168) GN=ydgI PE=3 SV=1
Bt-GS57GL001225	44.32	1e-18	P94425	YCNE_BACSU	Putative monooxygenase YcnE OS=Bacillus subtilis (strain 168) GN=ycnE PE=1 SV=1
Bt-GS57GL001242	93.94	5e-49	Q6HH75	KPTA_BACHK	Probable RNA 2'-phosphotransferase OS=Bacillus thuringiensis subsp. konkukian (strain 97-27) GN=kptA PE=3 SV=1
Bt-GS57GL001249	46.56	3e-78	P94474	YEAC_BACSU	Uncharacterized protein YeaC OS=Bacillus subtilis (strain 168) GN=yeaC PE=3 SV=2
Bt-GS57GL001257	97.96	0.0	Q81BX6	Y3012_BACCR	Putative adenine deaminase BC_3012 OS=Bacillus cereus (strain ATCC 14579 / DSM 31 / JCM 2152 / NBRC 15305 / NCIMB 9373 / NRRL B-3711) GN=BC_3012 PE=3 SV=1
Bt-GS57GL001260	50.35	0.0	P43153	COLA_CLOPE	Microbial collagenase OS=Clostridium perfringens (strain 13 / Type A) GN=colA PE=1 SV=2
Bt-GS57GL001261	42.77	3e-78	O77229	CATA_DICDI	Catalase-A OS=Dictyostelium discoideum GN=catA PE=2 SV=2
Bt-GS57GL001262	44.19	6e-54	Q97GH9	ARGD_CLOAB	Acetylornithine aminotransferase OS=Clostridium acetobutylicum (strain ATCC 824 / DSM 792 / JCM 1419 / LMG 5710 / VKM B-1787) GN=argD PE=3 SV=1
Bt-GS57GL001276	58.24	8e-154	Q7A771	PROP_STAAN	Putative proline/betaine transporter OS=Staphylococcus aureus (strain N315) GN=proP PE=3 SV=1
Bt-GS57GL001280	47.71	5e-78	P94474	YEAC_BACSU	Uncharacterized protein YeaC OS=Bacillus subtilis (strain 168) GN=yeaC PE=3 SV=2
Bt-GS57GL001284	55.56	5e-22	P94533	YSFE_BACSU	Uncharacterized protein YsfE OS=Bacillus subtilis (strain 168) GN=ysfE PE=4 SV=1
Bt-GS57GL001285	50.87	1e-47	O34569	YOAA_BACSU	Uncharacterized N-acetyltransferase YoaA OS=Bacillus subtilis (strain 168) GN=yoaA PE=3 SV=2
Bt-GS57GL001288	91.55	6e-30	O31834	YOZG_BACSU	Uncharacterized HTH-type transcriptional regulator YozG OS=Bacillus subtilis (strain 168) GN=yozG PE=3 SV=1
Bt-GS57GL001289	76.81	1e-50	O31833	YOAS_BACSU	Uncharacterized membrane protein YoaS OS=Bacillus subtilis (strain 168) GN=yoaS PE=4 SV=1
Bt-GS57GL001292	74.46	0.0	P23382	INA_BACTL	Immune inhibitor A OS=Bacillus thuringiensis subsp. alesti GN=ina PE=1 SV=1
Bt-GS57GL001297	67.69	3e-120	P39636	ROCC_BACSU	Amino-acid permease RocC OS=Bacillus subtilis (strain 168) GN=rocC PE=2 SV=1
Bt-GS57GL001300	54.15	6e-65	P54551	YQJN_BACSU	Uncharacterized protein YqjN OS=Bacillus subtilis (strain 168) GN=yqjN PE=4 SV=2
Bt-GS57GL001303	53.18	2e-80	P0A9L9	P5CR_SHIFL	Pyrroline-5-carboxylate reductase OS=Shigella flexneri GN=proC PE=3 SV=1
Bt-GS57GL001304	99.46	0.0	B7ILK2	PROB_BACC2	Glutamate 5-kinase OS=Bacillus cereus (strain G9842) GN=proB PE=3 SV=1
Bt-GS57GL001305	99.28	0.0	B7ILK1	PROA_BACC2	Gamma-glutamyl phosphate reductase OS=Bacillus cereus (strain G9842) GN=proA PE=3 SV=1
Bt-GS57GL001309	72.57	7e-91	P42312	NUPG_BACSU	Purine nucleoside transport protein NupG OS=Bacillus subtilis (strain 168) GN=nupG PE=1 SV=2
Bt-GS57GL001315	58.33	4e-32	O31534	HMOA_BACSU	Heme-degrading monooxygenase HmoA OS=Bacillus subtilis (strain 168) GN=hmoA PE=1 SV=2
Bt-GS57GL001318	43.89	3e-61	Q9CLF7	Y1278_PASMU	Uncharacterized aldolase PM1278 OS=Pasteurella multocida (strain Pm70) GN=PM1278 PE=3 SV=1
Bt-GS57GL001320	54.74	5e-172	A1JJ57	LSRK_YERE8	Autoinducer-2 kinase OS=Yersinia enterocolitica serotype O:8 / biotype 1B (strain NCTC 13174 / 8081) GN=lsrK PE=3 SV=2
Bt-GS57GL001322	41.01	9e-117	Q2PBM3	LSRA_PHOTE	Autoinducer 2 import ATP-binding protein LsrA OS=Photorhabdus temperata GN=lsrA PE=3 SV=1
Bt-GS57GL001323	44.95	4e-71	Q2PBL9	LSRC_PHOLU	Autoinducer 2 import system permease protein LsrC OS=Photorhabdus luminescens GN=lsrC PE=3 SV=1
Bt-GS57GL001324	44.15	4e-56	A1JJ53	LSRD_YERE8	Autoinducer 2 import system permease protein LsrD OS=Yersinia enterocolitica serotype O:8 / biotype 1B (strain NCTC 13174 / 8081) GN=lsrD PE=3 SV=1
Bt-GS57GL001325	63.51	2e-70	B1LF99	LSRB_ECOSM	Autoinducer 2-binding protein LsrB OS=Escherichia coli (strain SMS-3-5 / SECEC) GN=lsrB PE=3 SV=1
Bt-GS57GL001327	100.00	3e-164	B7H655	MQO_BACC4	Probable malate:quinone oxidoreductase OS=Bacillus cereus (strain B4264) GN=mqo PE=3 SV=1
Bt-GS57GL001340	42.62	4e-09	P14510	KANR_RHIRD	Kanamycin resistance protein (Fragment) OS=Rhizobium radiobacter PE=3 SV=1
Bt-GS57GL001343	48.14	4e-102	P0A3U1	LTRA_LACLM	Group II intron-encoded protein LtrA OS=Lactococcus lactis subsp. cremoris (strain MG1363) GN=ltrA PE=1 SV=1
Bt-GS57GL001357	98.97	5e-167	Q81C42	AROC2_BACCR	Chorismate synthase 2 OS=Bacillus cereus (strain ATCC 14579 / DSM 31 / JCM 2152 / NBRC 15305 / NCIMB 9373 / NRRL B-3711) GN=aroC2 PE=3 SV=1
Bt-GS57GL001358	93.27	2e-115	Q736A5	HIS82_BACC1	Histidinol-phosphate aminotransferase 2 OS=Bacillus cereus (strain ATCC 10987 / NRS 248) GN=hisC2 PE=3 SV=1
Bt-GS57GL001360	40.59	3e-33	Q49XG5	TYRA_STAS1	Prephenate dehydrogenase OS=Staphylococcus saprophyticus subsp. saprophyticus (strain ATCC 15305 / DSM 20229) GN=tyrA PE=3 SV=1
Bt-GS57GL001363	99.73	0.0	Q81C45	AROA_BACCR	3-phosphoshikimate 1-carboxyvinyltransferase OS=Bacillus cereus (strain ATCC 14579 / DSM 31 / JCM 2152 / NBRC 15305 / NCIMB 9373 / NRRL B-3711) GN=aroA PE=3 SV=1
Bt-GS57GL001395	45.74	3e-17	O31603	YJBE_BACSU	Uncharacterized membrane protein YjbE OS=Bacillus subtilis (strain 168) GN=yjbE PE=3 SV=1
Bt-GS57GL001399	58.43	3e-22	P37479	YYCE_BACSU	Uncharacterized protein YycE OS=Bacillus subtilis (strain 168) GN=yycE PE=1 SV=1
Bt-GS57GL001408	58.99	6e-93	O34428	YJLA_BACSU	Uncharacterized protein YjlA OS=Bacillus subtilis (strain 168) GN=yjlA PE=4 SV=1
Bt-GS57GL001412	57.25	2e-86	O32003	YOKD_BACSU	SPBc2 prophage-derived aminoglycoside N(3')-acetyltransferase-like protein YokD OS=Bacillus subtilis (strain 168) GN=yokD PE=1 SV=1
Bt-GS57GL001417	98.80	7e-144	Q81C68	SSUB_BACCR	Aliphatic sulfonates import ATP-binding protein SsuB OS=Bacillus cereus (strain ATCC 14579 / DSM 31 / JCM 2152 / NBRC 15305 / NCIMB 9373 / NRRL B-3711) GN=ssuB PE=3 SV=1
Bt-GS57GL001418	54.19	1e-96	P40400	SSUA_BACSU	Putative aliphatic sulfonates-binding protein OS=Bacillus subtilis (strain 168) GN=ssuA PE=2 SV=1
Bt-GS57GL001419	66.80	4e-88	P40401	SSUC_BACSU	Putative aliphatic sulfonates transport permease protein SsuC OS=Bacillus subtilis (strain 168) GN=ssuC PE=2 SV=1
Bt-GS57GL001420	70.83	3e-151	P40402	SSUD_BACSU	Alkanesulfonate monooxygenase OS=Bacillus subtilis (strain 168) GN=ssuD PE=2 SV=2
Bt-GS57GL001423	60.00	3e-59	O32095	YUEF_BACSU	UPF0118 membrane protein YueF OS=Bacillus subtilis (strain 168) GN=yueF PE=3 SV=1
Bt-GS57GL001438	94.87	3e-141	B7IKP3	COAW_BACC2	Type II pantothenate kinase OS=Bacillus cereus (strain G9842) GN=coaW PE=3 SV=1
Bt-GS57GL001439	50.81	3e-33	P42961	YCSD_BACSU	Uncharacterized protein YcsD OS=Bacillus subtilis (strain 168) GN=ycsD PE=3 SV=2
Bt-GS57GL001440	43.19	1e-91	Q3AC10	DAPAT_CARHZ	LL-diaminopimelate aminotransferase OS=Carboxydothermus hydrogenoformans (strain ATCC BAA-161 / DSM 6008 / Z-2901) GN=dapL PE=3 SV=1
Bt-GS57GL001453	58.90	2e-15	O32282	YWZA_BACSU	UPF0410 protein YwzA OS=Bacillus subtilis (strain 168) GN=ywzA PE=3 SV=2
Bt-GS57GL001466	43.67	7e-47	P39132	YHBE_BACSU	Uncharacterized protein YhbE OS=Bacillus subtilis (strain 168) GN=yhbE PE=4 SV=2
Bt-GS57GL001468	59.80	1e-156	P96712	BMR3_BACSU	Multidrug resistance protein 3 OS=Bacillus subtilis (strain 168) GN=bmr3 PE=1 SV=1
Bt-GS57GL001474	40.43	4e-17	Q08313	COTX_BACSU	Spore coat protein X OS=Bacillus subtilis (strain 168) GN=cotX PE=1 SV=1
Bt-GS57GL001477	54.71	1e-54	P19769	INSK_ECOLI	Putative transposase InsK for insertion sequence element IS150 OS=Escherichia coli (strain K12) GN=insK PE=3 SV=2
Bt-GS57GL001491	97.25	5e-119	Q81CB1	PRSA4_BACCR	Foldase protein PrsA 4 OS=Bacillus cereus (strain ATCC 14579 / DSM 31 / JCM 2152 / NBRC 15305 / NCIMB 9373 / NRRL B-3711) GN=prsA4 PE=3 SV=1
Bt-GS57GL001492	98.14	2e-151	Q81CB2	PEPX_BACCR	Putative Xaa-Pro dipeptidyl-peptidase OS=Bacillus cereus (strain ATCC 14579 / DSM 31 / JCM 2152 / NBRC 15305 / NCIMB 9373 / NRRL B-3711) GN=BC_2861 PE=3 SV=1
Bt-GS57GL001506	49.66	7e-70	O34508	AEEP_BACSU	L-Ala-D/L-Glu epimerase OS=Bacillus subtilis (strain 168) GN=ykfB PE=1 SV=1
Bt-GS57GL001508	41.36	5e-66	O35010	YKFC_BACSU	Gamma-D-glutamyl-L-lysine endopeptidase OS=Bacillus subtilis (strain 168) GN=ykfC PE=1 SV=2
Bt-GS57GL001511	42.86	1e-09	P05332	YP20_BACLI	Uncharacterized N-acetyltransferase p20 OS=Bacillus licheniformis GN=p20 PE=3 SV=1
Bt-GS57GL001512	46.63	2e-101	P39578	DLTD_BACSU	Protein DltD OS=Bacillus subtilis (strain 168) GN=dltD PE=1 SV=1
Bt-GS57GL001515	65.12	1e-25	O31823	YNGC_BACSU	Uncharacterized membrane protein YngC OS=Bacillus subtilis (strain 168) GN=yngC PE=3 SV=1
Bt-GS57GL001524	48.87	3e-75	O85057	LIHY_GEOSE	Limonene hydroxylase OS=Geobacillus stearothermophilus PE=1 SV=1
Bt-GS57GL001526	90.43	0.0	Q81PH1	Y2834_BACAN	Uncharacterized protein BA_2834/GBAA_2834/BAS2643 OS=Bacillus anthracis GN=BA_2834 PE=1 SV=1
Bt-GS57GL001530	61.34	0.0	O34660	ALDH4_BACSU	Putative aldehyde dehydrogenase DhaS OS=Bacillus subtilis (strain 168) GN=dhaS PE=3 SV=1
Bt-GS57GL001531	57.85	2e-152	O32060	YRBD_BACSU	Putative sodium/proton-dependent alanine carrier protein YrbD OS=Bacillus subtilis (strain 168) GN=yrbD PE=3 SV=2
Bt-GS57GL001532	55.46	5e-29	O32166	YURZ_BACSU	Uncharacterized protein YurZ OS=Bacillus subtilis (strain 168) GN=yurZ PE=4 SV=1
Bt-GS57GL001536	49.50	4e-45	Q6LKG5	GBPA_PHOPR	GlcNAc-binding protein A OS=Photobacterium profundum GN=gbpA PE=3 SV=1
Bt-GS57GL001537	99.66	4e-168	Q81CE5	PPAC_BACCR	Probable manganese-dependent inorganic pyrophosphatase OS=Bacillus cereus (strain ATCC 14579 / DSM 31 / JCM 2152 / NBRC 15305 / NCIMB 9373 / NRRL B-3711) GN=ppaC PE=3 SV=1
Bt-GS57GL001539	46.46	9e-30	O31547	YFJM_BACSU	Uncharacterized protein YfjM OS=Bacillus subtilis (strain 168) GN=yfjM PE=4 SV=1
Bt-GS57GL001544	41.72	2e-29	O05086	Y1721_HAEIN	Uncharacterized transposase-like protein HI_1721 OS=Haemophilus influenzae (strain ATCC 51907 / DSM 11121 / KW20 / Rd) GN=HI_1721 PE=3 SV=1
Bt-GS57GL001553	61.10	2e-143	O34748	RECQ_BACSU	Probable ATP-dependent DNA helicase RecQ OS=Bacillus subtilis (strain 168) GN=recQ PE=3 SV=1
Bt-GS57GL001555	44.29	2e-06	Q4H4F0	BTRG_BACCI	Gamma-L-glutamyl-butirosin B gamma-glutamyl cyclotransferase OS=Bacillus circulans GN=btrG PE=1 SV=1
Bt-GS57GL001567	40.36	4e-35	P76112	MNAT_ECOLI	L-amino acid N-acyltransferase MnaT OS=Escherichia coli (strain K12) GN=mnaT PE=1 SV=1
Bt-GS57GL001576	68.42	5e-38	O35027	YJGA_BACSU	Uncharacterized membrane protein YjgA OS=Bacillus subtilis (strain 168) GN=yjgA PE=4 SV=1
Bt-GS57GL001581	45.00	2e-47	Q8EHY2	GBPA_SHEON	GlcNAc-binding protein A OS=Shewanella oneidensis (strain MR-1) GN=gbpA PE=3 SV=2
Bt-GS57GL001582	59.57	5e-45	P37500	ATSE_BACSU	Putative acetyltransferase BSU40680 OS=Bacillus subtilis (strain 168) GN=yybD PE=3 SV=1
Bt-GS57GL001583	96.82	9e-122	Q81CG8	RPIA_BACCR	Ribose-5-phosphate isomerase A OS=Bacillus cereus (strain ATCC 14579 / DSM 31 / JCM 2152 / NBRC 15305 / NCIMB 9373 / NRRL B-3711) GN=rpiA PE=3 SV=1
Bt-GS57GL001586	99.48	2e-109	Q6HHU9	CLPP1_BACHK	ATP-dependent Clp protease proteolytic subunit 1 OS=Bacillus thuringiensis subsp. konkukian (strain 97-27) GN=clpP1 PE=3 SV=1
Bt-GS57GL001587	40.00	2e-29	Q9RR44	GBUC_LISM4	Glycine betaine/carnitine transport binding protein GbuC OS=Listeria monocytogenes serotype 1/2a (strain 10403S) GN=gbuC PE=1 SV=2
Bt-GS57GL001588	63.33	2e-145	P46920	OPUAA_BACSU	Glycine betaine transport ATP-binding protein OpuAA OS=Bacillus subtilis (strain 168) GN=opuAA PE=1 SV=3
Bt-GS57GL001589	71.12	2e-71	P46921	OPUAB_BACSU	Glycine betaine transport system permease protein OpuAB OS=Bacillus subtilis (strain 168) GN=opuAB PE=1 SV=1
Bt-GS57GL001590	48.94	5e-06	O31653	YKZH_BACSU	Uncharacterized protein YkzH OS=Bacillus subtilis (strain 168) GN=ykzH PE=4 SV=1
Bt-GS57GL001598	50.18	2e-74	P37959	YUSZ_BACSU	Uncharacterized oxidoreductase YusZ OS=Bacillus subtilis (strain 168) GN=yusZ PE=3 SV=2
Bt-GS57GL001603	76.44	1e-153	O31404	ACOA_BACSU	Acetoin:2,6-dichlorophenolindophenol oxidoreductase subunit alpha OS=Bacillus subtilis (strain 168) GN=acoA PE=2 SV=2
Bt-GS57GL001604	82.39	2e-159	O34591	ACOB_BACSU	Acetoin:2,6-dichlorophenolindophenol oxidoreductase subunit beta OS=Bacillus subtilis (strain 168) GN=acoB PE=3 SV=3
Bt-GS57GL001605	56.78	3e-124	O31550	ACOC_BACSU	Dihydrolipoyllysine-residue acetyltransferase component of acetoin cleaving system OS=Bacillus subtilis (strain 168) GN=acoC PE=3 SV=1
Bt-GS57GL001606	57.99	9e-153	O34324	DLDH3_BACSU	Dihydrolipoyl dehydrogenase OS=Bacillus subtilis (strain 168) GN=acoL PE=3 SV=1
Bt-GS57GL001617	53.23	2e-77	P0A3U1	LTRA_LACLM	Group II intron-encoded protein LtrA OS=Lactococcus lactis subsp. cremoris (strain MG1363) GN=ltrA PE=1 SV=1
Bt-GS57GL001622	47.27	1e-62	P26047	STC_CLOBE	Signal-transduction and transcriptional-control protein OS=Clostridium beijerinckii GN=stc PE=3 SV=3
Bt-GS57GL001634	99.27	8e-161	Q81CK0	KYNU_BACCR	Kynureninase OS=Bacillus cereus (strain ATCC 14579 / DSM 31 / JCM 2152 / NBRC 15305 / NCIMB 9373 / NRRL B-3711) GN=kynU PE=3 SV=1
Bt-GS57GL001636	98.56	2e-115	Q81CK1	KYNB_BACCR	Kynurenine formamidase OS=Bacillus cereus (strain ATCC 14579 / DSM 31 / JCM 2152 / NBRC 15305 / NCIMB 9373 / NRRL B-3711) GN=kynB PE=1 SV=1
Bt-GS57GL001637	99.28	2e-162	A0REX0	T23O_BACAH	Tryptophan 2,3-dioxygenase OS=Bacillus thuringiensis (strain Al Hakam) GN=kynA PE=3 SV=1
Bt-GS57GL001641	99.61	3e-149	P0A3V0	SLEB_BACCR	Spore cortex-lytic enzyme OS=Bacillus cereus (strain ATCC 14579 / DSM 31 / JCM 2152 / NBRC 15305 / NCIMB 9373 / NRRL B-3711) GN=sleB PE=1 SV=1
Bt-GS57GL001642	57.37	1e-154	P38490	YPEB_BACSU	Sporulation protein YpeB OS=Bacillus subtilis (strain 168) GN=ypeB PE=1 SV=2
Bt-GS57GL001643	48.47	9e-44	O07634	YLAJ_BACSU	Uncharacterized lipoprotein YlaJ OS=Bacillus subtilis (strain 168) GN=ylaJ PE=3 SV=1
Bt-GS57GL001645	42.04	3e-24	Q45583	YBBJ_BACSU	Uncharacterized N-acetyltransferase YbbJ OS=Bacillus subtilis (strain 168) GN=ybbJ PE=3 SV=2
Bt-GS57GL001657	71.08	5e-170	Q05207	SECY_BACLD	Protein translocase subunit SecY OS=Bacillus licheniformis (strain ATCC 14580 / DSM 13 / JCM 2505 / NBRC 12200 / NCIMB 9375 / NRRL NRS-1264 / Gibson 46) GN=secY PE=3 SV=2
Bt-GS57GL001667	42.73	1e-50	P29148	NPRE_PAEPO	Bacillolysin OS=Paenibacillus polymyxa GN=npr PE=1 SV=1
Bt-GS57GL001668	43.08	9e-126	O33840	PULA_THEMA	Pullulanase OS=Thermotoga maritima (strain ATCC 43589 / MSB8 / DSM 3109 / JCM 10099) GN=pulA PE=1 SV=2
Bt-GS57GL001675	70.43	1e-45	O34715	YDJC_BACSU	Uncharacterized protein YdjC OS=Bacillus subtilis (strain 168) GN=ydjC PE=4 SV=1
Bt-GS57GL001678	56.76	7e-73	P94411	YCLH_BACSU	Uncharacterized ABC transporter ATP-binding protein YclH OS=Bacillus subtilis (strain 168) GN=yclH PE=3 SV=1
Bt-GS57GL001685	42.92	1e-48	Q47744	VANR_ENTFA	Regulatory protein VanRB OS=Enterococcus faecalis (strain ATCC 700802 / V583) GN=vanRB PE=3 SV=1
Bt-GS57GL001693	71.14	1e-80	O32159	YURR_BACSU	Uncharacterized oxidoreductase YurR OS=Bacillus subtilis (strain 168) GN=yurR PE=3 SV=1
Bt-GS57GL001694	67.50	5e-59	O32159	YURR_BACSU	Uncharacterized oxidoreductase YurR OS=Bacillus subtilis (strain 168) GN=yurR PE=3 SV=1
Bt-GS57GL001698	76.54	2e-29	O32158	YURQ_BACSU	Uncharacterized protein YurQ OS=Bacillus subtilis (strain 168) GN=yurQ PE=3 SV=1
Bt-GS57GL001700	46.30	4e-19	Q87SL0	UPPP_VIBPA	Undecaprenyl-diphosphatase OS=Vibrio parahaemolyticus serotype O3:K6 (strain RIMD 2210633) GN=uppP PE=3 SV=1
Bt-GS57GL001702	99.20	2e-68	B7H841	Y2719_BACC4	Putative metal-dependent hydrolase BCB4264_A2719 OS=Bacillus cereus (strain B4264) GN=BCB4264_A2719 PE=3 SV=1
Bt-GS57GL001704	62.30	7e-40	O34593	YJQA_BACSU	Uncharacterized protein YjqA OS=Bacillus subtilis (strain 168) GN=yjqA PE=4 SV=1
Bt-GS57GL001710	43.28	8e-53	P96719	YWQG_BACSU	Uncharacterized protein YwqG OS=Bacillus subtilis (strain 168) GN=ywqG PE=1 SV=1
Bt-GS57GL001722	43.12	1e-61	P37662	YHJX_ECOLI	Uncharacterized MFS-type transporter YhjX OS=Escherichia coli (strain K12) GN=yhjX PE=1 SV=1
Bt-GS57GL001724	43.09	3e-41	Q45129	Y4209_BACPE	Uncharacterized protein BpOF4_21049 OS=Bacillus pseudofirmus (strain OF4) GN=BpOF4_21049 PE=4 SV=2
Bt-GS57GL001733	83.44	8e-150	P29019	GUN_BACSZ	Endoglucanase OS=Bacillus sp. (strain KSM-330) PE=1 SV=1
Bt-GS57GL001734	54.37	4e-75	P96680	YDFC_BACSU	Uncharacterized transporter YdfC OS=Bacillus subtilis (strain 168) GN=ydfC PE=3 SV=1
Bt-GS57GL001735	61.28	3e-149	P96681	YDFD_BACSU	Uncharacterized HTH-type transcriptional regulator YdfD OS=Bacillus subtilis (strain 168) GN=ydfD PE=3 SV=1
Bt-GS57GL001738	49.66	1e-78	P37965	GLPQ_BACSU	Glycerophosphoryl diester phosphodiesterase OS=Bacillus subtilis (strain 168) GN=glpQ PE=3 SV=1
Bt-GS57GL001742	60.84	6e-136	Q797E3	PBUE_BACSU	Purine efflux pump PbuE OS=Bacillus subtilis (strain 168) GN=pbuE PE=1 SV=1
Bt-GS57GL001762	60.53	5e-91	O35017	YOGA_BACSU	Uncharacterized zinc-type alcohol dehydrogenase-like protein YogA OS=Bacillus subtilis (strain 168) GN=yogA PE=3 SV=1
Bt-GS57GL001764	45.06	1e-54	Q7A0W5	ARLS_STAAW	Signal transduction histidine-protein kinase ArlS OS=Staphylococcus aureus (strain MW2) GN=arlS PE=3 SV=1
Bt-GS57GL001766	51.34	7e-64	Q4L6C6	ARLR_STAHJ	Response regulator ArlR OS=Staphylococcus haemolyticus (strain JCSC1435) GN=arlR PE=3 SV=1
Bt-GS57GL001769	90.14	2e-30	P62185	GERPF_BACCR	Probable spore germination protein GerPF OS=Bacillus cereus (strain ATCC 14579 / DSM 31 / JCM 2152 / NBRC 15305 / NCIMB 9373 / NRRL B-3711) GN=gerPF PE=3 SV=1
Bt-GS57GL001779	42.86	3e-40	Q08430	KINB_BACSU	Sporulation kinase B OS=Bacillus subtilis (strain 168) GN=kinB PE=3 SV=4
Bt-GS57GL001783	40.91	7e-31	Q8TIX0	Y4020_METAC	Putative ABC transporter ATP-binding protein MA_4020 OS=Methanosarcina acetivorans (strain ATCC 35395 / DSM 2834 / JCM 12185 / C2A) GN=MA_4020 PE=3 SV=1
Bt-GS57GL001784	94.76	4e-146	Q81CT8	Y2655_BACCR	Putative ABC transporter ATP-binding protein BC_2655 OS=Bacillus cereus (strain ATCC 14579 / DSM 31 / JCM 2152 / NBRC 15305 / NCIMB 9373 / NRRL B-3711) GN=BC_2655 PE=3 SV=2
Bt-GS57GL001785	98.35	4e-93	B7H7Y7	Y2665_BACC4	UPF0397 protein BCB4264_A2665 OS=Bacillus cereus (strain B4264) GN=BCB4264_A2665 PE=3 SV=1
Bt-GS57GL001787	54.34	5e-127	O05496	YDHE_BACSU	Uncharacterized UDP-glucosyltransferase YdhE OS=Bacillus subtilis (strain 168) GN=ydhE PE=3 SV=2
Bt-GS57GL001790	51.88	0.0	P54488	YQGFA_BACSU	Uncharacterized protein YqgF OS=Bacillus subtilis (strain 168) GN=yqgF PE=3 SV=1
Bt-GS57GL001791	42.33	4e-59	P16497	KINA_BACSU	Sporulation kinase A OS=Bacillus subtilis (strain 168) GN=kinA PE=1 SV=2
Bt-GS57GL001795	47.64	1e-109	Q06069	CPXM_BACME	Cytochrome P450(MEG) OS=Bacillus megaterium GN=cyp106A2 PE=1 SV=1
Bt-GS57GL001797	65.31	1e-13	C0H3Q2	YTZL_BACSU	Uncharacterized protein YtzL OS=Bacillus subtilis (strain 168) GN=ytzL PE=4 SV=1
Bt-GS57GL001798	62.80	2e-73	P26839	VATA_STAAU	Virginiamycin A acetyltransferase OS=Staphylococcus aureus GN=vat PE=1 SV=2
Bt-GS57GL001800	58.15	3e-139	O08469	CPXY_BACSU	Cytochrome P450 OS=Bacillus subtilis (strain 168) GN=cypA PE=3 SV=1
Bt-GS57GL001808	42.46	7e-130	P0A3U1	LTRA_LACLM	Group II intron-encoded protein LtrA OS=Lactococcus lactis subsp. cremoris (strain MG1363) GN=ltrA PE=1 SV=1
Bt-GS57GL001813	56.25	7e-33	P25052	TENA_BACSU	Aminopyrimidine aminohydrolase OS=Bacillus subtilis (strain 168) GN=tenA PE=1 SV=1
Bt-GS57GL001814	57.00	2e-28	P25052	TENA_BACSU	Aminopyrimidine aminohydrolase OS=Bacillus subtilis (strain 168) GN=tenA PE=1 SV=1
Bt-GS57GL001823	48.11	2e-88	Q5U780	LIP_BACSP	Lipase OS=Bacillus sp. PE=1 SV=3
Bt-GS57GL001830	63.39	5e-95	P42423	YXDL_BACSU	ABC transporter ATP-binding protein YxdL OS=Bacillus subtilis (strain 168) GN=yxdL PE=2 SV=2
Bt-GS57GL001832	66.61	0.0	P39115	EXPZ_BACSU	Nucleotide-binding protein ExpZ OS=Bacillus subtilis (strain 168) GN=expZ PE=3 SV=2
Bt-GS57GL001833	40.98	2e-63	P42422	YXDK_BACSU	Sensor histidine kinase YxdK OS=Bacillus subtilis (strain 168) GN=yxdK PE=3 SV=1
Bt-GS57GL001834	53.15	4e-68	P42421	YXDJ_BACSU	Transcriptional regulatory protein YxdJ OS=Bacillus subtilis (strain 168) GN=yxdJ PE=3 SV=1
Bt-GS57GL001837	58.87	2e-47	P42249	CWLJ_BACSU	Cell wall hydrolase CwlJ OS=Bacillus subtilis (strain 168) GN=cwlJ PE=1 SV=2
Bt-GS57GL001840	41.94	2e-49	O34940	YVRE_BACSU	Putative sugar lactone lactonase YvrE OS=Bacillus subtilis (strain 168) GN=yvrE PE=3 SV=1
Bt-GS57GL001843	73.47	1e-86	O34947	YOAZ_BACSU	Uncharacterized protease YoaZ OS=Bacillus subtilis (strain 168) GN=yoaZ PE=3 SV=1
Bt-GS57GL001852	56.08	9e-151	Q08792	YCXD_BACSU	Uncharacterized HTH-type transcriptional regulator YcxD OS=Bacillus subtilis (strain 168) GN=ycxD PE=3 SV=1
Bt-GS57GL001862	40.46	2e-22	O32183	YUSQ_BACSU	Probable tautomerase YusQ OS=Bacillus subtilis (strain 168) GN=yusQ PE=3 SV=1
Bt-GS57GL001878	47.65	1e-35	Q04731	YPEC_LACLC	Uncharacterized protein in pepC 5'region (Fragment) OS=Lactococcus lactis subsp. cremoris PE=4 SV=1
Bt-GS57GL001879	46.55	1e-56	Q06239	VANR_ENTFC	Regulatory protein VanR OS=Enterococcus faecium GN=vanR PE=3 SV=1
Bt-GS57GL001889	40.75	7e-122	C1AA44	ACSA_GEMAT	Acetyl-coenzyme A synthetase OS=Gemmatimonas aurantiaca (strain T-27 / DSM 14586 / JCM 11422 / NBRC 100505) GN=acsA PE=3 SV=1
Bt-GS57GL001890	76.25	0.0	O31825	YNGE_BACSU	Uncharacterized carboxylase YngE OS=Bacillus subtilis (strain 168) GN=yngE PE=3 SV=2
Bt-GS57GL001891	63.56	2e-82	O34893	YNGF_BACSU	Putative enoyl-CoA hydratase/isomerase YngF OS=Bacillus subtilis (strain 168) GN=yngF PE=3 SV=1
Bt-GS57GL001892	55.33	1e-94	O34873	HMGCL_BACSU	Hydroxymethylglutaryl-CoA lyase YngG OS=Bacillus subtilis (strain 168) GN=yngG PE=1 SV=1
Bt-GS57GL001893	59.09	5e-16	C0H419	BLAP_BACSU	Biotin/lipoyl attachment protein OS=Bacillus subtilis (strain 168) GN=yngHB PE=1 SV=1
Bt-GS57GL001894	65.77	3e-169	O34544	ACCC2_BACSU	Biotin carboxylase 2 OS=Bacillus subtilis (strain 168) GN=accC2 PE=3 SV=1
Bt-GS57GL001895	74.87	2e-171	O34421	ACDC_BACSU	Probable acyl-CoA dehydrogenase YngJ OS=Bacillus subtilis (strain 168) GN=yngJ PE=3 SV=1
Bt-GS57GL001900	41.44	1e-45	P94440	YFIL_BACSU	Uncharacterized ABC transporter ATP-binding protein YfiL OS=Bacillus subtilis (strain 168) GN=yfiL PE=3 SV=2
Bt-GS57GL001902	74.81	1e-113	P96672	YDEO_BACSU	UPF0750 membrane protein YdeO OS=Bacillus subtilis (strain 168) GN=ydeO PE=3 SV=1
Bt-GS57GL001904	97.09	3e-176	Q45726	BLAC_BACTU	Beta-lactamase OS=Bacillus thuringiensis GN=bla PE=3 SV=1
Bt-GS57GL001905	50.22	1e-179	P54488	YQGFA_BACSU	Uncharacterized protein YqgF OS=Bacillus subtilis (strain 168) GN=yqgF PE=3 SV=1
Bt-GS57GL001912	43.70	3e-83	P42971	PBPC_BACSU	Penicillin-binding protein 3 OS=Bacillus subtilis (strain 168) GN=pbpC PE=3 SV=1
Bt-GS57GL001926	50.68	1e-129	Q54VQ5	GADA_DICDI	Glutamate decarboxylase A OS=Dictyostelium discoideum GN=gadA PE=2 SV=1
Bt-GS57GL001928	82.75	4e-172	P37956	SPL_BACSU	Spore photoproduct lyase OS=Bacillus subtilis (strain 168) GN=splB PE=1 SV=1
Bt-GS57GL001929	46.38	1e-12	P37955	SPLA_BACSU	Transcriptional regulator SplA OS=Bacillus subtilis (strain 168) GN=splA PE=4 SV=1
Bt-GS57GL001933	49.88	2e-116	P0AAD6	SDAC_ECOLI	Serine transporter OS=Escherichia coli (strain K12) GN=sdaC PE=1 SV=1
Bt-GS57GL001934	56.99	2e-87	O34607	SDHAA_BACSU	Probable L-serine dehydratase, alpha chain OS=Bacillus subtilis (strain 168) GN=sdaAA PE=3 SV=1
Bt-GS57GL001935	48.95	2e-31	O34635	SDHAB_BACSU	Probable L-serine dehydratase, beta chain OS=Bacillus subtilis (strain 168) GN=sdaAB PE=3 SV=1
Bt-GS57GL001943	44.70	3e-164	O05272	ASNO_BACSU	Asparagine synthetase [glutamine-hydrolyzing] 3 OS=Bacillus subtilis (strain 168) GN=asnO PE=1 SV=3
Bt-GS57GL001945	42.78	1e-37	O07596	YHEN_BACSU	Putative polysaccharide deacetylase YheN OS=Bacillus subtilis (strain 168) GN=yheN PE=3 SV=1
Bt-GS57GL001959	69.77	8e-66	P80172	HBLA_BACCE	Hemolysin BL-binding component OS=Bacillus cereus GN=hblA PE=1 SV=2
Bt-GS57GL001960	69.36	6e-64	P80172	HBLA_BACCE	Hemolysin BL-binding component OS=Bacillus cereus GN=hblA PE=1 SV=2
Bt-GS57GL001966	96.44	0.0	P12250	T231C_BACTB	Transposase for insertion sequence element IS231C OS=Bacillus thuringiensis subsp. berliner PE=3 SV=1
Bt-GS57GL001967	48.39	5e-58	P94576	YWOF_BACSU	Uncharacterized protein YwoF OS=Bacillus subtilis (strain 168) GN=ywoF PE=3 SV=1
Bt-GS57GL001969	59.76	2e-23	O31178	PAGR_BACAN	Transcriptional repressor PagR OS=Bacillus anthracis GN=pagR PE=1 SV=1
Bt-GS57GL001971	48.95	0.0	P0ABB8	ATMA_ECOLI	Magnesium-transporting ATPase, P-type 1 OS=Escherichia coli (strain K12) GN=mgtA PE=1 SV=1
Bt-GS57GL001974	82.74	3e-79	P94482	YNAD_BACSU	Uncharacterized N-acetyltransferase YnaD OS=Bacillus subtilis (strain 168) GN=ynaD PE=3 SV=1
Bt-GS57GL001975	52.45	5e-53	O34636	YOCA_BACSU	Uncharacterized membrane protein YocA OS=Bacillus subtilis (strain 168) GN=yocA PE=4 SV=1
Bt-GS57GL001978	86.02	8e-160	P06548	BLA3_BACCE	Beta-lactamase 3 OS=Bacillus cereus GN=blaZ PE=1 SV=1
Bt-GS57GL001981	44.64	1e-16	P51831	FABG_BACSU	3-oxoacyl-[acyl-carrier-protein] reductase FabG OS=Bacillus subtilis (strain 168) GN=fabG PE=3 SV=3
Bt-GS57GL001983	42.64	2e-46	P39135	SFP_BACSU	4'-phosphopantetheinyl transferase sfp OS=Bacillus subtilis (strain 168) GN=sfp PE=1 SV=2
Bt-GS57GL001985	40.24	3e-97	P09095	TYCA_BREPA	Tyrocidine synthase 1 OS=Brevibacillus parabrevis GN=tycA PE=1 SV=2
Bt-GS57GL001990	40.14	1e-114	P0C061	GRSA_ANEMI	Gramicidin S synthase 1 OS=Aneurinibacillus migulanus GN=grsA PE=1 SV=1
Bt-GS57GL002001	51.26	2e-117	P08750	DACA_BACSU	D-alanyl-D-alanine carboxypeptidase DacA OS=Bacillus subtilis (strain 168) GN=dacA PE=1 SV=3
Bt-GS57GL002002	43.41	7e-40	P23364	CAT4_AGRFC	Chloramphenicol acetyltransferase OS=Agrobacterium fabrum (strain C58 / ATCC 33970) GN=cat PE=3 SV=1
Bt-GS57GL002003	49.19	7e-66	P46490	Y198_HAEIN	UPF0721 transmembrane protein HI_0198 OS=Haemophilus influenzae (strain ATCC 51907 / DSM 11121 / KW20 / Rd) GN=HI_0198 PE=3 SV=2
Bt-GS57GL002005	50.55	1e-23	P08874	ABRB_BACSU	Transition state regulatory protein AbrB OS=Bacillus subtilis (strain 168) GN=abrB PE=1 SV=1
Bt-GS57GL002012	100.00	2e-25	Q81DD0	SP2SB_BACCR	Stage II sporulation protein SB OS=Bacillus cereus (strain ATCC 14579 / DSM 31 / JCM 2152 / NBRC 15305 / NCIMB 9373 / NRRL B-3711) GN=spoIISB PE=1 SV=1
Bt-GS57GL002014	100.00	2e-139	Q81DD1	SP2SA_BACCR	Stage II sporulation protein SA OS=Bacillus cereus (strain ATCC 14579 / DSM 31 / JCM 2152 / NBRC 15305 / NCIMB 9373 / NRRL B-3711) GN=spoIISA PE=1 SV=1
Bt-GS57GL002015	100.00	3e-142	Q81DD2	GPMA_BACCR	2,3-bisphosphoglycerate-dependent phosphoglycerate mutase OS=Bacillus cereus (strain ATCC 14579 / DSM 31 / JCM 2152 / NBRC 15305 / NCIMB 9373 / NRRL B-3711) GN=gpmA PE=3 SV=1
Bt-GS57GL002017	40.86	1e-127	P23234	DCIP_ENTCL	Indole-3-pyruvate decarboxylase OS=Enterobacter cloacae GN=ipdC PE=1 SV=1
Bt-GS57GL002018	55.56	3e-80	P70976	YBAJ_BACSU	Uncharacterized methyltransferase YbaJ OS=Bacillus subtilis (strain 168) GN=ybaJ PE=3 SV=2
Bt-GS57GL002022	42.46	4e-130	P0A3U1	LTRA_LACLM	Group II intron-encoded protein LtrA OS=Lactococcus lactis subsp. cremoris (strain MG1363) GN=ltrA PE=1 SV=1
Bt-GS57GL002025	40.23	8e-08	P32398	YHGD_BACSU	Uncharacterized HTH-type transcriptional regulator YhgD OS=Bacillus subtilis (strain 168) GN=yhgD PE=3 SV=1
Bt-GS57GL002029	98.03	0.0	Q81DF9	CSHE_BACCR	DEAD-box ATP-dependent RNA helicase CshE OS=Bacillus cereus (strain ATCC 14579 / DSM 31 / JCM 2152 / NBRC 15305 / NCIMB 9373 / NRRL B-3711) GN=cshE PE=2 SV=1
Bt-GS57GL002037	62.03	8e-106	Q7A5L8	TDCB_STAAN	L-threonine dehydratase catabolic TdcB OS=Staphylococcus aureus (strain N315) GN=tdcB PE=1 SV=1
Bt-GS57GL002039	92.47	1e-94	Q63BB0	PLSY1_BACCZ	Glycerol-3-phosphate acyltransferase 1 OS=Bacillus cereus (strain ZK / E33L) GN=plsY1 PE=3 SV=1
Bt-GS57GL002041	91.19	8e-84	A9VFV1	ANMK_BACWK	Anhydro-N-acetylmuramic acid kinase OS=Bacillus weihenstephanensis (strain KBAB4) GN=anmK PE=3 SV=1
Bt-GS57GL002043	41.94	3e-67	P39584	YWBA_BACSU	Putative permease IIC component YwbA OS=Bacillus subtilis (strain 168) GN=ywbA PE=3 SV=1
Bt-GS57GL002046	67.08	0.0	O35015	YNGK_BACSU	UPF0748 protein YngK OS=Bacillus subtilis (strain 168) GN=yngK PE=3 SV=1
Bt-GS57GL002066	41.30	1e-12	P0C862	C1T9A_HUMAN	Complement C1q and tumor necrosis factor-related protein 9A OS=Homo sapiens GN=C1QTNF9 PE=1 SV=1
Bt-GS57GL002073	46.28	6e-151	Q9WYC4	Y288_THEMA	Uncharacterized ABC transporter ATP-binding protein TM_0288 OS=Thermotoga maritima (strain ATCC 43589 / MSB8 / DSM 3109 / JCM 10099) GN=TM_0288 PE=1 SV=1
Bt-GS57GL002080	55.29	1e-63	O34542	YFLK_BACSU	Uncharacterized protein YflK OS=Bacillus subtilis (strain 168) GN=yflK PE=3 SV=1
Bt-GS57GL002086	63.46	3e-115	Q04797	DHAS_BACSU	Aspartate-semialdehyde dehydrogenase OS=Bacillus subtilis (strain 168) GN=asd PE=1 SV=1
Bt-GS57GL002092	100.00	1e-31	Q81DK5	CSPE_BACCR	Cold shock-like protein CspE OS=Bacillus cereus (strain ATCC 14579 / DSM 31 / JCM 2152 / NBRC 15305 / NCIMB 9373 / NRRL B-3711) GN=cspE PE=3 SV=1
Bt-GS57GL002093	47.46	2e-08	O34759	YDJO_BACSU	Uncharacterized protein YdjO OS=Bacillus subtilis (strain 168) GN=ydjO PE=4 SV=1
Bt-GS57GL002094	48.08	7e-24	O34569	YOAA_BACSU	Uncharacterized N-acetyltransferase YoaA OS=Bacillus subtilis (strain 168) GN=yoaA PE=3 SV=2
Bt-GS57GL002105	55.56	3e-70	P26825	CAT1_CLOPF	Chloramphenicol acetyltransferase OS=Clostridium perfringens GN=catQ PE=3 SV=1
Bt-GS57GL002117	55.48	1e-32	P37501	YYBC_BACSU	Uncharacterized protein YybC OS=Bacillus subtilis (strain 168) GN=yybC PE=4 SV=1
Bt-GS57GL002123	54.32	0.0	P96591	YDAP_BACSU	Putative thiamine pyrophosphate-containing protein YdaP OS=Bacillus subtilis (strain 168) GN=ydaP PE=2 SV=1
Bt-GS57GL002127	50.81	9e-71	O34697	BCEA_BACSU	Bacitracin export ATP-binding protein BceA OS=Bacillus subtilis (strain 168) GN=bceA PE=2 SV=1
Bt-GS57GL002128	67.14	0.0	P18256	SYT2_BACSU	Threonine--tRNA ligase 2 OS=Bacillus subtilis (strain 168) GN=thrZ PE=2 SV=2
Bt-GS57GL002129	58.77	1e-67	P32684	RLUF_ECOLI	Ribosomal large subunit pseudouridine synthase F OS=Escherichia coli (strain K12) GN=rluF PE=1 SV=1
Bt-GS57GL002133	56.28	6e-126	Q6LX42	AGCS_METMP	Sodium/alanine symporter AgcS OS=Methanococcus maripaludis (strain S2 / LL) GN=agcS PE=3 SV=1
Bt-GS57GL002134	74.64	3e-104	P04072	THET_THEVU	Thermitase OS=Thermoactinomyces vulgaris PE=1 SV=1
Bt-GS57GL002135	42.61	7e-24	Q02886	DINB_BACSU	Protein DinB OS=Bacillus subtilis (strain 168) GN=dinB PE=3 SV=2
Bt-GS57GL002137	73.03	5e-32	P08821	DBH1_BACSU	DNA-binding protein HU 1 OS=Bacillus subtilis (strain 168) GN=hupA PE=1 SV=2
Bt-GS57GL002141	60.00	4e-18	C0H3Q6	YBDZ_BACSU	Uncharacterized protein YbdZ OS=Bacillus subtilis (strain 168) GN=ybdZ PE=4 SV=1
Bt-GS57GL002144	60.19	0.0	P45745	DHBF_BACSU	Dimodular nonribosomal peptide synthase OS=Bacillus subtilis (strain 168) GN=dhbF PE=1 SV=4
Bt-GS57GL002145	57.54	1e-95	P45743	DHBB_BACSU	Isochorismatase OS=Bacillus subtilis (strain 168) GN=dhbB PE=1 SV=1
Bt-GS57GL002146	71.35	0.0	P40871	DHBE_BACSU	2,3-dihydroxybenzoate-AMP ligase OS=Bacillus subtilis (strain 168) GN=dhbE PE=1 SV=2
Bt-GS57GL002147	59.09	6e-126	P45744	DHBC_BACSU	Isochorismate synthase DhbC OS=Bacillus subtilis (strain 168) GN=dhbC PE=1 SV=2
Bt-GS57GL002148	57.81	3e-68	P39071	DHBA_BACSU	2,3-dihydro-2,3-dihydroxybenzoate dehydrogenase OS=Bacillus subtilis (strain 168) GN=dhbA PE=1 SV=3
Bt-GS57GL002149	44.78	4e-92	P37662	YHJX_ECOLI	Uncharacterized MFS-type transporter YhjX OS=Escherichia coli (strain K12) GN=yhjX PE=1 SV=1
Bt-GS57GL002152	53.06	4e-23	O31178	PAGR_BACAN	Transcriptional repressor PagR OS=Bacillus anthracis GN=pagR PE=1 SV=1
Bt-GS57GL002159	43.75	9e-10	O34365	YTMB_BACSU	Uncharacterized protein YtmB OS=Bacillus subtilis (strain 168) GN=ytmB PE=1 SV=1
Bt-GS57GL002161	40.12	2e-69	Q5ZJ60	HIBCH_CHICK	3-hydroxyisobutyryl-CoA hydrolase, mitochondrial OS=Gallus gallus GN=HIBCH PE=2 SV=1
Bt-GS57GL002163	99.79	0.0	B7H597	IOLA_BACC4	Methylmalonate semialdehyde dehydrogenase [acylating] OS=Bacillus cereus (strain B4264) GN=iolA PE=3 SV=1
Bt-GS57GL002165	48.51	7e-146	O32176	FADE_BACSU	Probable acyl-CoA dehydrogenase OS=Bacillus subtilis (strain 168) GN=fadE PE=2 SV=1
Bt-GS57GL002166	73.09	2e-131	P54528	PRPB_BACSU	2-methylisocitrate lyase OS=Bacillus subtilis (strain 168) GN=prpB PE=3 SV=1
Bt-GS57GL002167	78.39	0.0	P45859	PRPD_BACSU	2-methylcitrate dehydratase OS=Bacillus subtilis (strain 168) GN=prpD PE=2 SV=3
Bt-GS57GL002168	72.28	6e-161	P45858	MMGD_BACSU	2-methylcitrate synthase OS=Bacillus subtilis (strain 168) GN=mmgD PE=1 SV=1
Bt-GS57GL002169	48.94	2e-21	Q45063	YNER_BACSU	Uncharacterized protein YneR OS=Bacillus subtilis (strain 168) GN=yneR PE=3 SV=1
Bt-GS57GL002171	46.25	4e-162	P39793	PBPA_BACSU	Penicillin-binding protein 1A/1B OS=Bacillus subtilis (strain 168) GN=ponA PE=1 SV=1
Bt-GS57GL002174	45.13	4e-55	Q9SY73	PTALR_ARATH	NADPH-dependent pterin aldehyde reductase OS=Arabidopsis thaliana GN=At1g10310 PE=1 SV=1
Bt-GS57GL002177	94.37	4e-31	P62185	GERPF_BACCR	Probable spore germination protein GerPF OS=Bacillus cereus (strain ATCC 14579 / DSM 31 / JCM 2152 / NBRC 15305 / NCIMB 9373 / NRRL B-3711) GN=gerPF PE=3 SV=1
Bt-GS57GL002184	98.23	1e-157	Q81DT1	PRSA3_BACCR	Foldase protein PrsA 3 OS=Bacillus cereus (strain ATCC 14579 / DSM 31 / JCM 2152 / NBRC 15305 / NCIMB 9373 / NRRL B-3711) GN=prsA3 PE=3 SV=1
Bt-GS57GL002190	59.62	6e-36	P96611	YDBP_BACSU	Thioredoxin-like protein YdbP OS=Bacillus subtilis (strain 168) GN=ydbP PE=2 SV=1
Bt-GS57GL002191	51.94	1e-78	P46348	YEAB_BACSU	Uncharacterized transporter YeaB OS=Bacillus subtilis (strain 168) GN=yeaB PE=3 SV=2
Bt-GS57GL002193	43.72	7e-49	P71088	SP0M_BACSU	Sporulation-control protein spo0M OS=Bacillus subtilis (strain 168) GN=spo0M PE=1 SV=2
Bt-GS57GL002196	66.67	2e-14	O31863	YOZD_BACSU	Uncharacterized protein YozD OS=Bacillus subtilis (strain 168) GN=yozD PE=4 SV=1
Bt-GS57GL002198	40.00	6e-39	O34414	YODN_BACSU	Uncharacterized protein YodN OS=Bacillus subtilis (strain 168) GN=yodN PE=4 SV=1
Bt-GS57GL002199	100.00	2e-29	B7IVD7	Y3040_BACC2	UPF0346 protein BCG9842_B3040 OS=Bacillus cereus (strain G9842) GN=BCG9842_B3040 PE=3 SV=1
Bt-GS57GL002200	66.28	3e-28	C0H434	YOKU_BACSU	Uncharacterized protein YokU OS=Bacillus subtilis (strain 168) GN=yokU PE=4 SV=1
Bt-GS57GL002201	78.06	0.0	O34676	KAMA_BACSU	L-lysine 2,3-aminomutase OS=Bacillus subtilis (strain 168) GN=kamA PE=1 SV=1
Bt-GS57GL002202	42.56	2e-90	P38022	ROCR_BACSU	Arginine utilization regulatory protein RocR OS=Bacillus subtilis (strain 168) GN=rocR PE=1 SV=2
Bt-GS57GL002203	51.16	8e-32	Q8PYC8	ABLB_METMA	Beta-lysine N6-acetyltransferase OS=Methanosarcina mazei (strain ATCC BAA-159 / DSM 3647 / Goe1 / Go1 / JCM 11833 / OCM 88) GN=ablB PE=2 SV=1
Bt-GS57GL002205	56.99	6e-62	O34984	YODQ_BACSU	Uncharacterized metallohydrolase YodQ OS=Bacillus subtilis (strain 168) GN=yodQ PE=3 SV=1
Bt-GS57GL002208	62.86	3e-75	O34466	YODR_BACSU	Probable coenzyme A transferase subunit beta OS=Bacillus subtilis (strain 168) GN=yodR PE=3 SV=1
Bt-GS57GL002209	56.70	1e-24	O34317	YODS_BACSU	Probable coenzyme A transferase subunit alpha OS=Bacillus subtilis (strain 168) GN=yodS PE=3 SV=1
Bt-GS57GL002211	51.95	8e-125	O34662	YODT_BACSU	Uncharacterized aminotransferase YodT OS=Bacillus subtilis (strain 168) GN=yodT PE=3 SV=1
Bt-GS57GL002216	40.31	3e-24	O32092	YUEI_BACSU	Uncharacterized protein YueI OS=Bacillus subtilis (strain 168) GN=yueI PE=1 SV=1
Bt-GS57GL002217	40.42	2e-106	A6UVT6	LADH_META3	Lactaldehyde dehydrogenase OS=Methanococcus aeolicus (strain Nankai-3 / ATCC BAA-1280) GN=Maeo_1030 PE=3 SV=1
Bt-GS57GL002218	57.11	2e-141	O07585	YHDP_BACSU	UPF0053 protein YhdP OS=Bacillus subtilis (strain 168) GN=yhdP PE=3 SV=1
Bt-GS57GL002219	98.33	1e-99	Q81DW0	RACA_BACCR	Chromosome-anchoring protein RacA OS=Bacillus cereus (strain ATCC 14579 / DSM 31 / JCM 2152 / NBRC 15305 / NCIMB 9373 / NRRL B-3711) GN=racA PE=3 SV=1
Bt-GS57GL002224	56.60	8e-134	Q46170	ARCD_CLOPE	Arginine/ornithine antiporter OS=Clostridium perfringens (strain 13 / Type A) GN=arcD PE=3 SV=2
Bt-GS57GL002225	50.25	5e-50	O34878	OPUCB_BACSU	Glycine betaine/carnitine/choline transport system permease protein OpuCB OS=Bacillus subtilis (strain 168) GN=opuCB PE=1 SV=1
Bt-GS57GL002226	52.28	5e-80	Q45460	OPUBA_BACSU	Choline transport ATP-binding protein OpuBA OS=Bacillus subtilis (strain 168) GN=opuBA PE=2 SV=2
Bt-GS57GL002229	96.25	2e-83	Q9FAW5	AZRB_BACOY	NADPH azoreductase OS=Bacillus sp. (strain OY1-2) GN=azr PE=1 SV=1
Bt-GS57GL002232	49.55	7e-64	P39585	YWBB_BACSU	Uncharacterized protein YwbB OS=Bacillus subtilis (strain 168) GN=ywbB PE=4 SV=1
Bt-GS57GL002233	64.09	7e-110	P54448	YQEC_BACSU	Putative 6-phosphogluconate dehydrogenase YqeC OS=Bacillus subtilis (strain 168) GN=yqeC PE=3 SV=1
Bt-GS57GL002234	55.10	1e-122	Q9ZIJ1	GNUT_PSEAE	Gluconate permease OS=Pseudomonas aeruginosa (strain ATCC 15692 / PAO1 / 1C / PRS 101 / LMG 12228) GN=gnuT PE=3 SV=1
Bt-GS57GL002235	53.36	5e-159	P46834	GNTK_BACLI	Gluconokinase OS=Bacillus licheniformis GN=gntK PE=3 SV=1
Bt-GS57GL002238	67.46	1e-128	Q7A742	ADH_STAAN	Alcohol dehydrogenase OS=Staphylococcus aureus (strain N315) GN=adh PE=1 SV=1
Bt-GS57GL002241	50.24	2e-54	O07528	YHCZ_BACSU	Uncharacterized transcriptional regulatory protein YhcZ OS=Bacillus subtilis (strain 168) GN=yhcZ PE=3 SV=1
Bt-GS57GL002242	50.00	9e-99	O07527	YHCY_BACSU	Sensor histidine kinase YhcY OS=Bacillus subtilis (strain 168) GN=yhcY PE=3 SV=1
Bt-GS57GL002243	44.65	1e-58	O35043	YFKC_BACSU	Uncharacterized MscS family protein YfkC OS=Bacillus subtilis (strain 168) GN=yfkC PE=2 SV=1
Bt-GS57GL002244	42.99	2e-19	Q03928	HSP18_CLOAB	18 kDa heat shock protein OS=Clostridium acetobutylicum (strain ATCC 824 / DSM 792 / JCM 1419 / LMG 5710 / VKM B-1787) GN=hsp18 PE=2 SV=1
Bt-GS57GL002245	66.85	9e-71	O32091	PNCA_BACSU	Uncharacterized isochorismatase family protein PncA OS=Bacillus subtilis (strain 168) GN=pncA PE=3 SV=1
Bt-GS57GL002249	45.13	1e-63	O07597	DAAA_BACSU	D-alanine aminotransferase OS=Bacillus subtilis (strain 168) GN=dat PE=3 SV=1
Bt-GS57GL002250	50.00	7e-82	O31567	YFIY_BACSU	Probable siderophore-binding lipoprotein YfiY OS=Bacillus subtilis (strain 168) GN=yfiY PE=1 SV=1
Bt-GS57GL002251	49.72	4e-41	Q06320	CWLC_BACSU	Sporulation-specific N-acetylmuramoyl-L-alanine amidase OS=Bacillus subtilis (strain 168) GN=cwlC PE=1 SV=1
Bt-GS57GL002254	61.75	0.0	P54420	ASNB_BACSU	Asparagine synthetase [glutamine-hydrolyzing] 1 OS=Bacillus subtilis (strain 168) GN=asnB PE=1 SV=2
Bt-GS57GL002256	49.46	7e-50	P54178	SCO1_BACSU	SCO1 protein homolog OS=Bacillus subtilis (strain 168) GN=ypmQ PE=1 SV=2
Bt-GS57GL002259	43.53	2e-64	Q8Y637	Y1863_LISMO	DegV domain-containing protein lmo1863 OS=Listeria monocytogenes serovar 1/2a (strain ATCC BAA-679 / EGD-e) GN=lmo1863 PE=3 SV=1
Bt-GS57GL002261	47.74	2e-63	P42252	TATCD_BACSU	Sec-independent protein translocase protein TatCd OS=Bacillus subtilis (strain 168) GN=tatC1 PE=1 SV=4
Bt-GS57GL002262	100.00	3e-26	Q6HJB9	TATA_BACHK	Sec-independent protein translocase protein TatA OS=Bacillus thuringiensis subsp. konkukian (strain 97-27) GN=tatA PE=3 SV=1
Bt-GS57GL002263	99.06	3e-116	P54176	HLY3_BACCE	Hemolysin-3 OS=Bacillus cereus PE=3 SV=1
Bt-GS57GL002271	75.89	2e-41	Q81E02	AZOR2_BACCR	FMN-dependent NADH-azoreductase 2 OS=Bacillus cereus (strain ATCC 14579 / DSM 31 / JCM 2152 / NBRC 15305 / NCIMB 9373 / NRRL B-3711) GN=azoR2 PE=3 SV=1
Bt-GS57GL002272	43.63	3e-141	P42971	PBPC_BACSU	Penicillin-binding protein 3 OS=Bacillus subtilis (strain 168) GN=pbpC PE=3 SV=1
Bt-GS57GL002273	60.76	8e-59	Q54277	DYR_STAHA	Dihydrofolate reductase OS=Staphylococcus haemolyticus GN=dfrD PE=1 SV=1
Bt-GS57GL002274	100.00	0.0	Q81E05	TYSY_BACCR	Thymidylate synthase OS=Bacillus cereus (strain ATCC 14579 / DSM 31 / JCM 2152 / NBRC 15305 / NCIMB 9373 / NRRL B-3711) GN=thyA PE=3 SV=1
Bt-GS57GL002279	47.96	1e-44	P54172	YPJP_BACSU	Uncharacterized protein YpjP OS=Bacillus subtilis (strain 168) GN=ypjP PE=4 SV=1
Bt-GS57GL002281	53.54	1e-65	O34977	YTHP_BACSU	Uncharacterized ABC transporter ATP-binding protein YthP OS=Bacillus subtilis (strain 168) GN=ythP PE=3 SV=1
Bt-GS57GL002284	90.32	9e-27	O31834	YOZG_BACSU	Uncharacterized HTH-type transcriptional regulator YozG OS=Bacillus subtilis (strain 168) GN=yozG PE=3 SV=1
Bt-GS57GL002285	64.94	5e-46	O31833	YOAS_BACSU	Uncharacterized membrane protein YoaS OS=Bacillus subtilis (strain 168) GN=yoaS PE=4 SV=1
Bt-GS57GL002286	55.56	8e-41	O07614	YHFO_BACSU	Uncharacterized N-acetyltransferase YhfO OS=Bacillus subtilis (strain 168) GN=yhfO PE=3 SV=1
Bt-GS57GL002287	40.23	7e-11	P37752	TSAA_EIKCO	Putative S-adenosylmethionine-dependent methyltransferase (Fragment) OS=Eikenella corrodens PE=3 SV=1
Bt-GS57GL002288	54.78	3e-73	P03813	YGEA_ECOLI	Uncharacterized protein YgeA OS=Escherichia coli (strain K12) GN=ygeA PE=1 SV=1
Bt-GS57GL002290	70.02	0.0	P42314	YXJC_BACSU	Uncharacterized transporter YxjC OS=Bacillus subtilis (strain 168) GN=yxjC PE=3 SV=3
Bt-GS57GL002291	47.01	5e-26	Q9I767	5NTD_PSEAE	5'-nucleotidase OS=Pseudomonas aeruginosa (strain ATCC 15692 / PAO1 / 1C / PRS 101 / LMG 12228) GN=PA0065 PE=1 SV=1
Bt-GS57GL002296	57.67	9e-90	O34383	YOCR_BACSU	Uncharacterized sodium-dependent transporter YocR OS=Bacillus subtilis (strain 168) GN=yocR PE=3 SV=1
Bt-GS57GL002298	50.00	7e-110	Q5SIC2	SYDND_THET8	Aspartate--tRNA(Asp/Asn) ligase OS=Thermus thermophilus (strain HB8 / ATCC 27634 / DSM 579) GN=aspS2 PE=1 SV=1
Bt-GS57GL002301	52.65	7e-76	P19769	INSK_ECOLI	Putative transposase InsK for insertion sequence element IS150 OS=Escherichia coli (strain K12) GN=insK PE=3 SV=2
Bt-GS57GL002305	98.45	0.0	Q81E30	SYI2_BACCR	Isoleucine--tRNA ligase 2 OS=Bacillus cereus (strain ATCC 14579 / DSM 31 / JCM 2152 / NBRC 15305 / NCIMB 9373 / NRRL B-3711) GN=ileS2 PE=3 SV=2
Bt-GS57GL002310	96.80	0.0	Q81R81	SYR2_BACAN	Arginine--tRNA ligase 2 OS=Bacillus anthracis GN=argS2 PE=3 SV=1
Bt-GS57GL002311	47.45	1e-62	P54171	YPIP_BACSU	Uncharacterized protein YpiP OS=Bacillus subtilis (strain 168) GN=ypiP PE=4 SV=2
Bt-GS57GL002312	100.00	2e-81	Q81E36	Y2157_BACCR	UPF0403 protein BC_2157 OS=Bacillus cereus (strain ATCC 14579 / DSM 31 / JCM 2152 / NBRC 15305 / NCIMB 9373 / NRRL B-3711) GN=BC_2157 PE=3 SV=1
Bt-GS57GL002314	65.96	2e-122	P54169	YPGR_BACSU	Uncharacterized protein YpgR OS=Bacillus subtilis (strain 168) GN=ypgR PE=4 SV=1
Bt-GS57GL002346	56.92	0.0	O06476	YFMR_BACSU	Uncharacterized ABC transporter ATP-binding protein YfmR OS=Bacillus subtilis (strain 168) GN=yfmR PE=3 SV=1
Bt-GS57GL002356	62.20	1e-85	O34578	YJNA_BACSU	UPF0721 transmembrane protein YjnA OS=Bacillus subtilis (strain 168) GN=yjnA PE=3 SV=1
Bt-GS57GL002360	77.19	2e-18	P45693	SP5S_BACSU	Stage V sporulation protein S OS=Bacillus subtilis (strain 168) GN=spoVS PE=1 SV=1
Bt-GS57GL002371	57.34	0.0	P42435	NASD_BACSU	Nitrite reductase [NAD(P)H] OS=Bacillus subtilis (strain 168) GN=nasD PE=2 SV=1
Bt-GS57GL002372	54.55	2e-26	P42436	NASE_BACSU	Assimilatory nitrite reductase [NAD(P)H] small subunit OS=Bacillus subtilis (strain 168) GN=nasE PE=2 SV=1
Bt-GS57GL002373	56.78	4e-72	P29928	SUMT_BACME	Uroporphyrinogen-III C-methyltransferase OS=Bacillus megaterium GN=cobA PE=3 SV=1
Bt-GS57GL002378	68.11	2e-148	P46907	NARK_BACSU	Nitrite extrusion protein OS=Bacillus subtilis (strain 168) GN=narK PE=3 SV=2
Bt-GS57GL002379	46.75	5e-14	O31706	MOAD_BACSU	Molybdopterin synthase sulfur carrier subunit OS=Bacillus subtilis (strain 168) GN=moaD PE=3 SV=1
Bt-GS57GL002380	64.06	2e-43	O31705	MOAE_BACSU	Molybdopterin synthase catalytic subunit OS=Bacillus subtilis (strain 168) GN=moaE PE=3 SV=1
Bt-GS57GL002381	66.30	8e-66	O31703	MOEA_BACSU	Molybdopterin molybdenumtransferase OS=Bacillus subtilis (strain 168) GN=moeA PE=3 SV=1
Bt-GS57GL002382	57.89	5e-78	O31703	MOEA_BACSU	Molybdopterin molybdenumtransferase OS=Bacillus subtilis (strain 168) GN=moeA PE=3 SV=1
Bt-GS57GL002383	53.10	4e-103	O31619	THIF_BACSU	Sulfur carrier protein ThiS adenylyltransferase OS=Bacillus subtilis (strain 168) GN=thiF PE=3 SV=1
Bt-GS57GL002384	78.10	2e-140	A7GU01	MOAA_BACCN	Cyclic pyranopterin monophosphate synthase OS=Bacillus cytotoxicus (strain DSM 22905 / CIP 110041 / 391-98 / NVH 391-98) GN=moaA PE=3 SV=1
Bt-GS57GL002385	57.83	4e-76	P46908	FNR_BACSU	Anaerobic regulatory protein OS=Bacillus subtilis (strain 168) GN=fnr PE=2 SV=1
Bt-GS57GL002386	63.96	2e-78	P42177	NARI_BACSU	Nitrate reductase gamma chain OS=Bacillus subtilis (strain 168) GN=narI PE=3 SV=1
Bt-GS57GL002387	46.75	1e-34	P42178	NARJ_BACSU	Probable nitrate reductase molybdenum cofactor assembly chaperone NarJ OS=Bacillus subtilis (strain 168) GN=narJ PE=3 SV=1
Bt-GS57GL002388	81.33	0.0	P42176	NARH_BACSU	Nitrate reductase beta chain OS=Bacillus subtilis (strain 168) GN=narH PE=3 SV=1
Bt-GS57GL002389	80.18	0.0	P42175	NARG_BACSU	Nitrate reductase alpha chain OS=Bacillus subtilis (strain 168) GN=narG PE=3 SV=2
Bt-GS57GL002391	63.90	3e-115	P94474	YEAC_BACSU	Uncharacterized protein YeaC OS=Bacillus subtilis (strain 168) GN=yeaC PE=3 SV=2
Bt-GS57GL002392	40.50	8e-83	P94475	YEAD_BACSU	Uncharacterized protein YeaD OS=Bacillus subtilis (strain 168) GN=yeaD PE=4 SV=2
Bt-GS57GL002394	44.19	6e-87	P94476	YEBA_BACSU	Uncharacterized protein YebA OS=Bacillus subtilis (strain 168) GN=yebA PE=4 SV=2
Bt-GS57GL002395	60.76	8e-57	P52035	BSAA_BACSU	Glutathione peroxidase homolog BsaA OS=Bacillus subtilis (strain 168) GN=bsaA PE=3 SV=1
Bt-GS57GL002402	40.12	3e-13	Q941I0	ENOXC_FRAAN	2-methylene-furan-3-one reductase OS=Fragaria ananassa GN=EO PE=1 SV=2
Bt-GS57GL002408	100.00	0.0	Q81E85	CSHC_BACCR	DEAD-box ATP-dependent RNA helicase CshC OS=Bacillus cereus (strain ATCC 14579 / DSM 31 / JCM 2152 / NBRC 15305 / NCIMB 9373 / NRRL B-3711) GN=cshC PE=2 SV=1
Bt-GS57GL002410	99.82	0.0	B7IUA4	FTHS_BACC2	Formate--tetrahydrofolate ligase OS=Bacillus cereus (strain G9842) GN=fhs PE=3 SV=1
Bt-GS57GL002416	60.00	2e-36	O34806	YTFJ_BACSU	Uncharacterized spore protein YtfJ OS=Bacillus subtilis (strain 168) GN=ytfJ PE=1 SV=1
Bt-GS57GL002428	44.62	0.0	Q6GK24	ESSC_STAAR	Protein EssC OS=Staphylococcus aureus (strain MRSA252) GN=essC PE=3 SV=1
Bt-GS57GL002430	46.67	1e-09	Q7A1V3	ESAB_STAAW	Protein EsaB OS=Staphylococcus aureus (strain MW2) GN=esaB PE=3 SV=1
Bt-GS57GL002433	56.38	2e-24	Q7A1V4	ESXA_STAAW	Virulence factor EsxA OS=Staphylococcus aureus (strain MW2) GN=esxA PE=3 SV=1
Bt-GS57GL002443	44.83	6e-110	P96669	YDEL_BACSU	Uncharacterized HTH-type transcriptional regulator YdeL OS=Bacillus subtilis (strain 168) GN=ydeL PE=3 SV=1
Bt-GS57GL002445	43.69	2e-93	O31853	YOJK_BACSU	Uncharacterized UDP-glucosyltransferase YojK OS=Bacillus subtilis (strain 168) GN=yojK PE=3 SV=2
Bt-GS57GL002448	47.67	1e-94	Q6LX41	ALR_METMP	Alanine racemase OS=Methanococcus maripaludis (strain S2 / LL) GN=alr PE=3 SV=1
Bt-GS57GL002454	43.05	5e-67	P63694	Y1524_MYCBO	Uncharacterized protein Mb1524 OS=Mycobacterium bovis (strain ATCC BAA-935 / AF2122/97) GN=Mb1524 PE=3 SV=1
Bt-GS57GL002459	51.76	3e-51	O34866	YODJ_BACSU	Putative carboxypeptidase YodJ OS=Bacillus subtilis (strain 168) GN=yodJ PE=1 SV=1
Bt-GS57GL002461	48.41	6e-92	P37968	SP2P_BACSU	Stage II sporulation protein P OS=Bacillus subtilis (strain 168) GN=spoIIP PE=4 SV=1
Bt-GS57GL002463	72.73	1e-39	P37584	CSAA_BACSU	Probable chaperone CsaA OS=Bacillus subtilis (strain 168) GN=csaA PE=1 SV=2
Bt-GS57GL002464	50.69	4e-115	P94499	BRNQ_BACSU	Branched-chain amino acid transport system carrier protein BrnQ OS=Bacillus subtilis (strain 168) GN=brnQ PE=3 SV=2
Bt-GS57GL002465	52.02	2e-75	P19769	INSK_ECOLI	Putative transposase InsK for insertion sequence element IS150 OS=Escherichia coli (strain K12) GN=insK PE=3 SV=2
Bt-GS57GL002469	56.02	3e-141	O07585	YHDP_BACSU	UPF0053 protein YhdP OS=Bacillus subtilis (strain 168) GN=yhdP PE=3 SV=1
Bt-GS57GL002471	46.15	1e-46	O07548	YHEG_BACSU	Uncharacterized protein YheG OS=Bacillus subtilis (strain 168) GN=yheG PE=4 SV=1
Bt-GS57GL002475	60.90	1e-42	P49851	YKHA_BACSU	Uncharacterized acyl-CoA thioester hydrolase YkhA OS=Bacillus subtilis (strain 168) GN=ykhA PE=3 SV=2
Bt-GS57GL002476	47.92	3e-79	P94394	YCGQ_BACSU	UPF0703 protein YcgQ OS=Bacillus subtilis (strain 168) GN=ycgQ PE=3 SV=1
Bt-GS57GL002477	60.76	5e-98	P94395	YCGR_BACSU	UPF0718 protein YcgR OS=Bacillus subtilis (strain 168) GN=ycgR PE=3 SV=1
Bt-GS57GL002479	41.90	5e-48	O34674	YTGP_BACSU	Probable cell division protein YtgP OS=Bacillus subtilis (strain 168) GN=ytgP PE=1 SV=1
Bt-GS57GL002481	60.53	2e-65	O31823	YNGC_BACSU	Uncharacterized membrane protein YngC OS=Bacillus subtilis (strain 168) GN=yngC PE=3 SV=1
Bt-GS57GL002482	44.06	7e-51	C0SPC3	YJHB_BACSU	Putative ADP-ribose pyrophosphatase YjhB OS=Bacillus subtilis (strain 168) GN=yjhB PE=3 SV=1
Bt-GS57GL002483	56.74	5e-123	Q45535	COTH_BACSU	Inner spore coat protein H OS=Bacillus subtilis (strain 168) GN=cotH PE=1 SV=2
Bt-GS57GL002488	99.16	2e-66	Q81EF2	FOSB_BACCR	Metallothiol transferase FosB OS=Bacillus cereus (strain ATCC 14579 / DSM 31 / JCM 2152 / NBRC 15305 / NCIMB 9373 / NRRL B-3711) GN=fosB PE=3 SV=1
Bt-GS57GL002491	49.03	3e-34	Q8TI34	OGT_METAC	Methylated-DNA--protein-cysteine methyltransferase OS=Methanosarcina acetivorans (strain ATCC 35395 / DSM 2834 / JCM 12185 / C2A) GN=ogt PE=3 SV=1
Bt-GS57GL002492	96.55	0.0	Q739N4	NAMA_BACC1	NADPH dehydrogenase OS=Bacillus cereus (strain ATCC 10987 / NRS 248) GN=namA PE=3 SV=1
Bt-GS57GL002496	42.28	4e-24	P39909	BLTD_BACSU	Spermine/spermidine acetyltransferase OS=Bacillus subtilis (strain 168) GN=bltD PE=1 SV=2
Bt-GS57GL002499	59.33	2e-105	P42972	YCSN_BACSU	Uncharacterized oxidoreductase YcsN OS=Bacillus subtilis (strain 168) GN=ycsN PE=3 SV=1
Bt-GS57GL002501	55.14	4e-149	O34363	YOBN_BACSU	Putative L-amino-acid oxidase YobN OS=Bacillus subtilis (strain 168) GN=yobN PE=3 SV=3
Bt-GS57GL002503	59.52	1e-115	P39606	YWCH_BACSU	Uncharacterized protein YwcH OS=Bacillus subtilis (strain 168) GN=ywcH PE=4 SV=1
Bt-GS57GL002506	98.64	3e-80	Q8RPQ1	DPS1_BACAN	DNA protection during starvation protein 1 OS=Bacillus anthracis GN=dps1 PE=1 SV=1
Bt-GS57GL002507	44.77	1e-74	O31674	YKVI_BACSU	Uncharacterized membrane protein YkvI OS=Bacillus subtilis (strain 168) GN=ykvI PE=4 SV=1
Bt-GS57GL002510	56.51	0.0	Q6HNQ4	Y469_BACHK	Probable methyl-accepting chemotaxis protein BT9727_0469 OS=Bacillus thuringiensis subsp. konkukian (strain 97-27) GN=BT9727_0469 PE=3 SV=1
Bt-GS57GL002511	51.15	5e-105	Q8YK41	RSGA2_NOSS1	Putative ribosome biogenesis GTPase RsgA 2 OS=Nostoc sp. (strain PCC 7120 / UTEX 2576) GN=rsgA2 PE=3 SV=1
Bt-GS57GL002515	43.86	2e-21	P64592	YHAI_ECOLI	Inner membrane protein YhaI OS=Escherichia coli (strain K12) GN=yhaI PE=1 SV=1
Bt-GS57GL002516	49.34	2e-93	O34724	YCEJ_BACSU	Uncharacterized MFS-type transporter YceJ OS=Bacillus subtilis (strain 168) GN=yceJ PE=3 SV=1
Bt-GS57GL002517	47.10	1e-77	P46336	IOLS_BACSU	Protein IolS OS=Bacillus subtilis (strain 168) GN=iolS PE=1 SV=1
Bt-GS57GL002518	52.08	5e-23	O31480	YCZG_BACSU	Uncharacterized HTH-type transcriptional regulator YczG OS=Bacillus subtilis (strain 168) GN=yczG PE=3 SV=1
Bt-GS57GL002519	61.31	8e-104	P29139	ISP_PAEPO	Intracellular serine protease OS=Paenibacillus polymyxa GN=isp PE=1 SV=1
Bt-GS57GL002520	55.56	5e-22	P08874	ABRB_BACSU	Transition state regulatory protein AbrB OS=Bacillus subtilis (strain 168) GN=abrB PE=1 SV=1
Bt-GS57GL002522	100.00	3e-156	B7HJC1	NADE_BACC4	NH(3)-dependent NAD(+) synthetase OS=Bacillus cereus (strain B4264) GN=nadE PE=3 SV=1
Bt-GS57GL002528	40.67	3e-52	P54513	YQHO_BACSU	Uncharacterized protein YqhO OS=Bacillus subtilis (strain 168) GN=yqhO PE=3 SV=1
Bt-GS57GL002530	51.15	8e-143	Q796Q6	YISV_BACSU	Uncharacterized HTH-type transcriptional regulator YisV OS=Bacillus subtilis (strain 168) GN=yisV PE=3 SV=1
Bt-GS57GL002531	56.70	4e-59	O06730	YISU_BACSU	Putative amino-acid transporter YisU OS=Bacillus subtilis (strain 168) GN=yisU PE=3 SV=1
Bt-GS57GL002532	54.55	3e-118	O31762	BBEX_BACSU	Bacillibactin exporter OS=Bacillus subtilis (strain 168) GN=ymfD PE=1 SV=2
Bt-GS57GL002533	76.12	9e-24	P04835	SAS5_BACME	Small, acid-soluble spore protein C5 OS=Bacillus megaterium GN=SASP-C5 PE=3 SV=1
Bt-GS57GL002534	88.21	8e-147	Q81RQ4	ASBF_BACAN	3-dehydroshikimate dehydratase OS=Bacillus anthracis GN=asbF PE=1 SV=1
Bt-GS57GL002543	43.24	4e-53	Q45514	SAPB_BACSU	Protein SapB OS=Bacillus subtilis (strain 168) GN=sapB PE=1 SV=1
Bt-GS57GL002545	41.71	3e-38	O07596	YHEN_BACSU	Putative polysaccharide deacetylase YheN OS=Bacillus subtilis (strain 168) GN=yheN PE=3 SV=1
Bt-GS57GL002547	41.18	2e-44	Q9TLQ4	YCF27_CYACA	Probable transcriptional regulator ycf27 OS=Cyanidium caldarium GN=ycf27 PE=3 SV=1
Bt-GS57GL002551	41.67	7e-56	P52078	Y997_STAA8	Uncharacterized protein SAOUHSC_00997 OS=Staphylococcus aureus (strain NCTC 8325) GN=SAOUHSC_00997 PE=3 SV=2
Bt-GS57GL002554	98.65	2e-170	Q81EK4	KHSE_BACCR	Homoserine kinase OS=Bacillus cereus (strain ATCC 14579 / DSM 31 / JCM 2152 / NBRC 15305 / NCIMB 9373 / NRRL B-3711) GN=thrB PE=3 SV=1
Bt-GS57GL002555	98.86	0.0	P09123	THRC_BACSL	Threonine synthase OS=Bacillus sp. (strain ULM1) GN=thrC PE=3 SV=1
Bt-GS57GL002556	53.65	7e-126	P19582	DHOM_BACSU	Homoserine dehydrogenase OS=Bacillus subtilis (strain 168) GN=hom PE=1 SV=2
Bt-GS57GL002561	40.71	3e-58	P17585	AADK_BACSU	Aminoglycoside 6-adenylyltransferase OS=Bacillus subtilis (strain 168) GN=aadK PE=1 SV=1
Bt-GS57GL002562	71.06	7e-87	P14802	YOXD_BACSU	Uncharacterized oxidoreductase YoxD OS=Bacillus subtilis (strain 168) GN=yoxD PE=3 SV=2
Bt-GS57GL002563	40.64	1e-44	P23545	PHOR_BACSU	Alkaline phosphatase synthesis sensor protein PhoR OS=Bacillus subtilis (strain 168) GN=phoR PE=1 SV=1
Bt-GS57GL002564	47.93	1e-56	Q5HLN2	HSSR_STAEQ	Heme response regulator HssR OS=Staphylococcus epidermidis (strain ATCC 35984 / RP62A) GN=hssR PE=3 SV=1
Bt-GS57GL002565	62.04	0.0	O06967	BMRA_BACSU	Multidrug resistance ABC transporter ATP-binding/permease protein BmrA OS=Bacillus subtilis (strain 168) GN=bmrA PE=1 SV=1
Bt-GS57GL002570	41.79	3e-42	P08750	DACA_BACSU	D-alanyl-D-alanine carboxypeptidase DacA OS=Bacillus subtilis (strain 168) GN=dacA PE=1 SV=3
Bt-GS57GL002571	57.53	6e-108	Q47511	MCCF_ECOLX	Microcin C7 self-immunity protein MccF OS=Escherichia coli GN=mccF PE=1 SV=1
Bt-GS57GL002576	44.39	2e-38	Q9XCW3	VIOB_ECOLX	dTDP-4-amino-4,6-dideoxy-D-glucose acyltransferase OS=Escherichia coli GN=vioB PE=1 SV=1
Bt-GS57GL002580	47.55	5e-156	P94367	CYDD_BACSU	ATP-binding/permease protein CydD OS=Bacillus subtilis (strain 168) GN=cydD PE=3 SV=1
Bt-GS57GL002581	52.86	2e-160	P94366	CYDC_BACSU	ATP-binding/permease protein CydC OS=Bacillus subtilis (strain 168) GN=cydC PE=3 SV=1
Bt-GS57GL002582	50.00	3e-97	P94365	CYDB_BACSU	Cytochrome bd ubiquinol oxidase subunit 2 OS=Bacillus subtilis (strain 168) GN=cydB PE=3 SV=1
Bt-GS57GL002583	58.53	3e-150	P94364	CYDA_BACSU	Cytochrome bd ubiquinol oxidase subunit 1 OS=Bacillus subtilis (strain 168) GN=cydA PE=3 SV=1
Bt-GS57GL002586	98.39	4e-66	Q6HK19	Y1775_BACHK	Uncharacterized HTH-type transcriptional regulator BT9727_1775 OS=Bacillus thuringiensis subsp. konkukian (strain 97-27) GN=BT9727_1775 PE=3 SV=1
Bt-GS57GL002588	42.46	4e-130	P0A3U1	LTRA_LACLM	Group II intron-encoded protein LtrA OS=Lactococcus lactis subsp. cremoris (strain MG1363) GN=ltrA PE=1 SV=1
Bt-GS57GL002589	44.23	5e-07	O32183	YUSQ_BACSU	Probable tautomerase YusQ OS=Bacillus subtilis (strain 168) GN=yusQ PE=3 SV=1
Bt-GS57GL002599	66.74	0.0	O34363	YOBN_BACSU	Putative L-amino-acid oxidase YobN OS=Bacillus subtilis (strain 168) GN=yobN PE=3 SV=3
Bt-GS57GL002600	100.00	0.0	Q81EP4	LDH1_BACCR	L-lactate dehydrogenase 1 OS=Bacillus cereus (strain ATCC 14579 / DSM 31 / JCM 2152 / NBRC 15305 / NCIMB 9373 / NRRL B-3711) GN=ldh1 PE=1 SV=1
Bt-GS57GL002601	53.67	5e-100	P96604	YDBI_BACSU	UPF0118 membrane protein YdbI OS=Bacillus subtilis (strain 168) GN=ydbI PE=3 SV=1
Bt-GS57GL002605	58.79	1e-64	P39598	YWBO_BACSU	Uncharacterized protein YwbO OS=Bacillus subtilis (strain 168) GN=ywbO PE=4 SV=1
Bt-GS57GL002606	42.22	5e-23	P71036	YWNA_BACSU	Putative HTH-type transcriptional regulator YwnA OS=Bacillus subtilis (strain 168) GN=ywnA PE=1 SV=1
Bt-GS57GL002607	56.21	3e-98	O32255	YVBU_BACSU	Uncharacterized HTH-type transcriptional regulator YvbU OS=Bacillus subtilis (strain 168) GN=yvbU PE=3 SV=1
Bt-GS57GL002608	65.81	2e-95	O32256	YVBV_BACSU	Uncharacterized transporter YvbV OS=Bacillus subtilis (strain 168) GN=yvbV PE=3 SV=1
Bt-GS57GL002611	56.78	5e-59	P94431	YCNI_BACSU	Uncharacterized protein YcnI OS=Bacillus subtilis (strain 168) GN=ycnI PE=2 SV=1
Bt-GS57GL002616	71.36	1e-175	P94499	BRNQ_BACSU	Branched-chain amino acid transport system carrier protein BrnQ OS=Bacillus subtilis (strain 168) GN=brnQ PE=3 SV=2
Bt-GS57GL002617	100.00	3e-119	Q81EX6	AZOR1_BACCR	FMN-dependent NADH-azoreductase 1 OS=Bacillus cereus (strain ATCC 14579 / DSM 31 / JCM 2152 / NBRC 15305 / NCIMB 9373 / NRRL B-3711) GN=azoR1 PE=3 SV=1
Bt-GS57GL002626	97.37	7e-36	Q6HK57	Y1737_BACHK	UPF0291 protein BT9727_1737 OS=Bacillus thuringiensis subsp. konkukian (strain 97-27) GN=BT9727_1737 PE=3 SV=1
Bt-GS57GL002627	59.12	4e-44	P45710	CCDC_BACSU	Protein CcdC OS=Bacillus subtilis (strain 168) GN=ccdC PE=4 SV=1
Bt-GS57GL002629	63.85	3e-45	Q9S3M0	CDD_SPOPS	Cytidine deaminase OS=Sporosarcina psychrophila GN=cdd PE=3 SV=1
Bt-GS57GL002630	86.37	0.0	P39142	PDP_BACSU	Pyrimidine-nucleoside phosphorylase OS=Bacillus subtilis (strain 168) GN=pdp PE=1 SV=2
Bt-GS57GL002631	77.35	4e-176	P39141	NUPC_BACSU	Nucleoside permease NupC OS=Bacillus subtilis (strain 168) GN=nupC PE=2 SV=4
Bt-GS57GL002632	100.00	1e-123	B7IS80	DEOC_BACC2	Deoxyribose-phosphate aldolase OS=Bacillus cereus (strain G9842) GN=deoC PE=3 SV=1
Bt-GS57GL002633	72.99	6e-137	P39140	DEOR_BACSU	Deoxyribonucleoside regulator OS=Bacillus subtilis (strain 168) GN=deoR PE=1 SV=1
Bt-GS57GL002634	95.73	3e-90	Q9RMY4	Y6555_BACAN	Uncharacterized HTH-type transcriptional regulator pXO2-48/BXB0055/GBAA_pXO2_0055 OS=Bacillus anthracis GN=pXO2-48 PE=3 SV=1
Bt-GS57GL002636	95.15	3e-48	Q81EZ2	Y1816_BACCR	UPF0145 protein BC_1816 OS=Bacillus cereus (strain ATCC 14579 / DSM 31 / JCM 2152 / NBRC 15305 / NCIMB 9373 / NRRL B-3711) GN=BC_1816 PE=3 SV=1
Bt-GS57GL002642	66.67	0.0	P96589	YDAO_BACSU	Uncharacterized amino acid permease YdaO OS=Bacillus subtilis (strain 168) GN=ydaO PE=3 SV=1
Bt-GS57GL002644	47.54	5e-76	O31717	YKPB_BACSU	Uncharacterized oxidoreductase YkpB OS=Bacillus subtilis (strain 168) GN=ykpB PE=3 SV=1
Bt-GS57GL002646	99.35	1e-180	B7HMP7	Y1989_BACC7	UPF0176 protein BCAH187_A1989 OS=Bacillus cereus (strain AH187) GN=BCAH187_A1989 PE=3 SV=1
Bt-GS57GL002647	74.13	4e-178	P96593	MNTH_BACSU	Divalent metal cation transporter MntH OS=Bacillus subtilis (strain 168) GN=mntH PE=1 SV=1
Bt-GS57GL002648	55.17	4e-58	O34569	YOAA_BACSU	Uncharacterized N-acetyltransferase YoaA OS=Bacillus subtilis (strain 168) GN=yoaA PE=3 SV=2
Bt-GS57GL002650	99.31	0.0	B7HIQ2	MTAD_BACC4	5-methylthioadenosine/S-adenosylhomocysteine deaminase OS=Bacillus cereus (strain B4264) GN=mtaD PE=3 SV=1
Bt-GS57GL002651	54.46	3e-27	O32136	YUNG_BACSU	Uncharacterized protein YunG OS=Bacillus subtilis (strain 168) GN=yunG PE=4 SV=1
Bt-GS57GL002653	53.94	1e-150	P38946	CAT1_CLOK5	Succinyl-CoA:coenzyme A transferase OS=Clostridium kluyveri (strain ATCC 8527 / DSM 555 / NCIMB 10680) GN=cat1 PE=2 SV=1
Bt-GS57GL002656	40.08	1e-46	Q70FG7	DODA_BETVU	4,5-DOPA dioxygenase extradiol OS=Beta vulgaris GN=DODA PE=1 SV=1
Bt-GS57GL002657	44.36	2e-100	A8GCZ5	MDTG_SERP5	Multidrug resistance protein MdtG OS=Serratia proteamaculans (strain 568) GN=mdtG PE=3 SV=1
Bt-GS57GL002661	65.38	5e-160	Q9KC63	ILVA_BACHD	L-threonine dehydratase biosynthetic IlvA OS=Bacillus halodurans (strain ATCC BAA-125 / DSM 18197 / FERM 7344 / JCM 9153 / C-125) GN=ilvA PE=3 SV=1
Bt-GS57GL002662	99.46	0.0	Q81F26	ILVD_BACCR	Dihydroxy-acid dehydratase OS=Bacillus cereus (strain ATCC 14579 / DSM 31 / JCM 2152 / NBRC 15305 / NCIMB 9373 / NRRL B-3711) GN=ilvD PE=3 SV=2
Bt-GS57GL002663	97.91	0.0	Q81F27	ILVC2_BACCR	Ketol-acid reductoisomerase 2 OS=Bacillus cereus (strain ATCC 14579 / DSM 31 / JCM 2152 / NBRC 15305 / NCIMB 9373 / NRRL B-3711) GN=ilvC2 PE=3 SV=1
Bt-GS57GL002664	42.67	2e-08	P51230	ILVH_PORPU	Acetolactate synthase small subunit OS=Porphyra purpurea GN=ilvH PE=3 SV=1
Bt-GS57GL002666	60.07	4e-105	P37251	ILVB_BACSU	Acetolactate synthase large subunit OS=Bacillus subtilis (strain 168) GN=ilvB PE=1 SV=4
Bt-GS57GL002667	58.10	2e-92	O29329	ILVE_ARCFU	Putative branched-chain-amino-acid aminotransferase OS=Archaeoglobus fulgidus (strain ATCC 49558 / VC-16 / DSM 4304 / JCM 9628 / NBRC 100126) GN=ilvE PE=3 SV=1
Bt-GS57GL002668	40.38	5e-41	Q00791	STCU_EMENI	Versicolorin reductase OS=Emericella nidulans (strain FGSC A4 / ATCC 38163 / CBS 112.46 / NRRL 194 / M139) GN=stcU PE=3 SV=2
Bt-GS57GL002669	69.66	4e-68	P54154	MSRA_BACSU	Peptide methionine sulfoxide reductase MsrA OS=Bacillus subtilis (strain 168) GN=msrA PE=1 SV=1
Bt-GS57GL002674	51.57	5e-62	O31533	YETF_BACSU	UPF0702 transmembrane protein YetF OS=Bacillus subtilis (strain 168) GN=yetF PE=1 SV=1
Bt-GS57GL002675	68.97	1e-28	O07917	YRAL_BACSU	Uncharacterized protein YraL OS=Bacillus subtilis (strain 168) GN=yraL PE=4 SV=1
Bt-GS57GL002676	60.95	8e-147	O34383	YOCR_BACSU	Uncharacterized sodium-dependent transporter YocR OS=Bacillus subtilis (strain 168) GN=yocR PE=3 SV=1
Bt-GS57GL002682	50.72	2e-13	Q59918	CYSK_STAHA	Cysteine synthase (Fragment) OS=Staphylococcus haemolyticus GN=cysK PE=3 SV=1
Bt-GS57GL002687	54.25	2e-118	O06481	YFNC_BACSU	Uncharacterized MFS-type transporter YfnC OS=Bacillus subtilis (strain 168) GN=yfnC PE=3 SV=1
Bt-GS57GL002689	47.08	2e-76	D9R4W7	HFLX_CLOSW	GTPase HflX OS=Clostridium saccharolyticum (strain ATCC 35040 / DSM 2544 / NRCC 2533 / WM1) GN=hflX PE=3 SV=1
Bt-GS57GL002690	96.64	0.0	Q81F42	FABH2_BACCR	3-oxoacyl-[acyl-carrier-protein] synthase 3 protein 2 OS=Bacillus cereus (strain ATCC 14579 / DSM 31 / JCM 2152 / NBRC 15305 / NCIMB 9373 / NRRL B-3711) GN=fabH2 PE=3 SV=1
Bt-GS57GL002691	72.97	2e-165	P96664	YDEG_BACSU	Uncharacterized MFS-type transporter YdeG OS=Bacillus subtilis (strain 168) GN=ydeG PE=3 SV=1
Bt-GS57GL002701	43.78	7e-129	O31813	YNDJ_BACSU	Uncharacterized membrane protein YndJ OS=Bacillus subtilis (strain 168) GN=yndJ PE=4 SV=1
Bt-GS57GL002702	48.98	4e-24	O31812	YNDH_BACSU	Uncharacterized protein YndH OS=Bacillus subtilis (strain 168) GN=yndH PE=4 SV=1
Bt-GS57GL002704	69.00	6e-148	Q59229	AK_BACSG	Aspartokinase OS=Bacillus sp. (strain MGA3) GN=lysC PE=1 SV=1
Bt-GS57GL002706	46.03	2e-08	O31943	YONR_BACSU	SPBc2 prophage-derived uncharacterized HTH-type transcriptional regulator YonR OS=Bacillus subtilis (strain 168) GN=yonR PE=3 SV=1
Bt-GS57GL002707	99.69	0.0	B7IRB0	ASNA_BACC2	Aspartate--ammonia ligase OS=Bacillus cereus (strain G9842) GN=asnA PE=3 SV=1
Bt-GS57GL002711	53.40	4e-91	P40759	GLNL_BACSU	Transcriptional regulatory protein GlnL OS=Bacillus subtilis (strain 168) GN=glnL PE=3 SV=1
Bt-GS57GL002712	46.25	6e-107	P40758	GLNK_BACSU	Sensor histidine kinase GlnK OS=Bacillus subtilis (strain 168) GN=glnK PE=1 SV=3
Bt-GS57GL002713	69.19	0.0	O34389	MAO3_BACSU	Probable NAD-dependent malic enzyme 3 OS=Bacillus subtilis (strain 168) GN=malS PE=3 SV=1
Bt-GS57GL002714	80.51	0.0	P26899	ASPA_BACSU	Aspartate ammonia-lyase OS=Bacillus subtilis (strain 168) GN=ansB PE=3 SV=2
Bt-GS57GL002715	67.62	8e-161	P24943	GLTT_GEOSE	Proton/sodium-glutamate symport protein OS=Geobacillus stearothermophilus GN=gltT PE=1 SV=1
Bt-GS57GL002717	56.54	1e-79	Q0RBL9	PYRH_FRAAA	Uridylate kinase OS=Frankia alni (strain ACN14a) GN=pyrH PE=3 SV=2
Bt-GS57GL002722	47.03	5e-57	P94440	YFIL_BACSU	Uncharacterized ABC transporter ATP-binding protein YfiL OS=Bacillus subtilis (strain 168) GN=yfiL PE=3 SV=2
Bt-GS57GL002732	97.29	0.0	B7HID8	SDHD_BACC4	Probable D-serine dehydratase OS=Bacillus cereus (strain B4264) GN=dsdA PE=3 SV=1
Bt-GS57GL002742	75.28	0.0	O34474	YOEA_BACSU	Probable multidrug resistance protein YoeA OS=Bacillus subtilis (strain 168) GN=yoeA PE=3 SV=2
Bt-GS57GL002745	99.78	0.0	Q81F85	FUMC_BACCR	Fumarate hydratase class II OS=Bacillus cereus (strain ATCC 14579 / DSM 31 / JCM 2152 / NBRC 15305 / NCIMB 9373 / NRRL B-3711) GN=fumC PE=3 SV=1
Bt-GS57GL002748	79.38	0.0	P54571	MLEN_BACSU	Malate-2H(+)/Na(+)-lactate antiporter OS=Bacillus subtilis (strain 168) GN=mleN PE=1 SV=1
Bt-GS57GL002752	49.66	3e-37	P94395	YCGR_BACSU	UPF0718 protein YcgR OS=Bacillus subtilis (strain 168) GN=ycgR PE=3 SV=1
Bt-GS57GL002753	61.89	1e-143	P94400	YCIC_BACSU	Putative metal chaperone YciC OS=Bacillus subtilis (strain 168) GN=yciC PE=2 SV=1
Bt-GS57GL002755	45.48	2e-75	P96661	YDED_BACSU	Uncharacterized transporter YdeD OS=Bacillus subtilis (strain 168) GN=ydeD PE=3 SV=1
Bt-GS57GL002758	53.51	1e-90	A7Z1S6	CZCD_BACMF	Cadmium, cobalt and zinc/H(+)-K(+) antiporter OS=Bacillus methylotrophicus (strain DSM 23117 / BGSC 10A6 / FZB42) GN=czcD PE=3 SV=1
Bt-GS57GL002762	45.44	6e-164	O05272	ASNO_BACSU	Asparagine synthetase [glutamine-hydrolyzing] 3 OS=Bacillus subtilis (strain 168) GN=asnO PE=1 SV=3
Bt-GS57GL002774	43.54	1e-34	O06475	YFMQ_BACSU	Uncharacterized protein YfmQ OS=Bacillus subtilis (strain 168) GN=yfmQ PE=4 SV=1
Bt-GS57GL002781	40.34	9e-68	Q97KS6	POTA_CLOAB	Spermidine/putrescine import ATP-binding protein PotA OS=Clostridium acetobutylicum (strain ATCC 824 / DSM 792 / JCM 1419 / LMG 5710 / VKM B-1787) GN=potA PE=3 SV=1
Bt-GS57GL002786	94.92	2e-25	Q73AH3	SSPH2_BACC1	Small, acid-soluble spore protein H 2 OS=Bacillus cereus (strain ATCC 10987 / NRS 248) GN=sspH2 PE=3 SV=1
Bt-GS57GL002787	49.02	4e-24	P54563	YQJZ_BACSU	Uncharacterized protein YqjZ OS=Bacillus subtilis (strain 168) GN=yqjZ PE=1 SV=1
Bt-GS57GL002788	40.45	1e-31	O31482	YCZH_BACSU	Uncharacterized protein YczH OS=Bacillus subtilis (strain 168) GN=yczH PE=3 SV=2
Bt-GS57GL002793	41.20	2e-40	Q97ZX2	ALAXM_SULSO	Alanyl-tRNA editing protein AlaX-M OS=Sulfolobus solfataricus (strain ATCC 35092 / DSM 1617 / JCM 11322 / P2) GN=alaXM PE=1 SV=1
Bt-GS57GL002800	44.64	3e-07	Q8KA36	FLIQ_BUCAP	Flagellar biosynthetic protein FliQ OS=Buchnera aphidicola subsp. Schizaphis graminum (strain Sg) GN=fliQ PE=3 SV=1
Bt-GS57GL002806	46.26	3e-32	O31608	YJBJ_BACSU	Putative murein lytic transglycosylase YjbJ OS=Bacillus subtilis (strain 168) GN=yjbJ PE=3 SV=1
Bt-GS57GL002807	43.64	5e-59	Q02551	FLAA_LISMO	Flagellin OS=Listeria monocytogenes serovar 1/2a (strain ATCC BAA-679 / EGD-e) GN=flaA PE=3 SV=2
Bt-GS57GL002811	48.51	2e-73	P37599	CHEV_BACSU	Chemotaxis protein CheV OS=Bacillus subtilis (strain 168) GN=cheV PE=1 SV=1
Bt-GS57GL002818	43.57	3e-94	P23445	FLII_BACSU	Flagellum-specific ATP synthase OS=Bacillus subtilis (strain 168) GN=fliI PE=3 SV=2
Bt-GS57GL002822	60.87	2e-18	Q722I5	FLIE_LISMF	Flagellar hook-basal body complex protein FliE OS=Listeria monocytogenes serotype 4b (strain F2365) GN=fliE PE=3 SV=1
Bt-GS57GL002823	43.54	2e-23	P24501	FLGC_BACSU	Flagellar basal-body rod protein FlgC OS=Bacillus subtilis (strain 168) GN=flgC PE=3 SV=1
Bt-GS57GL002833	49.41	2e-68	Q9KCB8	CHER_BACHD	Chemotaxis protein methyltransferase OS=Bacillus halodurans (strain ATCC BAA-125 / DSM 18197 / FERM 7344 / JCM 9153 / C-125) GN=cheR PE=3 SV=1
Bt-GS57GL002836	41.74	2e-39	P24073	FLIY_BACSU	Flagellar motor switch phosphatase FliY OS=Bacillus subtilis (strain 168) GN=fliY PE=3 SV=2
Bt-GS57GL002837	55.21	0.0	Q92DW2	CHEA_LISIN	Chemotaxis protein CheA OS=Listeria innocua serovar 6a (strain CLIP 11262) GN=cheA PE=3 SV=1
Bt-GS57GL002838	74.58	4e-46	P0A4H5	CHEY_LISMO	Chemotaxis protein CheY OS=Listeria monocytogenes serovar 1/2a (strain ATCC BAA-679 / EGD-e) GN=cheY PE=3 SV=1
Bt-GS57GL002842	51.72	2e-10	B7GIA1	HFQ_ANOFW	RNA-binding protein Hfq OS=Anoxybacillus flavithermus (strain DSM 21510 / WK1) GN=hfq PE=3 SV=1
Bt-GS57GL002848	52.52	3e-71	P96977	CHRR_PSEUG	CR(VI) reductase OS=Pseudomonas sp. (strain G-1) GN=chrR PE=3 SV=1
Bt-GS57GL002851	45.60	2e-23	O31533	YETF_BACSU	UPF0702 transmembrane protein YetF OS=Bacillus subtilis (strain 168) GN=yetF PE=1 SV=1
Bt-GS57GL002854	49.82	6e-167	Q45493	RNJ1_BACSU	Ribonuclease J1 OS=Bacillus subtilis (strain 168) GN=rnjA PE=1 SV=1
Bt-GS57GL002855	99.48	0.0	Q9KI10	GERN_BACCE	Na(+)/H(+)-K(+) antiporter GerN OS=Bacillus cereus GN=gerN PE=1 SV=1
Bt-GS57GL002857	66.00	0.0	P33189	YHXA_BACSU	Uncharacterized aminotransferase YhxA OS=Bacillus subtilis (strain 168) GN=yhxA PE=3 SV=4
Bt-GS57GL002858	76.38	0.0	P39599	YWCA_BACSU	Uncharacterized symporter YwcA OS=Bacillus subtilis (strain 168) GN=ywcA PE=3 SV=2
Bt-GS57GL002859	43.75	3e-21	P39600	YWCB_BACSU	Uncharacterized protein YwcB OS=Bacillus subtilis (strain 168) GN=ywcB PE=4 SV=1
Bt-GS57GL002865	92.31	1e-28	Q45097	CSPB_BACCE	Cold shock-like protein CspB OS=Bacillus cereus GN=cspB PE=4 SV=1
Bt-GS57GL002867	51.72	4e-11	P54165	YPEQ_BACSU	Uncharacterized protein YpeQ OS=Bacillus subtilis (strain 168) GN=ypeQ PE=4 SV=1
Bt-GS57GL002871	51.59	2e-32	P54162	RNHL_BACSU	14.7 kDa ribonuclease H-like protein OS=Bacillus subtilis (strain 168) GN=rnhA PE=1 SV=1
Bt-GS57GL002879	46.48	2e-44	O32268	TUAG_BACSU	Putative teichuronic acid biosynthesis glycosyltransferase TuaG OS=Bacillus subtilis (strain 168) GN=tuaG PE=2 SV=1
Bt-GS57GL002882	42.13	6e-42	B3FN88	WECA_AERHY	UDP-N-acetylgalactosamine-undecaprenyl-phosphate N-acetylgalactosaminephosphotransferase OS=Aeromonas hydrophila GN=wecA PE=1 SV=2
Bt-GS57GL002887	58.27	2e-92	P54161	EX53_BACSU	5'-3' exonuclease OS=Bacillus subtilis (strain 168) GN=ypcP PE=1 SV=1
Bt-GS57GL002890	51.81	6e-18	P54160	YPBS_BACSU	Uncharacterized protein YpbS OS=Bacillus subtilis (strain 168) GN=ypbS PE=4 SV=1
Bt-GS57GL002891	59.26	1e-42	O32248	YVBK_BACSU	Uncharacterized N-acetyltransferase YvbK OS=Bacillus subtilis (strain 168) GN=yvbK PE=1 SV=1
Bt-GS57GL002896	66.19	1e-160	P42086	PBUX_BACSU	Xanthine permease OS=Bacillus subtilis (strain 168) GN=pbuX PE=3 SV=1
Bt-GS57GL002897	100.00	5e-109	B7HHX2	XPT_BACC4	Xanthine phosphoribosyltransferase OS=Bacillus cereus (strain B4264) GN=xpt PE=3 SV=1
Bt-GS57GL002898	48.58	3e-68	Q9Z9J4	MAP1_BACHD	Methionine aminopeptidase OS=Bacillus halodurans (strain ATCC BAA-125 / DSM 18197 / FERM 7344 / JCM 9153 / C-125) GN=map PE=3 SV=1
Bt-GS57GL002900	60.75	0.0	P50848	CBP1_BACSU	Carboxypeptidase 1 OS=Bacillus subtilis (strain 168) GN=ypwA PE=1 SV=1
Bt-GS57GL002901	60.47	0.0	P50831	YPVA_BACSU	Probable ATP-dependent helicase YpvA OS=Bacillus subtilis (strain 168) GN=ypvA PE=3 SV=1
Bt-GS57GL002903	70.45	2e-160	P50840	YPSC_BACSU	Putative RNA methyltransferase YpsC OS=Bacillus subtilis (strain 168) GN=ypsC PE=3 SV=1
Bt-GS57GL002904	100.00	5e-59	Q81FL9	GPSB_BACCR	Cell cycle protein GpsB OS=Bacillus cereus (strain ATCC 14579 / DSM 31 / JCM 2152 / NBRC 15305 / NCIMB 9373 / NRRL B-3711) GN=gpsB PE=3 SV=1
Bt-GS57GL002905	98.91	3e-102	Q813S8	Y1561_BACCR	UPF0398 protein BC_1561 OS=Bacillus cereus (strain ATCC 14579 / DSM 31 / JCM 2152 / NBRC 15305 / NCIMB 9373 / NRRL B-3711) GN=BC_1561 PE=3 SV=1
Bt-GS57GL002909	40.00	2e-10	P50833	YPPE_BACSU	Uncharacterized protein YppE OS=Bacillus subtilis (strain 168) GN=yppE PE=1 SV=1
Bt-GS57GL002912	45.94	2e-73	P39791	YPPC_BACSU	Uncharacterized protein YppC OS=Bacillus subtilis (strain 168) GN=yppC PE=4 SV=2
Bt-GS57GL002913	100.00	2e-117	Q81FM6	RECU_BACCR	Holliday junction resolvase RecU OS=Bacillus cereus (strain ATCC 14579 / DSM 31 / JCM 2152 / NBRC 15305 / NCIMB 9373 / NRRL B-3711) GN=recU PE=3 SV=1
Bt-GS57GL002914	43.50	1e-179	P39793	PBPA_BACSU	Penicillin-binding protein 1A/1B OS=Bacillus subtilis (strain 168) GN=ponA PE=1 SV=1
Bt-GS57GL002916	80.00	3e-95	P39788	END3_BACSU	Endonuclease III OS=Bacillus subtilis (strain 168) GN=nth PE=3 SV=1
Bt-GS57GL002917	50.21	2e-63	P39787	DNAD_BACSU	DNA replication protein DnaD OS=Bacillus subtilis (strain 168) GN=dnaD PE=1 SV=1
Bt-GS57GL002918	76.41	1e-180	P53001	AAT1_BACSU	Aspartate aminotransferase OS=Bacillus subtilis (strain 168) GN=aspB PE=3 SV=1
Bt-GS57GL002920	71.43	1e-16	P54395	YPMA_BACSU	Uncharacterized protein YpmA OS=Bacillus subtilis (strain 168) GN=ypmA PE=4 SV=1
Bt-GS57GL002922	98.37	1e-64	B7IPB9	PAND_BACC2	Aspartate 1-decarboxylase OS=Bacillus cereus (strain G9842) GN=panD PE=3 SV=1
Bt-GS57GL002923	98.94	6e-163	B7HHU4	PANC_BACC4	Pantothenate synthetase OS=Bacillus cereus (strain B4264) GN=panC PE=3 SV=1
Bt-GS57GL002924	99.28	6e-160	Q81FN7	PANB_BACCR	3-methyl-2-oxobutanoate hydroxymethyltransferase OS=Bacillus cereus (strain ATCC 14579 / DSM 31 / JCM 2152 / NBRC 15305 / NCIMB 9373 / NRRL B-3711) GN=panB PE=3 SV=1
Bt-GS57GL002926	57.54	3e-107	E0U174	BIRA_BACPZ	Bifunctional ligase/repressor BirA OS=Bacillus subtilis subsp. spizizenii (strain ATCC 23059 / NRRL B-14472 / W23) GN=birA PE=3 SV=1
Bt-GS57GL002927	98.99	0.0	Q81FP0	CCA_BACCR	CCA-adding enzyme OS=Bacillus cereus (strain ATCC 14579 / DSM 31 / JCM 2152 / NBRC 15305 / NCIMB 9373 / NRRL B-3711) GN=cca PE=3 SV=1
Bt-GS57GL002928	97.64	0.0	Q81ST7	BSHA_BACAN	N-acetyl-alpha-D-glucosaminyl L-malate synthase OS=Bacillus anthracis GN=bshA PE=1 SV=1
Bt-GS57GL002929	100.00	1e-135	Q81FP2	BSHB1_BACCR	N-acetyl-alpha-D-glucosaminyl L-malate deacetylase 1 OS=Bacillus cereus (strain ATCC 14579 / DSM 31 / JCM 2152 / NBRC 15305 / NCIMB 9373 / NRRL B-3711) GN=bshB1 PE=1 SV=1
Bt-GS57GL002930	100.00	5e-73	B9IVQ6	MGSA_BACCQ	Methylglyoxal synthase OS=Bacillus cereus (strain Q1) GN=mgsA PE=3 SV=1
Bt-GS57GL002931	98.87	3e-152	B7HHT6	DAPB_BACC4	4-hydroxy-tetrahydrodipicolinate reductase OS=Bacillus cereus (strain B4264) GN=dapB PE=3 SV=1
Bt-GS57GL002932	78.18	4e-47	P42979	YPJD_BACSU	Uncharacterized protein YpjD OS=Bacillus subtilis (strain 168) GN=ypjD PE=1 SV=1
Bt-GS57GL002933	73.68	7e-120	P42978	YPJC_BACSU	UPF0750 membrane protein YpjC OS=Bacillus subtilis (strain 168) GN=ypjC PE=3 SV=2
Bt-GS57GL002935	51.46	4e-46	O05248	YUGP_BACSU	Putative membrane protease YugP OS=Bacillus subtilis (strain 168) GN=yugP PE=4 SV=1
Bt-GS57GL002939	53.26	3e-46	P54392	YPJA_BACSU	Uncharacterized protein YpjA OS=Bacillus subtilis (strain 168) GN=ypjA PE=4 SV=1
Bt-GS57GL002940	75.30	7e-112	Q45659	QCRC_GEOTD	Menaquinol-cytochrome c reductase cytochrome b/c subunit OS=Geobacillus thermodenitrificans GN=qcrC PE=3 SV=1
Bt-GS57GL002941	94.64	2e-122	P46912	QCRB_BACSU	Menaquinol-cytochrome c reductase cytochrome b subunit OS=Bacillus subtilis (strain 168) GN=qcrB PE=1 SV=1
Bt-GS57GL002942	78.70	1e-77	Q45657	QCRA_GEOTD	Menaquinol-cytochrome c reductase iron-sulfur subunit OS=Geobacillus thermodenitrificans GN=qcrA PE=3 SV=1
Bt-GS57GL002944	100.00	3e-102	Q813T6	Y1520_BACCR	UPF0302 protein BC_1520 OS=Bacillus cereus (strain ATCC 14579 / DSM 31 / JCM 2152 / NBRC 15305 / NCIMB 9373 / NRRL B-3711) GN=BC_1520 PE=3 SV=1
Bt-GS57GL002945	42.65	6e-85	P54389	YPIA_BACSU	TPR repeat-containing protein YpiA OS=Bacillus subtilis (strain 168) GN=ypiA PE=3 SV=1
Bt-GS57GL002946	99.19	0.0	Q81FQ1	HIS81_BACCR	Histidinol-phosphate aminotransferase 1 OS=Bacillus cereus (strain ATCC 14579 / DSM 31 / JCM 2152 / NBRC 15305 / NCIMB 9373 / NRRL B-3711) GN=hisC1 PE=3 SV=1
Bt-GS57GL002947	96.44	0.0	P12250	T231C_BACTB	Transposase for insertion sequence element IS231C OS=Bacillus thuringiensis subsp. berliner PE=3 SV=1
Bt-GS57GL002948	99.45	0.0	B7HHS1	AROB_BACC4	3-dehydroquinate synthase OS=Bacillus cereus (strain B4264) GN=aroB PE=3 SV=1
Bt-GS57GL002949	99.23	0.0	Q81FQ3	AROC1_BACCR	Chorismate synthase 1 OS=Bacillus cereus (strain ATCC 14579 / DSM 31 / JCM 2152 / NBRC 15305 / NCIMB 9373 / NRRL B-3711) GN=aroC1 PE=3 SV=1
Bt-GS57GL002950	100.00	1e-82	Q81FQ4	NDK_BACCR	Nucleoside diphosphate kinase OS=Bacillus cereus (strain ATCC 14579 / DSM 31 / JCM 2152 / NBRC 15305 / NCIMB 9373 / NRRL B-3711) GN=ndk PE=3 SV=1
Bt-GS57GL002951	63.75	8e-122	P31114	HEPS2_BACSU	Heptaprenyl diphosphate synthase component 2 OS=Bacillus subtilis (strain 168) GN=hepT PE=1 SV=1
Bt-GS57GL002952	100.00	1e-139	Q81FQ6	MENG_BACCR	Demethylmenaquinone methyltransferase OS=Bacillus cereus (strain ATCC 14579 / DSM 31 / JCM 2152 / NBRC 15305 / NCIMB 9373 / NRRL B-3711) GN=menG PE=3 SV=1
Bt-GS57GL002953	48.82	1e-39	P31112	HEPS1_BACSU	Heptaprenyl diphosphate synthase component 1 OS=Bacillus subtilis (strain 168) GN=hepS PE=1 SV=1
Bt-GS57GL002954	99.47	8e-107	Q6HL44	GCH1_BACHK	GTP cyclohydrolase 1 OS=Bacillus thuringiensis subsp. konkukian (strain 97-27) GN=folE PE=3 SV=1
Bt-GS57GL002955	91.11	7e-41	P0A3H0	DBH_GEOSE	DNA-binding protein HU OS=Geobacillus stearothermophilus GN=hup PE=1 SV=1
Bt-GS57GL002956	100.00	0.0	Q81SW4	SP4A_BACAN	Stage IV sporulation protein A OS=Bacillus anthracis GN=spoIVA PE=2 SV=1
Bt-GS57GL002957	53.39	8e-70	P39911	YPHF_BACSU	Uncharacterized protein YphF OS=Bacillus subtilis (strain 168) GN=yphF PE=4 SV=2
Bt-GS57GL002958	55.22	3e-14	P50744	YPHE_BACSU	Uncharacterized protein YphE OS=Bacillus subtilis (strain 168) GN=yphE PE=4 SV=1
Bt-GS57GL002959	51.25	2e-16	O31625	SPVIF_BACSU	Sporulation-specific transcription factor SpoVIF OS=Bacillus subtilis (strain 168) GN=spoVIF PE=4 SV=2
Bt-GS57GL002960	100.00	0.0	Q81FR4	GPDA_BACCR	Glycerol-3-phosphate dehydrogenase [NAD(P)+] OS=Bacillus cereus (strain ATCC 14579 / DSM 31 / JCM 2152 / NBRC 15305 / NCIMB 9373 / NRRL B-3711) GN=gpsA PE=3 SV=1
Bt-GS57GL002961	100.00	0.0	Q6HL51	DER_BACHK	GTPase Der OS=Bacillus thuringiensis subsp. konkukian (strain 97-27) GN=der PE=3 SV=1
Bt-GS57GL002962	61.02	5e-15	C0H445	YPZH_BACSU	Uncharacterized protein YpzH OS=Bacillus subtilis (strain 168) GN=ypzH PE=4 SV=1
Bt-GS57GL002963	61.77	8e-106	P50742	YPHB_BACSU	Uncharacterized protein YphB OS=Bacillus subtilis (strain 168) GN=yphB PE=4 SV=1
Bt-GS57GL002965	72.73	2e-06	C0H446	YPZI_BACSU	Uncharacterized protein YpzI OS=Bacillus subtilis (strain 168) GN=ypzI PE=4 SV=1
Bt-GS57GL002966	99.14	0.0	Q81FS0	IDI2_BACCR	Isopentenyl-diphosphate delta-isomerase OS=Bacillus cereus (strain ATCC 14579 / DSM 31 / JCM 2152 / NBRC 15305 / NCIMB 9373 / NRRL B-3711) GN=fni PE=3 SV=1
Bt-GS57GL002967	98.17	0.0	O06000	RS1H_BACC1	30S ribosomal protein S1 homolog OS=Bacillus cereus (strain ATCC 10987 / NRS 248) GN=BCE_1625 PE=3 SV=1
Bt-GS57GL002968	99.56	1e-126	Q81FS2	KCY_BACCR	Cytidylate kinase OS=Bacillus cereus (strain ATCC 14579 / DSM 31 / JCM 2152 / NBRC 15305 / NCIMB 9373 / NRRL B-3711) GN=cmk PE=3 SV=1
Bt-GS57GL002970	41.72	1e-48	Q9RRX9	ASPG_DEIRA	Probable L-asparaginase OS=Deinococcus radiodurans (strain ATCC 13939 / DSM 20539 / JCM 16871 / LMG 4051 / NBRC 15346 / NCIMB 9279 / R1 / VKM B-1422) GN=ansA PE=3 SV=2
Bt-GS57GL002971	75.23	2e-139	P50736	YPDA_BACSU	Uncharacterized protein YpdA OS=Bacillus subtilis (strain 168) GN=ypdA PE=4 SV=2
Bt-GS57GL002975	85.99	0.0	P50735	GUDB_BACSU	Cryptic catabolic NAD-specific glutamate dehydrogenase GudB OS=Bacillus subtilis (strain 168) GN=gudB PE=1 SV=2
Bt-GS57GL002976	99.50	2e-114	Q81FS9	MECA2_BACCR	Adapter protein MecA 2 OS=Bacillus cereus (strain ATCC 14579 / DSM 31 / JCM 2152 / NBRC 15305 / NCIMB 9373 / NRRL B-3711) GN=mecA2 PE=3 SV=1
Bt-GS57GL002978	42.02	1e-44	P50733	YPBG_BACSU	Uncharacterized protein YpbG OS=Bacillus subtilis (strain 168) GN=ypbG PE=3 SV=1
Bt-GS57GL002980	46.26	2e-34	P50730	YPBD_BACSU	Uncharacterized protein YpbD OS=Bacillus subtilis (strain 168) GN=ypbD PE=4 SV=1
Bt-GS57GL002981	42.08	1e-116	P50729	RECS_BACSU	Probable ATP-dependent DNA helicase RecS OS=Bacillus subtilis (strain 168) GN=recS PE=3 SV=1
Bt-GS57GL002983	86.42	3e-28	P10245	FER_BACTH	Ferredoxin OS=Bacillus thermoproteolyticus PE=1 SV=1
Bt-GS57GL002984	63.13	5e-63	P50726	FMNP_BACSU	Riboflavin transporter FmnP OS=Bacillus subtilis (strain 168) GN=fmnP PE=1 SV=1
Bt-GS57GL002987	60.94	7e-64	O34899	PDUO_BACSU	Cob(I)yrinic acid a,c-diamide adenosyltransferase OS=Bacillus subtilis (strain 168) GN=yvqK PE=1 SV=2
Bt-GS57GL002988	53.63	0.0	P35164	RESE_BACSU	Sensor histidine kinase ResE OS=Bacillus subtilis (strain 168) GN=resE PE=1 SV=1
Bt-GS57GL002989	79.83	5e-108	P35163	RESD_BACSU	Transcriptional regulatory protein ResD OS=Bacillus subtilis (strain 168) GN=resD PE=3 SV=2
Bt-GS57GL002990	67.01	4e-156	P35162	RESC_BACSU	Cytochrome c biogenesis protein ResC OS=Bacillus subtilis (strain 168) GN=resC PE=3 SV=2
Bt-GS57GL002991	62.80	0.0	P35161	RESB_BACSU	Cytochrome c biogenesis protein ResB OS=Bacillus subtilis (strain 168) GN=resB PE=4 SV=1
Bt-GS57GL002992	99.42	9e-95	Q81FU5	RESA_BACCR	Thiol-disulfide oxidoreductase ResA OS=Bacillus cereus (strain ATCC 14579 / DSM 31 / JCM 2152 / NBRC 15305 / NCIMB 9373 / NRRL B-3711) GN=resA PE=3 SV=1
Bt-GS57GL002993	71.01	3e-97	P35159	RLUB_BACSU	Ribosomal large subunit pseudouridine synthase B OS=Bacillus subtilis (strain 168) GN=rluB PE=1 SV=2
Bt-GS57GL002995	73.14	2e-69	P35158	SPMB_BACSU	Spore maturation protein B OS=Bacillus subtilis (strain 168) GN=spmB PE=1 SV=2
Bt-GS57GL002996	66.84	2e-76	P35157	SPMA_BACSU	Spore maturation protein A OS=Bacillus subtilis (strain 168) GN=spmA PE=1 SV=1
Bt-GS57GL002997	51.75	1e-93	P35150	DACB_BACSU	D-alanyl-D-alanine carboxypeptidase DacB OS=Bacillus subtilis (strain 168) GN=dacB PE=1 SV=1
Bt-GS57GL002998	64.25	3e-79	O35023	SODF_BACSU	Probable superoxide dismutase [Fe] OS=Bacillus subtilis (strain 168) GN=sodF PE=3 SV=1
Bt-GS57GL002999	46.67	2e-32	P35156	YPUI_BACSU	Uncharacterized protein YpuI OS=Bacillus subtilis (strain 168) GN=ypuI PE=4 SV=1
Bt-GS57GL003001	48.95	0.0	C0H3X7	MPRF_BACSU	Phosphatidylglycerol lysyltransferase OS=Bacillus subtilis (strain 168) GN=mprF PE=1 SV=1
Bt-GS57GL003003	100.00	3e-136	A9VLN1	DEOD_BACWK	Purine nucleoside phosphorylase DeoD-type OS=Bacillus weihenstephanensis (strain KBAB4) GN=deoD PE=3 SV=1
Bt-GS57GL003005	43.27	3e-28	O35009	YOEC_BACSU	Probable integrase/recombinase YoeC OS=Bacillus subtilis (strain 168) GN=yoeC PE=3 SV=2
Bt-GS57GL003007	56.74	2e-100	O32135	YUNF_BACSU	UPF0759 protein YunF OS=Bacillus subtilis (strain 168) GN=yunF PE=3 SV=2
Bt-GS57GL003011	42.33	8e-123	P38050	PBPF_BACSU	Penicillin-binding protein 1F OS=Bacillus subtilis (strain 168) GN=pbpF PE=2 SV=2
Bt-GS57GL003012	57.07	3e-65	O34454	YKAA_BACSU	UPF0111 protein YkaA OS=Bacillus subtilis (strain 168) GN=ykaA PE=3 SV=1
Bt-GS57GL003013	81.98	4e-137	O34436	PIT_BACSU	Probable low-affinity inorganic phosphate transporter OS=Bacillus subtilis (strain 168) GN=pit PE=3 SV=2
Bt-GS57GL003014	52.99	2e-62	O32134	YUNE_BACSU	UPF0721 transmembrane protein YunE OS=Bacillus subtilis (strain 168) GN=yunE PE=3 SV=1
Bt-GS57GL003017	99.00	0.0	Q81FW4	HMP_BACCR	Flavohemoprotein OS=Bacillus cereus (strain ATCC 14579 / DSM 31 / JCM 2152 / NBRC 15305 / NCIMB 9373 / NRRL B-3711) GN=hmp PE=3 SV=1
Bt-GS57GL003023	47.65	7e-105	O34545	BRAB_BACSU	Branched-chain amino acid transport system carrier protein BraB OS=Bacillus subtilis (strain 168) GN=braB PE=3 SV=1
Bt-GS57GL003025	64.11	6e-76	O32197	LIAR_BACSU	Transcriptional regulatory protein LiaR OS=Bacillus subtilis (strain 168) GN=liaR PE=2 SV=1
Bt-GS57GL003026	46.24	8e-76	O32198	LIAS_BACSU	Sensor histidine kinase LiaS OS=Bacillus subtilis (strain 168) GN=liaS PE=2 SV=1
Bt-GS57GL003032	79.29	0.0	P24944	GLTT_BACCA	Proton/sodium-glutamate symport protein OS=Bacillus caldotenax GN=gltT PE=1 SV=1
Bt-GS57GL003035	57.02	1e-140	O07577	YHDH_BACSU	Uncharacterized sodium-dependent transporter YhdH OS=Bacillus subtilis (strain 168) GN=yhdH PE=3 SV=1
Bt-GS57GL003037	40.36	6e-25	P61817	SIRB_BACME	Sirohydrochlorin ferrochelatase OS=Bacillus megaterium GN=sirB PE=3 SV=1
Bt-GS57GL003039	75.95	3e-105	P29928	SUMT_BACME	Uroporphyrinogen-III C-methyltransferase OS=Bacillus megaterium GN=cobA PE=3 SV=1
Bt-GS57GL003041	42.63	4e-104	P39661	NIR_SYNE7	Ferredoxin--nitrite reductase OS=Synechococcus elongatus (strain PCC 7942) GN=nirA PE=3 SV=1
Bt-GS57GL003042	67.72	5e-71	Q9KCT0	CYSC1_BACHD	Probable adenylyl-sulfate kinase OS=Bacillus halodurans (strain ATCC BAA-125 / DSM 18197 / FERM 7344 / JCM 9153 / C-125) GN=BH1489 PE=3 SV=1
Bt-GS57GL003043	99.47	0.0	Q81FZ0	SAT_BACCR	Sulfate adenylyltransferase OS=Bacillus cereus (strain ATCC 14579 / DSM 31 / JCM 2152 / NBRC 15305 / NCIMB 9373 / NRRL B-3711) GN=sat PE=3 SV=1
Bt-GS57GL003044	96.58	1e-132	B7HHH6	CYSH_BACC4	Phosphoadenosine phosphosulfate reductase OS=Bacillus cereus (strain B4264) GN=cysH PE=3 SV=1
Bt-GS57GL003046	62.56	6e-161	P23630	DCDA_BACSU	Diaminopimelate decarboxylase OS=Bacillus subtilis (strain 168) GN=lysA PE=3 SV=5
Bt-GS57GL003048	56.89	0.0	P54496	YQGS_BACSU	Lipoteichoic acid synthase-like YqgS OS=Bacillus subtilis (strain 168) GN=yqgS PE=3 SV=2
Bt-GS57GL003049	42.20	3e-25	Q48269	PSS_HELPY	CDP-diacylglycerol--serine O-phosphatidyltransferase OS=Helicobacter pylori (strain ATCC 700392 / 26695) GN=pssA PE=3 SV=2
Bt-GS57GL003050	66.67	1e-112	Q6GEC9	Y2389_STAAR	Putative 2-hydroxyacid dehydrogenase SAR2389 OS=Staphylococcus aureus (strain MRSA252) GN=SAR2389 PE=3 SV=1
Bt-GS57GL003053	99.07	4e-55	B7HHG7	HIS2_BACC4	Phosphoribosyl-ATP pyrophosphatase OS=Bacillus cereus (strain B4264) GN=hisE PE=3 SV=1
Bt-GS57GL003054	98.02	5e-55	B7HHG6	HIS3_BACC4	Phosphoribosyl-AMP cyclohydrolase OS=Bacillus cereus (strain B4264) GN=hisI PE=3 SV=1
Bt-GS57GL003055	99.60	3e-143	Q81G02	HIS6_BACCR	Imidazole glycerol phosphate synthase subunit HisF OS=Bacillus cereus (strain ATCC 14579 / DSM 31 / JCM 2152 / NBRC 15305 / NCIMB 9373 / NRRL B-3711) GN=hisF PE=3 SV=1
Bt-GS57GL003056	99.58	2e-132	Q81G03	HIS4_BACCR	1-(5-phosphoribosyl)-5-[(5-phosphoribosylamino)methylideneamino] imidazole-4-carboxamide isomerase OS=Bacillus cereus (strain ATCC 14579 / DSM 31 / JCM 2152 / NBRC 15305 / NCIMB 9373 / NRRL B-3711) GN=hisA PE=3 SV=1
Bt-GS57GL003057	97.01	1e-110	Q81G04	HIS5_BACCR	Imidazole glycerol phosphate synthase subunit HisH OS=Bacillus cereus (strain ATCC 14579 / DSM 31 / JCM 2152 / NBRC 15305 / NCIMB 9373 / NRRL B-3711) GN=hisH PE=3 SV=1
Bt-GS57GL003058	98.97	5e-110	Q81G05	HIS7_BACCR	Imidazoleglycerol-phosphate dehydratase OS=Bacillus cereus (strain ATCC 14579 / DSM 31 / JCM 2152 / NBRC 15305 / NCIMB 9373 / NRRL B-3711) GN=hisB PE=3 SV=1
Bt-GS57GL003059	97.67	0.0	Q81G06	HISX_BACCR	Histidinol dehydrogenase OS=Bacillus cereus (strain ATCC 14579 / DSM 31 / JCM 2152 / NBRC 15305 / NCIMB 9373 / NRRL B-3711) GN=hisD PE=3 SV=1
Bt-GS57GL003060	99.53	3e-119	B7IN98	HIS1_BACC2	ATP phosphoribosyltransferase OS=Bacillus cereus (strain G9842) GN=hisG PE=3 SV=1
Bt-GS57GL003061	98.57	0.0	B7HHF9	HISZ_BACC4	ATP phosphoribosyltransferase regulatory subunit OS=Bacillus cereus (strain B4264) GN=hisZ PE=3 SV=1
Bt-GS57GL003062	98.88	5e-103	Q81G09	LEUD_BACCR	3-isopropylmalate dehydratase small subunit OS=Bacillus cereus (strain ATCC 14579 / DSM 31 / JCM 2152 / NBRC 15305 / NCIMB 9373 / NRRL B-3711) GN=leuD PE=3 SV=1
Bt-GS57GL003063	99.57	0.0	Q81G10	LEUC_BACCR	3-isopropylmalate dehydratase large subunit OS=Bacillus cereus (strain ATCC 14579 / DSM 31 / JCM 2152 / NBRC 15305 / NCIMB 9373 / NRRL B-3711) GN=leuC PE=3 SV=1
Bt-GS57GL003064	100.00	0.0	Q81G11	LEU3_BACCR	3-isopropylmalate dehydrogenase OS=Bacillus cereus (strain ATCC 14579 / DSM 31 / JCM 2152 / NBRC 15305 / NCIMB 9373 / NRRL B-3711) GN=leuB PE=3 SV=1
Bt-GS57GL003065	97.60	0.0	A0RBL2	LEU1_BACAH	2-isopropylmalate synthase OS=Bacillus thuringiensis (strain Al Hakam) GN=leuA PE=3 SV=1
Bt-GS57GL003066	99.70	0.0	Q81G13	ILVC1_BACCR	Ketol-acid reductoisomerase 1 OS=Bacillus cereus (strain ATCC 14579 / DSM 31 / JCM 2152 / NBRC 15305 / NCIMB 9373 / NRRL B-3711) GN=ilvC1 PE=3 SV=2
Bt-GS57GL003067	66.05	1e-58	P37252	ILVH_BACSU	Acetolactate synthase small subunit OS=Bacillus subtilis (strain 168) GN=ilvH PE=3 SV=3
Bt-GS57GL003068	66.31	0.0	P37251	ILVB_BACSU	Acetolactate synthase large subunit OS=Bacillus subtilis (strain 168) GN=ilvB PE=1 SV=4
Bt-GS57GL003069	52.60	2e-85	O29329	ILVE_ARCFU	Putative branched-chain-amino-acid aminotransferase OS=Archaeoglobus fulgidus (strain ATCC 49558 / VC-16 / DSM 4304 / JCM 9628 / NBRC 100126) GN=ilvE PE=3 SV=1
Bt-GS57GL003072	100.00	3e-38	Q81G17	Y1394_BACCR	UPF0180 protein BC_1394 OS=Bacillus cereus (strain ATCC 14579 / DSM 31 / JCM 2152 / NBRC 15305 / NCIMB 9373 / NRRL B-3711) GN=BC_1394 PE=3 SV=1
Bt-GS57GL003074	57.03	3e-33	O34806	YTFJ_BACSU	Uncharacterized spore protein YtfJ OS=Bacillus subtilis (strain 168) GN=ytfJ PE=1 SV=1
Bt-GS57GL003076	55.73	4e-146	O32081	KTRB_BACSU	Ktr system potassium uptake protein B OS=Bacillus subtilis (strain 168) GN=ktrB PE=1 SV=1
Bt-GS57GL003081	95.44	8e-142	Q6HLG8	UPPP3_BACHK	Undecaprenyl-diphosphatase 3 OS=Bacillus thuringiensis subsp. konkukian (strain 97-27) GN=uppP3 PE=3 SV=1
Bt-GS57GL003082	99.12	0.0	Q81G28	NORM_BACCR	Probable multidrug resistance protein NorM OS=Bacillus cereus (strain ATCC 14579 / DSM 31 / JCM 2152 / NBRC 15305 / NCIMB 9373 / NRRL B-3711) GN=norM PE=3 SV=1
Bt-GS57GL003089	47.59	3e-29	O34737	FLAV_BACSU	Probable flavodoxin-1 OS=Bacillus subtilis (strain 168) GN=ykuN PE=3 SV=1
Bt-GS57GL003090	59.26	1e-102	P37112	AMAA_GEOSE	N-acyl-L-amino acid amidohydrolase OS=Geobacillus stearothermophilus GN=amaA PE=1 SV=1
Bt-GS57GL003092	99.60	0.0	Q81G39	DLTA_BACCR	D-alanine--poly(phosphoribitol) ligase subunit 1 OS=Bacillus cereus (strain ATCC 14579 / DSM 31 / JCM 2152 / NBRC 15305 / NCIMB 9373 / NRRL B-3711) GN=dltA PE=1 SV=1
Bt-GS57GL003093	59.29	1e-117	P39580	DLTB_BACSU	Protein DltB OS=Bacillus subtilis (strain 168) GN=dltB PE=1 SV=1
Bt-GS57GL003094	100.00	7e-37	Q6HLH9	DLTC_BACHK	D-alanine--poly(phosphoribitol) ligase subunit 2 OS=Bacillus thuringiensis subsp. konkukian (strain 97-27) GN=dltC PE=3 SV=1
Bt-GS57GL003095	48.08	1e-107	P39578	DLTD_BACSU	Protein DltD OS=Bacillus subtilis (strain 168) GN=dltD PE=1 SV=1
Bt-GS57GL003096	45.92	1e-75	Q49W60	2NPD_STAS1	Probable nitronate monooxygenase OS=Staphylococcus saprophyticus subsp. saprophyticus (strain ATCC 15305 / DSM 20229) GN=SSP1854 PE=3 SV=1
Bt-GS57GL003098	45.42	7e-73	O34851	LDC_BACSU	Probable murein peptide carboxypeptidase OS=Bacillus subtilis (strain 168) GN=ykfA PE=2 SV=2
Bt-GS57GL003100	52.72	6e-49	O07081	YRDC_BACSU	Uncharacterized isochorismatase family protein YrdC OS=Bacillus subtilis (strain 168) GN=yrdC PE=3 SV=1
Bt-GS57GL003102	51.09	4e-39	P96582	LRPC_BACSU	HTH-type transcriptional regulator LrpC OS=Bacillus subtilis (strain 168) GN=lrpC PE=1 SV=2
Bt-GS57GL003106	52.68	1e-84	P54592	YHCH_BACSU	Uncharacterized ABC transporter ATP-binding protein YhcH OS=Bacillus subtilis (strain 168) GN=yhcH PE=3 SV=1
Bt-GS57GL003109	45.95	4e-24	P54590	YHCF_BACSU	Uncharacterized HTH-type transcriptional regulator YhcF OS=Bacillus subtilis (strain 168) GN=yhcF PE=3 SV=1
Bt-GS57GL003110	44.03	1e-23	P9WH71	RIR2B_MYCTU	Ribonucleoside-diphosphate reductase subunit beta nrdF2 OS=Mycobacterium tuberculosis (strain ATCC 25618 / H37Rv) GN=nrdF2 PE=1 SV=1
Bt-GS57GL003111	58.33	3e-57	O30601	YOSP_BACSU	SPBc2 prophage-derived ribonucleoside-diphosphate reductase subunit beta OS=Bacillus subtilis (strain 168) GN=yosP PE=3 SV=1
Bt-GS57GL003112	55.34	0.0	P50620	RIR1_BACSU	Ribonucleoside-diphosphate reductase subunit alpha OS=Bacillus subtilis (strain 168) GN=nrdE PE=3 SV=1
Bt-GS57GL003113	54.62	3e-28	Q65JA6	NRDI_BACLD	Protein NrdI OS=Bacillus licheniformis (strain ATCC 14580 / DSM 13 / JCM 2505 / NBRC 12200 / NCIMB 9375 / NRRL NRS-1264 / Gibson 46) GN=nrdI PE=3 SV=1
Bt-GS57GL003115	46.88	2e-09	C0H405	YKZS_BACSU	Uncharacterized protein YkzS OS=Bacillus subtilis (strain 168) GN=ykzS PE=4 SV=1
Bt-GS57GL003119	61.40	3e-15	O31684	YKVS_BACSU	Uncharacterized protein YkvS OS=Bacillus subtilis (strain 168) GN=ykvS PE=4 SV=2
Bt-GS57GL003120	100.00	5e-95	Q81G66	QUEF_BACCR	NADPH-dependent 7-cyano-7-deazaguanine reductase OS=Bacillus cereus (strain ATCC 14579 / DSM 31 / JCM 2152 / NBRC 15305 / NCIMB 9373 / NRRL B-3711) GN=queF PE=3 SV=1
Bt-GS57GL003121	97.90	8e-137	Q81G67	QUEE_BACCR	7-carboxy-7-deazaguanine synthase OS=Bacillus cereus (strain ATCC 14579 / DSM 31 / JCM 2152 / NBRC 15305 / NCIMB 9373 / NRRL B-3711) GN=queE PE=3 SV=1
Bt-GS57GL003122	43.33	3e-10	P65872	QUED_SHIFL	6-carboxy-5,6,7,8-tetrahydropterin synthase OS=Shigella flexneri GN=queD PE=3 SV=1
Bt-GS57GL003123	100.00	3e-129	Q81G69	QUEC_BACCR	7-cyano-7-deazaguanine synthase OS=Bacillus cereus (strain ATCC 14579 / DSM 31 / JCM 2152 / NBRC 15305 / NCIMB 9373 / NRRL B-3711) GN=queC PE=3 SV=1
Bt-GS57GL003128	57.14	3e-38	O31672	MHQR_BACSU	HTH-type transcriptional regulator MhqR OS=Bacillus subtilis (strain 168) GN=mhqR PE=2 SV=1
Bt-GS57GL003133	43.75	2e-44	Q5L1E0	MTNB_GEOKA	Methylthioribulose-1-phosphate dehydratase OS=Geobacillus kaustophilus (strain HTA426) GN=mtnB PE=3 SV=1
Bt-GS57GL003140	98.36	0.0	B7IN19	PHNW_BACC2	2-aminoethylphosphonate--pyruvate transaminase OS=Bacillus cereus (strain G9842) GN=phnW PE=3 SV=1
Bt-GS57GL003141	100.00	7e-154	O31156	PHNX_BACCE	Phosphonoacetaldehyde hydrolase OS=Bacillus cereus GN=phnX PE=1 SV=3
Bt-GS57GL003143	50.48	2e-82	Q7NWX3	CYSA2_CHRVO	Sulfate/thiosulfate import ATP-binding protein CysA 2 OS=Chromobacterium violaceum (strain ATCC 12472 / DSM 30191 / JCM 1249 / NBRC 12614 / NCIMB 9131 / NCTC 9757) GN=cysA2 PE=3 SV=1
Bt-GS57GL003147	61.57	2e-157	O31658	KTRD_BACSU	Ktr system potassium uptake protein D OS=Bacillus subtilis (strain 168) GN=ktrD PE=3 SV=1
Bt-GS57GL003150	46.53	2e-60	P51831	FABG_BACSU	3-oxoacyl-[acyl-carrier-protein] reductase FabG OS=Bacillus subtilis (strain 168) GN=fabG PE=3 SV=3
Bt-GS57GL003154	44.62	4e-27	Q2RQ36	PHAJ_RHORT	(R)-specific enoyl-CoA hydratase OS=Rhodospirillum rubrum (strain ATCC 11170 / ATH 1.1.1 / DSM 467 / LMG 4362 / NCIB 8255 / S1) GN=phaJ PE=1 SV=1
Bt-GS57GL003155	77.05	5e-21	P10572	SAS3_BACME	Small, acid-soluble spore protein C3 OS=Bacillus megaterium GN=SASP-C3 PE=3 SV=1
Bt-GS57GL003156	53.46	1e-131	O32081	KTRB_BACSU	Ktr system potassium uptake protein B OS=Bacillus subtilis (strain 168) GN=ktrB PE=1 SV=1
Bt-GS57GL003157	70.97	7e-93	O34997	YKOY_BACSU	Uncharacterized membrane protein YkoY OS=Bacillus subtilis (strain 168) GN=ykoY PE=3 SV=1
Bt-GS57GL003158	48.22	5e-65	P39608	YWCJ_BACSU	Uncharacterized transporter YwcJ OS=Bacillus subtilis (strain 168) GN=ywcJ PE=3 SV=1
Bt-GS57GL003161	98.73	7e-136	Q81GA3	LUTC_BACCR	Lactate utilization protein C OS=Bacillus cereus (strain ATCC 14579 / DSM 31 / JCM 2152 / NBRC 15305 / NCIMB 9373 / NRRL B-3711) GN=lutC PE=3 SV=1
Bt-GS57GL003162	99.79	0.0	Q81GA4	LUTB_BACCR	Lactate utilization protein B OS=Bacillus cereus (strain ATCC 14579 / DSM 31 / JCM 2152 / NBRC 15305 / NCIMB 9373 / NRRL B-3711) GN=lutB PE=3 SV=1
Bt-GS57GL003163	99.16	9e-140	Q81GA5	LUTA_BACCR	Lactate utilization protein A OS=Bacillus cereus (strain ATCC 14579 / DSM 31 / JCM 2152 / NBRC 15305 / NCIMB 9373 / NRRL B-3711) GN=lutA PE=3 SV=1
Bt-GS57GL003164	55.66	4e-61	O07007	LUTR_BACSU	HTH-type transcriptional regulator LutR OS=Bacillus subtilis (strain 168) GN=lutR PE=1 SV=1
Bt-GS57GL003165	40.31	5e-41	Q6GGK7	SRRB_STAAR	Sensor protein SrrB OS=Staphylococcus aureus (strain MRSA252) GN=srrB PE=3 SV=2
Bt-GS57GL003166	48.93	2e-58	P35163	RESD_BACSU	Transcriptional regulatory protein ResD OS=Bacillus subtilis (strain 168) GN=resD PE=3 SV=2
Bt-GS57GL003168	45.14	3e-87	P94536	YSFB_BACSU	Uncharacterized protein YsfB OS=Bacillus subtilis (strain 168) GN=ysfB PE=3 SV=2
Bt-GS57GL003169	75.11	0.0	P94535	GLCD_BACSU	Glycolate oxidase subunit GlcD OS=Bacillus subtilis (strain 168) GN=glcD PE=3 SV=1
Bt-GS57GL003170	70.16	0.0	P94534	GLCF_BACSU	Probable glycolate oxidase iron-sulfur subunit OS=Bacillus subtilis (strain 168) GN=glcF PE=3 SV=1
Bt-GS57GL003171	61.08	9e-58	O31398	YKWD_BACSU	Uncharacterized protein YkwD OS=Bacillus subtilis (strain 168) GN=ykwD PE=3 SV=1
Bt-GS57GL003173	46.64	5e-78	P54604	YHCT_BACSU	Uncharacterized RNA pseudouridine synthase YhcT OS=Bacillus subtilis (strain 168) GN=yhcT PE=3 SV=2
Bt-GS57GL003178	41.95	2e-48	Q83RR7	POTC_SHIFL	Spermidine/putrescine transport system permease protein PotC OS=Shigella flexneri GN=potC PE=3 SV=1
Bt-GS57GL003179	47.51	9e-64	P45170	POTB_HAEIN	Spermidine/putrescine transport system permease protein PotB OS=Haemophilus influenzae (strain ATCC 51907 / DSM 11121 / KW20 / Rd) GN=potB PE=3 SV=1
Bt-GS57GL003180	99.69	0.0	Q81GC1	POTA_BACCR	Spermidine/putrescine import ATP-binding protein PotA OS=Bacillus cereus (strain ATCC 14579 / DSM 31 / JCM 2152 / NBRC 15305 / NCIMB 9373 / NRRL B-3711) GN=potA PE=3 SV=1
Bt-GS57GL003181	56.83	1e-161	P39616	ALDH2_BACSU	Probable aldehyde dehydrogenase YwdH OS=Bacillus subtilis (strain 168) GN=ywdH PE=3 SV=2
Bt-GS57GL003182	92.59	0.0	P23382	INA_BACTL	Immune inhibitor A OS=Bacillus thuringiensis subsp. alesti GN=ina PE=1 SV=1
Bt-GS57GL003184	69.44	7e-37	P22753	SINR_BACLI	HTH-type transcriptional regulator SinR OS=Bacillus licheniformis GN=sinR PE=3 SV=1
Bt-GS57GL003188	46.70	1e-42	P54506	LEPW_BACSU	Signal peptidase I W OS=Bacillus subtilis (strain 168) GN=sipW PE=1 SV=1
Bt-GS57GL003195	59.26	1e-101	C0SPB4	YHAQ_BACSU	Uncharacterized ABC transporter ATP-binding protein YhaQ OS=Bacillus subtilis (strain 168) GN=yhaQ PE=3 SV=1
Bt-GS57GL003205	66.67	2e-17	Q57720	Y272_METJA	Uncharacterized HTH-type transcriptional regulator MJ0272 OS=Methanocaldococcus jannaschii (strain ATCC 43067 / DSM 2661 / JAL-1 / JCM 10045 / NBRC 100440) GN=MJ0272 PE=3 SV=2
Bt-GS57GL003206	99.48	0.0	Q81GF2	ODO1_BACCR	2-oxoglutarate dehydrogenase E1 component OS=Bacillus cereus (strain ATCC 14579 / DSM 31 / JCM 2152 / NBRC 15305 / NCIMB 9373 / NRRL B-3711) GN=odhA PE=3 SV=1
Bt-GS57GL003207	66.83	8e-155	P16263	ODO2_BACSU	Dihydrolipoyllysine-residue succinyltransferase component of 2-oxoglutarate dehydrogenase complex OS=Bacillus subtilis (strain 168) GN=odhB PE=3 SV=2
Bt-GS57GL003214	40.32	3e-73	Q8U1M0	CDR_PYRFU	Coenzyme A disulfide reductase OS=Pyrococcus furiosus (strain ATCC 43587 / DSM 3638 / JCM 8422 / Vc1) GN=PF1186 PE=3 SV=1
Bt-GS57GL003219	51.33	1e-58	C0SPB1	YUKJ_BACSU	Uncharacterized protein YukJ OS=Bacillus subtilis (strain 168) GN=yukJ PE=4 SV=1
Bt-GS57GL003223	98.84	2e-143	B7HH02	TRPA_BACC4	Tryptophan synthase alpha chain OS=Bacillus cereus (strain B4264) GN=trpA PE=3 SV=1
Bt-GS57GL003224	98.74	0.0	B7IM76	TRPB_BACC2	Tryptophan synthase beta chain OS=Bacillus cereus (strain G9842) GN=trpB PE=3 SV=1
Bt-GS57GL003225	93.14	1e-109	Q73BQ8	TRPF_BACC1	N-(5'-phosphoribosyl)anthranilate isomerase OS=Bacillus cereus (strain ATCC 10987 / NRS 248) GN=trpF PE=3 SV=1
Bt-GS57GL003226	98.02	6e-142	Q81GG7	TRPC_BACCR	Indole-3-glycerol phosphate synthase OS=Bacillus cereus (strain ATCC 14579 / DSM 31 / JCM 2152 / NBRC 15305 / NCIMB 9373 / NRRL B-3711) GN=trpC PE=3 SV=1
Bt-GS57GL003227	97.30	0.0	B7HGZ8	TRPD_BACC4	Anthranilate phosphoribosyltransferase OS=Bacillus cereus (strain B4264) GN=trpD PE=3 SV=1
Bt-GS57GL003228	53.65	3e-59	P28819	PABA_BACSU	Aminodeoxychorismate/anthranilate synthase component 2 OS=Bacillus subtilis (strain 168) GN=pabA PE=2 SV=1
Bt-GS57GL003229	47.44	8e-114	P14953	TRPE_CLOTM	Anthranilate synthase component 1 OS=Clostridium thermocellum GN=trpE PE=3 SV=1
Bt-GS57GL003230	73.40	0.0	P94392	PUTP_BACSU	High-affinity proline transporter PutP OS=Bacillus subtilis (strain 168) GN=putP PE=1 SV=3
Bt-GS57GL003231	100.00	3e-72	P59812	Y1230_BACCR	Uncharacterized protein BC_1230 OS=Bacillus cereus (strain ATCC 14579 / DSM 31 / JCM 2152 / NBRC 15305 / NCIMB 9373 / NRRL B-3711) GN=BC_1230 PE=4 SV=1
Bt-GS57GL003235	51.67	2e-69	O31630	YJCH_BACSU	Uncharacterized protein YjcH OS=Bacillus subtilis (strain 168) GN=yjcH PE=4 SV=1
Bt-GS57GL003236	100.00	2e-98	B7HGY8	Y1283_BACC4	Putative phosphoesterase BCB4264_A1283 OS=Bacillus cereus (strain B4264) GN=BCB4264_A1283 PE=3 SV=1
Bt-GS57GL003237	54.29	5e-33	O31628	YJCF_BACSU	Uncharacterized N-acetyltransferase YjcF OS=Bacillus subtilis (strain 168) GN=yjcF PE=1 SV=1
Bt-GS57GL003242	43.64	1e-19	O34506	YNGL_BACSU	UPF0713 protein YngL OS=Bacillus subtilis (strain 168) GN=yngL PE=3 SV=1
Bt-GS57GL003245	100.00	1e-147	Q81GI3	FABI_BACCR	Enoyl-[acyl-carrier-protein] reductase [NADH] FabI OS=Bacillus cereus (strain ATCC 14579 / DSM 31 / JCM 2152 / NBRC 15305 / NCIMB 9373 / NRRL B-3711) GN=fabI PE=1 SV=1
Bt-GS57GL003246	40.36	7e-58	P39631	SPSK_BACSU	Spore coat polysaccharide biosynthesis protein SpsK OS=Bacillus subtilis (strain 168) GN=spsK PE=3 SV=3
Bt-GS57GL003247	55.19	1e-104	B0RVL0	RMLB_XANCB	dTDP-glucose 4,6-dehydratase OS=Xanthomonas campestris pv. campestris (strain B100) GN=rfbB PE=3 SV=1
Bt-GS57GL003248	51.48	6e-47	P37780	RMLC_SHIFL	dTDP-4-dehydrorhamnose 3,5-epimerase OS=Shigella flexneri GN=rfbC PE=3 SV=1
Bt-GS57GL003249	54.70	3e-73	P39629	RMLA_BACSU	Glucose-1-phosphate thymidylyltransferase OS=Bacillus subtilis (strain 168) GN=rmlA PE=1 SV=1
Bt-GS57GL003255	41.55	2e-61	Q49492	MYCF_MICGR	Mycinamicin III 3''-O-methyltransferase OS=Micromonospora griseorubida GN=mycF PE=1 SV=1
Bt-GS57GL003256	45.08	1e-65	P9WLW8	Y1498_MYCTO	Uncharacterized protein MT1546 OS=Mycobacterium tuberculosis (strain CDC 1551 / Oshkosh) GN=MT1546 PE=4 SV=2
Bt-GS57GL003259	98.78	2e-143	Q81GJ7	PRPE_BACCR	Bis(5'-nucleosyl)-tetraphosphatase PrpE [asymmetrical] OS=Bacillus cereus (strain ATCC 14579 / DSM 31 / JCM 2152 / NBRC 15305 / NCIMB 9373 / NRRL B-3711) GN=prpE PE=3 SV=1
Bt-GS57GL003261	54.87	2e-87	O31613	YJBO_BACSU	Uncharacterized RNA pseudouridine synthase YjbO OS=Bacillus subtilis (strain 168) GN=yjbO PE=3 SV=1
Bt-GS57GL003262	100.00	1e-153	Q81GJ9	NADK1_BACCR	NAD kinase 1 OS=Bacillus cereus (strain ATCC 14579 / DSM 31 / JCM 2152 / NBRC 15305 / NCIMB 9373 / NRRL B-3711) GN=nadK1 PE=3 SV=1
Bt-GS57GL003263	65.24	2e-77	O31611	YJBM_BACSU	GTP pyrophosphokinase YjbM OS=Bacillus subtilis (strain 168) GN=yjbM PE=1 SV=1
Bt-GS57GL003264	99.19	3e-64	B7I0B1	Y1357_BACC7	UPF0738 protein BCAH187_A1357 OS=Bacillus cereus (strain AH187) GN=BCAH187_A1357 PE=3 SV=1
Bt-GS57GL003265	50.52	2e-45	O31609	YJBK_BACSU	Putative triphosphatase YjbK OS=Bacillus subtilis (strain 168) GN=yjbK PE=1 SV=1
Bt-GS57GL003266	70.97	1e-45	O31607	TRHBO_BACSU	Group 2 truncated hemoglobin YjbI OS=Bacillus subtilis (strain 168) GN=yjbI PE=1 SV=1
Bt-GS57GL003267	99.66	1e-174	Q813V3	Y1194_BACCR	UPF0413 Protein BC_1194 OS=Bacillus cereus (strain ATCC 14579 / DSM 31 / JCM 2152 / NBRC 15305 / NCIMB 9373 / NRRL B-3711) GN=BC_1194 PE=3 SV=1
Bt-GS57GL003269	71.38	0.0	O31605	PEPF_BACSU	Oligoendopeptidase F homolog OS=Bacillus subtilis (strain 168) GN=yjbG PE=3 SV=2
Bt-GS57GL003271	99.22	0.0	Q81TR2	CLS2_BACAN	Cardiolipin synthase 2 OS=Bacillus anthracis GN=cls2 PE=3 SV=1
Bt-GS57GL003272	99.56	9e-126	Q81GK5	MECA1_BACCR	Adapter protein MecA 1 OS=Bacillus cereus (strain ATCC 14579 / DSM 31 / JCM 2152 / NBRC 15305 / NCIMB 9373 / NRRL B-3711) GN=mecA1 PE=3 SV=1
Bt-GS57GL003273	49.08	1e-56	O31603	YJBE_BACSU	Uncharacterized membrane protein YjbE OS=Bacillus subtilis (strain 168) GN=yjbE PE=3 SV=1
Bt-GS57GL003274	100.00	1e-71	Q81GK7	SPX1_BACCR	Regulatory protein Spx 1 OS=Bacillus cereus (strain ATCC 14579 / DSM 31 / JCM 2152 / NBRC 15305 / NCIMB 9373 / NRRL B-3711) GN=spxA1 PE=3 SV=1
Bt-GS57GL003277	43.41	1e-107	O07940	YISQ_BACSU	Uncharacterized transporter YisQ OS=Bacillus subtilis (strain 168) GN=yisQ PE=3 SV=1
Bt-GS57GL003278	80.46	5e-144	P24137	OPPF_BACSU	Oligopeptide transport ATP-binding protein OppF OS=Bacillus subtilis (strain 168) GN=oppF PE=2 SV=3
Bt-GS57GL003279	73.37	3e-146	P24136	OPPD_BACSU	Oligopeptide transport ATP-binding protein OppD OS=Bacillus subtilis (strain 168) GN=oppD PE=2 SV=2
Bt-GS57GL003280	45.81	3e-81	P24139	OPPC_BACSU	Oligopeptide transport system permease protein OppC OS=Bacillus subtilis (strain 168) GN=oppC PE=2 SV=1
Bt-GS57GL003281	49.84	4e-81	P24138	OPPB_BACSU	Oligopeptide transport system permease protein OppB OS=Bacillus subtilis (strain 168) GN=oppB PE=2 SV=2
Bt-GS57GL003284	99.70	0.0	Q81TS6	SYW_BACAN	Tryptophan--tRNA ligase OS=Bacillus anthracis GN=trpS PE=3 SV=1
Bt-GS57GL003286	99.60	3e-145	B7HGT7	Y1231_BACC4	UPF0736 protein BCB4264_A1231 OS=Bacillus cereus (strain B4264) GN=BCB4264_A1231 PE=3 SV=1
Bt-GS57GL003288	74.27	0.0	O34340	FABF_BACSU	3-oxoacyl-[acyl-carrier-protein] synthase 2 OS=Bacillus subtilis (strain 168) GN=fabF PE=1 SV=1
Bt-GS57GL003289	97.73	8e-177	Q81JG0	FABH1_BACAN	3-oxoacyl-[acyl-carrier-protein] synthase 3 protein 1 OS=Bacillus anthracis GN=fabH1 PE=3 SV=1
Bt-GS57GL003290	61.82	2e-12	O32437	COMZ_BACSU	ComG operon repressor OS=Bacillus subtilis (strain 168) GN=comZ PE=4 SV=2
Bt-GS57GL003292	42.86	3e-51	O35001	YJAU_BACSU	Uncharacterized protein YjaU OS=Bacillus subtilis (strain 168) GN=yjaU PE=4 SV=1
Bt-GS57GL003293	44.26	1e-08	O34713	YJZD_BACSU	Uncharacterized membrane protein YjzD OS=Bacillus subtilis (strain 168) GN=yjzD PE=4 SV=1
Bt-GS57GL003294	100.00	0.0	Q81GM5	CLPB_BACCR	Chaperone protein ClpB OS=Bacillus cereus (strain ATCC 14579 / DSM 31 / JCM 2152 / NBRC 15305 / NCIMB 9373 / NRRL B-3711) GN=clpB PE=3 SV=1
Bt-GS57GL003296	74.58	8e-21	O34585	YJZC_BACSU	Uncharacterized protein YjzC OS=Bacillus subtilis (strain 168) GN=yjzC PE=4 SV=1
Bt-GS57GL003297	56.18	1e-83	P70947	YITU_BACSU	Putative phosphatase YitU OS=Bacillus subtilis (strain 168) GN=yitU PE=3 SV=1
Bt-GS57GL003299	48.44	3e-07	C0H3Y5	YIZC_BACSU	Uncharacterized protein YizC OS=Bacillus subtilis (strain 168) GN=yizC PE=4 SV=1
Bt-GS57GL003300	64.60	9e-105	P39803	YITT_BACSU	UPF0750 membrane protein YitT OS=Bacillus subtilis (strain 168) GN=yitT PE=3 SV=2
Bt-GS57GL003302	98.25	2e-159	Q81GN0	PRSA2_BACCR	Foldase protein PrsA 2 OS=Bacillus cereus (strain ATCC 14579 / DSM 31 / JCM 2152 / NBRC 15305 / NCIMB 9373 / NRRL B-3711) GN=prsA2 PE=3 SV=1
Bt-GS57GL003305	52.19	9e-85	O06747	YITL_BACSU	Uncharacterized protein YitL OS=Bacillus subtilis (strain 168) GN=yitL PE=3 SV=2
Bt-GS57GL003306	100.00	4e-87	B7HGR9	Y1213_BACC4	UPF0234 protein BCB4264_A1213 OS=Bacillus cereus (strain B4264) GN=BCB4264_A1213 PE=3 SV=1
Bt-GS57GL003309	67.82	2e-149	Q07429	NRGA_BACSU	Ammonium transporter NrgA OS=Bacillus subtilis (strain 168) GN=nrgA PE=2 SV=1
Bt-GS57GL003317	60.12	9e-175	Q8Y3P9	CATA_LISMO	Catalase OS=Listeria monocytogenes serovar 1/2a (strain ATCC BAA-679 / EGD-e) GN=kat PE=3 SV=1
Bt-GS57GL003318	96.24	0.0	Q81GN7	HEMH2_BACCR	Ferrochelatase 2 OS=Bacillus cereus (strain ATCC 14579 / DSM 31 / JCM 2152 / NBRC 15305 / NCIMB 9373 / NRRL B-3711) GN=hemH2 PE=3 SV=1
Bt-GS57GL003319	68.46	0.0	O05272	ASNO_BACSU	Asparagine synthetase [glutamine-hydrolyzing] 3 OS=Bacillus subtilis (strain 168) GN=asnO PE=1 SV=3
Bt-GS57GL003321	98.32	1e-58	A9VJ15	Y1054_BACWK	UPF0344 protein BcerKBAB4_1054 OS=Bacillus weihenstephanensis (strain KBAB4) GN=BcerKBAB4_1054 PE=3 SV=1
Bt-GS57GL003322	99.75	0.0	Q81GP2	OAT_BACCR	Ornithine aminotransferase OS=Bacillus cereus (strain ATCC 14579 / DSM 31 / JCM 2152 / NBRC 15305 / NCIMB 9373 / NRRL B-3711) GN=rocD PE=3 SV=1
Bt-GS57GL003324	53.82	4e-95	O06724	YISK_BACSU	Uncharacterized protein YisK OS=Bacillus subtilis (strain 168) GN=yisK PE=2 SV=1
Bt-GS57GL003326	98.63	3e-34	P62165	GERPA_BACCE	Probable spore germination protein GerPA OS=Bacillus cereus GN=gerPA PE=1 SV=1
Bt-GS57GL003327	97.78	1e-17	P0A3T6	GERPB_BACCR	Probable spore germination protein GerPB OS=Bacillus cereus (strain ATCC 14579 / DSM 31 / JCM 2152 / NBRC 15305 / NCIMB 9373 / NRRL B-3711) GN=gerPB PE=3 SV=1
Bt-GS57GL003328	99.02	4e-115	O68685	GERPC_BACCE	Probable spore germination protein GerPC OS=Bacillus cereus GN=gerPC PE=1 SV=1
Bt-GS57GL003329	100.00	2e-19	P0A3T8	GERPD_BACCR	Probable spore germination protein GerPD OS=Bacillus cereus (strain ATCC 14579 / DSM 31 / JCM 2152 / NBRC 15305 / NCIMB 9373 / NRRL B-3711) GN=gerPD PE=3 SV=1
Bt-GS57GL003330	100.00	4e-70	O68687	GERPE_BACCE	Probable spore germination protein GerPE OS=Bacillus cereus GN=gerPE PE=1 SV=1
Bt-GS57GL003331	100.00	1e-32	P62185	GERPF_BACCR	Probable spore germination protein GerPF OS=Bacillus cereus (strain ATCC 14579 / DSM 31 / JCM 2152 / NBRC 15305 / NCIMB 9373 / NRRL B-3711) GN=gerPF PE=3 SV=1
Bt-GS57GL003333	99.68	0.0	B7HGP9	ADDA_BACC4	ATP-dependent helicase/nuclease subunit A OS=Bacillus cereus (strain B4264) GN=addA PE=3 SV=1
Bt-GS57GL003334	99.66	0.0	B7HGP8	ADDB_BACC4	ATP-dependent helicase/deoxyribonuclease subunit B OS=Bacillus cereus (strain B4264) GN=addB PE=3 SV=1
Bt-GS57GL003335	60.87	1e-61	P41027	LEP_BACCL	Signal peptidase I OS=Bacillus caldolyticus GN=lepB PE=3 SV=1
Bt-GS57GL003336	52.63	9e-56	O07559	YHJE_BACSU	Uncharacterized membrane protein YhjE OS=Bacillus subtilis (strain 168) GN=yhjE PE=4 SV=1
Bt-GS57GL003342	98.51	2e-31	Q45096	CSPA_BACCE	Major cold shock protein CspA OS=Bacillus cereus GN=cspA PE=1 SV=1
Bt-GS57GL003345	80.85	0.0	Q9K9H0	ACEA_BACHD	Isocitrate lyase OS=Bacillus halodurans (strain ATCC BAA-125 / DSM 18197 / FERM 7344 / JCM 9153 / C-125) GN=aceA PE=3 SV=1
Bt-GS57GL003346	62.80	0.0	P95329	MASY_MYXXD	Malate synthase OS=Myxococcus xanthus (strain DK 1622) GN=mls PE=3 SV=2
Bt-GS57GL003351	51.90	3e-120	P40769	YHFN_BACSU	Uncharacterized metalloprotease YhfN OS=Bacillus subtilis (strain 168) GN=yhfN PE=3 SV=2
Bt-GS57GL003355	57.76	7e-76	P94504	YVRH_BACSU	Transcriptional regulatory protein YvrH OS=Bacillus subtilis (strain 168) GN=yvrH PE=3 SV=4
Bt-GS57GL003361	56.04	2e-108	O05502	YDHJ_BACSU	Uncharacterized protein YdhJ OS=Bacillus subtilis (strain 168) GN=ydhJ PE=4 SV=1
Bt-GS57GL003363	42.14	5e-62	P76049	YCJY_ECOLI	Uncharacterized protein YcjY OS=Escherichia coli (strain K12) GN=ycjY PE=4 SV=2
Bt-GS57GL003381	98.60	0.0	Q81GU1	CYSA_BACCR	Sulfate/thiosulfate import ATP-binding protein CysA OS=Bacillus cereus (strain ATCC 14579 / DSM 31 / JCM 2152 / NBRC 15305 / NCIMB 9373 / NRRL B-3711) GN=cysA PE=3 SV=1
Bt-GS57GL003382	52.12	3e-77	P0AEB0	CYSW_ECOLI	Sulfate transport system permease protein CysW OS=Escherichia coli (strain K12) GN=cysW PE=1 SV=1
Bt-GS57GL003383	53.36	2e-72	P41032	CYST_SALTY	Sulfate transport system permease protein CysT OS=Salmonella typhimurium (strain LT2 / SGSC1412 / ATCC 700720) GN=cysU PE=3 SV=2
Bt-GS57GL003384	70.65	3e-131	P0AG79	SUBI_SHIFL	Sulfate-binding protein OS=Shigella flexneri GN=sbp PE=3 SV=1
Bt-GS57GL003386	60.91	3e-168	O07610	LCFB_BACSU	Long-chain-fatty-acid--CoA ligase OS=Bacillus subtilis (strain 168) GN=lcfB PE=2 SV=2
Bt-GS57GL003388	72.21	7e-141	O07608	LPLJ_BACSU	Lipoate-protein ligase LplJ OS=Bacillus subtilis (strain 168) GN=lplJ PE=1 SV=1
Bt-GS57GL003389	59.09	3e-79	O07607	YHFI_BACSU	Probable metallo-hydrolase YhfI OS=Bacillus subtilis (strain 168) GN=yhfI PE=3 SV=1
Bt-GS57GL003390	61.54	2e-08	O07606	YHFH_BACSU	Uncharacterized protein YhfH OS=Bacillus subtilis (strain 168) GN=yhfH PE=4 SV=1
Bt-GS57GL003400	64.55	3e-68	P32398	YHGD_BACSU	Uncharacterized HTH-type transcriptional regulator YhgD OS=Bacillus subtilis (strain 168) GN=yhgD PE=3 SV=1
Bt-GS57GL003403	41.26	6e-38	P15026	ISTB_PSEAI	Insertion sequence IS21 putative ATP-binding protein OS=Pseudomonas aeruginosa GN=istB PE=3 SV=2
Bt-GS57GL003404	41.09	1e-26	P06555	BLAI_BACLI	Penicillinase repressor OS=Bacillus licheniformis GN=blaI PE=1 SV=1
Bt-GS57GL003409	54.57	9e-156	P32397	PPOX_BACSU	Protoporphyrinogen oxidase OS=Bacillus subtilis (strain 168) GN=hemY PE=1 SV=1
Bt-GS57GL003410	99.68	0.0	Q81GW5	HEMH1_BACCR	Ferrochelatase 1 OS=Bacillus cereus (strain ATCC 14579 / DSM 31 / JCM 2152 / NBRC 15305 / NCIMB 9373 / NRRL B-3711) GN=hemH1 PE=3 SV=2
Bt-GS57GL003411	100.00	0.0	Q81GW6	DCUP_BACCR	Uroporphyrinogen decarboxylase OS=Bacillus cereus (strain ATCC 14579 / DSM 31 / JCM 2152 / NBRC 15305 / NCIMB 9373 / NRRL B-3711) GN=hemE PE=3 SV=1
Bt-GS57GL003412	49.86	0.0	P38050	PBPF_BACSU	Penicillin-binding protein 1F OS=Bacillus subtilis (strain 168) GN=pbpF PE=2 SV=2
Bt-GS57GL003413	48.28	5e-38	P38049	HMOB_BACSU	Heme-degrading monooxygenase HmoB OS=Bacillus subtilis (strain 168) GN=hmoB PE=1 SV=1
Bt-GS57GL003415	46.54	2e-34	P96615	YDBS_BACSU	UPF0699 transmembrane protein YdbS OS=Bacillus subtilis (strain 168) GN=ydbS PE=3 SV=1
Bt-GS57GL003416	64.41	2e-107	Q07835	YXXF_BACSU	Uncharacterized transporter YxxF OS=Bacillus subtilis (strain 168) GN=yxxF PE=3 SV=2
Bt-GS57GL003418	99.16	2e-138	E2GIN1	IDO_BACTU	L-isoleucine-4-hydroxylase OS=Bacillus thuringiensis GN=ido PE=1 SV=1
Bt-GS57GL003424	44.16	2e-34	P96615	YDBS_BACSU	UPF0699 transmembrane protein YdbS OS=Bacillus subtilis (strain 168) GN=ydbS PE=3 SV=1
Bt-GS57GL003428	48.92	1e-62	P55341	ECSC_BACSU	Protein EcsC OS=Bacillus subtilis (strain 168) GN=ecsC PE=4 SV=1
Bt-GS57GL003430	69.29	7e-100	P55339	ECSA_BACSU	ABC-type transporter ATP-binding protein EcsA OS=Bacillus subtilis (strain 168) GN=ecsA PE=1 SV=1
Bt-GS57GL003431	68.09	5e-55	O07513	HIT_BACSU	Protein hit OS=Bacillus subtilis (strain 168) GN=hit PE=1 SV=1
Bt-GS57GL003433	100.00	7e-105	Q813W6	HPR_BACCR	HTH-type transcriptional regulator Hpr OS=Bacillus cereus (strain ATCC 14579 / DSM 31 / JCM 2152 / NBRC 15305 / NCIMB 9373 / NRRL B-3711) GN=hpr PE=3 SV=1
Bt-GS57GL003435	85.56	2e-126	Q81GY5	PRSA1_BACCR	Foldase protein PrsA 1 OS=Bacillus cereus (strain ATCC 14579 / DSM 31 / JCM 2152 / NBRC 15305 / NCIMB 9373 / NRRL B-3711) GN=prsA1 PE=3 SV=1
Bt-GS57GL003436	45.67	0.0	O32215	HELD_BACSU	Helicase IV OS=Bacillus subtilis (strain 168) GN=helD PE=1 SV=1
Bt-GS57GL003440	65.34	0.0	P18158	GLPD_BACSU	Aerobic glycerol-3-phosphate dehydrogenase OS=Bacillus subtilis (strain 168) GN=glpD PE=2 SV=2
Bt-GS57GL003441	100.00	0.0	Q81GZ2	GLPK_BACCR	Glycerol kinase OS=Bacillus cereus (strain ATCC 14579 / DSM 31 / JCM 2152 / NBRC 15305 / NCIMB 9373 / NRRL B-3711) GN=glpK PE=3 SV=1
Bt-GS57GL003442	75.62	1e-96	P18156	GLPF_BACSU	Glycerol uptake facilitator protein OS=Bacillus subtilis (strain 168) GN=glpF PE=2 SV=2
Bt-GS57GL003443	56.22	2e-60	P30300	GLPP_BACSU	Glycerol uptake operon antiterminator regulatory protein OS=Bacillus subtilis (strain 168) GN=glpP PE=2 SV=1
Bt-GS57GL003445	79.69	0.0	O34767	OXDD_BACSU	Oxalate decarboxylase OxdD OS=Bacillus subtilis (strain 168) GN=oxdD PE=1 SV=1
Bt-GS57GL003448	52.27	2e-08	O07520	YHAL_BACSU	Sporulation protein YhaL OS=Bacillus subtilis (strain 168) GN=yhaL PE=1 SV=1
Bt-GS57GL003452	41.46	1e-65	O34689	MHQA_BACSU	Putative ring-cleaving dioxygenase MhqA OS=Bacillus subtilis (strain 168) GN=mhqA PE=2 SV=1
Bt-GS57GL003453	49.05	4e-83	O34689	MHQA_BACSU	Putative ring-cleaving dioxygenase MhqA OS=Bacillus subtilis (strain 168) GN=mhqA PE=2 SV=1
Bt-GS57GL003458	100.00	0.0	B7JCU0	YHAM_BACC0	3'-5' exoribonuclease YhaM OS=Bacillus cereus (strain AH820) GN=yhaM PE=3 SV=1
Bt-GS57GL003460	40.79	9e-87	O07522	YHAO_BACSU	Uncharacterized metallophosphoesterase YhaO OS=Bacillus subtilis (strain 168) GN=yhaO PE=2 SV=1
Bt-GS57GL003461	49.18	9e-11	C0H3Y1	YHZD_BACSU	Uncharacterized protein YhzD OS=Bacillus subtilis (strain 168) GN=yhzD PE=4 SV=1
Bt-GS57GL003463	62.22	9e-09	O34345	YFLJ_BACSU	Uncharacterized protein YflJ OS=Bacillus subtilis (strain 168) GN=yflJ PE=4 SV=1
Bt-GS57GL003464	47.38	7e-92	P54948	YXEI_BACSU	Uncharacterized protein YxeI OS=Bacillus subtilis (strain 168) GN=yxeI PE=1 SV=2
Bt-GS57GL003471	98.06	3e-50	Q81EZ2	Y1816_BACCR	UPF0145 protein BC_1816 OS=Bacillus cereus (strain ATCC 14579 / DSM 31 / JCM 2152 / NBRC 15305 / NCIMB 9373 / NRRL B-3711) GN=BC_1816 PE=3 SV=1
Bt-GS57GL003477	45.39	2e-65	Q88GG4	CHER3_PSEPK	Putative methyltransferase Cher3 OS=Pseudomonas putida (strain KT2440) GN=cheR3 PE=3 SV=1
Bt-GS57GL003480	96.06	8e-110	Q9K5J6	RPSB_BACAN	RNA polymerase sigma-B factor OS=Bacillus anthracis GN=sigB PE=3 SV=1
Bt-GS57GL003481	98.75	7e-89	B7HFX0	RSBW_BACC4	Serine-protein kinase RsbW OS=Bacillus cereus (strain B4264) GN=rsbW PE=3 SV=1
Bt-GS57GL003482	44.34	3e-19	P0C0Q8	RSBV_STAES	Anti-sigma-B factor antagonist OS=Staphylococcus epidermidis (strain ATCC 12228) GN=rsbV PE=3 SV=1
Bt-GS57GL003484	41.03	8e-10	O32282	YWZA_BACSU	UPF0410 protein YwzA OS=Bacillus subtilis (strain 168) GN=ywzA PE=3 SV=2
Bt-GS57GL003485	90.91	5e-24	Q6HMH4	Y908_BACHK	UPF0337 protein BT9727_0908 OS=Bacillus thuringiensis subsp. konkukian (strain 97-27) GN=BT9727_0908 PE=3 SV=1
Bt-GS57GL003486	48.67	2e-27	P80241	G17M_BACSU	General stress protein 17M OS=Bacillus subtilis (strain 168) GN=yflT PE=1 SV=2
Bt-GS57GL003492	42.46	7e-130	P0A3U1	LTRA_LACLM	Group II intron-encoded protein LtrA OS=Lactococcus lactis subsp. cremoris (strain MG1363) GN=ltrA PE=1 SV=1
Bt-GS57GL003502	52.04	8e-88	Q9CIV8	DHAK_LACLA	PTS-dependent dihydroxyacetone kinase, dihydroxyacetone-binding subunit DhaK OS=Lactococcus lactis subsp. lactis (strain IL1403) GN=dhaK PE=1 SV=2
Bt-GS57GL003504	46.22	7e-80	Q9CIV8	DHAK_LACLA	PTS-dependent dihydroxyacetone kinase, dihydroxyacetone-binding subunit DhaK OS=Lactococcus lactis subsp. lactis (strain IL1403) GN=dhaK PE=1 SV=2
Bt-GS57GL003510	45.63	1e-21	C0H3S9	YBZH_BACSU	Uncharacterized HTH-type transcriptional regulator YbzH OS=Bacillus subtilis (strain 168) GN=ybzH PE=3 SV=1
Bt-GS57GL003514	70.62	4e-71	P39823	PSS_BACSU	CDP-diacylglycerol--serine O-phosphatidyltransferase OS=Bacillus subtilis (strain 168) GN=pssA PE=3 SV=1
Bt-GS57GL003524	49.88	3e-122	P73283	FABF_SYNY3	3-oxoacyl-[acyl-carrier-protein] synthase 2 OS=Synechocystis sp. (strain PCC 6803 / Kazusa) GN=fabF PE=1 SV=1
Bt-GS57GL003528	62.69	1e-47	P96652	LRPA_BACSU	HTH-type transcriptional regulator LrpA OS=Bacillus subtilis (strain 168) GN=lrpA PE=3 SV=1
Bt-GS57GL003529	56.69	1e-77	P96655	YDDR_BACSU	UPF0173 protein YddR OS=Bacillus subtilis (strain 168) GN=yddR PE=3 SV=1
Bt-GS57GL003531	55.36	9e-31	O06980	YVCR_BACSU	Uncharacterized ABC transporter ATP-binding protein YvcR OS=Bacillus subtilis (strain 168) GN=yvcR PE=3 SV=1
Bt-GS57GL003536	53.73	1e-151	Q02403	T231E_BACTF	Transposase for insertion sequence element IS231E OS=Bacillus thuringiensis subsp. finitimus PE=3 SV=1
Bt-GS57GL003537	43.59	5e-56	P19769	INSK_ECOLI	Putative transposase InsK for insertion sequence element IS150 OS=Escherichia coli (strain K12) GN=insK PE=3 SV=2
Bt-GS57GL003552	53.19	4e-23	Q7A1V4	ESXA_STAAW	Virulence factor EsxA OS=Staphylococcus aureus (strain MW2) GN=esxA PE=3 SV=1
Bt-GS57GL003560	51.12	3e-47	O31633	YJCK_BACSU	Putative ribosomal-protein-alanine acetyltransferase OS=Bacillus subtilis (strain 168) GN=yjcK PE=3 SV=1
Bt-GS57GL003564	48.61	4e-131	O35018	LMRB_BACSU	Lincomycin resistance protein LmrB OS=Bacillus subtilis (strain 168) GN=lmrB PE=3 SV=1
Bt-GS57GL003569	40.58	6e-39	Q9CE00	YVDE_LACLA	Putative glutamine amidotransferase-like protein YvdE OS=Lactococcus lactis subsp. lactis (strain IL1403) GN=yvdE PE=3 SV=1
Bt-GS57GL003570	42.38	1e-68	P26047	STC_CLOBE	Signal-transduction and transcriptional-control protein OS=Clostridium beijerinckii GN=stc PE=3 SV=3
Bt-GS57GL003578	42.25	7e-80	P9WM51	Y1260_MYCTU	Uncharacterized protein Rv1260 OS=Mycobacterium tuberculosis (strain ATCC 25618 / H37Rv) GN=Rv1260 PE=1 SV=1
Bt-GS57GL003579	42.40	5e-90	P37469	DNAC_BACSU	Replicative DNA helicase OS=Bacillus subtilis (strain 168) GN=dnaC PE=1 SV=2
Bt-GS57GL003583	43.16	6e-73	O34439	YFLP_BACSU	UPF0065 protein YflP OS=Bacillus subtilis (strain 168) GN=yflP PE=3 SV=2
Bt-GS57GL003584	52.23	3e-64	O34534	CITT_BACSU	Transcriptional regulatory protein CitT OS=Bacillus subtilis (strain 168) GN=citT PE=1 SV=1
Bt-GS57GL003585	47.89	1e-132	O34427	CITS_BACSU	Sensor protein CitS OS=Bacillus subtilis (strain 168) GN=citS PE=1 SV=1
Bt-GS57GL003586	50.00	9e-113	P0AEX4	KGTP_SHIFL	Alpha-ketoglutarate permease OS=Shigella flexneri GN=kgtP PE=3 SV=1
Bt-GS57GL003596	100.00	2e-62	Q81H98	ATOX1_BACCR	Antitoxin BC_0921 OS=Bacillus cereus (strain ATCC 14579 / DSM 31 / JCM 2152 / NBRC 15305 / NCIMB 9373 / NRRL B-3711) GN=BC_0921 PE=1 SV=1
Bt-GS57GL003597	97.04	0.0	Q813X6	TOX1_BACCR	Ribonuclease BC_0920 OS=Bacillus cereus (strain ATCC 14579 / DSM 31 / JCM 2152 / NBRC 15305 / NCIMB 9373 / NRRL B-3711) GN=BC_0920 PE=1 SV=1
Bt-GS57GL003600	56.38	1e-24	Q7A1V4	ESXA_STAAW	Virulence factor EsxA OS=Staphylococcus aureus (strain MW2) GN=esxA PE=3 SV=1
Bt-GS57GL003609	41.26	6e-38	P15026	ISTB_PSEAI	Insertion sequence IS21 putative ATP-binding protein OS=Pseudomonas aeruginosa GN=istB PE=3 SV=2
Bt-GS57GL003614	55.86	2e-107	P42065	APPF_BACSU	Oligopeptide transport ATP-binding protein AppF OS=Bacillus subtilis (strain 168) GN=appF PE=3 SV=2
Bt-GS57GL003615	52.83	1e-96	P24136	OPPD_BACSU	Oligopeptide transport ATP-binding protein OppD OS=Bacillus subtilis (strain 168) GN=oppD PE=2 SV=2
Bt-GS57GL003616	47.41	2e-68	P42063	APPC_BACSU	Oligopeptide transport system permease protein AppC OS=Bacillus subtilis (strain 168) GN=appC PE=3 SV=1
Bt-GS57GL003617	42.54	3e-71	P42062	APPB_BACSU	Oligopeptide transport system permease protein AppB OS=Bacillus subtilis (strain 168) GN=appB PE=3 SV=2
Bt-GS57GL003620	94.21	1e-170	Q6HMS8	PY2CR_BACHK	Delta(1)-pyrroline-2-carboxylate reductase OS=Bacillus thuringiensis subsp. konkukian (strain 97-27) GN=arcB PE=1 SV=1
Bt-GS57GL003621	97.90	0.0	Q6HMS9	T3HPD_BACHK	Trans-3-hydroxy-L-proline dehydratase OS=Bacillus thuringiensis subsp. konkukian (strain 97-27) GN=prdF PE=1 SV=1
Bt-GS57GL003622	59.09	5e-09	O34345	YFLJ_BACSU	Uncharacterized protein YflJ OS=Bacillus subtilis (strain 168) GN=yflJ PE=4 SV=1
Bt-GS57GL003624	57.06	8e-173	Q9RMZ0	Y6545_BACAN	Uncharacterized cell wall amidase pXO2-42/BXB0045/GBAA_pXO2_0045 OS=Bacillus anthracis GN=pXO2-42 PE=3 SV=2
Bt-GS57GL003625	71.93	4e-151	O07603	YHFE_BACSU	Putative aminopeptidase YhfE OS=Bacillus subtilis (strain 168) GN=yhfE PE=3 SV=1
Bt-GS57GL003629	49.21	2e-58	O07533	YHAR_BACSU	Putative enoyl-CoA hydratase/isomerase YhaR OS=Bacillus subtilis (strain 168) GN=yhaR PE=3 SV=4
Bt-GS57GL003638	68.67	0.0	Q796V8	HEMZ_BACSU	Oxygen-independent coproporphyrinogen-III oxidase-like protein HemZ OS=Bacillus subtilis (strain 168) GN=hemZ PE=2 SV=1
Bt-GS57GL003641	49.29	2e-78	O07539	YHAX_BACSU	Stress response protein YhaX OS=Bacillus subtilis (strain 168) GN=yhaX PE=1 SV=2
Bt-GS57GL003642	99.02	4e-117	Q81HD0	3MGH_BACCR	Putative 3-methyladenine DNA glycosylase OS=Bacillus cereus (strain ATCC 14579 / DSM 31 / JCM 2152 / NBRC 15305 / NCIMB 9373 / NRRL B-3711) GN=BC_0885 PE=3 SV=1
Bt-GS57GL003644	52.70	3e-77	Q04777	ALDC_BACSU	Alpha-acetolactate decarboxylase OS=Bacillus subtilis (strain 168) GN=alsD PE=2 SV=1
Bt-GS57GL003645	64.85	0.0	Q04789	ILVX_BACSU	Acetolactate synthase OS=Bacillus subtilis (strain 168) GN=alsS PE=2 SV=3
Bt-GS57GL003648	100.00	3e-62	B7HEV3	Y916_BACC4	UPF0342 protein BCB4264_A0916 OS=Bacillus cereus (strain B4264) GN=BCB4264_A0916 PE=3 SV=1
Bt-GS57GL003649	99.46	0.0	B7HEV2	Y915_BACC4	UPF0754 membrane protein BCB4264_A0915 OS=Bacillus cereus (strain B4264) GN=BCB4264_A0915 PE=3 SV=2
Bt-GS57GL003651	40.33	1e-92	O07545	YHED_BACSU	Endospore coat-associated protein YheD OS=Bacillus subtilis (strain 168) GN=yheD PE=1 SV=2
Bt-GS57GL003653	79.37	1e-23	P0A4F4	SAS2_BACCR	Small, acid-soluble spore protein 2 OS=Bacillus cereus (strain ATCC 14579 / DSM 31 / JCM 2152 / NBRC 15305 / NCIMB 9373 / NRRL B-3711) GN=sasP-2 PE=3 SV=1
Bt-GS57GL003654	65.00	6e-92	P39456	TCYC_BACSU	L-cystine import ATP-binding protein TcyC OS=Bacillus subtilis (strain 168) GN=tcyC PE=1 SV=4
Bt-GS57GL003655	66.51	2e-76	P42200	TCYB_BACSU	L-cystine transport system permease protein TcyB OS=Bacillus subtilis (strain 168) GN=tcyB PE=1 SV=1
Bt-GS57GL003656	52.85	1e-69	P42199	TCYA_BACSU	L-cystine-binding protein TcyA OS=Bacillus subtilis (strain 168) GN=tcyA PE=1 SV=3
Bt-GS57GL003657	59.85	0.0	O07549	YHEH_BACSU	Probable multidrug resistance ABC transporter ATP-binding/permease protein YheH OS=Bacillus subtilis (strain 168) GN=yheH PE=1 SV=1
Bt-GS57GL003658	65.02	0.0	O07550	YHEI_BACSU	Probable multidrug resistance ABC transporter ATP-binding/permease protein YheI OS=Bacillus subtilis (strain 168) GN=yheI PE=1 SV=1
Bt-GS57GL003659	54.53	9e-151	Q59931	GAPN_STRMU	NADP-dependent glyceraldehyde-3-phosphate dehydrogenase OS=Streptococcus mutans serotype c (strain ATCC 700610 / UA159) GN=gapN PE=1 SV=2
Bt-GS57GL003662	59.87	1e-161	O32204	ARCD_BACSU	Putative arginine/ornithine antiporter OS=Bacillus subtilis (strain 168) GN=yvsH PE=3 SV=1
Bt-GS57GL003664	61.46	0.0	P42234	CATE_BACSU	Catalase-2 OS=Bacillus subtilis (strain 168) GN=katE PE=3 SV=2
Bt-GS57GL003665	68.82	1e-65	P80876	GS18_BACSU	General stress protein 18 OS=Bacillus subtilis (strain 168) GN=yfkM PE=1 SV=3
Bt-GS57GL003669	40.21	1e-33	P44803	MDAB_HAEIN	Modulator of drug activity B homolog OS=Haemophilus influenzae (strain ATCC 51907 / DSM 11121 / KW20 / Rd) GN=mdaB PE=4 SV=1
Bt-GS57GL003671	44.21	9e-20	P72979	Y1512_SYNY3	Uncharacterized HTH-type transcriptional regulator sll1512 OS=Synechocystis sp. (strain PCC 6803 / Kazusa) GN=sll1512 PE=3 SV=1
Bt-GS57GL003672	73.79	6e-157	P39843	BMR2_BACSU	Multidrug resistance protein 2 OS=Bacillus subtilis (strain 168) GN=blt PE=3 SV=1
Bt-GS57GL003673	40.86	6e-35	O07001	YVDT_BACSU	Uncharacterized HTH-type transcriptional regulator YvdT OS=Bacillus subtilis (strain 168) GN=yvdT PE=1 SV=1
Bt-GS57GL003674	41.58	4e-12	Q6PT86	SUGE_SALTH	Quaternary ammonium compound-resistance protein SugE OS=Salmonella thompson GN=sugE PE=3 SV=1
Bt-GS57GL003675	42.72	7e-16	Q65KV1	YKKC_BACLD	Multidrug resistance protein YkkC OS=Bacillus licheniformis (strain ATCC 14580 / DSM 13 / JCM 2505 / NBRC 12200 / NCIMB 9375 / NRRL NRS-1264 / Gibson 46) GN=ykkC PE=3 SV=1
Bt-GS57GL003684	44.35	4e-17	P54720	CATD_BACSU	Putative oxidoreductase CatD OS=Bacillus subtilis (strain 168) GN=catD PE=2 SV=1
Bt-GS57GL003686	54.92	6e-134	Q797S1	PTXBC_BACSU	Putative PTS system EIIBC component YbbF OS=Bacillus subtilis (strain 168) GN=ybbF PE=3 SV=2
Bt-GS57GL003687	98.98	4e-164	B7HER4	MURQ_BACC4	N-acetylmuramic acid 6-phosphate etherase OS=Bacillus cereus (strain B4264) GN=murQ PE=3 SV=1
Bt-GS57GL003690	99.73	0.0	B3VQ24	GERT_BACCE	Probable Na(+)/H(+) antiporter GerT OS=Bacillus cereus GN=gerT PE=3 SV=1
Bt-GS57GL003691	57.30	8e-158	Q797A7	YFNA_BACSU	Uncharacterized amino acid permease YfnA OS=Bacillus subtilis (strain 168) GN=yfnA PE=3 SV=1
Bt-GS57GL003698	54.73	1e-61	O34908	YKOX_BACSU	Uncharacterized membrane protein YkoX OS=Bacillus subtilis (strain 168) GN=ykoX PE=3 SV=1
Bt-GS57GL003700	94.44	7e-149	Q6HN08	KU_BACHK	Non-homologous end joining protein Ku OS=Bacillus thuringiensis subsp. konkukian (strain 97-27) GN=ku PE=3 SV=1
Bt-GS57GL003703	67.21	7e-19	Q45536	COTJA_BACSU	Protein CotJA OS=Bacillus subtilis (strain 168) GN=cotJA PE=4 SV=1
Bt-GS57GL003704	54.02	5e-22	Q45537	COTJB_BACSU	Protein CotJB OS=Bacillus subtilis (strain 168) GN=cotJB PE=4 SV=2
Bt-GS57GL003705	89.42	5e-97	Q45538	COTJC_BACSU	Protein CotJC OS=Bacillus subtilis (strain 168) GN=cotJC PE=3 SV=1
Bt-GS57GL003706	44.88	1e-95	P94499	BRNQ_BACSU	Branched-chain amino acid transport system carrier protein BrnQ OS=Bacillus subtilis (strain 168) GN=brnQ PE=3 SV=2
Bt-GS57GL003711	63.84	2e-83	O31711	YKNY_BACSU	Uncharacterized ABC transporter ATP-binding protein YknY OS=Bacillus subtilis (strain 168) GN=yknY PE=1 SV=1
Bt-GS57GL003717	41.61	1e-86	P46317	PTJC_BACSU	Lichenan permease IIC component OS=Bacillus subtilis (strain 168) GN=licC PE=2 SV=1
Bt-GS57GL003718	52.04	9e-24	P46318	PTJB_BACSU	Lichenan-specific phosphotransferase enzyme IIB component OS=Bacillus subtilis (strain 168) GN=licB PE=1 SV=1
Bt-GS57GL003719	55.56	2e-24	P46319	PTJA_BACSU	Lichenan-specific phosphotransferase enzyme IIA component OS=Bacillus subtilis (strain 168) GN=licA PE=2 SV=1
Bt-GS57GL003724	47.27	1e-73	O07615	YHFP_BACSU	Putative quinone oxidoreductase YhfP OS=Bacillus subtilis (strain 168) GN=yhfP PE=1 SV=1
Bt-GS57GL003725	41.41	3e-53	P52078	Y997_STAA8	Uncharacterized protein SAOUHSC_00997 OS=Staphylococcus aureus (strain NCTC 8325) GN=SAOUHSC_00997 PE=3 SV=2
Bt-GS57GL003727	56.76	3e-82	P54437	YRKJ_BACSU	UPF0721 transmembrane protein YrkJ OS=Bacillus subtilis (strain 168) GN=yrkJ PE=3 SV=1
Bt-GS57GL003728	77.22	3e-70	P54432	YRKE_BACSU	Uncharacterized protein YrkE OS=Bacillus subtilis (strain 168) GN=yrkE PE=4 SV=1
Bt-GS57GL003729	46.39	4e-20	O32072	YTWF_BACSU	Uncharacterized protein YtwF OS=Bacillus subtilis (strain 168) GN=ytwF PE=3 SV=2
Bt-GS57GL003731	60.00	4e-23	P54436	YRKI_BACSU	UPF0033 protein YrkI OS=Bacillus subtilis (strain 168) GN=yrkI PE=3 SV=1
Bt-GS57GL003732	68.22	1e-147	P54435	YRKH_BACSU	Uncharacterized protein YrkH OS=Bacillus subtilis (strain 168) GN=yrkH PE=3 SV=2
Bt-GS57GL003733	44.09	1e-42	P54433	YRKF_BACSU	UPF0033 protein YrkF OS=Bacillus subtilis (strain 168) GN=yrkF PE=3 SV=1
Bt-GS57GL003734	65.62	2e-17	P54431	YRKD_BACSU	Uncharacterized protein YrkD OS=Bacillus subtilis (strain 168) GN=yrkD PE=4 SV=1
Bt-GS57GL003737	46.75	2e-64	P39790	MPR_BACSU	Extracellular metalloprotease OS=Bacillus subtilis (strain 168) GN=mpr PE=1 SV=1
Bt-GS57GL003739	79.03	0.0	P37875	SP5R_BACSU	Stage V sporulation protein R OS=Bacillus subtilis (strain 168) GN=spoVR PE=4 SV=1
Bt-GS57GL003742	44.60	5e-110	Q93LK9	GERQA_BACCE	Spore germination protein GerQA OS=Bacillus cereus GN=gerQA PE=3 SV=1
Bt-GS57GL003744	40.86	9e-80	Q93LK8	GERQB_BACCE	Spore germination protein GerQB OS=Bacillus cereus GN=gerQB PE=3 SV=1
Bt-GS57GL003746	46.15	2e-07	O07530	YHDB_BACSU	Uncharacterized protein YhdB OS=Bacillus subtilis (strain 168) GN=yhdB PE=4 SV=1
Bt-GS57GL003747	97.84	2e-69	Q81HM5	BDBC_BACCR	Probable disulfide formation protein C OS=Bacillus cereus (strain ATCC 14579 / DSM 31 / JCM 2152 / NBRC 15305 / NCIMB 9373 / NRRL B-3711) GN=bdbC PE=3 SV=1
Bt-GS57GL003748	40.28	3e-07	O84544	THIO_CHLTR	Thioredoxin OS=Chlamydia trachomatis (strain D/UW-3/Cx) GN=trxA PE=3 SV=1
Bt-GS57GL003750	43.69	9e-20	P54539	YQJB_BACSU	Putative L,D-transpeptidase YqjB OS=Bacillus subtilis (strain 168) GN=yqjB PE=3 SV=1
Bt-GS57GL003751	68.21	1e-109	P40397	YHXC_BACSU	Uncharacterized oxidoreductase YhxC OS=Bacillus subtilis (strain 168) GN=yhxC PE=3 SV=2
Bt-GS57GL003752	66.44	1e-161	O34978	PBUO_BACSU	Guanine/hypoxanthine permease PbuO OS=Bacillus subtilis (strain 168) GN=pbuO PE=1 SV=1
Bt-GS57GL003754	47.95	3e-54	O34979	YVRO_BACSU	Uncharacterized ABC transporter ATP-binding protein YvrO OS=Bacillus subtilis (strain 168) GN=yvrO PE=3 SV=2
Bt-GS57GL003759	41.28	1e-22	Q796S4	YHJH_BACSU	Uncharacterized HTH-type transcriptional regulator YhjH OS=Bacillus subtilis (strain 168) GN=yhjH PE=3 SV=1
Bt-GS57GL003760	44.29	2e-83	O34307	YVMA_BACSU	Uncharacterized MFS-type transporter YvmA OS=Bacillus subtilis (strain 168) GN=yvmA PE=3 SV=1
Bt-GS57GL003761	45.92	6e-84	P73870	KDPD_SYNY3	Putative sensor protein KdpD OS=Synechocystis sp. (strain PCC 6803 / Kazusa) GN=kdpD PE=3 SV=1
Bt-GS57GL003762	97.93	4e-106	B7HDG0	KDPC_BACC4	Potassium-transporting ATPase KdpC subunit OS=Bacillus cereus (strain B4264) GN=kdpC PE=3 SV=1
Bt-GS57GL003763	99.14	0.0	B7HDF9	KDPB_BACC4	Potassium-transporting ATPase ATP-binding subunit OS=Bacillus cereus (strain B4264) GN=kdpB PE=3 SV=1
Bt-GS57GL003764	97.48	0.0	B7HDF8	KDPA_BACC4	Potassium-transporting ATPase potassium-binding subunit OS=Bacillus cereus (strain B4264) GN=kdpA PE=3 SV=1
Bt-GS57GL003766	57.09	1e-80	O31620	THID_BACSU	Hydroxymethylpyrimidine/phosphomethylpyrimidine kinase OS=Bacillus subtilis (strain 168) GN=thiD PE=1 SV=1
Bt-GS57GL003767	57.65	9e-113	O31619	THIF_BACSU	Sulfur carrier protein ThiS adenylyltransferase OS=Bacillus subtilis (strain 168) GN=thiF PE=3 SV=1
Bt-GS57GL003768	100.00	2e-144	B7HDF2	THIG_BACC4	Thiazole synthase OS=Bacillus cereus (strain B4264) GN=thiG PE=3 SV=1
Bt-GS57GL003769	43.08	1e-08	O31617	THIS_BACSU	Sulfur carrier protein ThiS OS=Bacillus subtilis (strain 168) GN=thiS PE=1 SV=1
Bt-GS57GL003771	44.68	2e-43	P25053	TENI_BACSU	Thiazole tautomerase OS=Bacillus subtilis (strain 168) GN=tenI PE=1 SV=1
Bt-GS57GL003772	51.21	1e-92	Q9K9G5	THIY_BACHD	Formylaminopyrimidine-binding protein OS=Bacillus halodurans (strain ATCC BAA-125 / DSM 18197 / FERM 7344 / JCM 9153 / C-125) GN=thiY PE=1 SV=1
Bt-GS57GL003773	61.37	1e-77	Q9K9G6	THIX_BACHD	Formylaminopyrimidine transport permease protein ThiX OS=Bacillus halodurans (strain ATCC BAA-125 / DSM 18197 / FERM 7344 / JCM 9153 / C-125) GN=thiX PE=3 SV=1
Bt-GS57GL003774	50.45	1e-54	Q9K9G7	THIZ_BACHD	Formylaminopyrimidine import ATP-binding protein ThiZ OS=Bacillus halodurans (strain ATCC BAA-125 / DSM 18197 / FERM 7344 / JCM 9153 / C-125) GN=thiZ PE=3 SV=1
Bt-GS57GL003775	54.05	1e-70	Q9K9G8	TENA_BACHD	Aminopyrimidine aminohydrolase OS=Bacillus halodurans (strain ATCC BAA-125 / DSM 18197 / FERM 7344 / JCM 9153 / C-125) GN=tenA PE=1 SV=1
Bt-GS57GL003779	53.44	5e-33	O34682	YLBB_BACSU	Uncharacterized protein YlbB OS=Bacillus subtilis (strain 168) GN=ylbB PE=3 SV=2
Bt-GS57GL003782	53.08	4e-85	P46340	YQGI_BACSU	Probable ABC transporter permease protein YqgI OS=Bacillus subtilis (strain 168) GN=yqgI PE=3 SV=2
Bt-GS57GL003783	50.85	7e-76	P46339	YQGH_BACSU	Probable ABC transporter permease protein YqgH OS=Bacillus subtilis (strain 168) GN=yqgH PE=3 SV=2
Bt-GS57GL003784	45.52	6e-59	P46338	PSTS_BACSU	Phosphate-binding protein PstS OS=Bacillus subtilis (strain 168) GN=pstS PE=3 SV=1
Bt-GS57GL003787	48.27	2e-112	Q7MVL1	FEOB2_PORGI	Ferrous iron transport protein B homolog OS=Porphyromonas gingivalis (strain ATCC BAA-308 / W83) GN=feoB2 PE=3 SV=1
Bt-GS57GL003789	98.42	0.0	Q93N68	GERLC_BACCE	Spore germination protein GerLC OS=Bacillus cereus GN=gerLC PE=3 SV=1
Bt-GS57GL003790	98.40	0.0	Q93N69	GERLB_BACCE	Spore germination protein GerLB OS=Bacillus cereus GN=gerLB PE=3 SV=1
Bt-GS57GL003791	99.19	0.0	Q93N70	GERLA_BACCE	Spore germination protein GerLA OS=Bacillus cereus GN=gerLA PE=3 SV=1
Bt-GS57GL003792	69.12	0.0	O07556	YHJB_BACSU	Uncharacterized symporter YhjB OS=Bacillus subtilis (strain 168) GN=yhjB PE=3 SV=1
Bt-GS57GL003793	47.62	2e-10	O07557	YHJC_BACSU	Uncharacterized membrane protein YhjC OS=Bacillus subtilis (strain 168) GN=yhjC PE=4 SV=1
Bt-GS57GL003794	64.14	2e-110	P37112	AMAA_GEOSE	N-acyl-L-amino acid amidohydrolase OS=Geobacillus stearothermophilus GN=amaA PE=1 SV=1
Bt-GS57GL003796	60.77	9e-173	P39636	ROCC_BACSU	Amino-acid permease RocC OS=Bacillus subtilis (strain 168) GN=rocC PE=2 SV=1
Bt-GS57GL003797	100.00	1e-169	Q81HT3	QOX2_BACCR	Quinol oxidase subunit 2 OS=Bacillus cereus (strain ATCC 14579 / DSM 31 / JCM 2152 / NBRC 15305 / NCIMB 9373 / NRRL B-3711) GN=qoxA PE=1 SV=1
Bt-GS57GL003798	72.32	0.0	P34956	QOX1_BACSU	Quinol oxidase subunit 1 OS=Bacillus subtilis (strain 168) GN=qoxB PE=3 SV=1
Bt-GS57GL003799	62.89	4e-66	P34958	QOX3_BACSU	Quinol oxidase subunit 3 OS=Bacillus subtilis (strain 168) GN=qoxC PE=3 SV=1
Bt-GS57GL003800	50.56	1e-15	P34959	QOX4_BACSU	Quinol oxidase subunit 4 OS=Bacillus subtilis (strain 168) GN=qoxD PE=3 SV=3
Bt-GS57GL003801	53.33	2e-173	O31615	YJBQ_BACSU	Putative Na(+)/H(+) antiporter YjbQ OS=Bacillus subtilis (strain 168) GN=yjbQ PE=3 SV=1
Bt-GS57GL003803	47.59	4e-33	O06744	YITI_BACSU	Uncharacterized N-acetyltransferase YitI OS=Bacillus subtilis (strain 168) GN=yitI PE=3 SV=3
Bt-GS57GL003805	50.79	2e-11	C0H3X9	YGZD_BACSU	Uncharacterized HTH-type transcriptional regulator YgzD OS=Bacillus subtilis (strain 168) GN=ygzD PE=3 SV=1
Bt-GS57GL003806	58.24	1e-144	O34978	PBUO_BACSU	Guanine/hypoxanthine permease PbuO OS=Bacillus subtilis (strain 168) GN=pbuO PE=1 SV=1
Bt-GS57GL003807	70.68	0.0	O34618	YTNA_BACSU	Uncharacterized amino acid permease YtnA OS=Bacillus subtilis (strain 168) GN=ytnA PE=3 SV=1
Bt-GS57GL003810	42.05	1e-84	P94499	BRNQ_BACSU	Branched-chain amino acid transport system carrier protein BrnQ OS=Bacillus subtilis (strain 168) GN=brnQ PE=3 SV=2
Bt-GS57GL003814	40.00	1e-12	P94587	YWPE_BACSU	Putative cysteine protease YwpE OS=Bacillus subtilis (strain 168) GN=ywpE PE=3 SV=1
Bt-GS57GL003816	73.02	7e-21	C0H3X9	YGZD_BACSU	Uncharacterized HTH-type transcriptional regulator YgzD OS=Bacillus subtilis (strain 168) GN=ygzD PE=3 SV=1
Bt-GS57GL003819	100.00	1e-151	Q81HV4	UPPP1_BACCR	Undecaprenyl-diphosphatase 1 OS=Bacillus cereus (strain ATCC 14579 / DSM 31 / JCM 2152 / NBRC 15305 / NCIMB 9373 / NRRL B-3711) GN=uppP1 PE=3 SV=1
Bt-GS57GL003825	98.80	0.0	P11889	PHL2_BACCE	Sphingomyelinase C OS=Bacillus cereus GN=sph PE=1 SV=1
Bt-GS57GL003826	99.65	2e-167	P33376	PHLD_BACCE	Phospholipase C OS=Bacillus cereus GN=cerA PE=3 SV=1
Bt-GS57GL003830	62.71	6e-110	O34788	BDHA_BACSU	(R,R)-butanediol dehydrogenase OS=Bacillus subtilis (strain 168) GN=bdhA PE=3 SV=1
Bt-GS57GL003833	71.79	0.0	P23382	INA_BACTL	Immune inhibitor A OS=Bacillus thuringiensis subsp. alesti GN=ina PE=1 SV=1
Bt-GS57GL003834	99.53	8e-121	Q81HW6	TAL1_BACCR	Probable transaldolase 1 OS=Bacillus cereus (strain ATCC 14579 / DSM 31 / JCM 2152 / NBRC 15305 / NCIMB 9373 / NRRL B-3711) GN=tal1 PE=3 SV=1
Bt-GS57GL003835	58.31	7e-103	P36949	RBSB_BACSU	Ribose import binding protein RbsB OS=Bacillus subtilis (strain 168) GN=rbsB PE=3 SV=2
Bt-GS57GL003836	72.79	3e-123	P36948	RBSC_BACSU	Ribose import permease protein RbsC OS=Bacillus subtilis (strain 168) GN=rbsC PE=3 SV=2
Bt-GS57GL003837	98.99	0.0	Q81HW8	RBSA_BACCR	Ribose import ATP-binding protein RbsA OS=Bacillus cereus (strain ATCC 14579 / DSM 31 / JCM 2152 / NBRC 15305 / NCIMB 9373 / NRRL B-3711) GN=rbsA PE=3 SV=1
Bt-GS57GL003838	96.95	4e-68	B7HBU7	RBSD_BACC4	D-ribose pyranase OS=Bacillus cereus (strain B4264) GN=rbsD PE=3 SV=1
Bt-GS57GL003839	56.66	2e-89	P36945	RBSK_BACSU	Ribokinase OS=Bacillus subtilis (strain 168) GN=rbsK PE=3 SV=2
Bt-GS57GL003840	51.08	9e-93	Q9K6K2	RBSR_BACHD	Ribose operon repressor OS=Bacillus halodurans (strain ATCC BAA-125 / DSM 18197 / FERM 7344 / JCM 9153 / C-125) GN=rbsR PE=3 SV=1
Bt-GS57GL003841	74.53	0.0	O32182	YUSP_BACSU	Uncharacterized MFS-type transporter YusP OS=Bacillus subtilis (strain 168) GN=yusP PE=3 SV=1
Bt-GS57GL003842	40.38	1e-18	O32181	YUSO_BACSU	Uncharacterized HTH-type transcriptional regulator YusO OS=Bacillus subtilis (strain 168) GN=yusO PE=1 SV=1
Bt-GS57GL003844	67.61	2e-111	P37948	GLPT_BACSU	Glycerol-3-phosphate transporter OS=Bacillus subtilis (strain 168) GN=glpT PE=3 SV=1
Bt-GS57GL003845	42.46	1e-129	P0A3U1	LTRA_LACLM	Group II intron-encoded protein LtrA OS=Lactococcus lactis subsp. cremoris (strain MG1363) GN=ltrA PE=1 SV=1
Bt-GS57GL003852	40.00	2e-42	P9WGL9	REGX3_MYCTU	Sensory transduction protein regX3 OS=Mycobacterium tuberculosis (strain ATCC 25618 / H37Rv) GN=regX3 PE=1 SV=1
Bt-GS57GL003854	50.88	2e-46	P45862	YWJB_BACSU	Uncharacterized protein YwjB OS=Bacillus subtilis (strain 168) GN=ywjB PE=4 SV=1
Bt-GS57GL003860	64.22	1e-178	P39137	ROCE_BACSU	Amino-acid permease RocE OS=Bacillus subtilis (strain 168) GN=rocE PE=2 SV=1
Bt-GS57GL003861	68.52	1e-81	O34606	GLNP_BACSU	Probable glutamine ABC transporter permease protein GlnP OS=Bacillus subtilis (strain 168) GN=glnP PE=2 SV=1
Bt-GS57GL003862	68.69	8e-83	O34671	GLNM_BACSU	Probable glutamine ABC transporter permease protein GlnM OS=Bacillus subtilis (strain 168) GN=glnM PE=2 SV=1
Bt-GS57GL003863	66.05	1e-102	O34563	GLNH_BACSU	ABC transporter glutamine-binding protein GlnH OS=Bacillus subtilis (strain 168) GN=glnH PE=2 SV=1
Bt-GS57GL003864	73.97	2e-108	O34677	GLNQ_BACSU	Glutamine transport ATP-binding protein GlnQ OS=Bacillus subtilis (strain 168) GN=glnQ PE=2 SV=1
Bt-GS57GL003866	67.90	0.0	O32060	YRBD_BACSU	Putative sodium/proton-dependent alanine carrier protein YrbD OS=Bacillus subtilis (strain 168) GN=yrbD PE=3 SV=2
Bt-GS57GL003868	40.96	7e-94	P07868	GERAA_BACSU	Spore germination protein A1 OS=Bacillus subtilis (strain 168) GN=gerAA PE=2 SV=3
Bt-GS57GL003871	63.67	0.0	P39795	TREC_BACSU	Trehalose-6-phosphate hydrolase OS=Bacillus subtilis (strain 168) GN=treA PE=1 SV=2
Bt-GS57GL003872	52.64	6e-144	P39794	PTTBC_BACSU	PTS system trehalose-specific EIIBC component OS=Bacillus subtilis (strain 168) GN=treP PE=3 SV=3
Bt-GS57GL003873	48.29	1e-53	P39796	TRER_BACSU	Trehalose operon transcriptional repressor OS=Bacillus subtilis (strain 168) GN=treR PE=1 SV=2
Bt-GS57GL003874	58.96	1e-158	O32204	ARCD_BACSU	Putative arginine/ornithine antiporter OS=Bacillus subtilis (strain 168) GN=yvsH PE=3 SV=1
Bt-GS57GL003875	41.47	7e-89	Q9I310	Y1727_PSEAE	Uncharacterized signaling protein PA1727 OS=Pseudomonas aeruginosa (strain ATCC 15692 / PAO1 / 1C / PRS 101 / LMG 12228) GN=PA1727 PE=3 SV=1
Bt-GS57GL003877	99.61	0.0	Q81I00	CLS1_BACCR	Cardiolipin synthase 1 OS=Bacillus cereus (strain ATCC 14579 / DSM 31 / JCM 2152 / NBRC 15305 / NCIMB 9373 / NRRL B-3711) GN=cls1 PE=3 SV=1
Bt-GS57GL003878	59.04	5e-98	O31850	YOJN_BACSU	Uncharacterized protein YojN OS=Bacillus subtilis (strain 168) GN=yojN PE=3 SV=1
Bt-GS57GL003881	66.56	5e-124	Q4L3L8	Y2450_STAHJ	Uncharacterized epimerase/dehydratase SH2450 OS=Staphylococcus haemolyticus (strain JCSC1435) GN=SH2450 PE=3 SV=1
Bt-GS57GL003882	100.00	0.0	Q81I05	PPAT_BACCR	Putative pyridoxal phosphate-dependent acyltransferase OS=Bacillus cereus (strain ATCC 14579 / DSM 31 / JCM 2152 / NBRC 15305 / NCIMB 9373 / NRRL B-3711) GN=BC_0621 PE=3 SV=1
Bt-GS57GL003884	72.66	4e-117	O32188	YUSV_BACSU	Probable siderophore transport system ATP-binding protein YusV OS=Bacillus subtilis (strain 168) GN=yusV PE=1 SV=1
Bt-GS57GL003885	58.26	2e-103	O31569	YFHA_BACSU	Probable siderophore transport system permease protein YfhA OS=Bacillus subtilis (strain 168) GN=yfhA PE=1 SV=1
Bt-GS57GL003886	58.36	2e-103	O31568	YFIZ_BACSU	Probable siderophore transport system permease protein YfiZ OS=Bacillus subtilis (strain 168) GN=yfiZ PE=1 SV=1
Bt-GS57GL003887	55.25	2e-97	O31567	YFIY_BACSU	Probable siderophore-binding lipoprotein YfiY OS=Bacillus subtilis (strain 168) GN=yfiY PE=1 SV=1
Bt-GS57GL003889	98.31	2e-26	Q81I11	SSPH1_BACCR	Small, acid-soluble spore protein H 1 OS=Bacillus cereus (strain ATCC 14579 / DSM 31 / JCM 2152 / NBRC 15305 / NCIMB 9373 / NRRL B-3711) GN=sspH1 PE=3 SV=1
Bt-GS57GL003890	48.78	8e-18	O31178	PAGR_BACAN	Transcriptional repressor PagR OS=Bacillus anthracis GN=pagR PE=1 SV=1
Bt-GS57GL003891	49.82	8e-150	Q8Z2E3	LLDP_SALTI	L-lactate permease OS=Salmonella typhi GN=lldP PE=3 SV=1
Bt-GS57GL003892	78.89	0.0	P26899	ASPA_BACSU	Aspartate ammonia-lyase OS=Bacillus subtilis (strain 168) GN=ansB PE=3 SV=2
Bt-GS57GL003893	58.49	7e-146	P54428	YRKA_BACSU	UPF0053 protein YrkA OS=Bacillus subtilis (strain 168) GN=yrkA PE=3 SV=2
Bt-GS57GL003894	63.93	1e-41	P45871	YWKD_BACSU	Uncharacterized protein YwkD OS=Bacillus subtilis (strain 168) GN=ywkD PE=4 SV=1
Bt-GS57GL003895	67.35	2e-145	P39141	NUPC_BACSU	Nucleoside permease NupC OS=Bacillus subtilis (strain 168) GN=nupC PE=2 SV=4
Bt-GS57GL003896	40.66	9e-55	P52078	Y997_STAA8	Uncharacterized protein SAOUHSC_00997 OS=Staphylococcus aureus (strain NCTC 8325) GN=SAOUHSC_00997 PE=3 SV=2
Bt-GS57GL003901	99.29	0.0	P05806	NPRE_BACCE	Bacillolysin OS=Bacillus cereus GN=npr PE=1 SV=2
Bt-GS57GL003904	71.61	0.0	O32090	PNCB_BACSU	Nicotinate phosphoribosyltransferase OS=Bacillus subtilis (strain 168) GN=pncB PE=3 SV=1
Bt-GS57GL003905	64.32	0.0	O32219	CADA_BACSU	Cadmium, zinc and cobalt-transporting ATPase OS=Bacillus subtilis (strain 168) GN=cadA PE=1 SV=1
Bt-GS57GL003906	40.71	4e-23	Q55940	ZIAR_SYNY3	Transcriptional repressor SmtB homolog OS=Synechocystis sp. (strain PCC 6803 / Kazusa) GN=ziaR PE=1 SV=1
Bt-GS57GL003908	50.00	2e-50	Q797A7	YFNA_BACSU	Uncharacterized amino acid permease YfnA OS=Bacillus subtilis (strain 168) GN=yfnA PE=3 SV=1
Bt-GS57GL003909	52.36	9e-57	Q797A7	YFNA_BACSU	Uncharacterized amino acid permease YfnA OS=Bacillus subtilis (strain 168) GN=yfnA PE=3 SV=1
Bt-GS57GL003910	73.66	2e-159	P17556	DHA_LYSSH	Alanine dehydrogenase OS=Lysinibacillus sphaericus GN=ald PE=1 SV=1
Bt-GS57GL003912	45.62	2e-32	O05396	YRHD_BACSU	Uncharacterized protein YrhD OS=Bacillus subtilis (strain 168) GN=yrhD PE=4 SV=1
Bt-GS57GL003913	72.42	0.0	Q795Y4	FDHL_BACSU	Putative formate dehydrogenase YrhE OS=Bacillus subtilis (strain 168) GN=yrhE PE=3 SV=1
Bt-GS57GL003914	52.90	1e-82	Q5WJL4	FDHD_BACSK	Sulfurtransferase FdhD OS=Bacillus clausii (strain KSM-K16) GN=fdhD PE=3 SV=1
Bt-GS57GL003919	42.79	2e-42	O78428	YCF27_GUITH	Probable transcriptional regulator ycf27 OS=Guillardia theta GN=ycf27 PE=3 SV=1
Bt-GS57GL003922	42.89	1e-104	O07578	YHDI_BACSU	Uncharacterized HTH-type transcriptional regulator YhdI OS=Bacillus subtilis (strain 168) GN=yhdI PE=3 SV=1
Bt-GS57GL003925	63.96	5e-129	O34962	MAO4_BACSU	Probable NAD-dependent malic enzyme 4 OS=Bacillus subtilis (strain 168) GN=ytsJ PE=3 SV=1
Bt-GS57GL003926	65.98	7e-163	O05256	MAEN_BACSU	Na(+)-malate symporter OS=Bacillus subtilis (strain 168) GN=maeN PE=3 SV=1
Bt-GS57GL003927	52.27	7e-58	O05251	MALR_BACSU	Transcriptional regulatory protein MalR OS=Bacillus subtilis (strain 168) GN=malR PE=3 SV=1
Bt-GS57GL003928	44.93	3e-134	O05250	MALK_BACSU	Sensor histidine kinase MalK OS=Bacillus subtilis (strain 168) GN=malK PE=3 SV=1
Bt-GS57GL003929	53.75	0.0	Q6HNQ4	Y469_BACHK	Probable methyl-accepting chemotaxis protein BT9727_0469 OS=Bacillus thuringiensis subsp. konkukian (strain 97-27) GN=BT9727_0469 PE=3 SV=1
Bt-GS57GL003930	48.04	7e-42	O34735	YVPB_BACSU	Uncharacterized protein YvpB OS=Bacillus subtilis (strain 168) GN=yvpB PE=3 SV=1
Bt-GS57GL003934	44.14	2e-50	P0A4H8	CIAR_STRR6	Transcriptional regulatory protein CiaR OS=Streptococcus pneumoniae (strain ATCC BAA-255 / R6) GN=ciaR PE=3 SV=1
Bt-GS57GL003939	48.73	6e-94	Q8UBB7	UGPC2_AGRFC	sn-glycerol-3-phosphate import ATP-binding protein UgpC 2 OS=Agrobacterium fabrum (strain C58 / ATCC 33970) GN=ugpC2 PE=3 SV=2
Bt-GS57GL003940	41.26	8e-26	P30300	GLPP_BACSU	Glycerol uptake operon antiterminator regulatory protein OS=Bacillus subtilis (strain 168) GN=glpP PE=2 SV=1
Bt-GS57GL003945	68.75	6e-174	P42308	CITN_BACSU	Citrate transporter OS=Bacillus subtilis (strain 168) GN=citN PE=1 SV=2
Bt-GS57GL003946	42.04	2e-44	O34534	CITT_BACSU	Transcriptional regulatory protein CitT OS=Bacillus subtilis (strain 168) GN=citT PE=1 SV=1
Bt-GS57GL003947	41.82	9e-123	Q9RC53	CITS_BACHD	Sensor protein CitS OS=Bacillus halodurans (strain ATCC BAA-125 / DSM 18197 / FERM 7344 / JCM 9153 / C-125) GN=citS PE=3 SV=1
Bt-GS57GL003948	96.50	0.0	Q6HNQ4	Y469_BACHK	Probable methyl-accepting chemotaxis protein BT9727_0469 OS=Bacillus thuringiensis subsp. konkukian (strain 97-27) GN=BT9727_0469 PE=3 SV=1
Bt-GS57GL003949	64.54	4e-177	O32076	YUAG_BACSU	Uncharacterized protein YuaG OS=Bacillus subtilis (strain 168) GN=yuaG PE=4 SV=1
Bt-GS57GL003951	45.63	0.0	P43153	COLA_CLOPE	Microbial collagenase OS=Clostridium perfringens (strain 13 / Type A) GN=colA PE=1 SV=2
Bt-GS57GL003952	49.03	1e-134	P54417	OPUD_BACSU	Glycine betaine transporter OpuD OS=Bacillus subtilis (strain 168) GN=opuD PE=1 SV=1
Bt-GS57GL003954	99.49	0.0	C3NZD1	Y633_BACAA	UPF0229 protein BAA_0633 OS=Bacillus anthracis (strain A0248) GN=BAA_0633 PE=3 SV=1
Bt-GS57GL003955	87.80	0.0	P39134	PRKA_BACSU	Protein PrkA OS=Bacillus subtilis (strain 168) GN=prkA PE=3 SV=1
Bt-GS57GL003957	70.51	2e-65	O31590	TRML_BACSU	Putative tRNA (cytidine(34)-2'-O)-methyltransferase OS=Bacillus subtilis (strain 168) GN=cspR PE=3 SV=2
Bt-GS57GL003958	42.71	2e-65	P32814	YGL4_GEOSE	Uncharacterized 35.5 kDa protein in gldA 3'region OS=Geobacillus stearothermophilus PE=4 SV=1
Bt-GS57GL003959	99.47	0.0	Q81I72	QUEG_BACCR	Epoxyqueuosine reductase OS=Bacillus cereus (strain ATCC 14579 / DSM 31 / JCM 2152 / NBRC 15305 / NCIMB 9373 / NRRL B-3711) GN=queG PE=3 SV=1
Bt-GS57GL003960	99.52	2e-117	Q81I73	BDBD_BACCR	Probable disulfide bond formation protein D OS=Bacillus cereus (strain ATCC 14579 / DSM 31 / JCM 2152 / NBRC 15305 / NCIMB 9373 / NRRL B-3711) GN=bdbD PE=3 SV=1
Bt-GS57GL003961	45.25	2e-41	Q07259	TRG_CUPNH	Putative transglycosylase H16_A0665 OS=Cupriavidus necator (strain ATCC 17699 / H16 / DSM 428 / Stanier 337) GN=H16_A0665 PE=3 SV=2
Bt-GS57GL003963	100.00	4e-137	B7H9V0	Y577_BACC4	Probable transcriptional regulatory protein BCB4264_A0577 OS=Bacillus cereus (strain B4264) GN=BCB4264_A0577 PE=3 SV=1
Bt-GS57GL003974	46.34	1e-34	O35009	YOEC_BACSU	Probable integrase/recombinase YoeC OS=Bacillus subtilis (strain 168) GN=yoeC PE=3 SV=2
Bt-GS57GL003980	100.00	1e-64	B7H9T4	Y544_BACC4	UPF0295 protein BCB4264_A0544 OS=Bacillus cereus (strain B4264) GN=BCB4264_A0544 PE=3 SV=1
Bt-GS57GL003982	81.75	5e-62	P71086	PERR_BACSU	Peroxide operon regulator OS=Bacillus subtilis (strain 168) GN=perR PE=1 SV=1
Bt-GS57GL003983	67.33	8e-58	Q796Y8	BCP_BACSU	Putative peroxiredoxin YgaF OS=Bacillus subtilis (strain 168) GN=ygaF PE=3 SV=1
Bt-GS57GL003984	40.30	1e-22	P06550	LCTB_GEOSE	Protein LctB OS=Geobacillus stearothermophilus GN=lctB PE=4 SV=1
Bt-GS57GL003988	99.54	0.0	Q63GB4	GSA1_BACCZ	Glutamate-1-semialdehyde 2,1-aminomutase 1 OS=Bacillus cereus (strain ZK / E33L) GN=hemL1 PE=3 SV=1
Bt-GS57GL003993	53.33	2e-109	P71083	YGAE_BACSU	UPF0421 protein YgaE OS=Bacillus subtilis (strain 168) GN=ygaE PE=3 SV=1
Bt-GS57GL003994	60.97	0.0	P71082	YGAD_BACSU	Putative multidrug export ATP-binding/permease protein YgaD OS=Bacillus subtilis (strain 168) GN=ygaD PE=3 SV=2
Bt-GS57GL003995	99.43	2e-102	B7H9S1	Y531_BACC4	UPF0374 protein BCB4264_A0531 OS=Bacillus cereus (strain B4264) GN=BCB4264_A0531 PE=3 SV=1
Bt-GS57GL003998	100.00	9e-44	P07787	SASG_BACCE	Small, acid-soluble spore protein gamma-type OS=Bacillus cereus PE=3 SV=1
Bt-GS57GL003999	60.29	1e-21	O31585	YFHS_BACSU	Uncharacterized protein YfhS OS=Bacillus subtilis (strain 168) GN=yfhS PE=2 SV=1
Bt-GS57GL004000	60.68	3e-125	O31584	MUTY_BACSU	Adenine DNA glycosylase OS=Bacillus subtilis (strain 168) GN=mutY PE=2 SV=1
Bt-GS57GL004001	58.95	3e-109	O31583	YFHP_BACSU	Uncharacterized protein YfhP OS=Bacillus subtilis (strain 168) GN=yfhP PE=2 SV=1
Bt-GS57GL004002	48.31	4e-17	O31578	YFHJ_BACSU	Uncharacterized protein YfhJ OS=Bacillus subtilis (strain 168) GN=yfhJ PE=4 SV=1
Bt-GS57GL004003	100.00	2e-23	Q81I94	SSPK_BACCR	Small, acid-soluble spore protein K OS=Bacillus cereus (strain ATCC 14579 / DSM 31 / JCM 2152 / NBRC 15305 / NCIMB 9373 / NRRL B-3711) GN=sspK PE=3 SV=1
Bt-GS57GL004004	56.00	4e-10	C0H444	YPZG_BACSU	Uncharacterized protein YpzG OS=Bacillus subtilis (strain 168) GN=ypzG PE=4 SV=1
Bt-GS57GL004005	54.81	1e-23	O31576	YFHH_BACSU	Uncharacterized protein YfhH OS=Bacillus subtilis (strain 168) GN=yfhH PE=1 SV=1
Bt-GS57GL004006	100.00	1e-152	Q81I97	RECX_BACCR	Regulatory protein RecX OS=Bacillus cereus (strain ATCC 14579 / DSM 31 / JCM 2152 / NBRC 15305 / NCIMB 9373 / NRRL B-3711) GN=recX PE=3 SV=1
Bt-GS57GL004007	48.18	2e-82	O31574	YFHF_BACSU	Epimerase family protein YfhF OS=Bacillus subtilis (strain 168) GN=yfhF PE=3 SV=1
Bt-GS57GL004011	99.46	0.0	Q81IA1	UGTP_BACCR	Processive diacylglycerol beta-glucosyltransferase OS=Bacillus cereus (strain ATCC 14579 / DSM 31 / JCM 2152 / NBRC 15305 / NCIMB 9373 / NRRL B-3711) GN=ugtP PE=3 SV=1
Bt-GS57GL004012	60.17	5e-79	P0A442	PFLA_LISMO	Pyruvate formate-lyase-activating enzyme OS=Listeria monocytogenes serovar 1/2a (strain ATCC BAA-679 / EGD-e) GN=pflA PE=3 SV=1
Bt-GS57GL004013	76.77	0.0	Q7A1W9	PFLB_STAAW	Formate acetyltransferase OS=Staphylococcus aureus (strain MW2) GN=pflB PE=3 SV=1
Bt-GS57GL004016	40.63	1e-90	G3XD94	UGND_PSEAE	UDP-N-acetyl-D-glucosamine 6-dehydrogenase OS=Pseudomonas aeruginosa (strain ATCC 15692 / PAO1 / 1C / PRS 101 / LMG 12228) GN=wbpA PE=1 SV=1
Bt-GS57GL004020	53.38	2e-89	O31773	PBPX_BACSU	Putative penicillin-binding protein PbpX OS=Bacillus subtilis (strain 168) GN=pbpX PE=2 SV=1
Bt-GS57GL004022	55.60	2e-131	O34521	PTWCB_BACSU	PTS system N-acetylglucosamine-specific EIICB component OS=Bacillus subtilis (strain 168) GN=nagP PE=3 SV=1
Bt-GS57GL004023	99.68	0.0	Q81IB3	GLSA1_BACCR	Glutaminase 1 OS=Bacillus cereus (strain ATCC 14579 / DSM 31 / JCM 2152 / NBRC 15305 / NCIMB 9373 / NRRL B-3711) GN=glsA1 PE=3 SV=1
Bt-GS57GL004028	63.44	5e-166	O31724	FAPD_BACSU	N-formyl-4-amino-5-aminomethyl-2-methylpyrimidine deformylase OS=Bacillus subtilis (strain 168) GN=ylmB PE=1 SV=2
Bt-GS57GL004029	58.32	8e-165	P42087	HUTM_BACSU	Putative histidine permease OS=Bacillus subtilis (strain 168) GN=hutM PE=3 SV=2
Bt-GS57GL004031	57.14	4e-154	P38022	ROCR_BACSU	Arginine utilization regulatory protein RocR OS=Bacillus subtilis (strain 168) GN=rocR PE=1 SV=2
Bt-GS57GL004033	100.00	1e-143	Q813Z9	TRUA2_BACCR	tRNA pseudouridine synthase A 2 OS=Bacillus cereus (strain ATCC 14579 / DSM 31 / JCM 2152 / NBRC 15305 / NCIMB 9373 / NRRL B-3711) GN=truA2 PE=3 SV=1
Bt-GS57GL004034	99.35	0.0	Q81Z48	Y426_BACAN	Uncharacterized RNA methyltransferase BA_0426/GBAA_0426/BAS0414 OS=Bacillus anthracis GN=BA_0426 PE=3 SV=1
Bt-GS57GL004035	46.53	7e-78	O31544	YFJP_BACSU	Putative DNA-3-methyladenine glycosylase YfjP OS=Bacillus subtilis (strain 168) GN=yfjP PE=3 SV=1
Bt-GS57GL004036	56.92	6e-86	Q04729	YFUM2_GEOSE	Uncharacterized 30.6 kDa protein in fumA 3'region OS=Geobacillus stearothermophilus PE=3 SV=1
Bt-GS57GL004037	77.39	0.0	Q04718	FUMA_GEOSE	Putative fumarate hydratase class I OS=Geobacillus stearothermophilus GN=fumA PE=3 SV=1
Bt-GS57GL004038	57.63	2e-14	O35041	YFJT_BACSU	Uncharacterized protein YfjT OS=Bacillus subtilis (strain 168) GN=yfjT PE=4 SV=1
Bt-GS57GL004039	76.55	1e-174	O34400	YFKA_BACSU	Putative protein YfkA OS=Bacillus subtilis (strain 168) GN=yfkA PE=3 SV=2
Bt-GS57GL004040	59.74	3e-79	O34579	YFKD_BACSU	Uncharacterized protein YfkD OS=Bacillus subtilis (strain 168) GN=yfkD PE=2 SV=1
Bt-GS57GL004041	73.43	3e-143	O34840	CHAA_BACSU	Ca(2+)/H(+) antiporter ChaA OS=Bacillus subtilis (strain 168) GN=chaA PE=1 SV=1
Bt-GS57GL004044	42.45	5e-20	P29939	YCB6_PSEDE	Uncharacterized transporter in cobO 3'region OS=Pseudomonas denitrificans PE=3 SV=1
Bt-GS57GL004045	42.68	6e-30	O31453	YBFM_BACSU	Uncharacterized membrane protein YbfM OS=Bacillus subtilis (strain 168) GN=ybfM PE=3 SV=1
Bt-GS57GL004047	48.30	5e-40	P28628	LEPS_BACSU	Signal peptidase I S OS=Bacillus subtilis (strain 168) GN=sipS PE=1 SV=1
Bt-GS57GL004050	56.75	0.0	O31688	ZOSA_BACSU	Zinc-transporting ATPase OS=Bacillus subtilis (strain 168) GN=zosA PE=1 SV=1
Bt-GS57GL004051	50.18	7e-66	O34437	YFKH_BACSU	Putative ribonuclease-like protein YfkH OS=Bacillus subtilis (strain 168) GN=yfkH PE=4 SV=1
Bt-GS57GL004053	55.71	6e-41	O35016	YFKJ_BACSU	Low molecular weight protein-tyrosine-phosphatase YfkJ OS=Bacillus subtilis (strain 168) GN=yfkJ PE=1 SV=1
Bt-GS57GL004054	100.00	8e-36	B7IVV9	Y4853_BACC2	UPF0435 protein BCG9842_B4853 OS=Bacillus cereus (strain G9842) GN=BCG9842_B4853 PE=3 SV=1
Bt-GS57GL004055	95.41	0.0	Q73E41	BACA1_BACC1	Calcium-transporting ATPase 1 OS=Bacillus cereus (strain ATCC 10987 / NRS 248) GN=BCE_0519 PE=1 SV=1
Bt-GS57GL004056	60.17	3e-124	O34833	YCEH_BACSU	Uncharacterized protein YceH OS=Bacillus subtilis (strain 168) GN=yceH PE=3 SV=1
Bt-GS57GL004057	43.95	4e-128	O34809	YCEG_BACSU	Uncharacterized protein YceG OS=Bacillus subtilis (strain 168) GN=yceG PE=4 SV=1
Bt-GS57GL004058	65.84	5e-80	O34447	YCEF_BACSU	Uncharacterized membrane protein YceF OS=Bacillus subtilis (strain 168) GN=yceF PE=3 SV=1
Bt-GS57GL004059	73.16	2e-80	O34384	YCEE_BACSU	Uncharacterized protein YceE OS=Bacillus subtilis (strain 168) GN=yceE PE=3 SV=1
Bt-GS57GL004060	68.59	3e-74	P80875	G16U_BACSU	General stress protein 16U OS=Bacillus subtilis (strain 168) GN=yceD PE=1 SV=3
Bt-GS57GL004061	60.61	6e-69	P81100	SCP2_BACSU	Stress response protein SCP2 OS=Bacillus subtilis (strain 168) GN=yceC PE=1 SV=3
Bt-GS57GL004064	98.74	0.0	Q81IE9	SYP2_BACCR	Proline--tRNA ligase 2 OS=Bacillus cereus (strain ATCC 14579 / DSM 31 / JCM 2152 / NBRC 15305 / NCIMB 9373 / NRRL B-3711) GN=proS2 PE=3 SV=1
Bt-GS57GL004067	64.90	7e-157	P42306	YXIO_BACSU	Uncharacterized MFS-type transporter YxiO OS=Bacillus subtilis (strain 168) GN=yxiO PE=3 SV=1
Bt-GS57GL004068	47.62	2e-10	Q57720	Y272_METJA	Uncharacterized HTH-type transcriptional regulator MJ0272 OS=Methanocaldococcus jannaschii (strain ATCC 43067 / DSM 2661 / JAL-1 / JCM 10045 / NBRC 100440) GN=MJ0272 PE=3 SV=2
Bt-GS57GL004074	40.98	3e-20	O34887	YFLB_BACSU	Uncharacterized protein YflB OS=Bacillus subtilis (strain 168) GN=yflB PE=4 SV=2
Bt-GS57GL004075	53.24	2e-153	P20533	CHIA1_BACCI	Chitinase A1 OS=Bacillus circulans GN=chiA1 PE=1 SV=1
Bt-GS57GL004076	41.13	1e-47	Q57855	Y412_METJA	Uncharacterized ABC transporter ATP-binding protein MJ0412 OS=Methanocaldococcus jannaschii (strain ATCC 43067 / DSM 2661 / JAL-1 / JCM 10045 / NBRC 100440) GN=MJ0412 PE=3 SV=1
Bt-GS57GL004079	47.83	1e-19	Q46213	Y1503_CLOPE	UPF0045 protein CPE1503 OS=Clostridium perfringens (strain 13 / Type A) GN=CPE1503 PE=3 SV=1
Bt-GS57GL004081	77.03	0.0	Q6HP15	Y355_BACHK	Probable methyl-accepting chemotaxis protein BT9727_0355 OS=Bacillus thuringiensis subsp. konkukian (strain 97-27) GN=BT9727_0355 PE=3 SV=1
Bt-GS57GL004082	58.04	1e-117	P44855	DCUB_HAEIN	Anaerobic C4-dicarboxylate transporter DcuB OS=Haemophilus influenzae (strain ATCC 51907 / DSM 11121 / KW20 / Rd) GN=dcuB PE=3 SV=1
Bt-GS57GL004083	99.09	3e-122	B7H7H5	THIE_BACC4	Thiamine-phosphate synthase OS=Bacillus cereus (strain B4264) GN=thiE PE=3 SV=1
Bt-GS57GL004084	97.77	2e-148	B7H7H4	THIM_BACC4	Hydroxyethylthiazole kinase OS=Bacillus cereus (strain B4264) GN=thiM PE=3 SV=1
Bt-GS57GL004085	99.04	0.0	Q81IH1	TOP3_BACCR	DNA topoisomerase 3 OS=Bacillus cereus (strain ATCC 14579 / DSM 31 / JCM 2152 / NBRC 15305 / NCIMB 9373 / NRRL B-3711) GN=topB PE=3 SV=1
Bt-GS57GL004088	62.36	0.0	P35595	PTG3C_STRPN	PTS system glucose-specific EIICBA component OS=Streptococcus pneumoniae serotype 4 (strain ATCC BAA-334 / TIGR4) GN=exp5 PE=3 SV=2
Bt-GS57GL004089	62.61	0.0	O05242	O16G3_BACSU	Probable oligo-1,6-glucosidase 3 OS=Bacillus subtilis (strain 168) GN=yugT PE=3 SV=2
Bt-GS57GL004093	60.70	2e-108	O86134	ARCC_BACLD	Carbamate kinase OS=Bacillus licheniformis (strain ATCC 14580 / DSM 13 / JCM 2505 / NBRC 12200 / NCIMB 9375 / NRRL NRS-1264 / Gibson 46) GN=arcC PE=3 SV=1
Bt-GS57GL004094	60.67	4e-142	Q46170	ARCD_CLOPE	Arginine/ornithine antiporter OS=Clostridium perfringens (strain 13 / Type A) GN=arcD PE=3 SV=2
Bt-GS57GL004095	99.09	0.0	Q81II0	OTCC_BACCR	Ornithine carbamoyltransferase, catabolic OS=Bacillus cereus (strain ATCC 14579 / DSM 31 / JCM 2152 / NBRC 15305 / NCIMB 9373 / NRRL B-3711) GN=arcB PE=3 SV=1
Bt-GS57GL004096	100.00	0.0	Q81II1	ARCA_BACCR	Arginine deiminase OS=Bacillus cereus (strain ATCC 14579 / DSM 31 / JCM 2152 / NBRC 15305 / NCIMB 9373 / NRRL B-3711) GN=arcA PE=3 SV=1
Bt-GS57GL004097	99.33	3e-79	Q81II2	ARGR1_BACCR	Arginine regulator OS=Bacillus cereus (strain ATCC 14579 / DSM 31 / JCM 2152 / NBRC 15305 / NCIMB 9373 / NRRL B-3711) GN=argR1 PE=3 SV=1
Bt-GS57GL004099	58.75	2e-80	P27675	GLNQ_GEOSE	Glutamine transport ATP-binding protein GlnQ OS=Geobacillus stearothermophilus GN=glnQ PE=2 SV=1
Bt-GS57GL004103	55.31	2e-166	O07622	YHFW_BACSU	Putative Rieske 2Fe-2S iron-sulfur protein YhfW OS=Bacillus subtilis (strain 168) GN=yhfW PE=3 SV=1
Bt-GS57GL004105	54.05	5e-67	P94389	YCGL_BACSU	Uncharacterized protein YcgL OS=Bacillus subtilis (strain 168) GN=ycgL PE=4 SV=1
Bt-GS57GL004109	42.73	5e-41	P39764	KINC_BACSU	Sporulation kinase C OS=Bacillus subtilis (strain 168) GN=kinC PE=3 SV=1
Bt-GS57GL004111	40.44	2e-46	O05223	YWRJ_BACSU	Uncharacterized protein YwrJ OS=Bacillus subtilis (strain 168) GN=ywrJ PE=4 SV=1
Bt-GS57GL004114	68.42	4e-24	O34555	YOED_BACSU	Uncharacterized protein YoeD OS=Bacillus subtilis (strain 168) GN=yoeD PE=4 SV=1
Bt-GS57GL004116	95.13	0.0	A9VRK8	FENR1_BACWK	Ferredoxin--NADP reductase 1 OS=Bacillus weihenstephanensis (strain KBAB4) GN=BcerKBAB4_0332 PE=3 SV=1
Bt-GS57GL004118	40.46	7e-70	P49936	FHUB_BACSU	Iron(3+)-hydroxamate import system permease protein FhuB OS=Bacillus subtilis (strain 168) GN=fhuB PE=3 SV=1
Bt-GS57GL004119	42.56	1e-71	P49937	FHUG_BACSU	Iron(3+)-hydroxamate import system permease protein FhuG OS=Bacillus subtilis (strain 168) GN=fhuG PE=3 SV=1
Bt-GS57GL004120	40.18	4e-19	Q9KBQ4	ARAD_BACHD	L-ribulose-5-phosphate 4-epimerase OS=Bacillus halodurans (strain ATCC BAA-125 / DSM 18197 / FERM 7344 / JCM 9153 / C-125) GN=araD PE=3 SV=1
Bt-GS57GL004121	97.69	0.0	Q81IK7	MTNA1_BACCR	Methylthioribose-1-phosphate isomerase 1 OS=Bacillus cereus (strain ATCC 14579 / DSM 31 / JCM 2152 / NBRC 15305 / NCIMB 9373 / NRRL B-3711) GN=mtnA1 PE=3 SV=2
Bt-GS57GL004122	41.46	9e-75	C5D7U6	MTNK_GEOSW	Methylthioribose kinase OS=Geobacillus sp. (strain WCH70) GN=mtnK PE=3 SV=1
Bt-GS57GL004123	78.61	2e-84	P80239	AHPC_BACSU	Alkyl hydroperoxide reductase subunit C OS=Bacillus subtilis (strain 168) GN=ahpC PE=1 SV=2
Bt-GS57GL004124	86.84	0.0	P26829	DHNA_BACYN	NADH dehydrogenase OS=Bacillus sp. (strain YN-1) GN=ahpF PE=1 SV=1
Bt-GS57GL004126	51.37	8e-107	P54983	AMHX_BACSU	Amidohydrolase AmhX OS=Bacillus subtilis (strain 168) GN=amhX PE=3 SV=3
Bt-GS57GL004127	41.27	5e-52	P27611	NHAC_BACPE	Na(+)/H(+) antiporter NhaC OS=Bacillus pseudofirmus (strain OF4) GN=nhaC PE=3 SV=3
Bt-GS57GL004130	98.92	0.0	Q81IL5	NSAR_BACCR	N-succinyl-L-Arg/Lys racemase OS=Bacillus cereus (strain ATCC 14579 / DSM 31 / JCM 2152 / NBRC 15305 / NCIMB 9373 / NRRL B-3711) GN=BC_0371 PE=1 SV=1
Bt-GS57GL004134	81.07	2e-146	O31546	DUS2_BACSU	Probable tRNA-dihydrouridine synthase 2 OS=Bacillus subtilis (strain 168) GN=dus2 PE=3 SV=1
Bt-GS57GL004135	99.34	0.0	Q814A6	Y364_BACCR	Uncharacterized RNA methyltransferase BC_0364 OS=Bacillus cereus (strain ATCC 14579 / DSM 31 / JCM 2152 / NBRC 15305 / NCIMB 9373 / NRRL B-3711) GN=BC_0364 PE=3 SV=1
Bt-GS57GL004136	41.71	2e-82	P39141	NUPC_BACSU	Nucleoside permease NupC OS=Bacillus subtilis (strain 168) GN=nupC PE=2 SV=4
Bt-GS57GL004141	64.46	5e-158	P39762	AMPS_BACSU	Aminopeptidase AmpS OS=Bacillus subtilis (strain 168) GN=ampS PE=3 SV=3
Bt-GS57GL004143	46.46	7e-20	O32227	YVAE_BACSU	Uncharacterized membrane protein YvaE OS=Bacillus subtilis (strain 168) GN=yvaE PE=3 SV=1
Bt-GS57GL004144	56.75	4e-162	Q88RC0	DAVD_PSEPK	Glutarate-semialdehyde dehydrogenase DavD OS=Pseudomonas putida (strain KT2440) GN=davD PE=3 SV=1
Bt-GS57GL004145	47.52	5e-72	Q01265	YHYA_PSESN	Uncharacterized protein in HyuA 5'region (Fragment) OS=Pseudomonas sp. (strain NS671) PE=3 SV=1
Bt-GS57GL004146	64.79	2e-165	P94427	GABT_BACSU	Probable 4-aminobutyrate aminotransferase OS=Bacillus subtilis (strain 168) GN=gabT PE=3 SV=1
Bt-GS57GL004148	65.45	8e-114	O31502	DAGK_BACSU	Diacylglycerol kinase OS=Bacillus subtilis (strain 168) GN=dagK PE=1 SV=1
Bt-GS57GL004149	100.00	0.0	Q63GQ9	GATB_BACCZ	Aspartyl/glutamyl-tRNA(Asn/Gln) amidotransferase subunit B OS=Bacillus cereus (strain ZK / E33L) GN=gatB PE=3 SV=1
Bt-GS57GL004150	100.00	0.0	B7H4W2	GATA_BACC4	Glutamyl-tRNA(Gln) amidotransferase subunit A OS=Bacillus cereus (strain B4264) GN=gatA PE=3 SV=1
Bt-GS57GL004151	100.00	3e-49	A9VRH6	GATC_BACWK	Aspartyl/glutamyl-tRNA(Asn/Gln) amidotransferase subunit C OS=Bacillus weihenstephanensis (strain KBAB4) GN=gatC PE=3 SV=1
Bt-GS57GL004152	43.28	3e-08	O32082	YUBF_BACSU	Uncharacterized membrane protein YubF OS=Bacillus subtilis (strain 168) GN=yubF PE=4 SV=1
Bt-GS57GL004154	42.71	3e-96	Q55794	ARSA_SYNY3	Putative arsenical pump-driving ATPase OS=Synechocystis sp. (strain PCC 6803 / Kazusa) GN=sll0086 PE=3 SV=1
Bt-GS57GL004156	41.48	5e-49	Q8ZH40	METQ_YERPE	D-methionine-binding lipoprotein MetQ OS=Yersinia pestis GN=metQ PE=3 SV=1
Bt-GS57GL004157	48.30	1e-28	Q9KTJ6	METI_VIBCH	Probable D-methionine transport system permease protein MetI OS=Vibrio cholerae serotype O1 (strain ATCC 39315 / El Tor Inaba N16961) GN=metI PE=3 SV=1
Bt-GS57GL004159	99.41	0.0	Q81IN8	METN2_BACCR	Methionine import ATP-binding protein MetN 2 OS=Bacillus cereus (strain ATCC 14579 / DSM 31 / JCM 2152 / NBRC 15305 / NCIMB 9373 / NRRL B-3711) GN=metN2 PE=3 SV=1
Bt-GS57GL004160	55.87	4e-56	P96654	YDDQ_BACSU	Uncharacterized isochorismatase family protein YddQ OS=Bacillus subtilis (strain 168) GN=yddQ PE=3 SV=1
Bt-GS57GL004161	100.00	0.0	Q81IP0	ROCA_BACCR	1-pyrroline-5-carboxylate dehydrogenase OS=Bacillus cereus (strain ATCC 14579 / DSM 31 / JCM 2152 / NBRC 15305 / NCIMB 9373 / NRRL B-3711) GN=rocA PE=3 SV=1
Bt-GS57GL004163	44.62	7e-93	O34629	YERH_BACSU	Uncharacterized lipoprotein YerH OS=Bacillus subtilis (strain 168) GN=yerH PE=3 SV=1
Bt-GS57GL004164	99.70	0.0	Q81IP2	DNLJ_BACCR	DNA ligase OS=Bacillus cereus (strain ATCC 14579 / DSM 31 / JCM 2152 / NBRC 15305 / NCIMB 9373 / NRRL B-3711) GN=ligA PE=3 SV=1
Bt-GS57GL004165	67.95	0.0	O34580	PCRA_BACSU	ATP-dependent DNA helicase PcrA OS=Bacillus subtilis (strain 168) GN=pcrA PE=1 SV=1
Bt-GS57GL004166	99.56	2e-131	B7H4U6	PCRB_BACC4	Heptaprenylglyceryl phosphate synthase OS=Bacillus cereus (strain B4264) GN=pcrB PE=3 SV=1
Bt-GS57GL004171	65.09	4e-163	Q9KF52	PUR2_BACHD	Phosphoribosylamine--glycine ligase OS=Bacillus halodurans (strain ATCC BAA-125 / DSM 18197 / FERM 7344 / JCM 9153 / C-125) GN=purD PE=3 SV=1
Bt-GS57GL004172	100.00	0.0	B7H4U0	PUR9_BACC4	Bifunctional purine biosynthesis protein PurH OS=Bacillus cereus (strain B4264) GN=purH PE=3 SV=1
Bt-GS57GL004173	58.60	3e-64	P12040	PUR3_BACSU	Phosphoribosylglycinamide formyltransferase OS=Bacillus subtilis (strain 168) GN=purN PE=3 SV=2
Bt-GS57GL004174	100.00	0.0	Q81IQ1	PUR5_BACCR	Phosphoribosylformylglycinamidine cyclo-ligase OS=Bacillus cereus (strain ATCC 14579 / DSM 31 / JCM 2152 / NBRC 15305 / NCIMB 9373 / NRRL B-3711) GN=purM PE=3 SV=1
Bt-GS57GL004175	73.38	0.0	P00497	PUR1_BACSU	Amidophosphoribosyltransferase OS=Bacillus subtilis (strain 168) GN=purF PE=1 SV=2
Bt-GS57GL004176	100.00	0.0	B7H4T6	PURL_BACC4	Phosphoribosylformylglycinamidine synthase subunit PurL OS=Bacillus cereus (strain B4264) GN=purL PE=3 SV=1
Bt-GS57GL004177	98.10	1e-120	Q81IQ4	PURQ_BACCR	Phosphoribosylformylglycinamidine synthase subunit PurQ OS=Bacillus cereus (strain ATCC 14579 / DSM 31 / JCM 2152 / NBRC 15305 / NCIMB 9373 / NRRL B-3711) GN=purQ PE=3 SV=1
Bt-GS57GL004178	79.76	1e-32	P12049	PURS_BACSU	Phosphoribosylformylglycinamidine synthase subunit PurS OS=Bacillus subtilis (strain 168) GN=purS PE=1 SV=1
Bt-GS57GL004179	100.00	2e-136	Q81IQ6	PUR7_BACCR	Phosphoribosylaminoimidazole-succinocarboxamide synthase OS=Bacillus cereus (strain ATCC 14579 / DSM 31 / JCM 2152 / NBRC 15305 / NCIMB 9373 / NRRL B-3711) GN=purC PE=3 SV=2
Bt-GS57GL004180	83.69	0.0	P12047	PUR8_BACSU	Adenylosuccinate lyase OS=Bacillus subtilis (strain 168) GN=purB PE=1 SV=1
Bt-GS57GL004181	61.47	3e-121	P12045	PURK_BACSU	N5-carboxyaminoimidazole ribonucleotide synthase OS=Bacillus subtilis (strain 168) GN=purK PE=3 SV=2
Bt-GS57GL004182	79.25	2e-70	P12044	PURE_BACSU	N5-carboxyaminoimidazole ribonucleotide mutase OS=Bacillus subtilis (strain 168) GN=purE PE=3 SV=1
Bt-GS57GL004197	45.98	2e-57	P42244	YCBL_BACSU	Uncharacterized transcriptional regulatory protein YcbL OS=Bacillus subtilis (strain 168) GN=ycbL PE=3 SV=3
Bt-GS57GL004199	79.41	5e-141	P42332	BCRA_BACLI	Bacitracin transport ATP-binding protein BcrA OS=Bacillus licheniformis GN=bcrA PE=3 SV=1
Bt-GS57GL004200	55.12	1e-60	P42333	BCRB_BACLI	Bacitracin transport permease protein BCRB OS=Bacillus licheniformis GN=bcrB PE=3 SV=1
Bt-GS57GL004201	96.60	2e-143	A0R8Y3	UPPP1_BACAH	Undecaprenyl-diphosphatase 1 OS=Bacillus thuringiensis (strain Al Hakam) GN=uppP1 PE=3 SV=1
Bt-GS57GL004209	49.78	1e-63	Q06239	VANR_ENTFC	Regulatory protein VanR OS=Enterococcus faecium GN=vanR PE=3 SV=1
Bt-GS57GL004210	65.91	1e-163	O34987	PBUG_BACSU	Guanine/hypoxanthine permease PbuG OS=Bacillus subtilis (strain 168) GN=pbuG PE=1 SV=1
Bt-GS57GL004211	99.22	0.0	Q81IS3	GUAA_BACCR	GMP synthase [glutamine-hydrolyzing] OS=Bacillus cereus (strain ATCC 14579 / DSM 31 / JCM 2152 / NBRC 15305 / NCIMB 9373 / NRRL B-3711) GN=guaA PE=3 SV=1
Bt-GS57GL004212	100.00	0.0	B7H4Q7	CH60_BACC4	60 kDa chaperonin OS=Bacillus cereus (strain B4264) GN=groL PE=3 SV=1
Bt-GS57GL004213	100.00	6e-46	Q814B1	CH10_BACCR	10 kDa chaperonin OS=Bacillus cereus (strain ATCC 14579 / DSM 31 / JCM 2152 / NBRC 15305 / NCIMB 9373 / NRRL B-3711) GN=groS PE=3 SV=2
Bt-GS57GL004214	47.20	1e-56	O05525	YDIL_BACSU	Putative membrane peptidase YdiL OS=Bacillus subtilis (strain 168) GN=ydiL PE=3 SV=1
Bt-GS57GL004216	100.00	1e-119	Q81IS6	REX_BACCR	Redox-sensing transcriptional repressor Rex OS=Bacillus cereus (strain ATCC 14579 / DSM 31 / JCM 2152 / NBRC 15305 / NCIMB 9373 / NRRL B-3711) GN=rex PE=3 SV=1
Bt-GS57GL004217	65.99	0.0	O05519	YDIF_BACSU	Uncharacterized ABC transporter ATP-binding protein YdiF OS=Bacillus subtilis (strain 168) GN=ydiF PE=3 SV=2
Bt-GS57GL004218	100.00	0.0	Q81IS8	TSAD_BACCR	tRNA N6-adenosine threonylcarbamoyltransferase OS=Bacillus cereus (strain ATCC 14579 / DSM 31 / JCM 2152 / NBRC 15305 / NCIMB 9373 / NRRL B-3711) GN=tsaD PE=3 SV=1
Bt-GS57GL004219	54.93	2e-45	O05517	RIMI_BACSU	Putative ribosomal-protein-alanine acetyltransferase OS=Bacillus subtilis (strain 168) GN=rimI PE=3 SV=1
Bt-GS57GL004220	61.40	2e-80	O05516	TSAB_BACSU	tRNA threonylcarbamoyladenosine biosynthesis protein TsaB OS=Bacillus subtilis (strain 168) GN=tsaB PE=1 SV=1
Bt-GS57GL004221	56.33	8e-47	O05515	TSAE_BACSU	tRNA threonylcarbamoyladenosine biosynthesis protein TsaE OS=Bacillus subtilis (strain 168) GN=tsaE PE=1 SV=1
Bt-GS57GL004223	98.03	7e-83	B7H4P7	SPRTL_BACC4	Protein SprT-like OS=Bacillus cereus (strain B4264) GN=BCB4264_A0272 PE=3 SV=1
Bt-GS57GL004224	68.40	0.0	O31489	YDCI_BACSU	Uncharacterized protein YdcI OS=Bacillus subtilis (strain 168) GN=ydcI PE=3 SV=2
Bt-GS57GL004225	93.97	1e-57	P96622	ENDOA_BACSU	Endoribonuclease EndoA OS=Bacillus subtilis (strain 168) GN=ndoA PE=1 SV=1
Bt-GS57GL004226	53.85	1e-15	P96621	ENDAI_BACSU	Antitoxin EndoAI OS=Bacillus subtilis (strain 168) GN=ndoAI PE=1 SV=1
Bt-GS57GL004227	58.31	5e-131	Q5L3G4	ALR_GEOKA	Alanine racemase OS=Geobacillus kaustophilus (strain HTA426) GN=alr PE=3 SV=1
Bt-GS57GL004228	56.83	6e-104	P96619	YDCC_BACSU	Sporulation protein YdcC OS=Bacillus subtilis (strain 168) GN=ydcC PE=2 SV=2
Bt-GS57GL004229	99.16	2e-61	B7H4P0	ACPS_BACC4	Holo-[acyl-carrier-protein] synthase OS=Bacillus cereus (strain B4264) GN=acpS PE=3 SV=1
Bt-GS57GL004231	53.31	4e-95	Q9K9P8	UVSE_BACHD	UV DNA damage endonuclease OS=Bacillus halodurans (strain ATCC BAA-125 / DSM 18197 / FERM 7344 / JCM 9153 / C-125) GN=uvsE PE=3 SV=1
Bt-GS57GL004232	98.86	0.0	Q73EU1	CSHA_BACC1	DEAD-box ATP-dependent RNA helicase CshA OS=Bacillus cereus (strain ATCC 10987 / NRS 248) GN=cshA PE=3 SV=1
Bt-GS57GL004233	55.73	1e-145	P96613	MURF_BACSU	UDP-N-acetylmuramoyl-tripeptide--D-alanyl-D-alanine ligase OS=Bacillus subtilis (strain 168) GN=murF PE=3 SV=1
Bt-GS57GL004234	99.45	0.0	Q81IU1	DDLB_BACCR	D-alanine--D-alanine ligase B OS=Bacillus cereus (strain ATCC 14579 / DSM 31 / JCM 2152 / NBRC 15305 / NCIMB 9373 / NRRL B-3711) GN=ddlB PE=3 SV=1
Bt-GS57GL004236	62.26	4e-175	Q797A7	YFNA_BACSU	Uncharacterized amino acid permease YfnA OS=Bacillus subtilis (strain 168) GN=yfnA PE=3 SV=1
Bt-GS57GL004237	41.13	3e-76	Q97Y16	Y1533_SULSO	Putative dioxygenase SSO1533 OS=Sulfolobus solfataricus (strain ATCC 35092 / DSM 1617 / JCM 11322 / P2) GN=SSO1533 PE=3 SV=1
Bt-GS57GL004239	55.91	1e-114	Q9S2F4	HPPD_STRCO	4-hydroxyphenylpyruvate dioxygenase OS=Streptomyces coelicolor (strain ATCC BAA-471 / A3(2) / M145) GN=hpd PE=3 SV=1
Bt-GS57GL004245	58.75	3e-111	P42065	APPF_BACSU	Oligopeptide transport ATP-binding protein AppF OS=Bacillus subtilis (strain 168) GN=appF PE=3 SV=2
Bt-GS57GL004246	53.54	3e-94	P42064	APPD_BACSU	Oligopeptide transport ATP-binding protein AppD OS=Bacillus subtilis (strain 168) GN=appD PE=3 SV=1
Bt-GS57GL004247	40.96	7e-58	P42063	APPC_BACSU	Oligopeptide transport system permease protein AppC OS=Bacillus subtilis (strain 168) GN=appC PE=3 SV=1
Bt-GS57GL004248	41.14	9e-65	P42062	APPB_BACSU	Oligopeptide transport system permease protein AppB OS=Bacillus subtilis (strain 168) GN=appB PE=3 SV=2
Bt-GS57GL004261	50.91	8e-81	P94357	YXKD_BACSU	UPF0750 membrane protein YxkD OS=Bacillus subtilis (strain 168) GN=yxkD PE=3 SV=1
Bt-GS57GL004263	43.69	2e-75	O31690	YKVZ_BACSU	Uncharacterized HTH-type transcriptional regulator YkvZ OS=Bacillus subtilis (strain 168) GN=ykvZ PE=3 SV=1
Bt-GS57GL004264	52.55	1e-52	O07584	PLSC_BACSU	1-acyl-sn-glycerol-3-phosphate acyltransferase OS=Bacillus subtilis (strain 168) GN=plsC PE=1 SV=1
Bt-GS57GL004265	77.50	6e-11	C0H458	YRZO_BACSU	Uncharacterized protein YrzO OS=Bacillus subtilis (strain 168) GN=yrzO PE=4 SV=1
Bt-GS57GL004266	68.99	3e-130	O07086	YRDR_BACSU	Uncharacterized transporter YrdR OS=Bacillus subtilis (strain 168) GN=yrdR PE=3 SV=1
Bt-GS57GL004267	99.65	1e-168	Q81IX0	CZCR_BACCR	HTH-type transcriptional regulator CzcR OS=Bacillus cereus (strain ATCC 14579 / DSM 31 / JCM 2152 / NBRC 15305 / NCIMB 9373 / NRRL B-3711) GN=czcR PE=3 SV=1
Bt-GS57GL004268	50.49	2e-83	O32207	YVGK_BACSU	Uncharacterized protein YvgK OS=Bacillus subtilis (strain 168) GN=yvgK PE=4 SV=1
Bt-GS57GL004269	58.75	7e-79	O32208	YVGL_BACSU	Putative ABC transporter substrate-binding lipoprotein YvgL OS=Bacillus subtilis (strain 168) GN=yvgL PE=3 SV=1
Bt-GS57GL004270	57.21	8e-58	O32209	YVGM_BACSU	Putative molybdenum transport system permease protein YvgM OS=Bacillus subtilis (strain 168) GN=yvgM PE=3 SV=2
Bt-GS57GL004271	100.00	9e-155	P61403	Y220_BACC1	Putative sugar uptake protein BCE_0220 OS=Bacillus cereus (strain ATCC 10987 / NRS 248) GN=BCE_0220 PE=3 SV=1
Bt-GS57GL004273	74.09	2e-114	O32210	GR_BACSU	Glyoxal reductase OS=Bacillus subtilis (strain 168) GN=yvgN PE=1 SV=1
Bt-GS57GL004277	51.71	2e-81	O31456	YBFP_BACSU	Uncharacterized HTH-type transcriptional regulator YbfP OS=Bacillus subtilis (strain 168) GN=ybfP PE=3 SV=1
Bt-GS57GL004279	47.03	4e-89	P96709	YDGK_BACSU	Uncharacterized MFS-type transporter YdgK OS=Bacillus subtilis (strain 168) GN=ydgK PE=3 SV=1
Bt-GS57GL004281	43.12	4e-38	P70952	YITZ_BACSU	Uncharacterized MFS-type transporter YitZ OS=Bacillus subtilis (strain 168) GN=yitZ PE=3 SV=2
Bt-GS57GL004282	58.42	4e-157	Q796P5	YITY_BACSU	Uncharacterized FAD-linked oxidoreductase YitY OS=Bacillus subtilis (strain 168) GN=yitY PE=3 SV=2
Bt-GS57GL004285	46.09	1e-51	Q8Z992	METQ_SALTI	D-methionine-binding lipoprotein MetQ OS=Salmonella typhi GN=metQ PE=3 SV=1
Bt-GS57GL004286	95.38	0.0	Q81VM2	METN1_BACAN	Methionine import ATP-binding protein MetN 1 OS=Bacillus anthracis GN=metN1 PE=3 SV=1
Bt-GS57GL004287	45.93	6e-34	O32168	METP_BACSU	Methionine import system permease protein MetP OS=Bacillus subtilis (strain 168) GN=metP PE=1 SV=1
Bt-GS57GL004288	53.28	1e-74	O31642	YJDA_BACSU	Uncharacterized oxidoreductase YjdA OS=Bacillus subtilis (strain 168) GN=yjdA PE=3 SV=1
Bt-GS57GL004292	99.83	0.0	Q81J01	GLMS_BACCR	Glutamine--fructose-6-phosphate aminotransferase [isomerizing] OS=Bacillus cereus (strain ATCC 14579 / DSM 31 / JCM 2152 / NBRC 15305 / NCIMB 9373 / NRRL B-3711) GN=glmS PE=3 SV=3
Bt-GS57GL004293	100.00	0.0	Q81J03	GLMM_BACCR	Phosphoglucosamine mutase OS=Bacillus cereus (strain ATCC 14579 / DSM 31 / JCM 2152 / NBRC 15305 / NCIMB 9373 / NRRL B-3711) GN=glmM PE=3 SV=1
Bt-GS57GL004295	68.50	9e-110	Q45589	YBBP_BACSU	Uncharacterized protein YbbP OS=Bacillus subtilis (strain 168) GN=ybbP PE=4 SV=3
Bt-GS57GL004296	74.07	2e-126	P53608	ARGI_BACCD	Arginase OS=Bacillus caldovelox GN=rocF PE=1 SV=1
Bt-GS57GL004297	86.61	0.0	Q9XBL1	GLXK_BACC1	Glycerate kinase OS=Bacillus cereus (strain ATCC 10987 / NRS 248) GN=glxK PE=3 SV=2
Bt-GS57GL004300	60.00	3e-75	P50865	PDAB_BACSU	Probable polysaccharide deacetylase PdaB OS=Bacillus subtilis (strain 168) GN=pdaB PE=3 SV=2
Bt-GS57GL004301	53.30	1e-51	P16449	KBAA_BACSU	KinB-signaling pathway activation protein OS=Bacillus subtilis (strain 168) GN=kbaA PE=4 SV=2
Bt-GS57GL004302	42.94	5e-40	P16450	GERD_BACSU	Spore germination protein GerD OS=Bacillus subtilis (strain 168) GN=gerD PE=2 SV=1
Bt-GS57GL004303	66.57	2e-139	P50863	APBC_BACSU	Iron-sulfur cluster carrier protein OS=Bacillus subtilis (strain 168) GN=salA PE=2 SV=1
Bt-GS57GL004304	59.75	3e-63	P50864	CWLD_BACSU	Germination-specific N-acetylmuramoyl-L-alanine amidase OS=Bacillus subtilis (strain 168) GN=cwlD PE=1 SV=1
Bt-GS57GL004306	100.00	2e-69	Q6HPM5	RS9_BACHK	30S ribosomal protein S9 OS=Bacillus thuringiensis subsp. konkukian (strain 97-27) GN=rpsI PE=3 SV=1
Bt-GS57GL004307	100.00	8e-82	Q6HPM6	RL13_BACHK	50S ribosomal protein L13 OS=Bacillus thuringiensis subsp. konkukian (strain 97-27) GN=rplM PE=3 SV=1
Bt-GS57GL004308	99.19	1e-145	Q814C2	TRUA1_BACCR	tRNA pseudouridine synthase A 1 OS=Bacillus cereus (strain ATCC 14579 / DSM 31 / JCM 2152 / NBRC 15305 / NCIMB 9373 / NRRL B-3711) GN=truA1 PE=3 SV=2
Bt-GS57GL004309	63.98	3e-85	P70972	ECFT_BACSU	Energy-coupling factor transporter transmembrane protein EcfT OS=Bacillus subtilis (strain 168) GN=ecfT PE=1 SV=3
Bt-GS57GL004310	100.00	2e-170	Q81J15	ECFA2_BACCR	Energy-coupling factor transporter ATP-binding protein EcfA2 OS=Bacillus cereus (strain ATCC 14579 / DSM 31 / JCM 2152 / NBRC 15305 / NCIMB 9373 / NRRL B-3711) GN=ecfA2 PE=3 SV=1
Bt-GS57GL004311	99.64	7e-161	Q81J16	ECFA1_BACCR	Energy-coupling factor transporter ATP-binding protein EcfA1 OS=Bacillus cereus (strain ATCC 14579 / DSM 31 / JCM 2152 / NBRC 15305 / NCIMB 9373 / NRRL B-3711) GN=ecfA1 PE=3 SV=1
Bt-GS57GL004312	100.00	3e-63	A9VPA5	RL17_BACWK	50S ribosomal protein L17 OS=Bacillus weihenstephanensis (strain KBAB4) GN=rplQ PE=3 SV=1
Bt-GS57GL004313	100.00	2e-180	Q6HPN2	RPOA_BACHK	DNA-directed RNA polymerase subunit alpha OS=Bacillus thuringiensis subsp. konkukian (strain 97-27) GN=rpoA PE=3 SV=1
Bt-GS57GL004314	100.00	2e-69	Q81J19	RS11_BACCR	30S ribosomal protein S11 OS=Bacillus cereus (strain ATCC 14579 / DSM 31 / JCM 2152 / NBRC 15305 / NCIMB 9373 / NRRL B-3711) GN=rpsK PE=3 SV=1
Bt-GS57GL004315	100.00	8e-62	Q6HPN4	RS13_BACHK	30S ribosomal protein S13 OS=Bacillus thuringiensis subsp. konkukian (strain 97-27) GN=rpsM PE=3 SV=1
Bt-GS57GL004316	100.00	5e-13	A9VPA1	RL36_BACWK	50S ribosomal protein L36 OS=Bacillus weihenstephanensis (strain KBAB4) GN=rpmJ PE=3 SV=1
Bt-GS57GL004317	100.00	1e-35	Q6HPN5	IF1_BACHK	Translation initiation factor IF-1 OS=Bacillus thuringiensis subsp. konkukian (strain 97-27) GN=infA PE=3 SV=1
Bt-GS57GL004318	79.84	5e-118	P19994	MAP11_BACSU	Methionine aminopeptidase 1 OS=Bacillus subtilis (strain 168) GN=map PE=1 SV=1
Bt-GS57GL004319	100.00	1e-123	Q81J22	KAD_BACCR	Adenylate kinase OS=Bacillus cereus (strain ATCC 14579 / DSM 31 / JCM 2152 / NBRC 15305 / NCIMB 9373 / NRRL B-3711) GN=adk PE=3 SV=1
Bt-GS57GL004320	72.94	8e-179	Q05207	SECY_BACLD	Protein translocase subunit SecY OS=Bacillus licheniformis (strain ATCC 14580 / DSM 13 / JCM 2505 / NBRC 12200 / NCIMB 9375 / NRRL NRS-1264 / Gibson 46) GN=secY PE=3 SV=2
Bt-GS57GL004321	100.00	7e-77	Q81J23	RL15_BACCR	50S ribosomal protein L15 OS=Bacillus cereus (strain ATCC 14579 / DSM 31 / JCM 2152 / NBRC 15305 / NCIMB 9373 / NRRL B-3711) GN=rplO PE=3 SV=1
Bt-GS57GL004322	100.00	7e-27	Q6HPP0	RL30_BACHK	50S ribosomal protein L30 OS=Bacillus thuringiensis subsp. konkukian (strain 97-27) GN=rpmD PE=3 SV=1
Bt-GS57GL004323	100.00	6e-89	Q81J25	RS5_BACCR	30S ribosomal protein S5 OS=Bacillus cereus (strain ATCC 14579 / DSM 31 / JCM 2152 / NBRC 15305 / NCIMB 9373 / NRRL B-3711) GN=rpsE PE=3 SV=1
Bt-GS57GL004324	100.00	1e-63	Q6HPP2	RL18_BACHK	50S ribosomal protein L18 OS=Bacillus thuringiensis subsp. konkukian (strain 97-27) GN=rplR PE=3 SV=1
Bt-GS57GL004325	100.00	1e-97	Q6HPP3	RL6_BACHK	50S ribosomal protein L6 OS=Bacillus thuringiensis subsp. konkukian (strain 97-27) GN=rplF PE=3 SV=1
Bt-GS57GL004326	100.00	1e-71	Q6HPP4	RS8_BACHK	30S ribosomal protein S8 OS=Bacillus thuringiensis subsp. konkukian (strain 97-27) GN=rpsH PE=3 SV=1
Bt-GS57GL004327	100.00	3e-26	A9VP90	RS14Z_BACWK	30S ribosomal protein S14 type Z OS=Bacillus weihenstephanensis (strain KBAB4) GN=rpsZ PE=3 SV=1
Bt-GS57GL004328	100.00	2e-99	Q6HPP6	RL5_BACHK	50S ribosomal protein L5 OS=Bacillus thuringiensis subsp. konkukian (strain 97-27) GN=rplE PE=3 SV=1
Bt-GS57GL004329	100.00	3e-51	Q6HPP7	RL24_BACHK	50S ribosomal protein L24 OS=Bacillus thuringiensis subsp. konkukian (strain 97-27) GN=rplX PE=3 SV=1
Bt-GS57GL004330	100.00	2e-63	Q6HPP8	RL14_BACHK	50S ribosomal protein L14 OS=Bacillus thuringiensis subsp. konkukian (strain 97-27) GN=rplN PE=3 SV=1
Bt-GS57GL004331	100.00	3e-33	Q6HPP9	RS17_BACHK	30S ribosomal protein S17 OS=Bacillus thuringiensis subsp. konkukian (strain 97-27) GN=rpsQ PE=3 SV=1
Bt-GS57GL004332	100.00	1e-29	A7GK28	RL29_BACCN	50S ribosomal protein L29 OS=Bacillus cytotoxicus (strain DSM 22905 / CIP 110041 / 391-98 / NVH 391-98) GN=rpmC PE=3 SV=1
Bt-GS57GL004333	100.00	4e-78	Q6HPQ1	RL16_BACHK	50S ribosomal protein L16 OS=Bacillus thuringiensis subsp. konkukian (strain 97-27) GN=rplP PE=3 SV=1
Bt-GS57GL004334	100.00	7e-123	Q6HPQ2	RS3_BACHK	30S ribosomal protein S3 OS=Bacillus thuringiensis subsp. konkukian (strain 97-27) GN=rpsC PE=3 SV=1
Bt-GS57GL004335	100.00	3e-59	Q81J37	RL22_BACCR	50S ribosomal protein L22 OS=Bacillus cereus (strain ATCC 14579 / DSM 31 / JCM 2152 / NBRC 15305 / NCIMB 9373 / NRRL B-3711) GN=rplV PE=3 SV=2
Bt-GS57GL004336	100.00	9e-49	Q81J38	RS19_BACCR	30S ribosomal protein S19 OS=Bacillus cereus (strain ATCC 14579 / DSM 31 / JCM 2152 / NBRC 15305 / NCIMB 9373 / NRRL B-3711) GN=rpsS PE=3 SV=1
Bt-GS57GL004337	100.00	2e-158	Q81J39	RL2_BACCR	50S ribosomal protein L2 OS=Bacillus cereus (strain ATCC 14579 / DSM 31 / JCM 2152 / NBRC 15305 / NCIMB 9373 / NRRL B-3711) GN=rplB PE=3 SV=1
Bt-GS57GL004338	100.00	6e-39	Q6HPQ6	RL23_BACHK	50S ribosomal protein L23 OS=Bacillus thuringiensis subsp. konkukian (strain 97-27) GN=rplW PE=3 SV=1
Bt-GS57GL004339	100.00	3e-116	Q6HPQ7	RL4_BACHK	50S ribosomal protein L4 OS=Bacillus thuringiensis subsp. konkukian (strain 97-27) GN=rplD PE=3 SV=1
Bt-GS57GL004340	100.00	3e-117	Q6HPQ8	RL3_BACHK	50S ribosomal protein L3 OS=Bacillus thuringiensis subsp. konkukian (strain 97-27) GN=rplC PE=3 SV=1
Bt-GS57GL004341	100.00	8e-53	Q6HPQ9	RS10_BACHK	30S ribosomal protein S10 OS=Bacillus thuringiensis subsp. konkukian (strain 97-27) GN=rpsJ PE=3 SV=1
Bt-GS57GL004342	100.00	0.0	Q6HPR0	EFTU_BACHK	Elongation factor Tu OS=Bacillus thuringiensis subsp. konkukian (strain 97-27) GN=tuf PE=3 SV=1
Bt-GS57GL004343	100.00	0.0	Q814C5	EFG_BACCR	Elongation factor G OS=Bacillus cereus (strain ATCC 14579 / DSM 31 / JCM 2152 / NBRC 15305 / NCIMB 9373 / NRRL B-3711) GN=fusA PE=3 SV=1
Bt-GS57GL004344	99.36	1e-86	Q81J44	RS7_BACCR	30S ribosomal protein S7 OS=Bacillus cereus (strain ATCC 14579 / DSM 31 / JCM 2152 / NBRC 15305 / NCIMB 9373 / NRRL B-3711) GN=rpsG PE=3 SV=1
Bt-GS57GL004345	100.00	1e-76	A9VP72	RS12_BACWK	30S ribosomal protein S12 OS=Bacillus weihenstephanensis (strain KBAB4) GN=rpsL PE=3 SV=1
Bt-GS57GL004346	50.62	2e-17	P46350	RXL7_BACSU	Ribosome-associated protein L7Ae-like OS=Bacillus subtilis (strain 168) GN=rplGB PE=1 SV=3
Bt-GS57GL004347	100.00	0.0	Q81J47	RPOC_BACCR	DNA-directed RNA polymerase subunit beta' OS=Bacillus cereus (strain ATCC 14579 / DSM 31 / JCM 2152 / NBRC 15305 / NCIMB 9373 / NRRL B-3711) GN=rpoC PE=3 SV=1
Bt-GS57GL004348	99.92	0.0	Q81J48	RPOB_BACCR	DNA-directed RNA polymerase subunit beta OS=Bacillus cereus (strain ATCC 14579 / DSM 31 / JCM 2152 / NBRC 15305 / NCIMB 9373 / NRRL B-3711) GN=rpoB PE=3 SV=1
Bt-GS57GL004349	64.00	1e-73	P37872	YBXB_BACSU	Uncharacterized protein YbxB OS=Bacillus subtilis (strain 168) GN=ybxB PE=3 SV=1
Bt-GS57GL004350	100.00	2e-56	Q6HPR8	RL7_BACHK	50S ribosomal protein L7/L12 OS=Bacillus thuringiensis subsp. konkukian (strain 97-27) GN=rplL PE=3 SV=1
Bt-GS57GL004351	100.00	4e-90	Q6HPR9	RL10_BACHK	50S ribosomal protein L10 OS=Bacillus thuringiensis subsp. konkukian (strain 97-27) GN=rplJ PE=3 SV=1
Bt-GS57GL004352	99.57	7e-129	Q81J52	RL1_BACCR	50S ribosomal protein L1 OS=Bacillus cereus (strain ATCC 14579 / DSM 31 / JCM 2152 / NBRC 15305 / NCIMB 9373 / NRRL B-3711) GN=rplA PE=3 SV=1
Bt-GS57GL004353	100.00	1e-75	A9VNB0	RL11_BACWK	50S ribosomal protein L11 OS=Bacillus weihenstephanensis (strain KBAB4) GN=rplK PE=3 SV=1
Bt-GS57GL004354	77.40	2e-72	Q06795	NUSG_BACSU	Transcription termination/antitermination protein NusG OS=Bacillus subtilis (strain 168) GN=nusG PE=1 SV=1
Bt-GS57GL004355	67.24	5e-16	Q06799	SECE_BACSU	Protein translocase subunit SecE OS=Bacillus subtilis (strain 168) GN=secE PE=3 SV=1
Bt-GS57GL004356	82.59	8e-95	P02964	RPSH_BACLI	RNA polymerase sigma-H factor OS=Bacillus licheniformis GN=sigH PE=3 SV=2
Bt-GS57GL004357	57.49	3e-48	P37574	YACP_BACSU	Uncharacterized protein YacP OS=Bacillus subtilis (strain 168) GN=yacP PE=4 SV=1
Bt-GS57GL004358	70.90	2e-105	Q06753	YACO_BACSU	Putative TrmH family tRNA/rRNA methyltransferase YacO OS=Bacillus subtilis (strain 168) GN=yacO PE=3 SV=2
Bt-GS57GL004359	99.26	5e-74	Q81J58	MRNC_BACCR	Mini-ribonuclease 3 OS=Bacillus cereus (strain ATCC 14579 / DSM 31 / JCM 2152 / NBRC 15305 / NCIMB 9373 / NRRL B-3711) GN=mrnC PE=1 SV=1
Bt-GS57GL004360	100.00	0.0	Q81J59	SYC_BACCR	Cysteine--tRNA ligase OS=Bacillus cereus (strain ATCC 14579 / DSM 31 / JCM 2152 / NBRC 15305 / NCIMB 9373 / NRRL B-3711) GN=cysS PE=3 SV=1
Bt-GS57GL004361	76.74	2e-95	A8F961	CYSE_BACP2	Serine acetyltransferase OS=Bacillus pumilus (strain SAFR-032) GN=cysE PE=3 SV=1
Bt-GS57GL004362	99.38	0.0	Q81J61	SYE_BACCR	Glutamate--tRNA ligase OS=Bacillus cereus (strain ATCC 14579 / DSM 31 / JCM 2152 / NBRC 15305 / NCIMB 9373 / NRRL B-3711) GN=gltX PE=3 SV=2
Bt-GS57GL004363	99.37	6e-88	A9VN99	ISPF_BACWK	2-C-methyl-D-erythritol 2,4-cyclodiphosphate synthase OS=Bacillus weihenstephanensis (strain KBAB4) GN=ispF PE=3 SV=1
Bt-GS57GL004364	99.12	2e-128	Q81J63	ISPD_BACCR	2-C-methyl-D-erythritol 4-phosphate cytidylyltransferase OS=Bacillus cereus (strain ATCC 14579 / DSM 31 / JCM 2152 / NBRC 15305 / NCIMB 9373 / NRRL B-3711) GN=ispD PE=3 SV=1
Bt-GS57GL004365	69.27	1e-141	Q06754	YACL_BACSU	Uncharacterized PIN and TRAM-domain containing protein YacL OS=Bacillus subtilis (strain 168) GN=yacL PE=3 SV=2
Bt-GS57GL004366	100.00	0.0	B7HJ22	DISA_BACC4	DNA integrity scanning protein DisA OS=Bacillus cereus (strain B4264) GN=disA PE=3 SV=1
Bt-GS57GL004367	74.73	0.0	P37572	RADA_BACSU	DNA repair protein RadA homolog OS=Bacillus subtilis (strain 168) GN=radA PE=3 SV=1
Bt-GS57GL004368	85.93	0.0	P37571	CLPC_BACSU	Negative regulator of genetic competence ClpC/MecB OS=Bacillus subtilis (strain 168) GN=clpC PE=1 SV=1
Bt-GS57GL004369	100.00	0.0	Q81J67	MCSB_BACCR	Protein-arginine kinase OS=Bacillus cereus (strain ATCC 14579 / DSM 31 / JCM 2152 / NBRC 15305 / NCIMB 9373 / NRRL B-3711) GN=mcsB PE=3 SV=1
Bt-GS57GL004370	46.59	1e-43	P37569	MCSA_BACSU	Protein-arginine kinase activator protein OS=Bacillus subtilis (strain 168) GN=mcsA PE=1 SV=1
Bt-GS57GL004372	67.97	2e-58	C3W947	CTSR_GEOSE	Transcriptional regulator CtsR OS=Geobacillus stearothermophilus GN=ctsr PE=1 SV=1
Bt-GS57GL004375	100.00	0.0	Q81J70	SYK_BACCR	Lysine--tRNA ligase OS=Bacillus cereus (strain ATCC 14579 / DSM 31 / JCM 2152 / NBRC 15305 / NCIMB 9373 / NRRL B-3711) GN=lysS PE=3 SV=1
Bt-GS57GL004376	81.08	1e-158	P37567	DUS1_BACSU	Probable tRNA-dihydrouridine synthase 1 OS=Bacillus subtilis (strain 168) GN=dus1 PE=3 SV=1
Bt-GS57GL004377	72.73	3e-22	O31417	YAZB_BACSU	Uncharacterized HTH-type transcriptional regulator YazB OS=Bacillus subtilis (strain 168) GN=yazB PE=3 SV=1
Bt-GS57GL004378	57.89	3e-55	P29252	HPPK_BACSU	2-amino-4-hydroxy-6-hydroxymethyldihydropteridine pyrophosphokinase OS=Bacillus subtilis (strain 168) GN=folK PE=3 SV=2
Bt-GS57GL004379	63.96	3e-41	P28823	FOLB_BACSU	Dihydroneopterin aldolase OS=Bacillus subtilis (strain 168) GN=folB PE=3 SV=1
Bt-GS57GL004380	67.56	8e-101	P28822	DHPS_BACSU	Dihydropteroate synthase OS=Bacillus subtilis (strain 168) GN=sul PE=3 SV=2
Bt-GS57GL004381	51.65	3e-78	P28821	PABC_BACSU	Aminodeoxychorismate lyase OS=Bacillus subtilis (strain 168) GN=pabC PE=3 SV=1
Bt-GS57GL004382	79.26	7e-86	P28819	PABA_BACSU	Aminodeoxychorismate/anthranilate synthase component 2 OS=Bacillus subtilis (strain 168) GN=pabA PE=2 SV=1
Bt-GS57GL004383	58.12	3e-159	P28820	PABB_BACSU	Aminodeoxychorismate synthase component 1 OS=Bacillus subtilis (strain 168) GN=pabB PE=1 SV=1
Bt-GS57GL004384	81.76	1e-125	P37887	CYSK_BACSU	Cysteine synthase OS=Bacillus subtilis (strain 168) GN=cysK PE=1 SV=3
Bt-GS57GL004385	100.00	2e-170	Q81J80	HSLO_BACCR	33 kDa chaperonin OS=Bacillus cereus (strain ATCC 14579 / DSM 31 / JCM 2152 / NBRC 15305 / NCIMB 9373 / NRRL B-3711) GN=hslO PE=3 SV=1
Bt-GS57GL004386	100.00	3e-151	Q81J81	COAX_BACCR	Type III pantothenate kinase OS=Bacillus cereus (strain ATCC 14579 / DSM 31 / JCM 2152 / NBRC 15305 / NCIMB 9373 / NRRL B-3711) GN=coaX PE=3 SV=1
Bt-GS57GL004387	82.22	0.0	P37476	FTSH_BACSU	ATP-dependent zinc metalloprotease FtsH OS=Bacillus subtilis (strain 168) GN=ftsH PE=1 SV=1
Bt-GS57GL004388	78.89	4e-73	P37472	HPRT_BACSU	Hypoxanthine-guanine phosphoribosyltransferase OS=Bacillus subtilis (strain 168) GN=hprT PE=3 SV=1
Bt-GS57GL004389	97.69	0.0	Q81J84	TILS_BACCR	tRNA(Ile)-lysidine synthase OS=Bacillus cereus (strain ATCC 14579 / DSM 31 / JCM 2152 / NBRC 15305 / NCIMB 9373 / NRRL B-3711) GN=tilS PE=3 SV=1
Bt-GS57GL004390	56.91	0.0	P37475	SP2E_BACSU	Stage II sporulation protein E OS=Bacillus subtilis (strain 168) GN=spoIIE PE=1 SV=1
Bt-GS57GL004391	69.74	1e-48	P37560	YABR_BACSU	Uncharacterized protein YabR OS=Bacillus subtilis (strain 168) GN=yabR PE=3 SV=1
Bt-GS57GL004392	44.54	9e-15	P37471	DIVIC_BACSU	Cell division protein DivIC OS=Bacillus subtilis (strain 168) GN=divIC PE=1 SV=1
Bt-GS57GL004393	48.11	1e-37	P37559	YABQ_BACSU	Spore protein YabQ OS=Bacillus subtilis (strain 168) GN=yabQ PE=2 SV=1
Bt-GS57GL004394	66.67	2e-33	P37558	YABP_BACSU	Spore protein YabP OS=Bacillus subtilis (strain 168) GN=yabP PE=2 SV=1
Bt-GS57GL004395	82.14	3e-34	P37557	YABO_BACSU	Uncharacterized protein YabO OS=Bacillus subtilis (strain 168) GN=yabO PE=3 SV=1
Bt-GS57GL004396	60.99	4e-172	P37556	YABN_BACSU	Uncharacterized protein YabN OS=Bacillus subtilis (strain 168) GN=yabN PE=4 SV=1
Bt-GS57GL004398	76.97	1e-78	P37554	SP5T_BACSU	Stage V sporulation protein T OS=Bacillus subtilis (strain 168) GN=spoVT PE=1 SV=1
Bt-GS57GL004399	68.81	0.0	P37474	MFD_BACSU	Transcription-repair-coupling factor OS=Bacillus subtilis (strain 168) GN=mfd PE=3 SV=1
Bt-GS57GL004400	50.00	8e-14	P37553	YABK_BACSU	Uncharacterized protein YabK OS=Bacillus subtilis (strain 168) GN=yabK PE=4 SV=1
Bt-GS57GL004401	100.00	1e-106	Q81J96	PTH_BACCR	Peptidyl-tRNA hydrolase OS=Bacillus cereus (strain ATCC 14579 / DSM 31 / JCM 2152 / NBRC 15305 / NCIMB 9373 / NRRL B-3711) GN=pth PE=3 SV=2
Bt-GS57GL004402	99.68	8e-178	Q81J97	KPRS_BACCR	Ribose-phosphate pyrophosphokinase OS=Bacillus cereus (strain ATCC 14579 / DSM 31 / JCM 2152 / NBRC 15305 / NCIMB 9373 / NRRL B-3711) GN=prs PE=3 SV=1
Bt-GS57GL004403	99.78	0.0	B7ISV9	GLMU_BACC2	Bifunctional protein GlmU OS=Bacillus cereus (strain G9842) GN=glmU PE=3 SV=1
Bt-GS57GL004404	100.00	2e-50	Q6HPW9	SP5G_BACHK	Putative septation protein SpoVG OS=Bacillus thuringiensis subsp. konkukian (strain 97-27) GN=spoVG PE=3 SV=2
Bt-GS57GL004405	74.80	3e-49	P37552	RIDA_BACSU	2-iminobutanoate/2-iminopropanoate deaminase OS=Bacillus subtilis (strain 168) GN=yabJ PE=1 SV=3
Bt-GS57GL004406	65.71	4e-105	P37551	PURR_BACSU	Pur operon repressor OS=Bacillus subtilis (strain 168) GN=purR PE=1 SV=1
Bt-GS57GL004407	99.24	6e-152	Q81JA2	ISPE_BACCR	4-diphosphocytidyl-2-C-methyl-D-erythritol kinase OS=Bacillus cereus (strain ATCC 14579 / DSM 31 / JCM 2152 / NBRC 15305 / NCIMB 9373 / NRRL B-3711) GN=ispE PE=3 SV=1
Bt-GS57GL004408	100.00	5e-23	P0A4F6	SSPF_BACCR	Protein SspF OS=Bacillus cereus (strain ATCC 14579 / DSM 31 / JCM 2152 / NBRC 15305 / NCIMB 9373 / NRRL B-3711) GN=sspF PE=3 SV=1
Bt-GS57GL004409	66.67	7e-27	P37466	VEG_BACSU	Protein Veg OS=Bacillus subtilis (strain 168) GN=veg PE=1 SV=1
Bt-GS57GL004410	59.03	3e-101	P37548	YABG_BACSU	Sporulation-specific protease YabG OS=Bacillus subtilis (strain 168) GN=yabG PE=2 SV=1
Bt-GS57GL004411	100.00	9e-168	Q81JA5	RSMA_BACCR	Ribosomal RNA small subunit methyltransferase A OS=Bacillus cereus (strain ATCC 14579 / DSM 31 / JCM 2152 / NBRC 15305 / NCIMB 9373 / NRRL B-3711) GN=rsmA PE=3 SV=1
Bt-GS57GL004412	99.47	1e-105	Q81JA6	RNM5_BACCR	Ribonuclease M5 OS=Bacillus cereus (strain ATCC 14579 / DSM 31 / JCM 2152 / NBRC 15305 / NCIMB 9373 / NRRL B-3711) GN=rnmV PE=3 SV=1
Bt-GS57GL004413	73.62	4e-111	P37545	YABD_BACSU	Uncharacterized metal-dependent hydrolase YabD OS=Bacillus subtilis (strain 168) GN=yabD PE=3 SV=1
Bt-GS57GL004414	99.55	0.0	Q81JA8	SYM1_BACCR	Methionine--tRNA ligase 1 OS=Bacillus cereus (strain ATCC 14579 / DSM 31 / JCM 2152 / NBRC 15305 / NCIMB 9373 / NRRL B-3711) GN=metG1 PE=3 SV=1
Bt-GS57GL004415	85.11	1e-39	P08874	ABRB_BACSU	Transition state regulatory protein AbrB OS=Bacillus subtilis (strain 168) GN=abrB PE=1 SV=1
Bt-GS57GL004416	60.76	5e-102	Q9KGL2	RSMI_BACHD	Ribosomal RNA small subunit methyltransferase I OS=Bacillus halodurans (strain ATCC BAA-125 / DSM 18197 / FERM 7344 / JCM 9153 / C-125) GN=rsmI PE=3 SV=1
Bt-GS57GL004417	90.80	2e-40	Q81W06	Y032_BACAN	UPF0213 protein BA_0032/GBAA_0032/BAS0034 OS=Bacillus anthracis GN=BA_0032 PE=3 SV=1
Bt-GS57GL004418	73.58	2e-108	P37543	YABB_BACSU	Uncharacterized protein YabB OS=Bacillus subtilis (strain 168) GN=yabB PE=4 SV=1
Bt-GS57GL004419	100.00	5e-62	Q81JB2	YABA_BACCR	Initiation-control protein YabA OS=Bacillus cereus (strain ATCC 14579 / DSM 31 / JCM 2152 / NBRC 15305 / NCIMB 9373 / NRRL B-3711) GN=BC_0039 PE=3 SV=2
Bt-GS57GL004420	76.36	1e-126	P37541	YAAT_BACSU	Stage 0 sporulation protein YaaT OS=Bacillus subtilis (strain 168) GN=yaaT PE=3 SV=1
Bt-GS57GL004421	52.25	2e-97	P37540	HOLB_BACSU	DNA polymerase III subunit delta' OS=Bacillus subtilis (strain 168) GN=holB PE=3 SV=1
Bt-GS57GL004422	99.52	3e-118	B7ISU0	KTHY_BACC2	Thymidylate kinase OS=Bacillus cereus (strain G9842) GN=tmk PE=3 SV=1
Bt-GS57GL004423	50.11	8e-118	P37536	YAAO_BACSU	Uncharacterized protein YaaO OS=Bacillus subtilis (strain 168) GN=yaaO PE=3 SV=1
Bt-GS57GL004426	46.27	4e-09	P24282	BOFA_BACSU	Sigma-K factor-processing regulatory protein BofA OS=Bacillus subtilis (strain 168) GN=bofA PE=1 SV=2
Bt-GS57GL004428	54.79	8e-15	P37533	YAAL_BACSU	Uncharacterized protein YaaL OS=Bacillus subtilis (strain 168) GN=yaaL PE=4 SV=1
Bt-GS57GL004429	100.00	1e-104	Q6HPZ0	RECR_BACHK	Recombination protein RecR OS=Bacillus thuringiensis subsp. konkukian (strain 97-27) GN=recR PE=3 SV=1
Bt-GS57GL004430	100.00	1e-55	B7IS38	Y5293_BACC2	Nucleoid-associated protein BCG9842_B5293 OS=Bacillus cereus (strain G9842) GN=BCG9842_B5293 PE=3 SV=1
Bt-GS57GL004431	59.15	0.0	P09122	DPO3X_BACSU	DNA polymerase III subunit gamma/tau OS=Bacillus subtilis (strain 168) GN=dnaX PE=3 SV=3
Bt-GS57GL004432	78.08	8e-64	P21335	TADA_BACSU	tRNA-specific adenosine deaminase OS=Bacillus subtilis (strain 168) GN=tadA PE=1 SV=1
Bt-GS57GL004433	55.17	5e-51	P37532	YAAI_BACSU	Uncharacterized isochorismatase family protein YaaI OS=Bacillus subtilis (strain 168) GN=yaaI PE=3 SV=1
Bt-GS57GL004434	50.72	2e-57	P37530	DGK_BACSU	Deoxyguanosine kinase OS=Bacillus subtilis (strain 168) GN=dgk PE=1 SV=1
Bt-GS57GL004435	66.05	5e-86	P37529	DCK_BACSU	Deoxyadenosine/deoxycytidine kinase OS=Bacillus subtilis (strain 168) GN=dck PE=1 SV=1
Bt-GS57GL004437	99.76	0.0	Q81JC4	SYS_BACCR	Serine--tRNA ligase OS=Bacillus cereus (strain ATCC 14579 / DSM 31 / JCM 2152 / NBRC 15305 / NCIMB 9373 / NRRL B-3711) GN=serS PE=3 SV=1
Bt-GS57GL004438	98.98	4e-109	B7IS30	PDXT_BACC2	Pyridoxal 5'-phosphate synthase subunit PdxT OS=Bacillus cereus (strain G9842) GN=pdxT PE=3 SV=1
Bt-GS57GL004439	100.00	6e-170	Q81JC6	PDXS_BACCR	Pyridoxal 5'-phosphate synthase subunit PdxS OS=Bacillus cereus (strain ATCC 14579 / DSM 31 / JCM 2152 / NBRC 15305 / NCIMB 9373 / NRRL B-3711) GN=pdxS PE=3 SV=2
Bt-GS57GL004440	52.79	1e-122	Q05523	DACA_GEOSE	D-alanyl-D-alanine carboxypeptidase DacA OS=Geobacillus stearothermophilus GN=dacA PE=1 SV=1
Bt-GS57GL004441	80.08	0.0	Q9KGN8	IMDH_BACHD	Inosine-5'-monophosphate dehydrogenase OS=Bacillus halodurans (strain ATCC BAA-125 / DSM 18197 / FERM 7344 / JCM 9153 / C-125) GN=guaB PE=3 SV=1
Bt-GS57GL004442	43.53	1e-68	P37526	YAAC_BACSU	Uncharacterized protein YaaC OS=Bacillus subtilis (strain 168) GN=yaaC PE=4 SV=1
Bt-GS57GL004444	79.65	0.0	P05653	GYRA_BACSU	DNA gyrase subunit A OS=Bacillus subtilis (strain 168) GN=gyrA PE=1 SV=1
Bt-GS57GL004445	99.06	0.0	Q9X3Y6	GYRB_BACAN	DNA gyrase subunit B OS=Bacillus anthracis GN=gyrB PE=3 SV=2
Bt-GS57GL004446	100.00	0.0	Q81JD2	RECF_BACCR	DNA replication and repair protein RecF OS=Bacillus cereus (strain ATCC 14579 / DSM 31 / JCM 2152 / NBRC 15305 / NCIMB 9373 / NRRL B-3711) GN=recF PE=3 SV=1
Bt-GS57GL004447	70.77	2e-20	P05650	YAAA_BACSU	Uncharacterized protein YaaA OS=Bacillus subtilis (strain 168) GN=yaaA PE=3 SV=1
Bt-GS57GL004448	74.80	2e-164	P05649	DPO3B_BACSU	DNA polymerase III subunit beta OS=Bacillus subtilis (strain 168) GN=dnaN PE=1 SV=1
Bt-GS57GL004449	100.00	0.0	Q81JD5	DNAA_BACCR	Chromosomal replication initiator protein DnaA OS=Bacillus cereus (strain ATCC 14579 / DSM 31 / JCM 2152 / NBRC 15305 / NCIMB 9373 / NRRL B-3711) GN=dnaA PE=3 SV=1
Bt-GS57GL004450	100.00	7e-17	A9VTM4	RL34_BACWK	50S ribosomal protein L34 OS=Bacillus weihenstephanensis (strain KBAB4) GN=rpmH PE=3 SV=1
Bt-GS57GL004451	99.16	2e-62	Q814F3	RNPA_BACCR	Ribonuclease P protein component OS=Bacillus cereus (strain ATCC 14579 / DSM 31 / JCM 2152 / NBRC 15305 / NCIMB 9373 / NRRL B-3711) GN=rnpA PE=3 SV=1
Bt-GS57GL004452	98.45	7e-145	Q814F4	YIDC2_BACCR	Membrane protein insertase YidC 2 OS=Bacillus cereus (strain ATCC 14579 / DSM 31 / JCM 2152 / NBRC 15305 / NCIMB 9373 / NRRL B-3711) GN=yidC2 PE=3 SV=1
Bt-GS57GL004453	47.12	7e-48	Q01620	JAG_BACSU	Protein jag OS=Bacillus subtilis (strain 168) GN=jag PE=3 SV=1
Bt-GS57GL004454	99.78	0.0	Q814F6	MNME_BACCR	tRNA modification GTPase MnmE OS=Bacillus cereus (strain ATCC 14579 / DSM 31 / JCM 2152 / NBRC 15305 / NCIMB 9373 / NRRL B-3711) GN=mnmE PE=3 SV=1
Bt-GS57GL004455	98.89	0.0	Q814F7	MNMG_BACCR	tRNA uridine 5-carboxymethylaminomethyl modification enzyme MnmG OS=Bacillus cereus (strain ATCC 14579 / DSM 31 / JCM 2152 / NBRC 15305 / NCIMB 9373 / NRRL B-3711) GN=mnmG PE=3 SV=1
Bt-GS57GL004456	100.00	2e-138	Q814F8	RSMG_BACCR	Ribosomal RNA small subunit methyltransferase G OS=Bacillus cereus (strain ATCC 14579 / DSM 31 / JCM 2152 / NBRC 15305 / NCIMB 9373 / NRRL B-3711) GN=rsmG PE=3 SV=1
Bt-GS57GL004457	100.00	8e-165	Q814F9	NOC_BACCR	Nucleoid occlusion protein OS=Bacillus cereus (strain ATCC 14579 / DSM 31 / JCM 2152 / NBRC 15305 / NCIMB 9373 / NRRL B-3711) GN=noc PE=3 SV=1
Bt-GS57GL004458	81.03	1e-118	P37522	SOJ_BACSU	Sporulation initiation inhibitor protein Soj OS=Bacillus subtilis (strain 168) GN=soj PE=1 SV=1
Bt-GS57GL004459	62.06	4e-96	P26497	SP0J_BACSU	Stage 0 sporulation protein J OS=Bacillus subtilis (strain 168) GN=spo0J PE=3 SV=2
Bt-GS57GL004460	53.41	7e-52	P37521	YYAC_BACSU	Uncharacterized protein YyaC OS=Bacillus subtilis (strain 168) GN=yyaC PE=4 SV=1
Bt-GS57GL004462	78.46	1e-24	C0H3V8	YYZM_BACSU	Uncharacterized protein YyzM OS=Bacillus subtilis (strain 168) GN=yyzM PE=4 SV=1
Bt-GS57GL004463	81.97	5e-179	P37518	YCHF_BACSU	Ribosome-binding ATPase YchF OS=Bacillus subtilis (strain 168) GN=ychF PE=3 SV=1
Bt-GS57GL004464	100.00	6e-45	Q814G5	RS6_BACCR	30S ribosomal protein S6 OS=Bacillus cereus (strain ATCC 14579 / DSM 31 / JCM 2152 / NBRC 15305 / NCIMB 9373 / NRRL B-3711) GN=rpsF PE=3 SV=1
Bt-GS57GL004465	100.00	4e-94	Q814G6	SSB_BACCR	Single-stranded DNA-binding protein OS=Bacillus cereus (strain ATCC 14579 / DSM 31 / JCM 2152 / NBRC 15305 / NCIMB 9373 / NRRL B-3711) GN=ssb PE=3 SV=1
Bt-GS57GL004466	100.00	2e-37	Q814G7	RS18_BACCR	30S ribosomal protein S18 OS=Bacillus cereus (strain ATCC 14579 / DSM 31 / JCM 2152 / NBRC 15305 / NCIMB 9373 / NRRL B-3711) GN=rpsR PE=3 SV=1
Bt-GS57GL004468	61.70	0.0	P37484	YYBT_BACSU	Uncharacterized protein YybT OS=Bacillus subtilis (strain 168) GN=yybT PE=3 SV=1
Bt-GS57GL004469	100.00	6e-80	Q814H0	RL9_BACCR	50S ribosomal protein L9 OS=Bacillus cereus (strain ATCC 14579 / DSM 31 / JCM 2152 / NBRC 15305 / NCIMB 9373 / NRRL B-3711) GN=rplI PE=3 SV=1
Bt-GS57GL004470	78.81	0.0	P37469	DNAC_BACSU	Replicative DNA helicase OS=Bacillus subtilis (strain 168) GN=dnaC PE=1 SV=2
Bt-GS57GL004471	100.00	0.0	Q814H1	PURA_BACCR	Adenylosuccinate synthetase OS=Bacillus cereus (strain ATCC 14579 / DSM 31 / JCM 2152 / NBRC 15305 / NCIMB 9373 / NRRL B-3711) GN=purA PE=3 SV=1
Bt-GS57GL004472	79.15	2e-105	P37478	YYCF_BACSU	Transcriptional regulatory protein YycF OS=Bacillus subtilis (strain 168) GN=yycF PE=1 SV=1
Bt-GS57GL004473	55.59	0.0	Q45614	YYCG_BACSU	Sensor histidine kinase YycG OS=Bacillus subtilis (strain 168) GN=yycG PE=1 SV=1
Bt-GS57GL004476	71.59	1e-108	C0SP91	YYCJ_BACSU	Putative metallo-hydrolase YycJ OS=Bacillus subtilis (strain 168) GN=yycJ PE=2 SV=1
Bt-GS57GL004477	49.48	4e-104	P39668	YYXA_BACSU	Uncharacterized serine protease YyxA OS=Bacillus subtilis (strain 168) GN=yyxA PE=3 SV=2
Bt-GS57GL004479	100.00	3e-86	Q630E3	RLMH_BACCZ	Ribosomal RNA large subunit methyltransferase H OS=Bacillus cereus (strain ZK / E33L) GN=rlmH PE=3 SV=2
Bt-GS57GL004484	100.00	0.0	Q814I1	GUAC_BACCR	GMP reductase OS=Bacillus cereus (strain ATCC 14579 / DSM 31 / JCM 2152 / NBRC 15305 / NCIMB 9373 / NRRL B-3711) GN=guaC PE=3 SV=1
Bt-GS57GL004485	99.17	0.0	Q814I2	DBPA_BACCR	ATP-dependent RNA helicase DbpA OS=Bacillus cereus (strain ATCC 14579 / DSM 31 / JCM 2152 / NBRC 15305 / NCIMB 9373 / NRRL B-3711) GN=dbpA PE=2 SV=1
Bt-GS57GL004487	40.28	4e-29	P54176	HLY3_BACCE	Hemolysin-3 OS=Bacillus cereus PE=3 SV=1
Bt-GS57GL004488	81.49	2e-169	P55180	GALE_BACSU	UDP-glucose 4-epimerase OS=Bacillus subtilis (strain 168) GN=galE PE=3 SV=1
Bt-GS57GL004489	41.21	2e-28	Q53185	AMIS_RHOER	Putative transporter protein AmiS2 OS=Rhodococcus erythropolis GN=amiS2 PE=3 SV=1
Bt-GS57GL004491	99.04	6e-121	Q814I6	SODM2_BACCR	Superoxide dismutase [Mn] 2 OS=Bacillus cereus (strain ATCC 14579 / DSM 31 / JCM 2152 / NBRC 15305 / NCIMB 9373 / NRRL B-3711) GN=sodA2 PE=3 SV=1
Bt-GS57GL004492	55.47	2e-84	O34453	NOSO_BACSU	Nitric oxide synthase oxygenase OS=Bacillus subtilis (strain 168) GN=nos PE=1 SV=2
Bt-GS57GL004493	42.46	4e-130	P0A3U1	LTRA_LACLM	Group II intron-encoded protein LtrA OS=Lactococcus lactis subsp. cremoris (strain MG1363) GN=ltrA PE=1 SV=1
Bt-GS57GL004496	41.94	3e-85	P71369	Y1104_HAEIN	Putative metabolite transport protein HI_1104 OS=Haemophilus influenzae (strain ATCC 51907 / DSM 11121 / KW20 / Rd) GN=HI_1104 PE=3 SV=1
Bt-GS57GL004497	97.94	0.0	Q81JL2	LYTS_BACAN	Sensor protein LytS OS=Bacillus anthracis GN=lytS PE=3 SV=1
Bt-GS57GL004498	97.97	7e-132	Q814J1	LYTT_BACCR	Sensory transduction protein LytT OS=Bacillus cereus (strain ATCC 14579 / DSM 31 / JCM 2152 / NBRC 15305 / NCIMB 9373 / NRRL B-3711) GN=lytT PE=3 SV=1
Bt-GS57GL004499	98.63	3e-75	Q814J2	LRGA_BACCR	Antiholin-like protein LrgA OS=Bacillus cereus (strain ATCC 14579 / DSM 31 / JCM 2152 / NBRC 15305 / NCIMB 9373 / NRRL B-3711) GN=lrgA PE=3 SV=1
Bt-GS57GL004500	99.57	2e-124	Q6HAJ7	LRGB_BACHK	Antiholin-like protein LrgB OS=Bacillus thuringiensis subsp. konkukian (strain 97-27) GN=lrgB PE=3 SV=1
Bt-GS57GL004501	51.03	1e-97	P96604	YDBI_BACSU	UPF0118 membrane protein YdbI OS=Bacillus subtilis (strain 168) GN=ydbI PE=3 SV=1
Bt-GS57GL004502	69.54	3e-67	Q65ID1	MSRA_BACLD	Peptide methionine sulfoxide reductase MsrA OS=Bacillus licheniformis (strain ATCC 14580 / DSM 13 / JCM 2505 / NBRC 12200 / NCIMB 9375 / NRRL NRS-1264 / Gibson 46) GN=msrA PE=3 SV=1
Bt-GS57GL004503	71.62	2e-27	Q65ID2	MSRB_BACLD	Peptide methionine sulfoxide reductase MsrB OS=Bacillus licheniformis (strain ATCC 14580 / DSM 13 / JCM 2505 / NBRC 12200 / NCIMB 9375 / NRRL NRS-1264 / Gibson 46) GN=msrB PE=3 SV=1
Bt-GS57GL004504	63.31	0.0	O31501	SWRC_BACSU	Swarming motility protein SwrC OS=Bacillus subtilis (strain 168) GN=swrC PE=1 SV=2
Bt-GS57GL004505	41.39	2e-50	P40950	YUXN_BACSU	Uncharacterized HTH-type transcriptional regulator YuxN OS=Bacillus subtilis (strain 168) GN=yuxN PE=3 SV=2
Bt-GS57GL004506	57.00	4e-175	O34512	YFMM_BACSU	Uncharacterized ABC transporter ATP-binding protein YfmM OS=Bacillus subtilis (strain 168) GN=yfmM PE=3 SV=2
Bt-GS57GL004507	58.42	3e-104	Q45539	CSBB_BACSU	Putative glycosyltransferase CsbB OS=Bacillus subtilis (strain 168) GN=csbB PE=2 SV=1
Bt-GS57GL004514	60.12	5e-49	P49851	YKHA_BACSU	Uncharacterized acyl-CoA thioester hydrolase YkhA OS=Bacillus subtilis (strain 168) GN=ykhA PE=3 SV=2
Bt-GS57GL004516	42.86	4e-79	O07621	HEMAT_BACSU	Heme-based aerotactic transducer HemAT OS=Bacillus subtilis (strain 168) GN=hemAT PE=1 SV=1
Bt-GS57GL004520	41.83	1e-46	Q8RKI7	TARA_BACPZ	Putative N-acetylmannosaminyltransferase OS=Bacillus subtilis subsp. spizizenii (strain ATCC 23059 / NRRL B-14472 / W23) GN=tarA PE=3 SV=1
Bt-GS57GL004522	69.17	7e-158	O34691	NAIP_BACSU	Putative niacin/nicotinamide transporter NaiP OS=Bacillus subtilis (strain 168) GN=naiP PE=1 SV=1
Bt-GS57GL004524	60.53	0.0	P15078	CSTA_ECOLI	Carbon starvation protein A OS=Escherichia coli (strain K12) GN=cstA PE=1 SV=3
Bt-GS57GL004525	46.00	9e-09	P0AAT1	YBDD_SHIFL	Uncharacterized protein YbdD OS=Shigella flexneri GN=ybdD PE=4 SV=1
Bt-GS57GL004526	41.58	4e-29	Q4L4H1	Y2145_STAHJ	Uncharacterized membrane protein SH2145 OS=Staphylococcus haemolyticus (strain JCSC1435) GN=SH2145 PE=3 SV=1
Bt-GS57GL004527	66.54	6e-100	P39610	PDXK_BACSU	Pyridoxine kinase OS=Bacillus subtilis (strain 168) GN=pdxK PE=1 SV=1
Bt-GS57GL004529	51.20	4e-53	O07528	YHCZ_BACSU	Uncharacterized transcriptional regulatory protein YhcZ OS=Bacillus subtilis (strain 168) GN=yhcZ PE=3 SV=1
Bt-GS57GL004530	99.52	3e-116	Q72X39	AZOR4_BACC1	FMN-dependent NADH-azoreductase 4 OS=Bacillus cereus (strain ATCC 10987 / NRS 248) GN=azoR4 PE=3 SV=1
Bt-GS57GL004531	45.71	3e-38	P0A9E9	YEIL_ECOLI	Regulatory protein YeiL OS=Escherichia coli (strain K12) GN=yeiL PE=1 SV=1
Bt-GS57GL004532	66.08	1e-82	O06480	YFNB_BACSU	Putative HAD-hydrolase YfnB OS=Bacillus subtilis (strain 168) GN=yfnB PE=1 SV=1
Bt-GS57GL004534	43.78	5e-98	O13326	CYSD_SCHPO	O-acetylhomoserine (thiol)-lyase OS=Schizosaccharomyces pombe (strain 972 / ATCC 24843) GN=SPBC428.11 PE=2 SV=1
Bt-GS57GL004535	99.00	8e-178	B7HG67	META_BACC4	Homoserine O-succinyltransferase OS=Bacillus cereus (strain B4264) GN=metA PE=3 SV=1
Bt-GS57GL004536	68.21	8e-169	P19582	DHOM_BACSU	Homoserine dehydrogenase OS=Bacillus subtilis (strain 168) GN=hom PE=1 SV=2
Bt-GS57GL004540	47.10	2e-77	P54592	YHCH_BACSU	Uncharacterized ABC transporter ATP-binding protein YhcH OS=Bacillus subtilis (strain 168) GN=yhcH PE=3 SV=1
Bt-GS57GL004542	99.56	9e-130	Q814M9	UNG_BACCR	Uracil-DNA glycosylase OS=Bacillus cereus (strain ATCC 14579 / DSM 31 / JCM 2152 / NBRC 15305 / NCIMB 9373 / NRRL B-3711) GN=ung PE=3 SV=1
Bt-GS57GL004543	46.88	4e-20	O31485	YDZA_BACSU	Uncharacterized membrane protein YdzA OS=Bacillus subtilis (strain 168) GN=ydzA PE=4 SV=1
Bt-GS57GL004545	43.65	2e-85	P39618	YWDJ_BACSU	Putative purine permease YwdJ OS=Bacillus subtilis (strain 168) GN=ywdJ PE=2 SV=2
Bt-GS57GL004548	63.41	2e-34	P39619	YWDK_BACSU	UPF0382 membrane protein YwdK OS=Bacillus subtilis (strain 168) GN=ywdK PE=2 SV=2
Bt-GS57GL004549	63.04	8e-29	P39620	GERQ_BACSU	Spore coat protein GerQ OS=Bacillus subtilis (strain 168) GN=gerQ PE=1 SV=1
Bt-GS57GL004550	66.43	7e-53	P59104	CWLJ_OCEIH	Cell wall hydrolase CwlJ OS=Oceanobacillus iheyensis (strain DSM 14371 / JCM 11309 / KCTC 3954 / HTE831) GN=cwlJ PE=3 SV=1
Bt-GS57GL004551	46.21	3e-103	Q05523	DACA_GEOSE	D-alanyl-D-alanine carboxypeptidase DacA OS=Geobacillus stearothermophilus GN=dacA PE=1 SV=1
Bt-GS57GL004552	100.00	9e-147	B7HG50	Y5511_BACC4	Putative heme-dependent peroxidase BCB4264_A5511 OS=Bacillus cereus (strain B4264) GN=BCB4264_A5511 PE=3 SV=1
Bt-GS57GL004553	79.57	1e-146	P39646	PTAS_BACSU	Phosphate acetyltransferase OS=Bacillus subtilis (strain 168) GN=pta PE=1 SV=3
Bt-GS57GL004554	98.85	8e-152	Q814N9	LIPL_BACCR	Octanoyl-[GcvH]:protein N-octanoyltransferase OS=Bacillus cereus (strain ATCC 14579 / DSM 31 / JCM 2152 / NBRC 15305 / NCIMB 9373 / NRRL B-3711) GN=lipL PE=3 SV=1
Bt-GS57GL004555	55.08	9e-69	P39650	RSFA_BACSU	Prespore-specific transcriptional regulator RsfA OS=Bacillus subtilis (strain 168) GN=rsfA PE=1 SV=1
Bt-GS57GL004556	98.65	1e-36	B7HG46	Y5507_BACC4	UPF0741 protein BCB4264_A5507 OS=Bacillus cereus (strain B4264) GN=BCB4264_A5507 PE=3 SV=1
Bt-GS57GL004557	54.49	9e-102	P49936	FHUB_BACSU	Iron(3+)-hydroxamate import system permease protein FhuB OS=Bacillus subtilis (strain 168) GN=fhuB PE=3 SV=1
Bt-GS57GL004558	54.14	1e-97	P49937	FHUG_BACSU	Iron(3+)-hydroxamate import system permease protein FhuG OS=Bacillus subtilis (strain 168) GN=fhuG PE=3 SV=1
Bt-GS57GL004559	67.57	1e-103	P49938	FHUC_BACSU	Iron(3+)-hydroxamate import ATP-binding protein FhuC OS=Bacillus subtilis (strain 168) GN=fhuC PE=3 SV=1
Bt-GS57GL004560	43.59	5e-56	P19769	INSK_ECOLI	Putative transposase InsK for insertion sequence element IS150 OS=Escherichia coli (strain K12) GN=insK PE=3 SV=2
Bt-GS57GL004563	71.77	0.0	P39651	YWFO_BACSU	Uncharacterized protein YwfO OS=Bacillus subtilis (strain 168) GN=ywfO PE=4 SV=2
Bt-GS57GL004564	100.00	2e-28	Q81JS3	Y5626_BACAN	Probable tautomerase BA_5626/GBAA_5626/BAS5226 OS=Bacillus anthracis GN=BA_5626 PE=3 SV=3
Bt-GS57GL004565	52.73	2e-54	P70995	YWHC_BACSU	Putative zinc metalloprotease YwhC OS=Bacillus subtilis (strain 168) GN=ywhC PE=3 SV=1
Bt-GS57GL004566	78.24	7e-75	P70996	YWHD_BACSU	Uncharacterized protein YwhD OS=Bacillus subtilis (strain 168) GN=ywhD PE=4 SV=1
Bt-GS57GL004567	51.67	0.0	P70997	PBPG_BACSU	Penicillin-binding protein 2D OS=Bacillus subtilis (strain 168) GN=pbpG PE=2 SV=3
Bt-GS57GL004568	40.00	2e-23	P75367	Y420_MYCPN	Uncharacterized protein MG293 homolog OS=Mycoplasma pneumoniae (strain ATCC 29342 / M129) GN=MPN_420 PE=4 SV=1
Bt-GS57GL004570	43.44	8e-23	O06474	YFMP_BACSU	HTH-type transcriptional regulator YfmP OS=Bacillus subtilis (strain 168) GN=yfmP PE=2 SV=1
Bt-GS57GL004571	42.12	2e-67	O06473	YFMO_BACSU	Multidrug efflux protein YfmO OS=Bacillus subtilis (strain 168) GN=yfmO PE=2 SV=1
Bt-GS57GL004572	100.00	2e-159	Q72X78	SPEE_BACC1	Polyamine aminopropyltransferase OS=Bacillus cereus (strain ATCC 10987 / NRS 248) GN=speE PE=3 SV=1
Bt-GS57GL004573	100.00	5e-168	Q814Q2	SPEB_BACCR	Agmatinase OS=Bacillus cereus (strain ATCC 14579 / DSM 31 / JCM 2152 / NBRC 15305 / NCIMB 9373 / NRRL B-3711) GN=speB PE=3 SV=1
Bt-GS57GL004577	55.18	4e-102	O35046	YOCD_BACSU	Putative carboxypeptidase YocD OS=Bacillus subtilis (strain 168) GN=yocD PE=3 SV=1
Bt-GS57GL004579	99.10	0.0	Q814Q8	SYR_BACCR	Arginine--tRNA ligase OS=Bacillus cereus (strain ATCC 14579 / DSM 31 / JCM 2152 / NBRC 15305 / NCIMB 9373 / NRRL B-3711) GN=argS PE=3 SV=1
Bt-GS57GL004586	42.46	4e-130	P0A3U1	LTRA_LACLM	Group II intron-encoded protein LtrA OS=Lactococcus lactis subsp. cremoris (strain MG1363) GN=ltrA PE=1 SV=1
Bt-GS57GL004588	69.20	3e-100	O34484	MAP12_BACSU	Methionine aminopeptidase 2 OS=Bacillus subtilis (strain 168) GN=mapB PE=1 SV=1
Bt-GS57GL004589	49.33	2e-82	O07016	YVFR_BACSU	Uncharacterized ABC transporter ATP-binding protein YvfR OS=Bacillus subtilis (strain 168) GN=yvfR PE=3 SV=1
Bt-GS57GL004590	49.19	2e-70	O07017	YVFS_BACSU	Putative transport permease YvfS OS=Bacillus subtilis (strain 168) GN=yvfS PE=3 SV=1
Bt-GS57GL004591	44.84	3e-91	Q795K2	YVFT_BACSU	Sensor histidine kinase YvfT OS=Bacillus subtilis (strain 168) GN=yvfT PE=3 SV=2
Bt-GS57GL004592	66.00	2e-70	O07019	YVFU_BACSU	Uncharacterized transcriptional regulatory protein YvfU OS=Bacillus subtilis (strain 168) GN=yvfU PE=3 SV=1
Bt-GS57GL004596	40.37	8e-110	O34311	YKOW_BACSU	Signaling protein YkoW OS=Bacillus subtilis (strain 168) GN=ykoW PE=3 SV=2
Bt-GS57GL004597	97.17	0.0	B7IR00	UVSE_BACC2	UV DNA damage endonuclease OS=Bacillus cereus (strain G9842) GN=uvsE PE=3 SV=1
Bt-GS57GL004598	43.34	4e-86	P45865	CLSB_BACSU	Minor cardiolipin synthase ClsB OS=Bacillus subtilis (strain 168) GN=clsB PE=1 SV=1
Bt-GS57GL004599	78.65	0.0	P45866	FADF_BACSU	Uncharacterized protein FadF OS=Bacillus subtilis (strain 168) GN=fadF PE=2 SV=1
Bt-GS57GL004600	60.56	7e-140	P45855	THL_BACSU	Acetyl-CoA acetyltransferase OS=Bacillus subtilis (strain 168) GN=mmgA PE=2 SV=2
Bt-GS57GL004601	65.37	1e-107	P45856	HBD_BACSU	Probable 3-hydroxybutyryl-CoA dehydrogenase OS=Bacillus subtilis (strain 168) GN=mmgB PE=2 SV=1
Bt-GS57GL004602	66.67	1e-145	P45857	ACDB_BACSU	Acyl-CoA dehydrogenase OS=Bacillus subtilis (strain 168) GN=mmgC PE=2 SV=3
Bt-GS57GL004603	80.11	0.0	P45867	ACDA_BACSU	Acyl-CoA dehydrogenase OS=Bacillus subtilis (strain 168) GN=acdA PE=2 SV=1
Bt-GS57GL004605	100.00	5e-52	Q814T1	RPOE_BACCR	Probable DNA-directed RNA polymerase subunit delta OS=Bacillus cereus (strain ATCC 14579 / DSM 31 / JCM 2152 / NBRC 15305 / NCIMB 9373 / NRRL B-3711) GN=rpoE PE=3 SV=1
Bt-GS57GL004606	99.81	0.0	Q814T2	PYRG_BACCR	CTP synthase OS=Bacillus cereus (strain ATCC 14579 / DSM 31 / JCM 2152 / NBRC 15305 / NCIMB 9373 / NRRL B-3711) GN=pyrG PE=3 SV=1
Bt-GS57GL004607	47.70	1e-40	P06629	YWJG_BACSU	Uncharacterized protein YwjG OS=Bacillus subtilis (strain 168) GN=ywjG PE=4 SV=1
Bt-GS57GL004608	96.72	4e-62	P52942	SP0F_BACTK	Sporulation initiation phosphotransferase F OS=Bacillus thuringiensis subsp. kurstaki GN=spo0F PE=3 SV=1
Bt-GS57GL004609	85.96	2e-143	P94453	ALF_GEOSE	Fructose-bisphosphate aldolase OS=Geobacillus stearothermophilus GN=fba PE=3 SV=3
Bt-GS57GL004610	99.53	0.0	Q814T6	MURA2_BACCR	UDP-N-acetylglucosamine 1-carboxyvinyltransferase 2 OS=Bacillus cereus (strain ATCC 14579 / DSM 31 / JCM 2152 / NBRC 15305 / NCIMB 9373 / NRRL B-3711) GN=murA2 PE=3 SV=1
Bt-GS57GL004611	86.03	9e-157	Q03224	GLPX_BACSU	Fructose-1,6-bisphosphatase class 2 OS=Bacillus subtilis (strain 168) GN=glpX PE=1 SV=1
Bt-GS57GL004612	89.46	0.0	Q03222	RHO_BACSU	Transcription termination factor Rho OS=Bacillus subtilis (strain 168) GN=rho PE=3 SV=3
Bt-GS57GL004613	100.00	2e-42	Q6HAV2	RL31B_BACHK	50S ribosomal protein L31 type B OS=Bacillus thuringiensis subsp. konkukian (strain 97-27) GN=rpmE2 PE=3 SV=1
Bt-GS57GL004614	99.49	1e-111	Q814U0	KITH_BACCR	Thymidine kinase OS=Bacillus cereus (strain ATCC 14579 / DSM 31 / JCM 2152 / NBRC 15305 / NCIMB 9373 / NRRL B-3711) GN=tdk PE=1 SV=1
Bt-GS57GL004615	99.72	0.0	Q812I4	RF1_BACCR	Peptide chain release factor 1 OS=Bacillus cereus (strain ATCC 14579 / DSM 31 / JCM 2152 / NBRC 15305 / NCIMB 9373 / NRRL B-3711) GN=prfA PE=3 SV=2
Bt-GS57GL004616	98.94	8e-163	Q814U1	PRMC_BACCR	Release factor glutamine methyltransferase OS=Bacillus cereus (strain ATCC 14579 / DSM 31 / JCM 2152 / NBRC 15305 / NCIMB 9373 / NRRL B-3711) GN=prmC PE=3 SV=1
Bt-GS57GL004617	56.00	7e-54	P39151	SP2R_BACSU	Stage II sporulation protein R OS=Bacillus subtilis (strain 168) GN=spoIIR PE=4 SV=1
Bt-GS57GL004619	62.61	4e-122	P39153	SUA5_BACSU	Threonylcarbamoyl-AMP synthase OS=Bacillus subtilis (strain 168) GN=ywlC PE=1 SV=1
Bt-GS57GL004620	98.35	1e-93	Q814U5	MNTP_BACCR	Putative manganese efflux pump MntP OS=Bacillus cereus (strain ATCC 14579 / DSM 31 / JCM 2152 / NBRC 15305 / NCIMB 9373 / NRRL B-3711) GN=mntP PE=3 SV=1
Bt-GS57GL004622	53.43	7e-61	O05220	YWRF_BACSU	Uncharacterized protein YwrF OS=Bacillus subtilis (strain 168) GN=ywrF PE=3 SV=1
Bt-GS57GL004623	56.00	3e-30	P96694	MHQP_BACSU	Putative oxidoreductase MhqP OS=Bacillus subtilis (strain 168) GN=mhqP PE=2 SV=1
Bt-GS57GL004624	100.00	3e-88	Q814U8	PTGA_BACCR	Glucose-specific phosphotransferase enzyme IIA component OS=Bacillus cereus (strain ATCC 14579 / DSM 31 / JCM 2152 / NBRC 15305 / NCIMB 9373 / NRRL B-3711) GN=crr PE=3 SV=1
Bt-GS57GL004625	43.65	7e-23	S0F332	PAP_GEOSE	Protein-arginine-phosphatase OS=Geobacillus stearothermophilus GN=ywle PE=1 SV=1
Bt-GS57GL004626	75.51	3e-64	P39156	YWLF_BACSU	Putative sugar phosphate isomerase YwlF OS=Bacillus subtilis (strain 168) GN=ywlF PE=2 SV=1
Bt-GS57GL004627	98.42	2e-105	Q814V1	Y5317_BACCR	UPF0340 protein BC_5317 OS=Bacillus cereus (strain ATCC 14579 / DSM 31 / JCM 2152 / NBRC 15305 / NCIMB 9373 / NRRL B-3711) GN=BC_5317 PE=3 SV=2
Bt-GS57GL004628	99.27	0.0	B7HY76	GLYA_BACC7	Serine hydroxymethyltransferase OS=Bacillus cereus (strain AH187) GN=glyA PE=3 SV=1
Bt-GS57GL004629	100.00	3e-116	Q6HAX0	UPP_BACHK	Uracil phosphoribosyltransferase OS=Bacillus thuringiensis subsp. konkukian (strain 97-27) GN=upp PE=3 SV=1
Bt-GS57GL004633	73.03	2e-96	Q5KUI7	ATP6_GEOKA	ATP synthase subunit a OS=Geobacillus kaustophilus (strain HTA426) GN=atpB PE=3 SV=1
Bt-GS57GL004634	100.00	7e-31	A9VSA8	ATPL_BACWK	ATP synthase subunit c OS=Bacillus weihenstephanensis (strain KBAB4) GN=atpE PE=3 SV=1
Bt-GS57GL004635	99.40	9e-89	B7IQW2	ATPF_BACC2	ATP synthase subunit b OS=Bacillus cereus (strain G9842) GN=atpF PE=3 SV=1
Bt-GS57GL004636	100.00	6e-99	Q814V9	ATPD_BACCR	ATP synthase subunit delta OS=Bacillus cereus (strain ATCC 14579 / DSM 31 / JCM 2152 / NBRC 15305 / NCIMB 9373 / NRRL B-3711) GN=atpH PE=3 SV=1
Bt-GS57GL004637	100.00	0.0	Q6HAX7	ATPA_BACHK	ATP synthase subunit alpha OS=Bacillus thuringiensis subsp. konkukian (strain 97-27) GN=atpA PE=3 SV=1
Bt-GS57GL004638	100.00	1e-166	Q6HAX9	ATPG_BACHK	ATP synthase gamma chain OS=Bacillus thuringiensis subsp. konkukian (strain 97-27) GN=atpG PE=3 SV=1
Bt-GS57GL004639	99.36	0.0	B7IQV8	ATPB_BACC2	ATP synthase subunit beta OS=Bacillus cereus (strain G9842) GN=atpD PE=3 SV=1
Bt-GS57GL004640	100.00	5e-73	Q6HAY1	ATPE_BACHK	ATP synthase epsilon chain OS=Bacillus thuringiensis subsp. konkukian (strain 97-27) GN=atpC PE=3 SV=1
Bt-GS57GL004643	41.57	7e-98	Q9I310	Y1727_PSEAE	Uncharacterized signaling protein PA1727 OS=Pseudomonas aeruginosa (strain ATCC 15692 / PAO1 / 1C / PRS 101 / LMG 12228) GN=PA1727 PE=3 SV=1
Bt-GS57GL004644	100.00	3e-64	Q814W6	NUOA_BACCR	NADH-quinone oxidoreductase subunit A OS=Bacillus cereus (strain ATCC 14579 / DSM 31 / JCM 2152 / NBRC 15305 / NCIMB 9373 / NRRL B-3711) GN=nuoA PE=3 SV=1
Bt-GS57GL004645	100.00	7e-100	Q6HAY6	NUOB_BACHK	NADH-quinone oxidoreductase subunit B OS=Bacillus thuringiensis subsp. konkukian (strain 97-27) GN=nuoB PE=3 SV=1
Bt-GS57GL004647	99.71	0.0	Q814W9	NUOD_BACCR	NADH-quinone oxidoreductase subunit D OS=Bacillus cereus (strain ATCC 14579 / DSM 31 / JCM 2152 / NBRC 15305 / NCIMB 9373 / NRRL B-3711) GN=nuoD PE=3 SV=1
Bt-GS57GL004648	100.00	0.0	Q814X0	NUOH_BACCR	NADH-quinone oxidoreductase subunit H OS=Bacillus cereus (strain ATCC 14579 / DSM 31 / JCM 2152 / NBRC 15305 / NCIMB 9373 / NRRL B-3711) GN=nuoH PE=3 SV=1
Bt-GS57GL004649	40.31	2e-19	B5Z8R3	NUOI_HELPG	NADH-quinone oxidoreductase subunit I OS=Helicobacter pylori (strain G27) GN=nuoI PE=3 SV=1
Bt-GS57GL004651	100.00	1e-52	B7HFI9	NUOK_BACC4	NADH-quinone oxidoreductase subunit K OS=Bacillus cereus (strain B4264) GN=nuoK PE=3 SV=1
Bt-GS57GL004652	41.49	2e-124	Q9MUK8	NU5C_MESVI	NAD(P)H-quinone oxidoreductase subunit 5, chloroplastic OS=Mesostigma viride GN=ndhF PE=3 SV=1
Bt-GS57GL004653	42.44	1e-69	Q2JWW3	NU4C1_SYNJA	NAD(P)H-quinone oxidoreductase chain 4 1 OS=Synechococcus sp. (strain JA-3-3Ab) GN=ndhD1 PE=3 SV=1
Bt-GS57GL004654	94.32	0.0	Q81K10	NUON_BACAN	NADH-quinone oxidoreductase subunit N OS=Bacillus anthracis GN=nuoN PE=3 SV=1
Bt-GS57GL004655	65.75	9e-23	O32278	YWZB_BACSU	Uncharacterized membrane protein YwzB OS=Bacillus subtilis (strain 168) GN=ywzB PE=4 SV=1
Bt-GS57GL004657	99.76	0.0	Q814X9	MURA1_BACCR	UDP-N-acetylglucosamine 1-carboxyvinyltransferase 1 OS=Bacillus cereus (strain ATCC 14579 / DSM 31 / JCM 2152 / NBRC 15305 / NCIMB 9373 / NRRL B-3711) GN=murA1 PE=3 SV=1
Bt-GS57GL004658	52.63	1e-94	P07372	SP2D_BACSU	Stage II sporulation protein D OS=Bacillus subtilis (strain 168) GN=spoIID PE=4 SV=1
Bt-GS57GL004660	40.07	7e-51	P9WQL6	FLQE1_MYCTO	Fluoroquinolones export ATP-binding protein MT2762 OS=Mycobacterium tuberculosis (strain CDC 1551 / Oshkosh) GN=MT2762 PE=3 SV=1
Bt-GS57GL004662	42.14	5e-57	P71044	SP2Q_BACSU	Stage II sporulation protein Q OS=Bacillus subtilis (strain 168) GN=spoIIQ PE=1 SV=1
Bt-GS57GL004664	82.89	3e-29	P15281	SP3D_BACSU	Stage III sporulation protein D OS=Bacillus subtilis (strain 168) GN=spoIIID PE=1 SV=1
Bt-GS57GL004665	99.70	0.0	P32444	MBL_BACC1	MreB-like protein OS=Bacillus cereus (strain ATCC 10987 / NRS 248) GN=mbl PE=3 SV=1
[truncated: 675 more rows]
