# Supplementary material for: Bt GS57 Interaction With Gut Microbiota Accelerates Spodoptera exigua Mortality
Source: Front Microbiol. 2022 Mar 23;13:835227. doi: 10.3389/fmicb.2022.835227 (PMC8989089; doi:10.3389/fmicb.2022.835227)
Supplement: Supplementary file 4 [file Table_3.XLS]

Gene_id	Identity	E_value	GI_number	Subject_Number	Taxid	Genome_name	Code	Subject_length	Subject_start	Subject_end	Membership_class	COG_id	Anno	Class_id	ClassFunction
Bt-GS57GL000003	40.00	1e-07	92114209	YP_574137.1	290398	Chromohalobacter_salexigens_DSM_3043_uid62921	Chrsal	195	101	195	3	COG0662	Mannose-6-phosphate isomerase, cupin superfamily	G	Carbohydrate transport and metabolism
Bt-GS57GL000006	73.31	8e-109	449087417	YP_007419858.1	1279365	Bacillus_thuringiensis_serovar_kurstaki_HD73_uid189188	Bacthu	259	1	259	1	COG3646	Phage regulatory protein Rha	X	Mobilome: prophages, transposons
Bt-GS57GL000012	99.37	0.0	449092181	YP_007424622.1	1279365	Bacillus_thuringiensis_serovar_kurstaki_HD73_uid189188	Bacthu	317	1	317	1	COG3935	DNA replication protein DnaD	L	Replication, recombination and repair
Bt-GS57GL000020	99.24	6e-150	449087994	YP_007420435.1	1279365	Bacillus_thuringiensis_serovar_kurstaki_HD73_uid189188	Bacthu	263	1	263	0	COG0330	Regulator of protease activity HflC, stomatin/prohibitin superfamily	O	Posttranslational modification, protein turnover, chaperones
Bt-GS57GL000026	47.73	4e-38	449092169	YP_007424610.1	1279365	Bacillus_thuringiensis_serovar_kurstaki_HD73_uid189188	Bacthu	175	1	175	0	COG3331	Penicillin-binding protein-related factor A, putative recombinase	R	General function prediction only
Bt-GS57GL000028	53.05	4e-49	30263679	NP_846056.1	198094	Bacillus_anthracis_Ames_uid57909	Bacant	167	1	167	3	COG1595	DNA-directed RNA polymerase specialized sigma subunit, sigma24 family	K	Transcription
Bt-GS57GL000029	100.00	0.0	449092567	YP_007425007.1	1279365	Bacillus_thuringiensis_serovar_kurstaki_HD73_uid189188	Bacthu	478	1	478	1	COG3385	IS4 transposase	X	Mobilome: prophages, transposons
Bt-GS57GL000039	49.62	1e-64	16078322	NP_389139.1	224308	Bacillus_subtilis_168_uid57675	Bacsub	265	63	265	1	COG3728	Phage terminase, small subunit	X	Mobilome: prophages, transposons
Bt-GS57GL000040	60.00	2e-154	310828790	YP_003961147.1	903814	Eubacterium_limosum_KIST612_uid59777	Eublim	441	1	441	3	COG1783	Phage terminase large subunit	X	Mobilome: prophages, transposons
Bt-GS57GL000054	79.75	0.0	449092144	YP_007424585.1	1279365	Bacillus_thuringiensis_serovar_kurstaki_HD73_uid189188	Bacthu	489	1	489	3	COG4722	Phage-related protein	X	Mobilome: prophages, transposons
Bt-GS57GL000055	55.58	0.0	449088023	YP_007420464.1	1279365	Bacillus_thuringiensis_serovar_kurstaki_HD73_uid189188	Bacthu	1614	1	1614	3	COG5314	Conjugal transfer/entry exclusion protein	X	Mobilome: prophages, transposons
Bt-GS57GL000058	98.22	0.0	449090123	YP_007422564.1	1279365	Bacillus_thuringiensis_serovar_kurstaki_HD73_uid189188	Bacthu	397	1	397	1	COG3547	Transposase	X	Mobilome: prophages, transposons
Bt-GS57GL000060	89.00	6e-163	449088027	YP_007420468.1	1279365	Bacillus_thuringiensis_serovar_kurstaki_HD73_uid189188	Bacthu	310	1	165	3	COG5632	N-acetylmuramoyl-L-alanine amidase CwlA	M	Cell wall/membrane/envelope biogenesis
Bt-GS57GL000067	100.00	1e-85	449091346	YP_007423787.1	1279365	Bacillus_thuringiensis_serovar_kurstaki_HD73_uid189188	Bacthu	158	1	158	0	COG0782	Transcription elongation factor, GreA/GreB family	K	Transcription
Bt-GS57GL000068	48.44	3e-50	209966185	YP_002299100.1	414684	Rhodospirillum_centenum_SW_uid58805	Rhocen	465	1	465	1	COG3039	Transposase and inactivated derivatives, IS5 family	X	Mobilome: prophages, transposons
Bt-GS57GL000069	57.38	6e-73	430749756	YP_007212664.1	717605	Thermobacillus_composti_KWC4_uid74021	Thecom	454	1	454	1	COG3039	Transposase and inactivated derivatives, IS5 family	X	Mobilome: prophages, transposons
Bt-GS57GL000071	100.00	0.0	449091344	YP_007423785.1	1279365	Bacillus_thuringiensis_serovar_kurstaki_HD73_uid189188	Bacthu	584	1	584	0	COG0768	Cell division protein FtsI/penicillin-binding protein 2	DM	Cell cycle control, cell division, chromosome partitioning;Cell wall/membrane/envelope biogenesis
Bt-GS57GL000075	100.00	2e-122	449091341	YP_007423782.1	1279365	Bacillus_thuringiensis_serovar_kurstaki_HD73_uid189188	Bacthu	212	1	212	0	COG2226	Ubiquinone/menaquinone biosynthesis C-methylase UbiE	H	Coenzyme transport and metabolism
Bt-GS57GL000076	99.57	5e-132	449091340	YP_007423781.1	1279365	Bacillus_thuringiensis_serovar_kurstaki_HD73_uid189188	Bacthu	231	1	231	0	COG0775	Nucleoside phosphorylase	F	Nucleotide transport and metabolism
Bt-GS57GL000077	100.00	8e-177	449091339	YP_007423780.1	1279365	Bacillus_thuringiensis_serovar_kurstaki_HD73_uid189188	Bacthu	307	1	307	0	COG0031	Cysteine synthase	E	Amino acid transport and metabolism
Bt-GS57GL000078	99.73	0.0	449091338	YP_007423779.1	1279365	Bacillus_thuringiensis_serovar_kurstaki_HD73_uid189188	Bacthu	377	1	377	0	COG0626	Cystathionine beta-lyase/cystathionine gamma-synthase	E	Amino acid transport and metabolism
Bt-GS57GL000079	100.00	0.0	449091337	YP_007423778.1	1279365	Bacillus_thuringiensis_serovar_kurstaki_HD73_uid189188	Bacthu	867	1	444	1	COG1012	Acyl-CoA reductase or other NAD-dependent aldehyde dehydrogenase	C	Energy production and conversion
Bt-GS57GL000081	44.93	5e-66	226314462	YP_002774358.1	358681	Brevibacillus_brevis_NBRC_100599_uid59175	Brebre	297	1	297	0	COG2801	Transposase InsO and inactivated derivatives	X	Mobilome: prophages, transposons
Bt-GS57GL000083	100.00	0.0	449091335	YP_007423776.1	1279365	Bacillus_thuringiensis_serovar_kurstaki_HD73_uid189188	Bacthu	315	1	315	0	COG0614	ABC-type Fe3+-hydroxamate transport system, periplasmic component	P	Inorganic ion transport and metabolism
Bt-GS57GL000084	100.00	0.0	449091334	YP_007423775.1	1279365	Bacillus_thuringiensis_serovar_kurstaki_HD73_uid189188	Bacthu	342	1	342	0	COG0609	ABC-type Fe3+-siderophore transport system, permease component	P	Inorganic ion transport and metabolism
Bt-GS57GL000085	100.00	4e-149	449091333	YP_007423774.1	1279365	Bacillus_thuringiensis_serovar_kurstaki_HD73_uid189188	Bacthu	272	1	272	0	COG1120	ABC-type cobalamin/Fe3+-siderophores transport system, ATPase component	PH	Inorganic ion transport and metabolism;Coenzyme transport and metabolism
Bt-GS57GL000086	47.33	6e-26	260063254	YP_003196334.1	313596	Robiginitalea_biformata_HTCC2501_uid58285	Robbif	294	1	294	3	COG1053	Succinate dehydrogenase/fumarate reductase, flavoprotein subunit	C	Energy production and conversion
Bt-GS57GL000087	99.48	2e-109	449091331	YP_007423772.1	1279365	Bacillus_thuringiensis_serovar_kurstaki_HD73_uid189188	Bacthu	192	1	192	0	COG1670	Protein N-acetyltransferase, RimJ/RimL family	JO	Translation, ribosomal structure and biogenesis;Posttranslational modification, protein turnover, chaperones
Bt-GS57GL000089	100.00	5e-87	449091329	YP_007423770.1	1279365	Bacillus_thuringiensis_serovar_kurstaki_HD73_uid189188	Bacthu	152	1	152	3	COG0454	N-acetyltransferase, GNAT superfamily (includes histone acetyltransferase HPA2)	KR	Transcription;General function prediction only
Bt-GS57GL000090	100.00	1e-66	449091328	YP_007423769.1	1279365	Bacillus_thuringiensis_serovar_kurstaki_HD73_uid189188	Bacthu	125	1	125	0	COG2030	Acyl dehydratase	I	Lipid transport and metabolism
Bt-GS57GL000091	100.00	7e-102	449091327	YP_007423768.1	1279365	Bacillus_thuringiensis_serovar_kurstaki_HD73_uid189188	Bacthu	181	1	90	1	COG1396	Transcriptional regulator, contains XRE-family HTH domain	K	Transcription
Bt-GS57GL000092	100.00	9e-69	449091326	YP_007423767.1	1279365	Bacillus_thuringiensis_serovar_kurstaki_HD73_uid189188	Bacthu	134	1	134	0	COG2259	Uncharacterized membrane protein YphA, DoxX/SURF4 family	S	Function unknown
Bt-GS57GL000093	99.65	2e-166	449091325	YP_007423766.1	1279365	Bacillus_thuringiensis_serovar_kurstaki_HD73_uid189188	Bacthu	285	1	285	0	COG2514	Catechol-2,3-dioxygenase	Q	Secondary metabolites biosynthesis, transport and catabolism
Bt-GS57GL000094	100.00	3e-53	449091324	YP_007423765.1	1279365	Bacillus_thuringiensis_serovar_kurstaki_HD73_uid189188	Bacthu	103	1	103	0	COG2154	Pterin-4a-carbinolamine dehydratase	H	Coenzyme transport and metabolism
Bt-GS57GL000095	100.00	0.0	449091323	YP_007423764.1	1279365	Bacillus_thuringiensis_serovar_kurstaki_HD73_uid189188	Bacthu	584	1	584	1	COG3186	Phenylalanine-4-hydroxylase	E	Amino acid transport and metabolism
Bt-GS57GL000097	99.21	0.0	449091320	YP_007423761.1	1279365	Bacillus_thuringiensis_serovar_kurstaki_HD73_uid189188	Bacthu	410	1	410	3	COG0823	Periplasmic component of the Tol biopolymer transport system	U	Intracellular trafficking, secretion, and vesicular transport
Bt-GS57GL000100	100.00	5e-116	449091315	YP_007423756.1	1279365	Bacillus_thuringiensis_serovar_kurstaki_HD73_uid189188	Bacthu	200	1	200	0	COG0406	Broad specificity phosphatase PhoE	G	Carbohydrate transport and metabolism
Bt-GS57GL000102	51.81	2e-44	386714066	YP_006180389.1	866895	Halobacillus_halophilus_DSM_2266_uid162033	Halhal	166	1	166	0	COG2259	Uncharacterized membrane protein YphA, DoxX/SURF4 family	S	Function unknown
Bt-GS57GL000103	100.00	7e-170	449091312	YP_007423753.1	1279365	Bacillus_thuringiensis_serovar_kurstaki_HD73_uid189188	Bacthu	294	1	294	0	COG2267	Lysophospholipase, alpha-beta hydrolase superfamily	I	Lipid transport and metabolism
Bt-GS57GL000104	100.00	3e-162	449091311	YP_007423752.1	1279365	Bacillus_thuringiensis_serovar_kurstaki_HD73_uid189188	Bacthu	277	1	277	1	COG0456	Ribosomal protein S18 acetylase RimI and related acetyltransferases	J	Translation, ribosomal structure and biogenesis
Bt-GS57GL000105	100.00	0.0	449091310	YP_007423751.1	1279365	Bacillus_thuringiensis_serovar_kurstaki_HD73_uid189188	Bacthu	461	1	461	0	COG1785	Alkaline phosphatase	PR	Inorganic ion transport and metabolism;General function prediction only
Bt-GS57GL000107	100.00	6e-125	449091308	YP_007423749.1	1279365	Bacillus_thuringiensis_serovar_kurstaki_HD73_uid189188	Bacthu	216	1	216	0	COG2357	ppGpp synthetase catalytic domain (RelA/SpoT-type nucleotidyltranferase)	FT	Nucleotide transport and metabolism;Signal transduction mechanisms
Bt-GS57GL000108	100.00	1e-120	449091307	YP_007423748.1	1279365	Bacillus_thuringiensis_serovar_kurstaki_HD73_uid189188	Bacthu	208	1	208	0	COG0778	Nitroreductase	C	Energy production and conversion
Bt-GS57GL000109	100.00	1e-20	449091306	YP_007423747.1	1279365	Bacillus_thuringiensis_serovar_kurstaki_HD73_uid189188	Bacthu	49	1	49	0	COG0267	Ribosomal protein L33	J	Translation, ribosomal structure and biogenesis
Bt-GS57GL000113	99.58	1e-132	449091303	YP_007423744.1	1279365	Bacillus_thuringiensis_serovar_kurstaki_HD73_uid189188	Bacthu	237	1	237	0	COG1191	DNA-directed RNA polymerase specialized sigma subunit	K	Transcription
Bt-GS57GL000114	100.00	2e-146	449091302	YP_007423743.1	1279365	Bacillus_thuringiensis_serovar_kurstaki_HD73_uid189188	Bacthu	262	1	262	0	COG0688	Phosphatidylserine decarboxylase	I	Lipid transport and metabolism
Bt-GS57GL000116	100.00	2e-94	449091300	YP_007423741.1	1279365	Bacillus_thuringiensis_serovar_kurstaki_HD73_uid189188	Bacthu	170	1	170	0	COG2179	Predicted phosphohydrolase YqeG, HAD superfamily	R	General function prediction only
Bt-GS57GL000117	100.00	0.0	449091299	YP_007423740.1	1279365	Bacillus_thuringiensis_serovar_kurstaki_HD73_uid189188	Bacthu	368	1	368	0	COG1161	Ribosome biogenesis GTPase A	J	Translation, ribosomal structure and biogenesis
Bt-GS57GL000118	100.00	2e-161	449091298	YP_007423739.1	1279365	Bacillus_thuringiensis_serovar_kurstaki_HD73_uid189188	Bacthu	277	1	277	0	COG0169	Shikimate 5-dehydrogenase	E	Amino acid transport and metabolism
Bt-GS57GL000119	100.00	4e-50	449091297	YP_007423738.1	1279365	Bacillus_thuringiensis_serovar_kurstaki_HD73_uid189188	Bacthu	97	1	97	0	COG1534	RNA-binding protein YhbY	J	Translation, ribosomal structure and biogenesis
Bt-GS57GL000120	100.00	5e-108	449091296	YP_007423737.1	1279365	Bacillus_thuringiensis_serovar_kurstaki_HD73_uid189188	Bacthu	189	1	189	0	COG1057	Nicotinic acid mononucleotide adenylyltransferase	H	Coenzyme transport and metabolism
Bt-GS57GL000121	99.47	5e-107	449091295	YP_007423736.1	1279365	Bacillus_thuringiensis_serovar_kurstaki_HD73_uid189188	Bacthu	189	1	189	0	COG1713	HD superfamily phosphohydrolase YqeK (fused to NMNAT in mycoplasms)	R	General function prediction only
Bt-GS57GL000122	100.00	1e-63	449091294	YP_007423735.1	1279365	Bacillus_thuringiensis_serovar_kurstaki_HD73_uid189188	Bacthu	118	1	118	0	COG0799	Ribosomal silencing factor RsfS, regulates association of 30S and 50S subunits	J	Translation, ribosomal structure and biogenesis
Bt-GS57GL000123	100.00	5e-145	449091293	YP_007423734.1	1279365	Bacillus_thuringiensis_serovar_kurstaki_HD73_uid189188	Bacthu	249	1	249	3	COG2226	Ubiquinone/menaquinone biosynthesis C-methylase UbiE	H	Coenzyme transport and metabolism
Bt-GS57GL000124	100.00	3e-154	449091292	YP_007423733.1	1279365	Bacillus_thuringiensis_serovar_kurstaki_HD73_uid189188	Bacthu	275	1	275	0	COG0345	Pyrroline-5-carboxylate reductase	E	Amino acid transport and metabolism
Bt-GS57GL000125	100.00	2e-108	449091291	YP_007423732.1	1279365	Bacillus_thuringiensis_serovar_kurstaki_HD73_uid189188	Bacthu	198	1	117	3	COG1596	Periplasmic protein involved in polysaccharide export, contains SLBB domain of the beta-grasp fold	M	Cell wall/membrane/envelope biogenesis
Bt-GS57GL000126	100.00	2e-107	449091290	YP_007423731.1	1279365	Bacillus_thuringiensis_serovar_kurstaki_HD73_uid189188	Bacthu	185	1	185	0	COG2131	Deoxycytidylate deaminase	F	Nucleotide transport and metabolism
Bt-GS57GL000127	99.69	0.0	449091289	YP_007423730.1	1279365	Bacillus_thuringiensis_serovar_kurstaki_HD73_uid189188	Bacthu	654	323	654	1	COG2333	Metal-dependent hydrolase, beta-lactamase superfamily II	R	General function prediction only
Bt-GS57GL000130	100.00	0.0	449091286	YP_007423727.1	1279365	Bacillus_thuringiensis_serovar_kurstaki_HD73_uid189188	Bacthu	336	1	336	0	COG1466	DNA polymerase III, delta subunit	L	Replication, recombination and repair
Bt-GS57GL000131	100.00	1e-24	449091285	YP_007423726.1	1279365	Bacillus_thuringiensis_serovar_kurstaki_HD73_uid189188	Bacthu	85	1	85	0	COG0268	Ribosomal protein S20	J	Translation, ribosomal structure and biogenesis
Bt-GS57GL000134	100.00	0.0	449091282	YP_007423723.1	1279365	Bacillus_thuringiensis_serovar_kurstaki_HD73_uid189188	Bacthu	607	1	607	0	COG0481	Translation elongation factor EF-4, membrane-bound GTPase	J	Translation, ribosomal structure and biogenesis
Bt-GS57GL000135	100.00	2e-67	449091281	YP_007423722.1	1279365	Bacillus_thuringiensis_serovar_kurstaki_HD73_uid189188	Bacthu	124	1	124	0	COG1733	DNA-binding transcriptional regulator, HxlR family	K	Transcription
Bt-GS57GL000136	99.44	0.0	449091280	YP_007423721.1	1279365	Bacillus_thuringiensis_serovar_kurstaki_HD73_uid189188	Bacthu	379	1	379	1	COG0635	Coproporphyrinogen III oxidase or related Fe-S oxidoreductase	H	Coenzyme transport and metabolism
Bt-GS57GL000137	100.00	0.0	449091279	YP_007423720.1	1279365	Bacillus_thuringiensis_serovar_kurstaki_HD73_uid189188	Bacthu	338	1	338	0	COG1420	Transcriptional regulator of heat shock response	K	Transcription
Bt-GS57GL000138	99.47	5e-102	449091278	YP_007423719.1	1279365	Bacillus_thuringiensis_serovar_kurstaki_HD73_uid189188	Bacthu	188	1	188	0	COG0576	Molecular chaperone GrpE (heat shock protein)	O	Posttranslational modification, protein turnover, chaperones
Bt-GS57GL000139	99.84	0.0	449091277	YP_007423718.1	1279365	Bacillus_thuringiensis_serovar_kurstaki_HD73_uid189188	Bacthu	611	1	611	0	COG0443	Molecular chaperone DnaK (HSP70)	O	Posttranslational modification, protein turnover, chaperones
Bt-GS57GL000140	100.00	0.0	449091276	YP_007423717.1	1279365	Bacillus_thuringiensis_serovar_kurstaki_HD73_uid189188	Bacthu	371	1	371	0	COG0484	DnaJ-class molecular chaperone with C-terminal Zn finger domain	O	Posttranslational modification, protein turnover, chaperones
Bt-GS57GL000141	100.00	1e-178	449091275	YP_007423716.1	1279365	Bacillus_thuringiensis_serovar_kurstaki_HD73_uid189188	Bacthu	312	1	312	1	COG2264	Ribosomal protein L11 methylase PrmA	J	Translation, ribosomal structure and biogenesis
Bt-GS57GL000142	100.00	8e-145	449091274	YP_007423715.1	1279365	Bacillus_thuringiensis_serovar_kurstaki_HD73_uid189188	Bacthu	249	1	249	0	COG1385	16S rRNA U1498 N3-methylase RsmE	J	Translation, ribosomal structure and biogenesis
Bt-GS57GL000143	100.00	0.0	449091273	YP_007423714.1	1279365	Bacillus_thuringiensis_serovar_kurstaki_HD73_uid189188	Bacthu	450	1	450	0	COG0621	tRNA A37 methylthiotransferase MiaB	J	Translation, ribosomal structure and biogenesis
Bt-GS57GL000144	100.00	6e-23	449091272	YP_007423713.1	1279365	Bacillus_thuringiensis_serovar_kurstaki_HD73_uid189188	Bacthu	57	1	57	0	COG0828	Ribosomal protein S21	J	Translation, ribosomal structure and biogenesis
Bt-GS57GL000145	100.00	1e-77	449091271	YP_007423712.1	1279365	Bacillus_thuringiensis_serovar_kurstaki_HD73_uid189188	Bacthu	147	1	147	0	COG1610	Uncharacterized conserved protein YqeY	S	Function unknown
Bt-GS57GL000148	100.00	0.0	449091268	YP_007423709.1	1279365	Bacillus_thuringiensis_serovar_kurstaki_HD73_uid189188	Bacthu	319	1	319	0	COG1702	Phosphate starvation-inducible protein PhoH, predicted ATPase	T	Signal transduction mechanisms
Bt-GS57GL000149	100.00	0.0	449091267	YP_007423708.1	1279365	Bacillus_thuringiensis_serovar_kurstaki_HD73_uid189188	Bacthu	714	1	714	1	COG1480	Membrane-associated HD superfamily phosphohydrolase	R	General function prediction only
Bt-GS57GL000150	100.00	5e-84	449091266	YP_007423707.1	1279365	Bacillus_thuringiensis_serovar_kurstaki_HD73_uid189188	Bacthu	156	1	156	0	COG0319	ssRNA-specific RNase YbeY, 16S rRNA maturation enzyme	J	Translation, ribosomal structure and biogenesis
Bt-GS57GL000151	92.31	1e-50	30264372	NP_846749.1	198094	Bacillus_anthracis_Ames_uid57909	Bacant	117	1	117	0	COG0818	Diacylglycerol kinase	I	Lipid transport and metabolism
Bt-GS57GL000152	100.00	7e-73	449091264	YP_007423705.1	1279365	Bacillus_thuringiensis_serovar_kurstaki_HD73_uid189188	Bacthu	132	1	132	0	COG0295	Cytidine deaminase	F	Nucleotide transport and metabolism
Bt-GS57GL000153	100.00	7e-174	449091263	YP_007423704.1	1279365	Bacillus_thuringiensis_serovar_kurstaki_HD73_uid189188	Bacthu	301	1	301	0	COG1159	GTPase Era, involved in 16S rRNA processing	J	Translation, ribosomal structure and biogenesis
Bt-GS57GL000155	100.00	2e-145	449091261	YP_007423702.1	1279365	Bacillus_thuringiensis_serovar_kurstaki_HD73_uid189188	Bacthu	248	1	248	0	COG1381	Recombinational DNA repair protein (RecF pathway)	L	Replication, recombination and repair
Bt-GS57GL000156	100.00	8e-119	449091260	YP_007423701.1	1279365	Bacillus_thuringiensis_serovar_kurstaki_HD73_uid189188	Bacthu	210	69	210	1	COG0517	CBS domain	T	Signal transduction mechanisms
Bt-GS57GL000157	100.00	6e-155	449091259	YP_007423700.1	1279365	Bacillus_thuringiensis_serovar_kurstaki_HD73_uid189188	Bacthu	270	1	270	0	COG1806	Regulator of PEP synthase PpsR, kinase-PPPase family (combines ADP:protein kinase and phosphorylase activities)	T	Signal transduction mechanisms
Bt-GS57GL000160	100.00	0.0	449091256	YP_007423697.1	1279365	Bacillus_thuringiensis_serovar_kurstaki_HD73_uid189188	Bacthu	598	1	598	1	COG0358	DNA primase (bacterial type)	L	Replication, recombination and repair
Bt-GS57GL000161	100.00	0.0	449091255	YP_007423696.1	1279365	Bacillus_thuringiensis_serovar_kurstaki_HD73_uid189188	Bacthu	375	1	375	0	COG0568	DNA-directed RNA polymerase, sigma subunit (sigma70/sigma32)	K	Transcription
Bt-GS57GL000162	100.00	8e-62	449091254	YP_007423695.1	1279365	Bacillus_thuringiensis_serovar_kurstaki_HD73_uid189188	Bacthu	118	1	118	0	COG2010	Cytochrome c, mono- and diheme variants	C	Energy production and conversion
Bt-GS57GL000163	100.00	3e-132	449091253	YP_007423694.1	1279365	Bacillus_thuringiensis_serovar_kurstaki_HD73_uid189188	Bacthu	235	1	235	0	COG2384	tRNA A22 N-methylase	J	Translation, ribosomal structure and biogenesis
Bt-GS57GL000164	99.73	0.0	449091252	YP_007423693.1	1279365	Bacillus_thuringiensis_serovar_kurstaki_HD73_uid189188	Bacthu	373	238	373	3	COG0327	Putative GTP cyclohydrolase 1 type 2, NIF3 family	H	Coenzyme transport and metabolism
Bt-GS57GL000165	100.00	0.0	449091251	YP_007423692.1	1279365	Bacillus_thuringiensis_serovar_kurstaki_HD73_uid189188	Bacthu	316	1	316	0	COG0761	4-Hydroxy-3-methylbut-2-enyl diphosphate reductase IspH	I	Lipid transport and metabolism
Bt-GS57GL000168	100.00	0.0	449091249	YP_007423690.1	1279365	Bacillus_thuringiensis_serovar_kurstaki_HD73_uid189188	Bacthu	436	1	436	0	COG0513	Superfamily II DNA and RNA helicase	L	Replication, recombination and repair
Bt-GS57GL000169	100.00	4e-168	449091248	YP_007423689.1	1279365	Bacillus_thuringiensis_serovar_kurstaki_HD73_uid189188	Bacthu	298	1	298	0	COG0648	Endonuclease IV	L	Replication, recombination and repair
Bt-GS57GL000171	100.00	3e-167	449091246	YP_007423687.1	1279365	Bacillus_thuringiensis_serovar_kurstaki_HD73_uid189188	Bacthu	292	1	292	0	COG1284	Uncharacterized membrane-anchored protein YitT, contains DUF161 and DUF2179 domains	S	Function unknown
Bt-GS57GL000172	100.00	2e-146	449091245	YP_007423686.1	1279365	Bacillus_thuringiensis_serovar_kurstaki_HD73_uid189188	Bacthu	256	1	256	0	COG1121	ABC-type Mn2+/Zn2+ transport system, ATPase component	P	Inorganic ion transport and metabolism
Bt-GS57GL000173	100.00	4e-150	449091244	YP_007423685.1	1279365	Bacillus_thuringiensis_serovar_kurstaki_HD73_uid189188	Bacthu	277	1	277	0	COG1108	ABC-type Mn2+/Zn2+ transport system, permease component	P	Inorganic ion transport and metabolism
Bt-GS57GL000174	100.00	1e-76	449091243	YP_007423684.1	1279365	Bacillus_thuringiensis_serovar_kurstaki_HD73_uid189188	Bacthu	137	1	137	0	COG0735	Fe2+ or Zn2+ uptake regulation protein	P	Inorganic ion transport and metabolism
Bt-GS57GL000175	99.73	0.0	449091242	YP_007423683.1	1279365	Bacillus_thuringiensis_serovar_kurstaki_HD73_uid189188	Bacthu	370	1	370	0	COG0821	4-hydroxy-3-methylbut-2-en-1-yl diphosphate synthase IspG/GcpE	I	Lipid transport and metabolism
Bt-GS57GL000177	89.41	2e-119	30264348	NP_846725.1	198094	Bacillus_anthracis_Ames_uid57909	Bacant	252	1	252	0	COG5521	Maltodextrin utilization protein YvdJ (function unknown)	G	Carbohydrate transport and metabolism
Bt-GS57GL000179	100.00	3e-116	449091238	YP_007423679.1	1279365	Bacillus_thuringiensis_serovar_kurstaki_HD73_uid189188	Bacthu	203	1	203	0	COG0605	Superoxide dismutase	P	Inorganic ion transport and metabolism
Bt-GS57GL000180	100.00	0.0	449091237	YP_007423678.1	1279365	Bacillus_thuringiensis_serovar_kurstaki_HD73_uid189188	Bacthu	425	1	425	1	COG0477	MFS family permease	GEPR	Carbohydrate transport and metabolism;Amino acid transport and metabolism;Inorganic ion transport and metabolism;General function prediction only
Bt-GS57GL000182	100.00	0.0	449091236	YP_007423677.1	1279365	Bacillus_thuringiensis_serovar_kurstaki_HD73_uid189188	Bacthu	708	1	119	3	COG0768	Cell division protein FtsI/penicillin-binding protein 2	DM	Cell cycle control, cell division, chromosome partitioning;Cell wall/membrane/envelope biogenesis
Bt-GS57GL000183	100.00	6e-176	449089820	YP_007422261.1	1279365	Bacillus_thuringiensis_serovar_kurstaki_HD73_uid189188	Bacthu	296	1	296	0	COG2801	Transposase InsO and inactivated derivatives	X	Mobilome: prophages, transposons
Bt-GS57GL000184	40.16	2e-15	408355859	YP_006844390.1	698758	Amphibacillus_xylanus_NBRC_15112_uid176453	Ampxyl	156	1	156	0	COG2963	Transposase and inactivated derivatives	X	Mobilome: prophages, transposons
Bt-GS57GL000185	100.00	0.0	449091235	YP_007423676.1	1279365	Bacillus_thuringiensis_serovar_kurstaki_HD73_uid189188	Bacthu	305	1	305	0	COG0226	ABC-type phosphate transport system, periplasmic component	P	Inorganic ion transport and metabolism
Bt-GS57GL000186	99.63	5e-153	449091234	YP_007423675.1	1279365	Bacillus_thuringiensis_serovar_kurstaki_HD73_uid189188	Bacthu	316	1	316	0	COG0573	ABC-type phosphate transport system, permease component	P	Inorganic ion transport and metabolism
Bt-GS57GL000187	100.00	4e-161	449091233	YP_007423674.1	1279365	Bacillus_thuringiensis_serovar_kurstaki_HD73_uid189188	Bacthu	288	1	288	0	COG0581	ABC-type phosphate transport system, permease component	P	Inorganic ion transport and metabolism
Bt-GS57GL000188	100.00	3e-159	449091232	YP_007423673.1	1279365	Bacillus_thuringiensis_serovar_kurstaki_HD73_uid189188	Bacthu	271	1	271	0	COG1117	ABC-type phosphate transport system, ATPase component	P	Inorganic ion transport and metabolism
Bt-GS57GL000189	100.00	3e-122	449091231	YP_007423672.1	1279365	Bacillus_thuringiensis_serovar_kurstaki_HD73_uid189188	Bacthu	218	1	218	0	COG0704	Phosphate uptake regulator	P	Inorganic ion transport and metabolism
Bt-GS57GL000190	91.96	0.0	30264339	NP_846716.1	198094	Bacillus_anthracis_Ames_uid57909	Bacant	784	380	784	1	COG1109	Phosphomannomutase	G	Carbohydrate transport and metabolism
Bt-GS57GL000191	100.00	3e-20	449091228	YP_007423669.1	1279365	Bacillus_thuringiensis_serovar_kurstaki_HD73_uid189188	Bacthu	49	1	49	0	COG0267	Ribosomal protein L33	J	Translation, ribosomal structure and biogenesis
Bt-GS57GL000192	100.00	3e-109	449091227	YP_007423668.1	1279365	Bacillus_thuringiensis_serovar_kurstaki_HD73_uid189188	Bacthu	192	1	192	0	COG0212	5-formyltetrahydrofolate cyclo-ligase	H	Coenzyme transport and metabolism
Bt-GS57GL000193	100.00	1e-29	449091226	YP_007423667.1	1279365	Bacillus_thuringiensis_serovar_kurstaki_HD73_uid189188	Bacthu	66	1	66	0	COG4483	Uncharacterized protein YqgQ	S	Function unknown
Bt-GS57GL000194	100.00	0.0	449091225	YP_007423666.1	1279365	Bacillus_thuringiensis_serovar_kurstaki_HD73_uid189188	Bacthu	327	1	327	0	COG1940	Sugar kinase of the NBD/HSP70 family, may contain an N-terminal HTH domain	KG	Transcription;Carbohydrate transport and metabolism
Bt-GS57GL000196	100.00	7e-121	449091223	YP_007423664.1	1279365	Bacillus_thuringiensis_serovar_kurstaki_HD73_uid189188	Bacthu	209	1	209	0	COG0491	Glyoxylase or a related metal-dependent hydrolase, beta-lactamase superfamily II	R	General function prediction only
Bt-GS57GL000197	100.00	0.0	449091222	YP_007423663.1	1279365	Bacillus_thuringiensis_serovar_kurstaki_HD73_uid189188	Bacthu	370	1	370	0	COG1565	SAM-dependent methyltransferase, MidA family	R	General function prediction only
Bt-GS57GL000198	100.00	2e-48	449091221	YP_007423662.1	1279365	Bacillus_thuringiensis_serovar_kurstaki_HD73_uid189188	Bacthu	96	1	96	0	COG0640	DNA-binding transcriptional regulator, ArsR family	K	Transcription
Bt-GS57GL000199	99.41	3e-96	449091220	YP_007423661.1	1279365	Bacillus_thuringiensis_serovar_kurstaki_HD73_uid189188	Bacthu	170	1	170	0	COG1335	Nicotinamidase-related amidase	HR	Coenzyme transport and metabolism;General function prediction only
Bt-GS57GL000200	100.00	0.0	449091219	YP_007423660.1	1279365	Bacillus_thuringiensis_serovar_kurstaki_HD73_uid189188	Bacthu	387	1	387	0	COG0626	Cystathionine beta-lyase/cystathionine gamma-synthase	E	Amino acid transport and metabolism
Bt-GS57GL000201	100.00	0.0	449091218	YP_007423659.1	1279365	Bacillus_thuringiensis_serovar_kurstaki_HD73_uid189188	Bacthu	370	1	370	0	COG0626	Cystathionine beta-lyase/cystathionine gamma-synthase	E	Amino acid transport and metabolism
Bt-GS57GL000202	100.00	0.0	449091217	YP_007423658.1	1279365	Bacillus_thuringiensis_serovar_kurstaki_HD73_uid189188	Bacthu	610	1	284	1	COG0646	Methionine synthase I (cobalamin-dependent), methyltransferase domain	E	Amino acid transport and metabolism
Bt-GS57GL000203	99.82	0.0	449091216	YP_007423657.1	1279365	Bacillus_thuringiensis_serovar_kurstaki_HD73_uid189188	Bacthu	1132	308	1132	1	COG1410	Methionine synthase I, cobalamin-binding domain	E	Amino acid transport and metabolism
Bt-GS57GL000204	100.00	0.0	449091215	YP_007423656.1	1279365	Bacillus_thuringiensis_serovar_kurstaki_HD73_uid189188	Bacthu	352	1	352	0	COG0707	UDP-N-acetylglucosamine:LPS N-acetylglucosamine transferase	M	Cell wall/membrane/envelope biogenesis
Bt-GS57GL000211	100.00	0.0	449091208	YP_007423649.1	1279365	Bacillus_thuringiensis_serovar_kurstaki_HD73_uid189188	Bacthu	464	1	464	0	COG1823	L-cystine uptake protein TcyP, sodium:dicarboxylate symporter family	E	Amino acid transport and metabolism
Bt-GS57GL000213	100.00	1e-135	449091206	YP_007423647.1	1279365	Bacillus_thuringiensis_serovar_kurstaki_HD73_uid189188	Bacthu	231	1	231	0	COG2345	Predicted transcriptional regulator, ArsR family	K	Transcription
Bt-GS57GL000214	100.00	0.0	449091205	YP_007423646.1	1279365	Bacillus_thuringiensis_serovar_kurstaki_HD73_uid189188	Bacthu	347	1	347	0	COG2804	Type II secretory pathway ATPase GspE/PulE or T4P pilus assembly pathway ATPase PilB	NUW	Cell motility;Intracellular trafficking, secretion, and vesicular transport;Extracellular structures
Bt-GS57GL000215	100.00	0.0	449091204	YP_007423645.1	1279365	Bacillus_thuringiensis_serovar_kurstaki_HD73_uid189188	Bacthu	343	1	343	0	COG1459	Type II secretory pathway, component PulF	NUW	Cell motility;Intracellular trafficking, secretion, and vesicular transport;Extracellular structures
Bt-GS57GL000216	100.00	2e-51	449091203	YP_007423644.1	1279365	Bacillus_thuringiensis_serovar_kurstaki_HD73_uid189188	Bacthu	99	1	99	0	COG4537	Competence protein ComGC	X	Mobilome: prophages, transposons
Bt-GS57GL000217	100.00	1e-84	449091202	YP_007423643.1	1279365	Bacillus_thuringiensis_serovar_kurstaki_HD73_uid189188	Bacthu	151	1	151	1	COG2165	Type II secretory pathway, pseudopilin PulG	NUW	Cell motility;Intracellular trafficking, secretion, and vesicular transport;Extracellular structures
Bt-GS57GL000219	44.32	5e-38	226312929	YP_002772823.1	358681	Brevibacillus_brevis_NBRC_100599_uid59175	Brebre	211	1	211	0	COG0582	Integrase	LX	Replication, recombination and repair;Mobilome: prophages, transposons
Bt-GS57GL000224	41.96	2e-20	449087042	YP_007419483.1	1279365	Bacillus_thuringiensis_serovar_kurstaki_HD73_uid189188	Bacthu	117	1	117	0	COG1396	Transcriptional regulator, contains XRE-family HTH domain	K	Transcription
Bt-GS57GL000225	52.54	2e-07	296110834	YP_003621215.1	762051	Leuconostoc_kimchii_IMSNU_11154_uid48589	Leukim	110	1	110	1	COG1396	Transcriptional regulator, contains XRE-family HTH domain	K	Transcription
Bt-GS57GL000226	75.72	4e-104	30260599	NP_842976.1	198094	Bacillus_anthracis_Ames_uid57909	Bacant	243	1	243	1	COG3646	Phage regulatory protein Rha	X	Mobilome: prophages, transposons
Bt-GS57GL000230	98.10	3e-150	30260604	NP_842981.1	198094	Bacillus_anthracis_Ames_uid57909	Bacant	267	1	267	1	COG1484	DNA replication protein DnaC	L	Replication, recombination and repair
Bt-GS57GL000232	86.21	1e-35	449087050	YP_007419491.1	1279365	Bacillus_thuringiensis_serovar_kurstaki_HD73_uid189188	Bacthu	92	1	92	0	COG2002	Bifunctional DNA-binding transcriptional regulator of stationary/sporulation/toxin gene expression and antitoxin component of the YhaV-PrlF toxin-antitoxin module	KV	Transcription;Defense mechanisms
Bt-GS57GL000236	70.78	5e-61	30260608	NP_842985.1	198094	Bacillus_anthracis_Ames_uid57909	Bacant	154	1	154	0	COG1694	NTP pyrophosphatase, house-cleaning of non-canonical NTPs	V	Defense mechanisms
Bt-GS57GL000243	88.33	1e-91	270000538	NP_846338.2	198094	Bacillus_anthracis_Ames_uid57909	Bacant	180	1	180	0	COG0582	Integrase	LX	Replication, recombination and repair;Mobilome: prophages, transposons
Bt-GS57GL000247	53.85	2e-08	408355571	YP_006844102.1	698758	Amphibacillus_xylanus_NBRC_15112_uid176453	Ampxyl	107	1	107	0	COG1403	5-methylcytosine-specific restriction endonuclease McrA	V	Defense mechanisms
Bt-GS57GL000250	42.21	2e-111	550890485	YP_008664577.1	1384484	Adlercreutzia_equolifaciens_DSM_19450_uid223286	Adlequ	535	1	535	0	COG4626	Phage terminase-like protein, large subunit, contains N-terminal HTH domain	X	Mobilome: prophages, transposons
Bt-GS57GL000252	49.57	2e-52	393200149	YP_006461991.1	1002809	Solibacillus_silvestris_StLB046_uid168516	Solsil	245	1	245	0	COG0740	ATP-dependent protease ClpP, protease subunit	O	Posttranslational modification, protein turnover, chaperones
Bt-GS57GL000261	53.83	6e-106	449092146	YP_007424587.1	1279365	Bacillus_thuringiensis_serovar_kurstaki_HD73_uid189188	Bacthu	411	1	411	3	COG5280	Phage-related minor tail protein	X	Mobilome: prophages, transposons
Bt-GS57GL000266	97.18	0.0	449087460	YP_007419901.1	1279365	Bacillus_thuringiensis_serovar_kurstaki_HD73_uid189188	Bacthu	319	1	319	0	COG4974	Site-specific recombinase XerD	L	Replication, recombination and repair
Bt-GS57GL000267	94.33	1e-71	30263936	NP_846313.1	198094	Bacillus_anthracis_Ames_uid57909	Bacant	141	1	141	0	COG4824	Phage-related holin (Lysis protein)	X	Mobilome: prophages, transposons
Bt-GS57GL000268	97.06	4e-157	449087463	YP_007419904.1	1279365	Bacillus_thuringiensis_serovar_kurstaki_HD73_uid189188	Bacthu	272	1	272	1	COG3757	Lyzozyme M1 (1,4-beta-N-acetylmuramidase), GH25 family	M	Cell wall/membrane/envelope biogenesis
Bt-GS57GL000269	64.71	1e-10	449091892	YP_007424333.1	1279365	Bacillus_thuringiensis_serovar_kurstaki_HD73_uid189188	Bacthu	65	1	65	0	COG1476	DNA-binding transcriptional regulator, XRE-family HTH domain	K	Transcription
Bt-GS57GL000272	81.89	2e-178	30263929	NP_846306.1	198094	Bacillus_anthracis_Ames_uid57909	Bacant	393	1	393	3	COG1674	DNA segregation ATPase FtsK/SpoIIIE and related proteins	D	Cell cycle control, cell division, chromosome partitioning
Bt-GS57GL000274	100.00	9e-92	449090866	YP_007423307.1	1279365	Bacillus_thuringiensis_serovar_kurstaki_HD73_uid189188	Bacthu	166	1	166	0	COG1399	Uncharacterized metal-binding protein YceD, DUF177 family	S	Function unknown
Bt-GS57GL000275	100.00	1e-25	449090865	YP_007423306.1	1279365	Bacillus_thuringiensis_serovar_kurstaki_HD73_uid189188	Bacthu	57	1	57	0	COG0333	Ribosomal protein L32	J	Translation, ribosomal structure and biogenesis
Bt-GS57GL000277	48.44	3e-50	209966185	YP_002299100.1	414684	Rhodospirillum_centenum_SW_uid58805	Rhocen	465	1	465	1	COG3039	Transposase and inactivated derivatives, IS5 family	X	Mobilome: prophages, transposons
Bt-GS57GL000278	57.38	6e-73	430749756	YP_007212664.1	717605	Thermobacillus_composti_KWC4_uid74021	Thecom	454	1	454	1	COG3039	Transposase and inactivated derivatives, IS5 family	X	Mobilome: prophages, transposons
Bt-GS57GL000279	100.00	3e-89	449090863	YP_007423304.1	1279365	Bacillus_thuringiensis_serovar_kurstaki_HD73_uid189188	Bacthu	157	1	157	0	COG0454	N-acetyltransferase, GNAT superfamily (includes histone acetyltransferase HPA2)	KR	Transcription;General function prediction only
Bt-GS57GL000280	99.66	8e-173	449090862	YP_007423303.1	1279365	Bacillus_thuringiensis_serovar_kurstaki_HD73_uid189188	Bacthu	294	1	294	0	COG1893	Ketopantoate reductase	H	Coenzyme transport and metabolism
Bt-GS57GL000281	100.00	0.0	449090861	YP_007423302.1	1279365	Bacillus_thuringiensis_serovar_kurstaki_HD73_uid189188	Bacthu	538	1	538	0	COG4365	Uncharacterized protein YllA, UPF0747 family	S	Function unknown
Bt-GS57GL000282	100.00	0.0	449090860	YP_007423301.1	1279365	Bacillus_thuringiensis_serovar_kurstaki_HD73_uid189188	Bacthu	310	1	310	0	COG0275	16S rRNA C1402 N4-methylase RsmH	J	Translation, ribosomal structure and biogenesis
Bt-GS57GL000283	100.00	1e-61	449090859	YP_007423300.1	1279365	Bacillus_thuringiensis_serovar_kurstaki_HD73_uid189188	Bacthu	120	1	120	0	COG4839	Cell division protein FtsL	D	Cell cycle control, cell division, chromosome partitioning
Bt-GS57GL000284	100.00	0.0	449090858	YP_007423299.1	1279365	Bacillus_thuringiensis_serovar_kurstaki_HD73_uid189188	Bacthu	699	559	699	3	COG2815	PASTA domain, binds beta-lactams	M	Cell wall/membrane/envelope biogenesis
Bt-GS57GL000285	100.00	0.0	449090857	YP_007423298.1	1279365	Bacillus_thuringiensis_serovar_kurstaki_HD73_uid189188	Bacthu	638	564	638	3	COG2815	PASTA domain, binds beta-lactams	M	Cell wall/membrane/envelope biogenesis
Bt-GS57GL000286	100.00	0.0	449090856	YP_007423297.1	1279365	Bacillus_thuringiensis_serovar_kurstaki_HD73_uid189188	Bacthu	491	1	491	0	COG0769	UDP-N-acetylmuramyl tripeptide synthase	M	Cell wall/membrane/envelope biogenesis
Bt-GS57GL000287	99.69	0.0	449090855	YP_007423296.1	1279365	Bacillus_thuringiensis_serovar_kurstaki_HD73_uid189188	Bacthu	324	1	324	0	COG0472	UDP-N-acetylmuramyl pentapeptide phosphotransferase/UDP-N-acetylglucosamine-1-phosphate transferase	M	Cell wall/membrane/envelope biogenesis
Bt-GS57GL000288	100.00	0.0	449090854	YP_007423295.1	1279365	Bacillus_thuringiensis_serovar_kurstaki_HD73_uid189188	Bacthu	450	1	450	0	COG0771	UDP-N-acetylmuramoylalanine-D-glutamate ligase	M	Cell wall/membrane/envelope biogenesis
Bt-GS57GL000289	100.00	0.0	449090853	YP_007423294.1	1279365	Bacillus_thuringiensis_serovar_kurstaki_HD73_uid189188	Bacthu	363	1	363	0	COG0772	Bacterial cell division protein FtsW, lipid II flippase	D	Cell cycle control, cell division, chromosome partitioning
Bt-GS57GL000290	100.00	0.0	449090852	YP_007423293.1	1279365	Bacillus_thuringiensis_serovar_kurstaki_HD73_uid189188	Bacthu	389	1	389	0	COG0707	UDP-N-acetylglucosamine:LPS N-acetylglucosamine transferase	M	Cell wall/membrane/envelope biogenesis
Bt-GS57GL000291	100.00	1e-174	449090851	YP_007423292.1	1279365	Bacillus_thuringiensis_serovar_kurstaki_HD73_uid189188	Bacthu	301	1	301	0	COG0812	UDP-N-acetylenolpyruvoylglucosamine reductase	M	Cell wall/membrane/envelope biogenesis
Bt-GS57GL000292	96.08	1e-125	30263910	NP_846287.1	198094	Bacillus_anthracis_Ames_uid57909	Bacant	265	1	265	0	COG1589	Cell division septal protein FtsQ	D	Cell cycle control, cell division, chromosome partitioning
Bt-GS57GL000293	100.00	1e-135	30263909	NP_846286.1	198094	Bacillus_anthracis_Ames_uid57909	Bacant	433	1	433	0	COG0849	Cell division ATPase FtsA	D	Cell cycle control, cell division, chromosome partitioning
Bt-GS57GL000295	100.00	0.0	449090848	YP_007423289.1	1279365	Bacillus_thuringiensis_serovar_kurstaki_HD73_uid189188	Bacthu	384	1	384	0	COG0206	Cell division GTPase FtsZ	D	Cell cycle control, cell division, chromosome partitioning
Bt-GS57GL000297	100.00	5e-135	449090846	YP_007423287.1	1279365	Bacillus_thuringiensis_serovar_kurstaki_HD73_uid189188	Bacthu	239	1	239	0	COG1191	DNA-directed RNA polymerase specialized sigma subunit	K	Transcription
Bt-GS57GL000298	100.00	9e-149	449090845	YP_007423286.1	1279365	Bacillus_thuringiensis_serovar_kurstaki_HD73_uid189188	Bacthu	259	1	259	0	COG1191	DNA-directed RNA polymerase specialized sigma subunit	K	Transcription
Bt-GS57GL000299	100.00	3e-39	449090844	YP_007423285.1	1279365	Bacillus_thuringiensis_serovar_kurstaki_HD73_uid189188	Bacthu	93	1	93	0	COG1873	Sporulation protein YlmC, PRC-barrel domain family	R	General function prediction only
Bt-GS57GL000300	100.00	3e-169	449090843	YP_007423284.1	1279365	Bacillus_thuringiensis_serovar_kurstaki_HD73_uid189188	Bacthu	286	1	286	0	COG1496	Copper oxidase (laccase) domain	P	Inorganic ion transport and metabolism
Bt-GS57GL000301	100.00	1e-126	449090842	YP_007423283.1	1279365	Bacillus_thuringiensis_serovar_kurstaki_HD73_uid189188	Bacthu	224	1	224	0	COG0325	Uncharacterized pyridoxal phosphate-containing protein, affects Ilv metabolism, UPF0001 family	R	General function prediction only
Bt-GS57GL000302	98.03	5e-83	449090841	YP_007423282.1	1279365	Bacillus_thuringiensis_serovar_kurstaki_HD73_uid189188	Bacthu	156	1	156	0	COG1799	FtsZ-interacting cell division protein YlmF	D	Cell cycle control, cell division, chromosome partitioning
Bt-GS57GL000303	98.77	8e-38	449090840	YP_007423281.1	1279365	Bacillus_thuringiensis_serovar_kurstaki_HD73_uid189188	Bacthu	87	1	87	0	COG0762	Uncharacterized conserved protein YggT, Ycf19 family	S	Function unknown
Bt-GS57GL000304	100.00	3e-139	449090839	YP_007423280.1	1279365	Bacillus_thuringiensis_serovar_kurstaki_HD73_uid189188	Bacthu	241	1	241	0	COG2302	RNA-binding protein YlmH, contains S4-like domain	R	General function prediction only
Bt-GS57GL000305	100.00	9e-90	449090838	YP_007423279.1	1279365	Bacillus_thuringiensis_serovar_kurstaki_HD73_uid189188	Bacthu	168	1	168	0	COG3599	Cell division septum initiation DivIVA, interacts with FtsZ, MinD and other proteins	D	Cell cycle control, cell division, chromosome partitioning
Bt-GS57GL000306	100.00	0.0	449090837	YP_007423278.1	1279365	Bacillus_thuringiensis_serovar_kurstaki_HD73_uid189188	Bacthu	921	1	921	0	COG0060	Isoleucyl-tRNA synthetase	J	Translation, ribosomal structure and biogenesis
Bt-GS57GL000307	100.00	1e-52	449090836	YP_007423277.1	1279365	Bacillus_thuringiensis_serovar_kurstaki_HD73_uid189188	Bacthu	109	1	109	0	COG1734	RNA polymerase-binding transcription factor DksA	J	Translation, ribosomal structure and biogenesis
Bt-GS57GL000308	100.00	1e-81	449090835	YP_007423276.1	1279365	Bacillus_thuringiensis_serovar_kurstaki_HD73_uid189188	Bacthu	152	1	152	0	COG0597	Lipoprotein signal peptidase	MU	Cell wall/membrane/envelope biogenesis;Intracellular trafficking, secretion, and vesicular transport
Bt-GS57GL000309	100.00	8e-178	449090834	YP_007423275.1	1279365	Bacillus_thuringiensis_serovar_kurstaki_HD73_uid189188	Bacthu	302	1	302	0	COG0564	Pseudouridylate synthase, 23S rRNA- or tRNA-specific	J	Translation, ribosomal structure and biogenesis
Bt-GS57GL000310	100.00	5e-98	449090833	YP_007423274.1	1279365	Bacillus_thuringiensis_serovar_kurstaki_HD73_uid189188	Bacthu	180	1	180	0	COG2065	Pyrimidine operon attenuation protein/uracil phosphoribosyltransferase	F	Nucleotide transport and metabolism
Bt-GS57GL000311	100.00	0.0	449090832	YP_007423273.1	1279365	Bacillus_thuringiensis_serovar_kurstaki_HD73_uid189188	Bacthu	427	1	427	0	COG2233	Xanthine/uracil permease	F	Nucleotide transport and metabolism
Bt-GS57GL000312	100.00	2e-179	449090831	YP_007423272.1	1279365	Bacillus_thuringiensis_serovar_kurstaki_HD73_uid189188	Bacthu	304	1	304	0	COG0540	Aspartate carbamoyltransferase, catalytic chain	F	Nucleotide transport and metabolism
Bt-GS57GL000313	99.77	0.0	449090830	YP_007423271.1	1279365	Bacillus_thuringiensis_serovar_kurstaki_HD73_uid189188	Bacthu	428	1	428	0	COG0044	Dihydroorotase or related cyclic amidohydrolase	F	Nucleotide transport and metabolism
Bt-GS57GL000314	100.00	0.0	449090829	YP_007423270.1	1279365	Bacillus_thuringiensis_serovar_kurstaki_HD73_uid189188	Bacthu	365	1	365	0	COG0505	Carbamoylphosphate synthase small subunit	EF	Amino acid transport and metabolism;Nucleotide transport and metabolism
Bt-GS57GL000315	100.00	0.0	449090828	YP_007423269.1	1279365	Bacillus_thuringiensis_serovar_kurstaki_HD73_uid189188	Bacthu	1072	1	1072	0	COG0458	Carbamoylphosphate synthase large subunit	EF	Amino acid transport and metabolism;Nucleotide transport and metabolism
Bt-GS57GL000316	100.00	1e-149	449090827	YP_007423268.1	1279365	Bacillus_thuringiensis_serovar_kurstaki_HD73_uid189188	Bacthu	259	1	259	0	COG0543	NAD(P)H-flavin reductase	HC	Coenzyme transport and metabolism;Energy production and conversion
Bt-GS57GL000317	99.67	2e-177	449090826	YP_007423267.1	1279365	Bacillus_thuringiensis_serovar_kurstaki_HD73_uid189188	Bacthu	309	1	309	0	COG0167	Dihydroorotate dehydrogenase	F	Nucleotide transport and metabolism
Bt-GS57GL000318	100.00	2e-137	449090825	YP_007423266.1	1279365	Bacillus_thuringiensis_serovar_kurstaki_HD73_uid189188	Bacthu	238	1	238	0	COG0284	Orotidine-5'-phosphate decarboxylase	F	Nucleotide transport and metabolism
Bt-GS57GL000319	100.00	3e-120	449090824	YP_007423265.1	1279365	Bacillus_thuringiensis_serovar_kurstaki_HD73_uid189188	Bacthu	210	1	210	0	COG0461	Orotate phosphoribosyltransferase	F	Nucleotide transport and metabolism
Bt-GS57GL000322	64.19	5e-144	435853882	YP_007315201.1	748449	Halobacteroides_halobius_DSM_5150_uid184862	Halh02	469	1	469	0	COG3069	C4-dicarboxylate transporter	C	Energy production and conversion
Bt-GS57GL000325	100.00	0.0	449090819	YP_007423260.1	1279365	Bacillus_thuringiensis_serovar_kurstaki_HD73_uid189188	Bacthu	356	1	356	1	COG0006	Xaa-Pro aminopeptidase	E	Amino acid transport and metabolism
Bt-GS57GL000326	100.00	0.0	449090818	YP_007423259.1	1279365	Bacillus_thuringiensis_serovar_kurstaki_HD73_uid189188	Bacthu	569	1	569	0	COG1293	Predicted component of the ribosome quality control (RQC) complex, YloA/Tae2 family, contains fibronectin-binding (FbpA) and DUF814 domains	J	Translation, ribosomal structure and biogenesis
Bt-GS57GL000327	99.89	0.0	449090817	YP_007423258.1	1279365	Bacillus_thuringiensis_serovar_kurstaki_HD73_uid189188	Bacthu	907	1	907	0	COG0474	Magnesium-transporting ATPase (P-type)	P	Inorganic ion transport and metabolism
Bt-GS57GL000328	100.00	1e-168	449090816	YP_007423257.1	1279365	Bacillus_thuringiensis_serovar_kurstaki_HD73_uid189188	Bacthu	291	1	291	0	COG1561	Uncharacterized conserved protein YicC, UPF0701 family	S	Function unknown
Bt-GS57GL000329	100.00	3e-43	449090815	YP_007423256.1	1279365	Bacillus_thuringiensis_serovar_kurstaki_HD73_uid189188	Bacthu	87	1	87	0	COG2052	Regulator of extracellular matrix RemA, YlzA/DUF370 family	M	Cell wall/membrane/envelope biogenesis
Bt-GS57GL000330	100.00	6e-115	449090814	YP_007423255.1	1279365	Bacillus_thuringiensis_serovar_kurstaki_HD73_uid189188	Bacthu	205	1	205	0	COG0194	Guanylate kinase	F	Nucleotide transport and metabolism
Bt-GS57GL000331	100.00	3e-33	449090813	YP_007423254.1	1279365	Bacillus_thuringiensis_serovar_kurstaki_HD73_uid189188	Bacthu	70	1	70	0	COG1758	DNA-directed RNA polymerase, subunit K/omega	K	Transcription
Bt-GS57GL000332	100.00	0.0	449090812	YP_007423253.1	1279365	Bacillus_thuringiensis_serovar_kurstaki_HD73_uid189188	Bacthu	401	1	401	0	COG0452	Phosphopantothenoylcysteine synthetase/decarboxylase	H	Coenzyme transport and metabolism
Bt-GS57GL000333	100.00	0.0	449090811	YP_007423252.1	1279365	Bacillus_thuringiensis_serovar_kurstaki_HD73_uid189188	Bacthu	801	1	801	1	COG1198	Primosomal protein N' (replication factor Y) - superfamily II helicase	L	Replication, recombination and repair
Bt-GS57GL000334	100.00	1e-85	449090810	YP_007423251.1	1279365	Bacillus_thuringiensis_serovar_kurstaki_HD73_uid189188	Bacthu	156	1	156	0	COG0242	Peptide deformylase	J	Translation, ribosomal structure and biogenesis
Bt-GS57GL000335	100.00	5e-180	449090809	YP_007423250.1	1279365	Bacillus_thuringiensis_serovar_kurstaki_HD73_uid189188	Bacthu	314	1	314	0	COG0223	Methionyl-tRNA formyltransferase	J	Translation, ribosomal structure and biogenesis
Bt-GS57GL000336	100.00	0.0	449090808	YP_007423249.1	1279365	Bacillus_thuringiensis_serovar_kurstaki_HD73_uid189188	Bacthu	444	152	444	1	COG0144	16S rRNA C967 or C1407 C5-methylase, RsmB/RsmF family	J	Translation, ribosomal structure and biogenesis
Bt-GS57GL000337	100.00	0.0	449090807	YP_007423248.1	1279365	Bacillus_thuringiensis_serovar_kurstaki_HD73_uid189188	Bacthu	362	1	362	0	COG0820	Adenine C2-methylase RlmN of 23S rRNA A2503 and tRNA A37	J	Translation, ribosomal structure and biogenesis
Bt-GS57GL000338	100.00	3e-145	449090806	YP_007423247.1	1279365	Bacillus_thuringiensis_serovar_kurstaki_HD73_uid189188	Bacthu	250	1	250	0	COG0631	Serine/threonine protein phosphatase PrpC	T	Signal transduction mechanisms
Bt-GS57GL000339	100.00	0.0	449090805	YP_007423246.1	1279365	Bacillus_thuringiensis_serovar_kurstaki_HD73_uid189188	Bacthu	657	1	277	1	COG0515	Serine/threonine protein kinase	T	Signal transduction mechanisms
Bt-GS57GL000340	100.00	7e-172	449090804	YP_007423245.1	1279365	Bacillus_thuringiensis_serovar_kurstaki_HD73_uid189188	Bacthu	293	1	293	0	COG1162	Putative ribosome biogenesis GTPase RsgA	J	Translation, ribosomal structure and biogenesis
Bt-GS57GL000341	100.00	2e-119	449090803	YP_007423244.1	1279365	Bacillus_thuringiensis_serovar_kurstaki_HD73_uid189188	Bacthu	214	1	214	0	COG0036	Pentose-5-phosphate-3-epimerase	G	Carbohydrate transport and metabolism
Bt-GS57GL000342	99.53	1e-121	449090802	YP_007423243.1	1279365	Bacillus_thuringiensis_serovar_kurstaki_HD73_uid189188	Bacthu	213	1	213	0	COG1564	Thiamine pyrophosphokinase	H	Coenzyme transport and metabolism
Bt-GS57GL000343	100.00	2e-27	449090801	YP_007423242.1	1279365	Bacillus_thuringiensis_serovar_kurstaki_HD73_uid189188	Bacthu	62	1	62	0	COG0227	Ribosomal protein L28	J	Translation, ribosomal structure and biogenesis
Bt-GS57GL000344	100.00	9e-62	449090800	YP_007423241.1	1279365	Bacillus_thuringiensis_serovar_kurstaki_HD73_uid189188	Bacthu	120	1	120	0	COG1302	Uncharacterized conserved protein YloU, alkaline shock protein (Asp23) family	S	Function unknown
Bt-GS57GL000345	100.00	0.0	449090799	YP_007423240.1	1279365	Bacillus_thuringiensis_serovar_kurstaki_HD73_uid189188	Bacthu	558	1	558	0	COG1461	Predicted kinase related to dihydroxyacetone kinase	R	General function prediction only
Bt-GS57GL000346	100.00	0.0	449090798	YP_007423239.1	1279365	Bacillus_thuringiensis_serovar_kurstaki_HD73_uid189188	Bacthu	682	1	682	0	COG1200	RecG-like helicase	L	Replication, recombination and repair
Bt-GS57GL000347	99.54	2e-124	449090797	YP_007423238.1	1279365	Bacillus_thuringiensis_serovar_kurstaki_HD73_uid189188	Bacthu	220	99	220	1	COG2050	Acyl-coenzyme A thioesterase PaaI, contains HGG motif	Q	Secondary metabolites biosynthesis, transport and catabolism
Bt-GS57GL000348	100.00	0.0	449090796	YP_007423237.1	1279365	Bacillus_thuringiensis_serovar_kurstaki_HD73_uid189188	Bacthu	330	1	330	0	COG0416	Fatty acid/phospholipid biosynthesis enzyme	I	Lipid transport and metabolism
Bt-GS57GL000349	100.00	0.0	449090795	YP_007423236.1	1279365	Bacillus_thuringiensis_serovar_kurstaki_HD73_uid189188	Bacthu	314	1	314	0	COG0331	Malonyl CoA-acyl carrier protein transacylase	I	Lipid transport and metabolism
Bt-GS57GL000350	100.00	5e-138	449090794	YP_007423235.1	1279365	Bacillus_thuringiensis_serovar_kurstaki_HD73_uid189188	Bacthu	246	1	246	0	COG1028	NAD(P)-dependent dehydrogenase, short-chain alcohol dehydrogenase family	IQR	Lipid transport and metabolism;Secondary metabolites biosynthesis, transport and catabolism;General function prediction only
Bt-GS57GL000351	100.00	6e-35	449090793	YP_007423234.1	1279365	Bacillus_thuringiensis_serovar_kurstaki_HD73_uid189188	Bacthu	77	1	77	0	COG0236	Acyl carrier protein	IQ	Lipid transport and metabolism;Secondary metabolites biosynthesis, transport and catabolism
Bt-GS57GL000352	100.00	1e-140	449090792	YP_007423233.1	1279365	Bacillus_thuringiensis_serovar_kurstaki_HD73_uid189188	Bacthu	245	1	245	0	COG0571	dsRNA-specific ribonuclease	K	Transcription
Bt-GS57GL000353	96.72	0.0	30263851	NP_846228.1	198094	Bacillus_anthracis_Ames_uid57909	Bacant	1189	1	1189	0	COG1196	Chromosome segregation ATPase	D	Cell cycle control, cell division, chromosome partitioning
Bt-GS57GL000354	100.00	0.0	449090788	YP_007423229.1	1279365	Bacillus_thuringiensis_serovar_kurstaki_HD73_uid189188	Bacthu	329	1	329	0	COG0552	Signal recognition particle GTPase	U	Intracellular trafficking, secretion, and vesicular transport
Bt-GS57GL000355	100.00	1e-55	449090787	YP_007423228.1	1279365	Bacillus_thuringiensis_serovar_kurstaki_HD73_uid189188	Bacthu	110	1	110	0	COG2739	Predicted DNA-binding protein YlxM, UPF0122 family	K	Transcription
Bt-GS57GL000356	100.00	0.0	449090786	YP_007423227.1	1279365	Bacillus_thuringiensis_serovar_kurstaki_HD73_uid189188	Bacthu	449	1	449	0	COG0541	Signal recognition particle GTPase	U	Intracellular trafficking, secretion, and vesicular transport
Bt-GS57GL000357	100.00	7e-47	449090785	YP_007423226.1	1279365	Bacillus_thuringiensis_serovar_kurstaki_HD73_uid189188	Bacthu	90	1	90	0	COG0228	Ribosomal protein S16	J	Translation, ribosomal structure and biogenesis
Bt-GS57GL000358	100.00	3e-36	449090784	YP_007423225.1	1279365	Bacillus_thuringiensis_serovar_kurstaki_HD73_uid189188	Bacthu	75	1	75	0	COG1837	Predicted RNA-binding protein YlqC, contains KH domain, UPF0109 family	R	General function prediction only
Bt-GS57GL000359	100.00	8e-95	449090783	YP_007423224.1	1279365	Bacillus_thuringiensis_serovar_kurstaki_HD73_uid189188	Bacthu	171	1	171	0	COG0806	Ribosomal 30S subunit maturation factor RimM, required for 16S rRNA processing	J	Translation, ribosomal structure and biogenesis
Bt-GS57GL000360	100.00	3e-142	449090782	YP_007423223.1	1279365	Bacillus_thuringiensis_serovar_kurstaki_HD73_uid189188	Bacthu	244	1	244	0	COG0336	tRNA G37 N-methylase TrmD	J	Translation, ribosomal structure and biogenesis
Bt-GS57GL000361	100.00	2e-57	449090781	YP_007423222.1	1279365	Bacillus_thuringiensis_serovar_kurstaki_HD73_uid189188	Bacthu	114	1	114	0	COG0335	Ribosomal protein L19	J	Translation, ribosomal structure and biogenesis
Bt-GS57GL000362	100.00	2e-102	449090780	YP_007423221.1	1279365	Bacillus_thuringiensis_serovar_kurstaki_HD73_uid189188	Bacthu	183	1	183	0	COG0681	Signal peptidase I	U	Intracellular trafficking, secretion, and vesicular transport
Bt-GS57GL000363	100.00	3e-171	449090779	YP_007423220.1	1279365	Bacillus_thuringiensis_serovar_kurstaki_HD73_uid189188	Bacthu	296	1	296	0	COG1161	Ribosome biogenesis GTPase A	J	Translation, ribosomal structure and biogenesis
Bt-GS57GL000364	100.00	1e-148	449090778	YP_007423219.1	1279365	Bacillus_thuringiensis_serovar_kurstaki_HD73_uid189188	Bacthu	257	1	257	0	COG0164	Ribonuclease HII	L	Replication, recombination and repair
Bt-GS57GL000365	100.00	0.0	449090777	YP_007423218.1	1279365	Bacillus_thuringiensis_serovar_kurstaki_HD73_uid189188	Bacthu	386	1	386	0	COG0045	Succinyl-CoA synthetase, beta subunit	C	Energy production and conversion
Bt-GS57GL000366	100.00	1e-170	449090776	YP_007423217.1	1279365	Bacillus_thuringiensis_serovar_kurstaki_HD73_uid189188	Bacthu	300	1	300	0	COG0074	Succinyl-CoA synthetase, alpha subunit	C	Energy production and conversion
Bt-GS57GL000367	100.00	2e-168	449090775	YP_007423216.1	1279365	Bacillus_thuringiensis_serovar_kurstaki_HD73_uid189188	Bacthu	289	1	289	1	COG0758	Predicted Rossmann fold nucleotide-binding protein DprA/Smf involved in DNA uptake	L	Replication, recombination and repair
Bt-GS57GL000368	100.00	0.0	449090774	YP_007423215.1	1279365	Bacillus_thuringiensis_serovar_kurstaki_HD73_uid189188	Bacthu	692	552	692	1	COG0551	ssDNA-binding Zn-finger and Zn-ribbon domains of topoisomerase 1	L	Replication, recombination and repair
Bt-GS57GL000369	100.00	0.0	449090773	YP_007423214.1	1279365	Bacillus_thuringiensis_serovar_kurstaki_HD73_uid189188	Bacthu	434	1	434	0	COG1206	Folate-dependent tRNA-U54 methylase TrmFO/GidA	J	Translation, ribosomal structure and biogenesis
Bt-GS57GL000370	99.67	2e-174	449090772	YP_007423213.1	1279365	Bacillus_thuringiensis_serovar_kurstaki_HD73_uid189188	Bacthu	299	1	299	0	COG4974	Site-specific recombinase XerD	L	Replication, recombination and repair
Bt-GS57GL000371	100.00	1e-101	449090771	YP_007423212.1	1279365	Bacillus_thuringiensis_serovar_kurstaki_HD73_uid189188	Bacthu	180	1	180	0	COG5405	ATP-dependent protease HslVU (ClpYQ), peptidase subunit	O	Posttranslational modification, protein turnover, chaperones
Bt-GS57GL000372	100.00	0.0	449090770	YP_007423211.1	1279365	Bacillus_thuringiensis_serovar_kurstaki_HD73_uid189188	Bacthu	463	1	463	0	COG1220	ATP-dependent protease HslVU (ClpYQ), ATPase subunit	O	Posttranslational modification, protein turnover, chaperones
Bt-GS57GL000373	100.00	1e-146	449090769	YP_007423210.1	1279365	Bacillus_thuringiensis_serovar_kurstaki_HD73_uid189188	Bacthu	259	1	259	0	COG4465	GTP-sensing pleiotropic transcriptional regulator CodY	K	Transcription
Bt-GS57GL000374	57.38	6e-73	430749756	YP_007212664.1	717605	Thermobacillus_composti_KWC4_uid74021	Thecom	454	1	454	1	COG3039	Transposase and inactivated derivatives, IS5 family	X	Mobilome: prophages, transposons
Bt-GS57GL000375	47.02	4e-37	51891808	YP_074499.1	292459	Symbiobacterium_thermophilum_IAM_14863_uid58165	Symthe	342	1	342	1	COG3666	Transposase	X	Mobilome: prophages, transposons
Bt-GS57GL000376	100.00	2e-133	449090768	YP_007423209.1	1279365	Bacillus_thuringiensis_serovar_kurstaki_HD73_uid189188	Bacthu	233	1	233	0	COG0052	Ribosomal protein S2	J	Translation, ribosomal structure and biogenesis
Bt-GS57GL000377	100.00	7e-169	449090767	YP_007423208.1	1279365	Bacillus_thuringiensis_serovar_kurstaki_HD73_uid189188	Bacthu	295	1	295	0	COG0264	Translation elongation factor EF-Ts	J	Translation, ribosomal structure and biogenesis
Bt-GS57GL000378	100.00	1e-136	449090766	YP_007423207.1	1279365	Bacillus_thuringiensis_serovar_kurstaki_HD73_uid189188	Bacthu	240	1	240	0	COG0528	Uridylate kinase	F	Nucleotide transport and metabolism
Bt-GS57GL000379	100.00	2e-100	449090765	YP_007423206.1	1279365	Bacillus_thuringiensis_serovar_kurstaki_HD73_uid189188	Bacthu	185	1	185	0	COG0233	Ribosome recycling factor	J	Translation, ribosomal structure and biogenesis
Bt-GS57GL000380	100.00	2e-150	449090764	YP_007423205.1	1279365	Bacillus_thuringiensis_serovar_kurstaki_HD73_uid189188	Bacthu	258	1	258	0	COG0020	Undecaprenyl pyrophosphate synthase	I	Lipid transport and metabolism
Bt-GS57GL000382	99.57	7e-129	449090763	YP_007423204.1	1279365	Bacillus_thuringiensis_serovar_kurstaki_HD73_uid189188	Bacthu	263	1	263	0	COG4589	Predicted CDP-diglyceride synthetase/phosphatidate cytidylyltransferase	R	General function prediction only
Bt-GS57GL000383	100.00	0.0	449090762	YP_007423203.1	1279365	Bacillus_thuringiensis_serovar_kurstaki_HD73_uid189188	Bacthu	380	1	380	0	COG0743	1-deoxy-D-xylulose 5-phosphate reductoisomerase	I	Lipid transport and metabolism
Bt-GS57GL000384	99.76	0.0	449090761	YP_007423202.1	1279365	Bacillus_thuringiensis_serovar_kurstaki_HD73_uid189188	Bacthu	418	1	78	3	COG0750	Membrane-associated protease RseP, regulator of RpoE activity	OK	Posttranslational modification, protein turnover, chaperones;Transcription
Bt-GS57GL000385	100.00	0.0	449090760	YP_007423201.1	1279365	Bacillus_thuringiensis_serovar_kurstaki_HD73_uid189188	Bacthu	566	1	566	0	COG0442	Prolyl-tRNA synthetase	J	Translation, ribosomal structure and biogenesis
Bt-GS57GL000386	100.00	0.0	449090759	YP_007423200.1	1279365	Bacillus_thuringiensis_serovar_kurstaki_HD73_uid189188	Bacthu	1433	1	1433	0	COG2176	DNA polymerase III, alpha subunit (gram-positive type)	L	Replication, recombination and repair
Bt-GS57GL000387	100.00	4e-85	449090758	YP_007423199.1	1279365	Bacillus_thuringiensis_serovar_kurstaki_HD73_uid189188	Bacthu	156	1	156	0	COG0779	Ribosome maturation factor RimP	J	Translation, ribosomal structure and biogenesis
Bt-GS57GL000388	100.00	0.0	449090757	YP_007423198.1	1279365	Bacillus_thuringiensis_serovar_kurstaki_HD73_uid189188	Bacthu	368	1	368	0	COG0195	Transcription antitermination factor NusA, contains S1 and KH domains	K	Transcription
Bt-GS57GL000389	100.00	8e-44	449090756	YP_007423197.1	1279365	Bacillus_thuringiensis_serovar_kurstaki_HD73_uid189188	Bacthu	90	1	90	0	COG2740	Predicted RNA-binding protein YlxR, DUF448 family	R	General function prediction only
Bt-GS57GL000390	100.00	2e-53	449090755	YP_007423196.1	1279365	Bacillus_thuringiensis_serovar_kurstaki_HD73_uid189188	Bacthu	103	1	103	0	COG1358	Ribosomal protein L7Ae or related RNA K-turn-binding protein	J	Translation, ribosomal structure and biogenesis
Bt-GS57GL000391	100.00	0.0	449090754	YP_007423195.1	1279365	Bacillus_thuringiensis_serovar_kurstaki_HD73_uid189188	Bacthu	686	1	686	0	COG0532	Translation initiation factor IF-2, a GTPase	J	Translation, ribosomal structure and biogenesis
Bt-GS57GL000392	100.00	1e-41	449090753	YP_007423194.1	1279365	Bacillus_thuringiensis_serovar_kurstaki_HD73_uid189188	Bacthu	93	1	93	0	COG1550	Uncharacterized conserved protein YlxP, DUF503 family	S	Function unknown
Bt-GS57GL000393	100.00	2e-61	449090752	YP_007423193.1	1279365	Bacillus_thuringiensis_serovar_kurstaki_HD73_uid189188	Bacthu	118	1	118	0	COG0858	Ribosome-binding factor A	J	Translation, ribosomal structure and biogenesis
Bt-GS57GL000394	100.00	1e-178	449090751	YP_007423192.1	1279365	Bacillus_thuringiensis_serovar_kurstaki_HD73_uid189188	Bacthu	307	1	307	1	COG0130	tRNA U55 pseudouridine synthase TruB, may also work on U342 of tmRNA	J	Translation, ribosomal structure and biogenesis
Bt-GS57GL000395	99.69	0.0	449090750	YP_007423191.1	1279365	Bacillus_thuringiensis_serovar_kurstaki_HD73_uid189188	Bacthu	323	1	323	0	COG0196	FAD synthase	H	Coenzyme transport and metabolism
Bt-GS57GL000396	100.00	2e-44	30263812	NP_846189.1	198094	Bacillus_anthracis_Ames_uid57909	Bacant	89	1	89	0	COG0184	Ribosomal protein S15P/S13E	J	Translation, ribosomal structure and biogenesis
Bt-GS57GL000397	98.87	0.0	449090749	YP_007423190.1	1279365	Bacillus_thuringiensis_serovar_kurstaki_HD73_uid189188	Bacthu	712	1	712	0	COG1185	Polyribonucleotide nucleotidyltransferase (polynucleotide phosphorylase)	J	Translation, ribosomal structure and biogenesis
Bt-GS57GL000398	100.00	3e-178	449090748	YP_007423189.1	1279365	Bacillus_thuringiensis_serovar_kurstaki_HD73_uid189188	Bacthu	299	1	299	1	COG0726	Peptidoglycan/xylan/chitin deacetylase, PgdA/CDA1 family	GM	Carbohydrate transport and metabolism;Cell wall/membrane/envelope biogenesis
Bt-GS57GL000399	100.00	0.0	449090747	YP_007423188.1	1279365	Bacillus_thuringiensis_serovar_kurstaki_HD73_uid189188	Bacthu	413	1	413	0	COG0612	Predicted Zn-dependent peptidase	R	General function prediction only
Bt-GS57GL000400	100.00	2e-41	449090746	YP_007423187.1	1279365	Bacillus_thuringiensis_serovar_kurstaki_HD73_uid189188	Bacthu	83	1	83	0	COG1873	Sporulation protein YlmC, PRC-barrel domain family	R	General function prediction only
Bt-GS57GL000401	100.00	6e-171	449090745	YP_007423186.1	1279365	Bacillus_thuringiensis_serovar_kurstaki_HD73_uid189188	Bacthu	300	1	300	3	COG0169	Shikimate 5-dehydrogenase	E	Amino acid transport and metabolism
Bt-GS57GL000402	100.00	1e-113	449090744	YP_007423185.1	1279365	Bacillus_thuringiensis_serovar_kurstaki_HD73_uid189188	Bacthu	199	1	199	2	COG0452	Phosphopantothenoylcysteine synthetase/decarboxylase	H	Coenzyme transport and metabolism
Bt-GS57GL000403	99.71	0.0	30263804	NP_846181.1	198094	Bacillus_anthracis_Ames_uid57909	Bacant	348	1	348	0	COG0136	Aspartate-semialdehyde dehydrogenase	E	Amino acid transport and metabolism
Bt-GS57GL000404	100.00	0.0	449090742	YP_007423183.1	1279365	Bacillus_thuringiensis_serovar_kurstaki_HD73_uid189188	Bacthu	410	1	410	0	COG0527	Aspartokinase	E	Amino acid transport and metabolism
Bt-GS57GL000405	100.00	1e-167	449090741	YP_007423182.1	1279365	Bacillus_thuringiensis_serovar_kurstaki_HD73_uid189188	Bacthu	292	1	292	0	COG0329	Dihydrodipicolinate synthase/N-acetylneuraminate lyase	EM	Amino acid transport and metabolism;Cell wall/membrane/envelope biogenesis
Bt-GS57GL000406	100.00	0.0	449090740	YP_007423181.1	1279365	Bacillus_thuringiensis_serovar_kurstaki_HD73_uid189188	Bacthu	556	1	556	0	COG0595	mRNA degradation ribonuclease J1/J2	J	Translation, ribosomal structure and biogenesis
Bt-GS57GL000407	57.38	6e-73	430749756	YP_007212664.1	717605	Thermobacillus_composti_KWC4_uid74021	Thecom	454	1	454	1	COG3039	Transposase and inactivated derivatives, IS5 family	X	Mobilome: prophages, transposons
Bt-GS57GL000408	48.44	3e-50	209966185	YP_002299100.1	414684	Rhodospirillum_centenum_SW_uid58805	Rhocen	465	1	465	1	COG3039	Transposase and inactivated derivatives, IS5 family	X	Mobilome: prophages, transposons
Bt-GS57GL000409	100.00	6e-142	449090739	YP_007423180.1	1279365	Bacillus_thuringiensis_serovar_kurstaki_HD73_uid189188	Bacthu	249	1	249	0	COG0740	ATP-dependent protease ClpP, protease subunit	O	Posttranslational modification, protein turnover, chaperones
Bt-GS57GL000411	100.00	0.0	449090737	YP_007423178.1	1279365	Bacillus_thuringiensis_serovar_kurstaki_HD73_uid189188	Bacthu	793	1	793	1	COG1674	DNA segregation ATPase FtsK/SpoIIIE and related proteins	D	Cell cycle control, cell division, chromosome partitioning
Bt-GS57GL000412	100.00	3e-131	449090736	YP_007423177.1	1279365	Bacillus_thuringiensis_serovar_kurstaki_HD73_uid189188	Bacthu	228	1	228	0	COG2188	DNA-binding transcriptional regulator, GntR family	K	Transcription
Bt-GS57GL000413	100.00	0.0	449090735	YP_007423176.1	1279365	Bacillus_thuringiensis_serovar_kurstaki_HD73_uid189188	Bacthu	361	1	361	0	COG1744	Basic membrane lipoprotein Med, periplasmic binding protein (PBP1-ABC) superfamily	M	Cell wall/membrane/envelope biogenesis
Bt-GS57GL000414	100.00	0.0	449090734	YP_007423175.1	1279365	Bacillus_thuringiensis_serovar_kurstaki_HD73_uid189188	Bacthu	510	1	510	0	COG3845	ABC-type uncharacterized transport system, ATPase component	R	General function prediction only
Bt-GS57GL000415	100.00	0.0	449090733	YP_007423174.1	1279365	Bacillus_thuringiensis_serovar_kurstaki_HD73_uid189188	Bacthu	352	1	352	0	COG4603	ABC-type uncharacterized transport system, permease component	R	General function prediction only
Bt-GS57GL000416	99.68	2e-172	449090732	YP_007423173.1	1279365	Bacillus_thuringiensis_serovar_kurstaki_HD73_uid189188	Bacthu	319	1	319	0	COG1079	ABC-type uncharacterized transport system, permease component	R	General function prediction only
Bt-GS57GL000417	99.76	0.0	449090731	YP_007423172.1	1279365	Bacillus_thuringiensis_serovar_kurstaki_HD73_uid189188	Bacthu	424	1	424	0	COG0612	Predicted Zn-dependent peptidase	R	General function prediction only
Bt-GS57GL000418	100.00	0.0	449090730	YP_007423171.1	1279365	Bacillus_thuringiensis_serovar_kurstaki_HD73_uid189188	Bacthu	428	1	428	0	COG0612	Predicted Zn-dependent peptidase	R	General function prediction only
Bt-GS57GL000419	100.00	8e-134	449090729	YP_007423170.1	1279365	Bacillus_thuringiensis_serovar_kurstaki_HD73_uid189188	Bacthu	237	1	237	0	COG1028	NAD(P)-dependent dehydrogenase, short-chain alcohol dehydrogenase family	IQR	Lipid transport and metabolism;Secondary metabolites biosynthesis, transport and catabolism;General function prediction only
Bt-GS57GL000422	99.67	1e-172	449090726	YP_007423167.1	1279365	Bacillus_thuringiensis_serovar_kurstaki_HD73_uid189188	Bacthu	303	1	303	1	COG1426	Cytoskeletal protein RodZ, contains Xre-like HTH and DUF4115 domains	D	Cell cycle control, cell division, chromosome partitioning
Bt-GS57GL000423	100.00	3e-94	449090725	YP_007423166.1	1279365	Bacillus_thuringiensis_serovar_kurstaki_HD73_uid189188	Bacthu	192	1	192	0	COG0558	Phosphatidylglycerophosphate synthase	I	Lipid transport and metabolism
Bt-GS57GL000424	100.00	0.0	449090724	YP_007423165.1	1279365	Bacillus_thuringiensis_serovar_kurstaki_HD73_uid189188	Bacthu	412	1	232	1	COG1058	Predicted nucleotide-utilizing enzyme related to molybdopterin-biosynthesis enzyme MoeA	R	General function prediction only
Bt-GS57GL000425	100.00	0.0	449090723	YP_007423164.1	1279365	Bacillus_thuringiensis_serovar_kurstaki_HD73_uid189188	Bacthu	343	1	343	0	COG0468	RecA/RadA recombinase	L	Replication, recombination and repair
Bt-GS57GL000426	100.00	0.0	449090722	YP_007423163.1	1279365	Bacillus_thuringiensis_serovar_kurstaki_HD73_uid189188	Bacthu	521	1	215	3	COG3064	Membrane protein involved in colicin uptake	M	Cell wall/membrane/envelope biogenesis
Bt-GS57GL000427	100.00	3e-153	449090721	YP_007423162.1	1279365	Bacillus_thuringiensis_serovar_kurstaki_HD73_uid189188	Bacthu	264	1	264	0	COG1692	Calcineurin-like phosphoesterase	R	General function prediction only
Bt-GS57GL000428	100.00	5e-41	449090720	YP_007423161.1	1279365	Bacillus_thuringiensis_serovar_kurstaki_HD73_uid189188	Bacthu	86	1	86	0	COG2359	Stage V sporulation protein SpoVS (function unknown)	S	Function unknown
Bt-GS57GL000429	100.00	0.0	449090719	YP_007423160.1	1279365	Bacillus_thuringiensis_serovar_kurstaki_HD73_uid189188	Bacthu	307	1	307	1	COG2355	Zn-dependent dipeptidase, microsomal dipeptidase homolog	E	Amino acid transport and metabolism
Bt-GS57GL000430	99.83	0.0	449090718	YP_007423159.1	1279365	Bacillus_thuringiensis_serovar_kurstaki_HD73_uid189188	Bacthu	585	1	192	1	COG1014	Pyruvate:ferredoxin oxidoreductase or related 2-oxoacid:ferredoxin oxidoreductase, gamma subunit	C	Energy production and conversion
Bt-GS57GL000431	100.00	2e-171	449090717	YP_007423158.1	1279365	Bacillus_thuringiensis_serovar_kurstaki_HD73_uid189188	Bacthu	288	1	288	1	COG1013	Pyruvate:ferredoxin oxidoreductase or related 2-oxoacid:ferredoxin oxidoreductase, beta subunit	C	Energy production and conversion
Bt-GS57GL000432	100.00	0.0	449090716	YP_007423157.1	1279365	Bacillus_thuringiensis_serovar_kurstaki_HD73_uid189188	Bacthu	509	1	509	0	COG0621	tRNA A37 methylthiotransferase MiaB	J	Translation, ribosomal structure and biogenesis
Bt-GS57GL000433	100.00	3e-77	449090715	YP_007423156.1	1279365	Bacillus_thuringiensis_serovar_kurstaki_HD73_uid189188	Bacthu	143	1	143	0	COG4550	Cell fate regulator YmcA, YheA/YmcA/DUF963 family (controls sporulation, competence, biofilm development)	T	Signal transduction mechanisms
Bt-GS57GL000435	100.00	0.0	449090713	YP_007423154.1	1279365	Bacillus_thuringiensis_serovar_kurstaki_HD73_uid189188	Bacthu	890	1	890	0	COG0249	DNA mismatch repair ATPase MutS	L	Replication, recombination and repair
Bt-GS57GL000436	100.00	0.0	449090712	YP_007423153.1	1279365	Bacillus_thuringiensis_serovar_kurstaki_HD73_uid189188	Bacthu	647	1	647	1	COG0323	DNA mismatch repair ATPase MutL	L	Replication, recombination and repair
Bt-GS57GL000438	100.00	0.0	449090710	YP_007423151.1	1279365	Bacillus_thuringiensis_serovar_kurstaki_HD73_uid189188	Bacthu	927	269	927	1	COG0699	Replication fork clamp-binding protein CrfC (dynamin-like GTPase family)	L	Replication, recombination and repair
Bt-GS57GL000439	100.00	0.0	449090709	YP_007423150.1	1279365	Bacillus_thuringiensis_serovar_kurstaki_HD73_uid189188	Bacthu	639	1	639	0	COG1368	Phosphoglycerol transferase MdoB or a related enzyme of AlkP superfamily	M	Cell wall/membrane/envelope biogenesis
Bt-GS57GL000440	100.00	0.0	449090708	YP_007423149.1	1279365	Bacillus_thuringiensis_serovar_kurstaki_HD73_uid189188	Bacthu	445	1	445	0	COG2509	Uncharacterized FAD-dependent dehydrogenase	R	General function prediction only
Bt-GS57GL000441	100.00	4e-153	449090707	YP_007423148.1	1279365	Bacillus_thuringiensis_serovar_kurstaki_HD73_uid189188	Bacthu	265	135	265	1	COG3773	Cell wall hydrolase CwlJ, involved in spore germination	DM	Cell cycle control, cell division, chromosome partitioning;Cell wall/membrane/envelope biogenesis
Bt-GS57GL000442	100.00	0.0	449090706	YP_007423147.1	1279365	Bacillus_thuringiensis_serovar_kurstaki_HD73_uid189188	Bacthu	613	1	613	1	COG1404	Serine protease, subtilisin family	O	Posttranslational modification, protein turnover, chaperones
Bt-GS57GL000444	100.00	0.0	449090703	YP_007423144.1	1279365	Bacillus_thuringiensis_serovar_kurstaki_HD73_uid189188	Bacthu	469	1	469	0	COG2723	Beta-glucosidase/6-phospho-beta-glucosidase/beta-galactosidase	G	Carbohydrate transport and metabolism
Bt-GS57GL000445	100.00	3e-133	449090702	YP_007423143.1	1279365	Bacillus_thuringiensis_serovar_kurstaki_HD73_uid189188	Bacthu	235	1	235	0	COG2188	DNA-binding transcriptional regulator, GntR family	K	Transcription
Bt-GS57GL000448	100.00	0.0	449090699	YP_007423140.1	1279365	Bacillus_thuringiensis_serovar_kurstaki_HD73_uid189188	Bacthu	477	1	477	0	COG1167	DNA-binding transcriptional regulator, MocR family, contains an aminotransferase domain	KE	Transcription;Amino acid transport and metabolism
Bt-GS57GL000449	99.13	2e-54	449090698	YP_007423139.1	1279365	Bacillus_thuringiensis_serovar_kurstaki_HD73_uid189188	Bacthu	118	1	118	0	COG1380	Putative effector of murein hydrolase LrgA, UPF0299 family	R	General function prediction only
Bt-GS57GL000450	100.00	2e-119	449090697	YP_007423138.1	1279365	Bacillus_thuringiensis_serovar_kurstaki_HD73_uid189188	Bacthu	223	1	223	0	COG1346	Putative effector of murein hydrolase	M	Cell wall/membrane/envelope biogenesis
Bt-GS57GL000454	100.00	0.0	449090693	YP_007423134.1	1279365	Bacillus_thuringiensis_serovar_kurstaki_HD73_uid189188	Bacthu	328	1	328	2	COG1086	NDP-sugar epimerase, includes UDP-GlcNAc-inverting 4,6-dehydratase FlaA1 and capsular polysaccharide biosynthesis protein EpsC	MO	Cell wall/membrane/envelope biogenesis;Posttranslational modification, protein turnover, chaperones
Bt-GS57GL000455	100.00	6e-156	449090692	YP_007423133.1	1279365	Bacillus_thuringiensis_serovar_kurstaki_HD73_uid189188	Bacthu	303	1	303	0	COG0451	Nucleoside-diphosphate-sugar epimerase	M	Cell wall/membrane/envelope biogenesis
Bt-GS57GL000457	100.00	0.0	449090690	YP_007423131.1	1279365	Bacillus_thuringiensis_serovar_kurstaki_HD73_uid189188	Bacthu	354	1	354	0	COG0707	UDP-N-acetylglucosamine:LPS N-acetylglucosamine transferase	M	Cell wall/membrane/envelope biogenesis
Bt-GS57GL000458	99.89	0.0	449090689	YP_007423130.1	1279365	Bacillus_thuringiensis_serovar_kurstaki_HD73_uid189188	Bacthu	906	1	906	1	COG5001	Predicted signal transduction protein containing a membrane domain, an EAL and a GGDEF domain	T	Signal transduction mechanisms
Bt-GS57GL000460	99.49	3e-109	449090688	YP_007423129.1	1279365	Bacillus_thuringiensis_serovar_kurstaki_HD73_uid189188	Bacthu	271	1	271	1	COG0596	Pimeloyl-ACP methyl ester carboxylesterase	HR	Coenzyme transport and metabolism;General function prediction only
Bt-GS57GL000461	100.00	1e-106	449090687	YP_007423128.1	1279365	Bacillus_thuringiensis_serovar_kurstaki_HD73_uid189188	Bacthu	191	1	191	0	COG0406	Broad specificity phosphatase PhoE	G	Carbohydrate transport and metabolism
Bt-GS57GL000463	99.76	0.0	449090685	YP_007423126.1	1279365	Bacillus_thuringiensis_serovar_kurstaki_HD73_uid189188	Bacthu	410	1	410	0	COG2195	Di- or tripeptidase	E	Amino acid transport and metabolism
Bt-GS57GL000464	100.00	3e-180	449090684	YP_007423125.1	1279365	Bacillus_thuringiensis_serovar_kurstaki_HD73_uid189188	Bacthu	303	1	303	1	COG0122	3-methyladenine DNA glycosylase/8-oxoguanine DNA glycosylase	L	Replication, recombination and repair
Bt-GS57GL000465	100.00	1e-100	449090683	YP_007423124.1	1279365	Bacillus_thuringiensis_serovar_kurstaki_HD73_uid189188	Bacthu	176	1	176	0	COG0350	O6-methylguanine-DNA--protein-cysteine methyltransferase	L	Replication, recombination and repair
Bt-GS57GL000466	100.00	6e-116	449090682	YP_007423123.1	1279365	Bacillus_thuringiensis_serovar_kurstaki_HD73_uid189188	Bacthu	198	1	198	0	COG2169	Methylphosphotriester-DNA--protein-cysteine methyltransferase (N-terminal fragment of Ada), contains Zn-binding and two AraC-type DNA-binding domains	L	Replication, recombination and repair
Bt-GS57GL000468	98.51	5e-109	449090680	YP_007423121.1	1279365	Bacillus_thuringiensis_serovar_kurstaki_HD73_uid189188	Bacthu	321	1	321	0	COG0614	ABC-type Fe3+-hydroxamate transport system, periplasmic component	P	Inorganic ion transport and metabolism
Bt-GS57GL000470	100.00	0.0	449090679	YP_007423120.1	1279365	Bacillus_thuringiensis_serovar_kurstaki_HD73_uid189188	Bacthu	335	1	335	0	COG0609	ABC-type Fe3+-siderophore transport system, permease component	P	Inorganic ion transport and metabolism
Bt-GS57GL000471	100.00	0.0	449090678	YP_007423119.1	1279365	Bacillus_thuringiensis_serovar_kurstaki_HD73_uid189188	Bacthu	340	1	340	0	COG0609	ABC-type Fe3+-siderophore transport system, permease component	P	Inorganic ion transport and metabolism
Bt-GS57GL000472	100.00	1e-159	449090677	YP_007423118.1	1279365	Bacillus_thuringiensis_serovar_kurstaki_HD73_uid189188	Bacthu	273	1	273	0	COG1120	ABC-type cobalamin/Fe3+-siderophores transport system, ATPase component	PH	Inorganic ion transport and metabolism;Coenzyme transport and metabolism
Bt-GS57GL000473	100.00	3e-158	449090676	YP_007423117.1	1279365	Bacillus_thuringiensis_serovar_kurstaki_HD73_uid189188	Bacthu	272	1	272	1	COG2819	Predicted hydrolase of the alpha/beta superfamily	R	General function prediction only
Bt-GS57GL000475	100.00	5e-52	449090674	YP_007423115.1	1279365	Bacillus_thuringiensis_serovar_kurstaki_HD73_uid189188	Bacthu	100	1	100	0	COG1937	DNA-binding transcriptional regulator, FrmR family	K	Transcription
Bt-GS57GL000476	100.00	1e-30	449090673	YP_007423114.1	1279365	Bacillus_thuringiensis_serovar_kurstaki_HD73_uid189188	Bacthu	68	1	68	0	COG2608	Copper chaperone CopZ	P	Inorganic ion transport and metabolism
Bt-GS57GL000478	99.80	0.0	449090672	YP_007423113.1	1279365	Bacillus_thuringiensis_serovar_kurstaki_HD73_uid189188	Bacthu	806	169	806	0	COG2217	Cation transport ATPase	P	Inorganic ion transport and metabolism
Bt-GS57GL000479	100.00	1e-89	449090671	YP_007423112.1	1279365	Bacillus_thuringiensis_serovar_kurstaki_HD73_uid189188	Bacthu	159	1	159	0	COG1247	L-amino acid N-acyltransferase YncA	E	Amino acid transport and metabolism
Bt-GS57GL000480	100.00	2e-43	449090670	YP_007423111.1	1279365	Bacillus_thuringiensis_serovar_kurstaki_HD73_uid189188	Bacthu	90	1	90	0	COG0776	Bacterial nucleoid DNA-binding protein	L	Replication, recombination and repair
Bt-GS57GL000481	100.00	8e-127	449090669	YP_007423110.1	1279365	Bacillus_thuringiensis_serovar_kurstaki_HD73_uid189188	Bacthu	271	1	271	0	COG2116	Formate/nitrite transporter FocA, FNT family	P	Inorganic ion transport and metabolism
Bt-GS57GL000482	100.00	5e-90	449090668	YP_007423109.1	1279365	Bacillus_thuringiensis_serovar_kurstaki_HD73_uid189188	Bacthu	297	1	297	0	COG1408	Predicted phosphohydrolase, MPP superfamily	R	General function prediction only
Bt-GS57GL000484	99.71	0.0	449090667	YP_007423108.1	1279365	Bacillus_thuringiensis_serovar_kurstaki_HD73_uid189188	Bacthu	360	1	360	0	COG3469	Chitinase	G	Carbohydrate transport and metabolism
Bt-GS57GL000485	100.00	0.0	449090666	YP_007423107.1	1279365	Bacillus_thuringiensis_serovar_kurstaki_HD73_uid189188	Bacthu	464	1	464	0	COG1113	L-asparagine transporter and related permeases	E	Amino acid transport and metabolism
Bt-GS57GL000488	100.00	3e-98	449090663	YP_007423104.1	1279365	Bacillus_thuringiensis_serovar_kurstaki_HD73_uid189188	Bacthu	179	1	179	0	COG2322	Uncharacterized membrane protein YozB, DUF420 family	S	Function unknown
Bt-GS57GL000489	100.00	0.0	449090662	YP_007423103.1	1279365	Bacillus_thuringiensis_serovar_kurstaki_HD73_uid189188	Bacthu	387	1	387	0	COG1979	Alcohol dehydrogenase YqhD, Fe-dependent ADH family	C	Energy production and conversion
Bt-GS57GL000490	100.00	1e-144	449090661	YP_007423102.1	1279365	Bacillus_thuringiensis_serovar_kurstaki_HD73_uid189188	Bacthu	250	1	250	0	COG1349	DNA-binding transcriptional regulator of sugar metabolism, DeoR/GlpR family	KG	Transcription;Carbohydrate transport and metabolism
Bt-GS57GL000491	99.67	8e-173	449090660	YP_007423101.1	1279365	Bacillus_thuringiensis_serovar_kurstaki_HD73_uid189188	Bacthu	303	1	303	0	COG1105	Fructose-1-phosphate kinase or kinase (PfkB)	G	Carbohydrate transport and metabolism
Bt-GS57GL000492	100.00	0.0	449090659	YP_007423100.1	1279365	Bacillus_thuringiensis_serovar_kurstaki_HD73_uid189188	Bacthu	618	302	618	1	COG1299	Phosphotransferase system, fructose-specific IIC component	G	Carbohydrate transport and metabolism
Bt-GS57GL000493	48.44	3e-50	209966185	YP_002299100.1	414684	Rhodospirillum_centenum_SW_uid58805	Rhocen	465	1	465	1	COG3039	Transposase and inactivated derivatives, IS5 family	X	Mobilome: prophages, transposons
Bt-GS57GL000494	57.38	6e-73	430749756	YP_007212664.1	717605	Thermobacillus_composti_KWC4_uid74021	Thecom	454	1	454	1	COG3039	Transposase and inactivated derivatives, IS5 family	X	Mobilome: prophages, transposons
Bt-GS57GL000495	100.00	9e-179	449090658	YP_007423099.1	1279365	Bacillus_thuringiensis_serovar_kurstaki_HD73_uid189188	Bacthu	316	1	82	1	COG3103	Uncharacterized conserved protein YgiM, contains N-terminal SH3 domain, DUF1202 family	R	General function prediction only
Bt-GS57GL000497	100.00	0.0	449090656	YP_007423097.1	1279365	Bacillus_thuringiensis_serovar_kurstaki_HD73_uid189188	Bacthu	317	1	317	0	COG0324	tRNA A37 N6-isopentenylltransferase MiaA	J	Translation, ribosomal structure and biogenesis
Bt-GS57GL000498	100.00	3e-35	449090655	YP_007423096.1	1279365	Bacillus_thuringiensis_serovar_kurstaki_HD73_uid189188	Bacthu	74	1	74	0	COG1923	sRNA-binding regulator protein Hfq	T	Signal transduction mechanisms
Bt-GS57GL000499	53.27	5e-47	325290147	YP_004266328.1	645991	Syntrophobotulus_glycolicus_DSM_8271_uid63343	Syngly	559	167	559	3	COG5164	Transcription elongation factor	K	Transcription
Bt-GS57GL000500	100.00	0.0	449090651	YP_007423092.1	1279365	Bacillus_thuringiensis_serovar_kurstaki_HD73_uid189188	Bacthu	321	1	321	1	COG0582	Integrase	LX	Replication, recombination and repair;Mobilome: prophages, transposons
Bt-GS57GL000501	100.00	0.0	449090650	YP_007423091.1	1279365	Bacillus_thuringiensis_serovar_kurstaki_HD73_uid189188	Bacthu	318	1	318	0	COG0464	AAA+-type ATPase, SpoVK/Ycf46/Vps4 family	MDT	Cell wall/membrane/envelope biogenesis;Cell cycle control, cell division, chromosome partitioning;Signal transduction mechanisms
Bt-GS57GL000503	99.52	1e-114	449090648	YP_007423089.1	1279365	Bacillus_thuringiensis_serovar_kurstaki_HD73_uid189188	Bacthu	207	1	207	0	COG2860	Uncharacterized membrane protein YeiH	S	Function unknown
Bt-GS57GL000504	99.76	0.0	449090647	YP_007423088.1	1279365	Bacillus_thuringiensis_serovar_kurstaki_HD73_uid189188	Bacthu	425	1	425	0	COG2262	50S ribosomal subunit-associated GTPase HflX	J	Translation, ribosomal structure and biogenesis
Bt-GS57GL000505	100.00	0.0	449090646	YP_007423087.1	1279365	Bacillus_thuringiensis_serovar_kurstaki_HD73_uid189188	Bacthu	423	1	423	0	COG4100	Cystathionine beta-lyase family protein involved in aluminum resistance	PR	Inorganic ion transport and metabolism;General function prediction only
Bt-GS57GL000506	100.00	9e-70	449090645	YP_007423086.1	1279365	Bacillus_thuringiensis_serovar_kurstaki_HD73_uid189188	Bacthu	129	1	129	0	COG0789	DNA-binding transcriptional regulator, MerR family	K	Transcription
Bt-GS57GL000507	99.77	0.0	449090644	YP_007423085.1	1279365	Bacillus_thuringiensis_serovar_kurstaki_HD73_uid189188	Bacthu	444	1	444	0	COG0174	Glutamine synthetase	E	Amino acid transport and metabolism
Bt-GS57GL000508	100.00	2e-56	449090643	YP_007423084.1	1279365	Bacillus_thuringiensis_serovar_kurstaki_HD73_uid189188	Bacthu	107	1	107	0	COG1695	DNA-binding transcriptional regulator, PadR family	K	Transcription
Bt-GS57GL000509	100.00	5e-99	449090642	YP_007423083.1	1279365	Bacillus_thuringiensis_serovar_kurstaki_HD73_uid189188	Bacthu	180	1	180	0	COG4709	Uncharacterized membrane protein	S	Function unknown
Bt-GS57GL000510	100.00	1e-149	449090641	YP_007423082.1	1279365	Bacillus_thuringiensis_serovar_kurstaki_HD73_uid189188	Bacthu	267	1	267	1	COG3595	Uncharacterized conserved protein YvlB, contains DUF4097 and DUF4098 domains	S	Function unknown
Bt-GS57GL000511	99.55	5e-125	449090640	YP_007423081.1	1279365	Bacillus_thuringiensis_serovar_kurstaki_HD73_uid189188	Bacthu	223	1	223	0	COG1974	SOS-response transcriptional repressor LexA (RecA-mediated autopeptidase)	KT	Transcription;Signal transduction mechanisms
Bt-GS57GL000512	100.00	8e-123	449090639	YP_007423080.1	1279365	Bacillus_thuringiensis_serovar_kurstaki_HD73_uid189188	Bacthu	218	1	218	0	COG1961	Site-specific DNA recombinase related to the DNA invertase Pin	L	Replication, recombination and repair
Bt-GS57GL000513	99.68	0.0	449090637	YP_007423078.1	1279365	Bacillus_thuringiensis_serovar_kurstaki_HD73_uid189188	Bacthu	312	1	312	2	COG0737	2',3'-cyclic-nucleotide 2'-phosphodiesterase/5'- or 3'-nucleotidase, 5'-nucleotidase family	FV	Nucleotide transport and metabolism;Defense mechanisms
Bt-GS57GL000514	100.00	1e-39	449090635	YP_007423076.1	1279365	Bacillus_thuringiensis_serovar_kurstaki_HD73_uid189188	Bacthu	193	1	193	2	COG0737	2',3'-cyclic-nucleotide 2'-phosphodiesterase/5'- or 3'-nucleotidase, 5'-nucleotidase family	FV	Nucleotide transport and metabolism;Defense mechanisms
Bt-GS57GL000515	100.00	5e-179	449090634	YP_007423075.1	1279365	Bacillus_thuringiensis_serovar_kurstaki_HD73_uid189188	Bacthu	312	1	312	0	COG3221	ABC-type phosphate/phosphonate transport system, periplasmic component	P	Inorganic ion transport and metabolism
Bt-GS57GL000516	96.77	1e-135	30263633	NP_846010.1	198094	Bacillus_anthracis_Ames_uid57909	Bacant	257	1	257	0	COG3638	ABC-type phosphate/phosphonate transport system, ATPase component	P	Inorganic ion transport and metabolism
Bt-GS57GL000518	99.48	4e-102	449090632	YP_007423073.1	1279365	Bacillus_thuringiensis_serovar_kurstaki_HD73_uid189188	Bacthu	264	1	264	0	COG3639	ABC-type phosphate/phosphonate transport system, permease component	P	Inorganic ion transport and metabolism
Bt-GS57GL000519	100.00	2e-147	449090631	YP_007423072.1	1279365	Bacillus_thuringiensis_serovar_kurstaki_HD73_uid189188	Bacthu	267	1	267	0	COG3639	ABC-type phosphate/phosphonate transport system, permease component	P	Inorganic ion transport and metabolism
Bt-GS57GL000521	99.85	0.0	449090629	YP_007423070.1	1279365	Bacillus_thuringiensis_serovar_kurstaki_HD73_uid189188	Bacthu	680	1	680	0	COG0021	Transketolase	G	Carbohydrate transport and metabolism
Bt-GS57GL000523	100.00	2e-33	449090627	YP_007423068.1	1279365	Bacillus_thuringiensis_serovar_kurstaki_HD73_uid189188	Bacthu	73	1	73	3	COG3763	Uncharacterized protein YneF, UPF0154 family	S	Function unknown
Bt-GS57GL000524	100.00	0.0	449090626	YP_007423067.1	1279365	Bacillus_thuringiensis_serovar_kurstaki_HD73_uid189188	Bacthu	583	1	583	0	COG1132	ABC-type multidrug transport system, ATPase and permease component	V	Defense mechanisms
Bt-GS57GL000525	100.00	0.0	449090625	YP_007423066.1	1279365	Bacillus_thuringiensis_serovar_kurstaki_HD73_uid189188	Bacthu	587	1	587	0	COG1132	ABC-type multidrug transport system, ATPase and permease component	V	Defense mechanisms
Bt-GS57GL000526	99.70	0.0	449090624	YP_007423065.1	1279365	Bacillus_thuringiensis_serovar_kurstaki_HD73_uid189188	Bacthu	348	1	348	1	COG3757	Lyzozyme M1 (1,4-beta-N-acetylmuramidase), GH25 family	M	Cell wall/membrane/envelope biogenesis
Bt-GS57GL000530	100.00	3e-136	449090620	YP_007423061.1	1279365	Bacillus_thuringiensis_serovar_kurstaki_HD73_uid189188	Bacthu	251	1	251	0	COG0730	Uncharacterized membrane protein YfcA	S	Function unknown
Bt-GS57GL000532	100.00	2e-59	449090618	YP_007423059.1	1279365	Bacillus_thuringiensis_serovar_kurstaki_HD73_uid189188	Bacthu	137	1	137	0	COG1051	ADP-ribose pyrophosphatase YjhB, NUDIX family	F	Nucleotide transport and metabolism
Bt-GS57GL000533	100.00	3e-124	449090617	YP_007423058.1	1279365	Bacillus_thuringiensis_serovar_kurstaki_HD73_uid189188	Bacthu	225	1	225	0	COG1346	Putative effector of murein hydrolase	M	Cell wall/membrane/envelope biogenesis
Bt-GS57GL000534	100.00	3e-62	449090616	YP_007423057.1	1279365	Bacillus_thuringiensis_serovar_kurstaki_HD73_uid189188	Bacthu	121	1	121	0	COG1380	Putative effector of murein hydrolase LrgA, UPF0299 family	R	General function prediction only
Bt-GS57GL000535	100.00	8e-174	449090615	YP_007423056.1	1279365	Bacillus_thuringiensis_serovar_kurstaki_HD73_uid189188	Bacthu	299	1	299	1	COG0583	DNA-binding transcriptional regulator, LysR family	K	Transcription
Bt-GS57GL000537	73.41	6e-66	30263614	NP_845991.1	198094	Bacillus_anthracis_Ames_uid57909	Bacant	191	1	191	3	COG0577	ABC-type antimicrobial peptide transport system, permease component	V	Defense mechanisms
Bt-GS57GL000538	100.00	3e-175	449090612	YP_007423053.1	1279365	Bacillus_thuringiensis_serovar_kurstaki_HD73_uid189188	Bacthu	303	1	303	1	COG1131	ABC-type multidrug transport system, ATPase component	V	Defense mechanisms
Bt-GS57GL000539	99.36	1e-178	449090611	YP_007423052.1	1279365	Bacillus_thuringiensis_serovar_kurstaki_HD73_uid189188	Bacthu	314	1	314	1	COG1277	ABC-type transport system involved in multi-copper enzyme maturation, permease component	O	Posttranslational modification, protein turnover, chaperones
Bt-GS57GL000540	100.00	2e-149	449091957	YP_007424398.1	1279365	Bacillus_thuringiensis_serovar_kurstaki_HD73_uid189188	Bacthu	252	1	252	0	COG2801	Transposase InsO and inactivated derivatives	X	Mobilome: prophages, transposons
Bt-GS57GL000541	100.00	4e-94	449091956	YP_007424397.1	1279365	Bacillus_thuringiensis_serovar_kurstaki_HD73_uid189188	Bacthu	168	1	168	0	COG2963	Transposase and inactivated derivatives	X	Mobilome: prophages, transposons
Bt-GS57GL000542	100.00	0.0	449090608	YP_007423049.1	1279365	Bacillus_thuringiensis_serovar_kurstaki_HD73_uid189188	Bacthu	381	1	381	0	COG1473	Metal-dependent amidase/aminoacylase/carboxypeptidase	R	General function prediction only
Bt-GS57GL000543	100.00	7e-165	449090607	YP_007423048.1	1279365	Bacillus_thuringiensis_serovar_kurstaki_HD73_uid189188	Bacthu	302	1	302	0	COG0697	Permease of the drug/metabolite transporter (DMT) superfamily	GER	Carbohydrate transport and metabolism;Amino acid transport and metabolism;General function prediction only
Bt-GS57GL000545	100.00	5e-129	449090604	YP_007423045.1	1279365	Bacillus_thuringiensis_serovar_kurstaki_HD73_uid189188	Bacthu	235	1	235	0	COG0785	Cytochrome c biogenesis protein CcdA	CO	Energy production and conversion;Posttranslational modification, protein turnover, chaperones
Bt-GS57GL000546	100.00	5e-91	449090603	YP_007423044.1	1279365	Bacillus_thuringiensis_serovar_kurstaki_HD73_uid189188	Bacthu	168	1	168	0	COG4846	Membrane protein CcdC involved in cytochrome C biogenesis	CO	Energy production and conversion;Posttranslational modification, protein turnover, chaperones
Bt-GS57GL000550	100.00	2e-79	449090600	YP_007423041.1	1279365	Bacillus_thuringiensis_serovar_kurstaki_HD73_uid189188	Bacthu	192	1	192	0	COG1428	Deoxyadenosine/deoxycytidine kinase	F	Nucleotide transport and metabolism
Bt-GS57GL000551	100.00	2e-106	449090599	YP_007423040.1	1279365	Bacillus_thuringiensis_serovar_kurstaki_HD73_uid189188	Bacthu	190	1	190	0	COG0693	Putative intracellular protease/amidase	R	General function prediction only
Bt-GS57GL000552	99.37	0.0	449090598	YP_007423039.1	1279365	Bacillus_thuringiensis_serovar_kurstaki_HD73_uid189188	Bacthu	315	1	315	3	COG2226	Ubiquinone/menaquinone biosynthesis C-methylase UbiE	H	Coenzyme transport and metabolism
Bt-GS57GL000554	100.00	0.0	449090596	YP_007423037.1	1279365	Bacillus_thuringiensis_serovar_kurstaki_HD73_uid189188	Bacthu	506	1	506	0	COG2986	Histidine ammonia-lyase	E	Amino acid transport and metabolism
Bt-GS57GL000555	100.00	0.0	449090595	YP_007423036.1	1279365	Bacillus_thuringiensis_serovar_kurstaki_HD73_uid189188	Bacthu	552	1	552	0	COG2987	Urocanate hydratase	E	Amino acid transport and metabolism
Bt-GS57GL000556	100.00	0.0	449090594	YP_007423035.1	1279365	Bacillus_thuringiensis_serovar_kurstaki_HD73_uid189188	Bacthu	423	1	423	0	COG1228	Imidazolonepropionase or related amidohydrolase	Q	Secondary metabolites biosynthesis, transport and catabolism
Bt-GS57GL000557	100.00	0.0	449090593	YP_007423034.1	1279365	Bacillus_thuringiensis_serovar_kurstaki_HD73_uid189188	Bacthu	323	1	323	0	COG0010	Arginase family enzyme	E	Amino acid transport and metabolism
Bt-GS57GL000558	100.00	2e-88	449090592	YP_007423033.1	1279365	Bacillus_thuringiensis_serovar_kurstaki_HD73_uid189188	Bacthu	158	1	158	0	COG1329	RNA polymerase-interacting regulator, CarD/CdnL/TRCF family	K	Transcription
Bt-GS57GL000559	93.33	0.0	30263593	NP_845970.1	198094	Bacillus_anthracis_Ames_uid57909	Bacant	375	1	375	0	COG1902	2,4-dienoyl-CoA reductase or related NADH-dependent reductase, Old Yellow Enzyme (OYE) family	C	Energy production and conversion
Bt-GS57GL000560	99.81	0.0	449090588	YP_007423029.1	1279365	Bacillus_thuringiensis_serovar_kurstaki_HD73_uid189188	Bacthu	524	1	524	2	COG0069	Glutamate synthase domain 2	E	Amino acid transport and metabolism
Bt-GS57GL000561	99.19	1e-64	449090587	YP_007423028.1	1279365	Bacillus_thuringiensis_serovar_kurstaki_HD73_uid189188	Bacthu	124	1	124	0	COG4846	Membrane protein CcdC involved in cytochrome C biogenesis	CO	Energy production and conversion;Posttranslational modification, protein turnover, chaperones
Bt-GS57GL000562	100.00	0.0	449090585	YP_007423026.1	1279365	Bacillus_thuringiensis_serovar_kurstaki_HD73_uid189188	Bacthu	312	145	312	1	COG0346	Catechol 2,3-dioxygenase or other lactoylglutathione lyase family enzyme	Q	Secondary metabolites biosynthesis, transport and catabolism
Bt-GS57GL000563	100.00	2e-115	449090584	YP_007423025.1	1279365	Bacillus_thuringiensis_serovar_kurstaki_HD73_uid189188	Bacthu	202	1	202	0	COG0400	Predicted esterase	R	General function prediction only
Bt-GS57GL000564	99.80	0.0	449090583	YP_007423024.1	1279365	Bacillus_thuringiensis_serovar_kurstaki_HD73_uid189188	Bacthu	510	1	510	1	COG5002	Signal transduction histidine kinase	T	Signal transduction mechanisms
Bt-GS57GL000565	99.19	4e-67	449090582	YP_007423023.1	1279365	Bacillus_thuringiensis_serovar_kurstaki_HD73_uid189188	Bacthu	123	1	123	0	COG0346	Catechol 2,3-dioxygenase or other lactoylglutathione lyase family enzyme	Q	Secondary metabolites biosynthesis, transport and catabolism
Bt-GS57GL000566	100.00	1e-152	449090581	YP_007423022.1	1279365	Bacillus_thuringiensis_serovar_kurstaki_HD73_uid189188	Bacthu	279	1	279	0	COG1284	Uncharacterized membrane-anchored protein YitT, contains DUF161 and DUF2179 domains	S	Function unknown
Bt-GS57GL000567	99.63	2e-158	449090580	YP_007423021.1	1279365	Bacillus_thuringiensis_serovar_kurstaki_HD73_uid189188	Bacthu	267	1	267	2	COG0631	Serine/threonine protein phosphatase PrpC	T	Signal transduction mechanisms
Bt-GS57GL000568	100.00	5e-86	449090579	YP_007423020.1	1279365	Bacillus_thuringiensis_serovar_kurstaki_HD73_uid189188	Bacthu	150	1	150	2	COG3023	N-acetyl-anhydromuramyl-L-alanine amidase AmpD	M	Cell wall/membrane/envelope biogenesis
Bt-GS57GL000569	100.00	2e-39	449090578	YP_007423019.1	1279365	Bacillus_thuringiensis_serovar_kurstaki_HD73_uid189188	Bacthu	82	1	82	0	COG5460	Uncharacterized conserved protein, DUF2164 family	S	Function unknown
Bt-GS57GL000570	100.00	2e-51	449090577	YP_007423018.1	1279365	Bacillus_thuringiensis_serovar_kurstaki_HD73_uid189188	Bacthu	100	1	100	0	COG0831	Urease gamma subunit	E	Amino acid transport and metabolism
Bt-GS57GL000571	100.00	1e-58	449090576	YP_007423017.1	1279365	Bacillus_thuringiensis_serovar_kurstaki_HD73_uid189188	Bacthu	109	1	109	0	COG0832	Urease beta subunit	E	Amino acid transport and metabolism
Bt-GS57GL000572	99.82	0.0	449090575	YP_007423016.1	1279365	Bacillus_thuringiensis_serovar_kurstaki_HD73_uid189188	Bacthu	570	1	570	0	COG0804	Urease alpha subunit	E	Amino acid transport and metabolism
Bt-GS57GL000573	98.04	1e-52	449090574	YP_007423015.1	1279365	Bacillus_thuringiensis_serovar_kurstaki_HD73_uid189188	Bacthu	151	1	151	0	COG2371	Urease accessory protein UreE	O	Posttranslational modification, protein turnover, chaperones
Bt-GS57GL000574	100.00	2e-133	449090573	YP_007423014.1	1279365	Bacillus_thuringiensis_serovar_kurstaki_HD73_uid189188	Bacthu	232	1	232	0	COG0830	Urease accessory protein UreF	O	Posttranslational modification, protein turnover, chaperones
Bt-GS57GL000575	100.00	3e-116	449090572	YP_007423013.1	1279365	Bacillus_thuringiensis_serovar_kurstaki_HD73_uid189188	Bacthu	205	1	205	0	COG0378	Ni2+-binding GTPase involved in regulation of expression and maturation of urease and hydrogenase	O	Posttranslational modification, protein turnover, chaperones
Bt-GS57GL000576	100.00	1e-160	449090571	YP_007423012.1	1279365	Bacillus_thuringiensis_serovar_kurstaki_HD73_uid189188	Bacthu	273	1	273	1	COG0829	Urease accessory protein UreH	O	Posttranslational modification, protein turnover, chaperones
Bt-GS57GL000578	100.00	0.0	449090569	YP_007423010.1	1279365	Bacillus_thuringiensis_serovar_kurstaki_HD73_uid189188	Bacthu	328	1	328	0	COG3376	High-affinity nickel permease	P	Inorganic ion transport and metabolism
Bt-GS57GL000579	100.00	3e-28	449090568	YP_007423009.1	1279365	Bacillus_thuringiensis_serovar_kurstaki_HD73_uid189188	Bacthu	67	1	67	0	COG3237	Uncharacterized conserved protein YjbJ, UPF0337 family	S	Function unknown
Bt-GS57GL000580	100.00	3e-158	449090567	YP_007423008.1	1279365	Bacillus_thuringiensis_serovar_kurstaki_HD73_uid189188	Bacthu	269	1	269	3	COG0456	Ribosomal protein S18 acetylase RimI and related acetyltransferases	J	Translation, ribosomal structure and biogenesis
Bt-GS57GL000583	100.00	1e-69	449090564	YP_007423005.1	1279365	Bacillus_thuringiensis_serovar_kurstaki_HD73_uid189188	Bacthu	126	1	126	2	COG1670	Protein N-acetyltransferase, RimJ/RimL family	JO	Translation, ribosomal structure and biogenesis;Posttranslational modification, protein turnover, chaperones
Bt-GS57GL000584	99.62	5e-147	449090563	YP_007423004.1	1279365	Bacillus_thuringiensis_serovar_kurstaki_HD73_uid189188	Bacthu	262	1	262	1	COG1396	Transcriptional regulator, contains XRE-family HTH domain	K	Transcription
Bt-GS57GL000585	99.81	0.0	449090562	YP_007423003.1	1279365	Bacillus_thuringiensis_serovar_kurstaki_HD73_uid189188	Bacthu	537	1	537	0	COG0318	Acyl-CoA synthetase (AMP-forming)/AMP-acid ligase II	IQ	Lipid transport and metabolism;Secondary metabolites biosynthesis, transport and catabolism
Bt-GS57GL000586	100.00	2e-100	449090561	YP_007423002.1	1279365	Bacillus_thuringiensis_serovar_kurstaki_HD73_uid189188	Bacthu	191	1	191	0	COG1268	Biotin transporter BioY	H	Coenzyme transport and metabolism
Bt-GS57GL000587	99.79	0.0	449090560	YP_007423001.1	1279365	Bacillus_thuringiensis_serovar_kurstaki_HD73_uid189188	Bacthu	487	1	487	0	COG0318	Acyl-CoA synthetase (AMP-forming)/AMP-acid ligase II	IQ	Lipid transport and metabolism;Secondary metabolites biosynthesis, transport and catabolism
Bt-GS57GL000588	100.00	0.0	449090559	YP_007423000.1	1279365	Bacillus_thuringiensis_serovar_kurstaki_HD73_uid189188	Bacthu	363	1	363	0	COG0183	Acetyl-CoA acetyltransferase	I	Lipid transport and metabolism
Bt-GS57GL000590	100.00	2e-88	449090557	YP_007422998.1	1279365	Bacillus_thuringiensis_serovar_kurstaki_HD73_uid189188	Bacthu	158	1	158	0	COG1051	ADP-ribose pyrophosphatase YjhB, NUDIX family	F	Nucleotide transport and metabolism
Bt-GS57GL000592	92.41	1e-165	449090556	YP_007422997.1	1279365	Bacillus_thuringiensis_serovar_kurstaki_HD73_uid189188	Bacthu	400	1	400	2	COG0013	Alanyl-tRNA synthetase	J	Translation, ribosomal structure and biogenesis
Bt-GS57GL000594	100.00	0.0	449090554	YP_007422995.1	1279365	Bacillus_thuringiensis_serovar_kurstaki_HD73_uid189188	Bacthu	412	1	412	0	COG2814	Predicted arabinose efflux permease, MFS family	G	Carbohydrate transport and metabolism
Bt-GS57GL000595	100.00	3e-69	449090553	YP_007422994.1	1279365	Bacillus_thuringiensis_serovar_kurstaki_HD73_uid189188	Bacthu	126	1	126	0	COG0071	Molecular chaperone IbpA, HSP20 family	O	Posttranslational modification, protein turnover, chaperones
Bt-GS57GL000598	100.00	8e-143	449090550	YP_007422991.1	1279365	Bacillus_thuringiensis_serovar_kurstaki_HD73_uid189188	Bacthu	244	1	244	0	COG0726	Peptidoglycan/xylan/chitin deacetylase, PgdA/CDA1 family	GM	Carbohydrate transport and metabolism;Cell wall/membrane/envelope biogenesis
Bt-GS57GL000600	100.00	0.0	449090548	YP_007422989.1	1279365	Bacillus_thuringiensis_serovar_kurstaki_HD73_uid189188	Bacthu	907	1	907	0	COG1048	Aconitase A	C	Energy production and conversion
Bt-GS57GL000601	57.38	6e-73	430749756	YP_007212664.1	717605	Thermobacillus_composti_KWC4_uid74021	Thecom	454	1	454	1	COG3039	Transposase and inactivated derivatives, IS5 family	X	Mobilome: prophages, transposons
Bt-GS57GL000602	48.44	3e-50	209966185	YP_002299100.1	414684	Rhodospirillum_centenum_SW_uid58805	Rhocen	465	1	465	1	COG3039	Transposase and inactivated derivatives, IS5 family	X	Mobilome: prophages, transposons
Bt-GS57GL000604	100.00	0.0	449090547	YP_007422988.1	1279365	Bacillus_thuringiensis_serovar_kurstaki_HD73_uid189188	Bacthu	552	1	552	0	COG1132	ABC-type multidrug transport system, ATPase and permease component	V	Defense mechanisms
Bt-GS57GL000606	100.00	4e-108	449090545	YP_007422986.1	1279365	Bacillus_thuringiensis_serovar_kurstaki_HD73_uid189188	Bacthu	191	1	191	1	COG0526	Thiol-disulfide isomerase or thioredoxin	O	Posttranslational modification, protein turnover, chaperones
Bt-GS57GL000607	99.68	0.0	449090544	YP_007422985.1	1279365	Bacillus_thuringiensis_serovar_kurstaki_HD73_uid189188	Bacthu	315	1	315	2	COG2176	DNA polymerase III, alpha subunit (gram-positive type)	L	Replication, recombination and repair
Bt-GS57GL000611	100.00	0.0	449090540	YP_007422981.1	1279365	Bacillus_thuringiensis_serovar_kurstaki_HD73_uid189188	Bacthu	430	131	430	1	COG3858	Spore germination protein YaaH	D	Cell cycle control, cell division, chromosome partitioning
Bt-GS57GL000612	99.73	0.0	449090539	YP_007422980.1	1279365	Bacillus_thuringiensis_serovar_kurstaki_HD73_uid189188	Bacthu	372	1	372	1	COG0675	Transposase	X	Mobilome: prophages, transposons
Bt-GS57GL000613	100.00	4e-77	449090538	YP_007422979.1	1279365	Bacillus_thuringiensis_serovar_kurstaki_HD73_uid189188	Bacthu	139	1	139	0	COG0824	Acyl-CoA thioesterase FadM	I	Lipid transport and metabolism
Bt-GS57GL000614	100.00	3e-51	449090537	YP_007422978.1	1279365	Bacillus_thuringiensis_serovar_kurstaki_HD73_uid189188	Bacthu	96	1	96	0	COG4841	Uncharacterized protein YneR	S	Function unknown
Bt-GS57GL000615	100.00	3e-108	449090536	YP_007422977.1	1279365	Bacillus_thuringiensis_serovar_kurstaki_HD73_uid189188	Bacthu	198	1	198	0	COG0344	Phospholipid biosynthesis protein PlsY, probable glycerol-3-phosphate acyltransferase	I	Lipid transport and metabolism
Bt-GS57GL000616	100.00	0.0	449090535	YP_007422976.1	1279365	Bacillus_thuringiensis_serovar_kurstaki_HD73_uid189188	Bacthu	619	1	619	0	COG1328	Anaerobic ribonucleoside-triphosphate reductase	F	Nucleotide transport and metabolism
Bt-GS57GL000617	100.00	4e-85	449090534	YP_007422975.1	1279365	Bacillus_thuringiensis_serovar_kurstaki_HD73_uid189188	Bacthu	150	1	150	0	COG0602	Organic radical activating enzyme	R	General function prediction only
Bt-GS57GL000618	100.00	2e-126	449090533	YP_007422974.1	1279365	Bacillus_thuringiensis_serovar_kurstaki_HD73_uid189188	Bacthu	225	1	225	0	COG0745	DNA-binding response regulator, OmpR family, contains REC and winged-helix (wHTH) domain	TK	Signal transduction mechanisms;Transcription
Bt-GS57GL000619	100.00	0.0	449090532	YP_007422973.1	1279365	Bacillus_thuringiensis_serovar_kurstaki_HD73_uid189188	Bacthu	413	1	413	0	COG0265	Periplasmic serine protease, S1-C subfamily, contain C-terminal PDZ domain	O	Posttranslational modification, protein turnover, chaperones
Bt-GS57GL000620	100.00	6e-75	449090531	YP_007422972.1	1279365	Bacillus_thuringiensis_serovar_kurstaki_HD73_uid189188	Bacthu	137	1	137	0	COG1832	Predicted CoA-binding protein	R	General function prediction only
Bt-GS57GL000621	100.00	0.0	449090530	YP_007422971.1	1279365	Bacillus_thuringiensis_serovar_kurstaki_HD73_uid189188	Bacthu	654	1	654	0	COG0187	DNA gyrase/topoisomerase IV, subunit B	L	Replication, recombination and repair
Bt-GS57GL000622	100.00	0.0	449090529	YP_007422970.1	1279365	Bacillus_thuringiensis_serovar_kurstaki_HD73_uid189188	Bacthu	807	1	807	0	COG0188	DNA gyrase/topoisomerase IV, subunit A	L	Replication, recombination and repair
Bt-GS57GL000623	100.00	1e-91	449090528	YP_007422969.1	1279365	Bacillus_thuringiensis_serovar_kurstaki_HD73_uid189188	Bacthu	343	1	343	1	COG0673	Predicted dehydrogenase	R	General function prediction only
Bt-GS57GL000624	100.00	9e-100	449090528	YP_007422969.1	1279365	Bacillus_thuringiensis_serovar_kurstaki_HD73_uid189188	Bacthu	343	1	343	1	COG0673	Predicted dehydrogenase	R	General function prediction only
Bt-GS57GL000625	99.32	1e-80	449090527	YP_007422968.1	1279365	Bacillus_thuringiensis_serovar_kurstaki_HD73_uid189188	Bacthu	147	1	147	0	COG2764	Uncharacterized conserved protein PhnB, glyoxalase superfamily	R	General function prediction only
Bt-GS57GL000626	100.00	5e-180	449090526	YP_007422967.1	1279365	Bacillus_thuringiensis_serovar_kurstaki_HD73_uid189188	Bacthu	314	1	314	1	COG2378	Predicted DNA-binding transcriptional regulator YafY, contains an HTH and WYL domains	K	Transcription
Bt-GS57GL000627	98.98	7e-110	449090525	YP_007422966.1	1279365	Bacillus_thuringiensis_serovar_kurstaki_HD73_uid189188	Bacthu	197	1	197	1	COG1309	DNA-binding transcriptional regulator, AcrR family	K	Transcription
Bt-GS57GL000628	100.00	1e-174	449090524	YP_007422965.1	1279365	Bacillus_thuringiensis_serovar_kurstaki_HD73_uid189188	Bacthu	297	1	297	1	COG1131	ABC-type multidrug transport system, ATPase component	V	Defense mechanisms
Bt-GS57GL000630	100.00	1e-98	449090522	YP_007422963.1	1279365	Bacillus_thuringiensis_serovar_kurstaki_HD73_uid189188	Bacthu	177	1	177	0	COG1595	DNA-directed RNA polymerase specialized sigma subunit, sigma24 family	K	Transcription
Bt-GS57GL000632	100.00	0.0	449090520	YP_007422961.1	1279365	Bacillus_thuringiensis_serovar_kurstaki_HD73_uid189188	Bacthu	345	1	345	0	COG1316	Anionic cell wall polymer biosynthesis enzyme, LytR-Cps2A-Psr (LCP) family	M	Cell wall/membrane/envelope biogenesis
Bt-GS57GL000633	100.00	0.0	449090519	YP_007422960.1	1279365	Bacillus_thuringiensis_serovar_kurstaki_HD73_uid189188	Bacthu	565	1	565	0	COG4166	ABC-type oligopeptide transport system, periplasmic component	E	Amino acid transport and metabolism
Bt-GS57GL000634	99.82	0.0	449090518	YP_007422959.1	1279365	Bacillus_thuringiensis_serovar_kurstaki_HD73_uid189188	Bacthu	571	1	571	0	COG4166	ABC-type oligopeptide transport system, periplasmic component	E	Amino acid transport and metabolism
Bt-GS57GL000635	100.00	0.0	449090517	YP_007422958.1	1279365	Bacillus_thuringiensis_serovar_kurstaki_HD73_uid189188	Bacthu	564	1	564	0	COG4166	ABC-type oligopeptide transport system, periplasmic component	E	Amino acid transport and metabolism
Bt-GS57GL000636	100.00	4e-139	449090516	YP_007422957.1	1279365	Bacillus_thuringiensis_serovar_kurstaki_HD73_uid189188	Bacthu	239	1	239	3	COG2226	Ubiquinone/menaquinone biosynthesis C-methylase UbiE	H	Coenzyme transport and metabolism
Bt-GS57GL000639	100.00	4e-61	449090512	YP_007422953.1	1279365	Bacillus_thuringiensis_serovar_kurstaki_HD73_uid189188	Bacthu	112	1	112	0	COG0346	Catechol 2,3-dioxygenase or other lactoylglutathione lyase family enzyme	Q	Secondary metabolites biosynthesis, transport and catabolism
Bt-GS57GL000640	99.85	0.0	449090511	YP_007422952.1	1279365	Bacillus_thuringiensis_serovar_kurstaki_HD73_uid189188	Bacthu	698	1	698	1	COG2304	Secreted protein containing bacterial Ig-like domain and vWFA domain	R	General function prediction only
Bt-GS57GL000643	100.00	0.0	449090508	YP_007422949.1	1279365	Bacillus_thuringiensis_serovar_kurstaki_HD73_uid189188	Bacthu	460	1	460	0	COG0531	Amino acid transporter	E	Amino acid transport and metabolism
Bt-GS57GL000645	90.73	1e-155	30263525	NP_845902.1	198094	Bacillus_anthracis_Ames_uid57909	Bacant	365	1	365	0	COG0531	Amino acid transporter	E	Amino acid transport and metabolism
Bt-GS57GL000649	100.00	0.0	449090503	YP_007422944.1	1279365	Bacillus_thuringiensis_serovar_kurstaki_HD73_uid189188	Bacthu	979	1	979	0	COG3383	Predicted molibdopterin-dependent oxidoreductase YjgC	R	General function prediction only
Bt-GS57GL000650	100.00	2e-84	449090502	YP_007422943.1	1279365	Bacillus_thuringiensis_serovar_kurstaki_HD73_uid189188	Bacthu	160	1	160	0	COG2427	Uncharacterized conserved protein YjgD, DUF1641 family	S	Function unknown
Bt-GS57GL000651	100.00	1e-54	449090501	YP_007422942.1	1279365	Bacillus_thuringiensis_serovar_kurstaki_HD73_uid189188	Bacthu	114	1	114	0	COG5609	Uncharacterized protein YbcI	S	Function unknown
Bt-GS57GL000652	100.00	2e-156	449090500	YP_007422941.1	1279365	Bacillus_thuringiensis_serovar_kurstaki_HD73_uid189188	Bacthu	265	1	265	0	COG1526	Formate dehydrogenase assembly factor FdhD	C	Energy production and conversion
Bt-GS57GL000653	100.00	0.0	449090499	YP_007422940.1	1279365	Bacillus_thuringiensis_serovar_kurstaki_HD73_uid189188	Bacthu	338	1	338	0	COG2896	Molybdenum cofactor biosynthesis enzyme MoaA	H	Coenzyme transport and metabolism
Bt-GS57GL000654	100.00	9e-148	449090498	YP_007422939.1	1279365	Bacillus_thuringiensis_serovar_kurstaki_HD73_uid189188	Bacthu	273	1	273	0	COG2116	Formate/nitrite transporter FocA, FNT family	P	Inorganic ion transport and metabolism
Bt-GS57GL000655	99.70	0.0	449090497	YP_007422938.1	1279365	Bacillus_thuringiensis_serovar_kurstaki_HD73_uid189188	Bacthu	338	1	338	1	COG0476	Molybdopterin or thiamine biosynthesis adenylyltransferase	H	Coenzyme transport and metabolism
Bt-GS57GL000656	99.41	0.0	449090496	YP_007422937.1	1279365	Bacillus_thuringiensis_serovar_kurstaki_HD73_uid189188	Bacthu	435	1	435	0	COG0303	Molybdopterin biosynthesis enzyme	H	Coenzyme transport and metabolism
Bt-GS57GL000658	100.00	1e-84	449090495	YP_007422936.1	1279365	Bacillus_thuringiensis_serovar_kurstaki_HD73_uid189188	Bacthu	154	1	154	0	COG0314	Molybdopterin synthase catalytic subunit	H	Coenzyme transport and metabolism
Bt-GS57GL000659	100.00	8e-38	449090494	YP_007422935.1	1279365	Bacillus_thuringiensis_serovar_kurstaki_HD73_uid189188	Bacthu	78	1	78	0	COG1977	Molybdopterin converting factor, small subunit	H	Coenzyme transport and metabolism
Bt-GS57GL000660	100.00	0.0	449090493	YP_007422934.1	1279365	Bacillus_thuringiensis_serovar_kurstaki_HD73_uid189188	Bacthu	349	91	349	1	COG0489	Chromosome partitioning ATPase, Mrp family, contains Fe-S cluster	D	Cell cycle control, cell division, chromosome partitioning
Bt-GS57GL000663	100.00	2e-40	449090490	YP_007422931.1	1279365	Bacillus_thuringiensis_serovar_kurstaki_HD73_uid189188	Bacthu	82	1	82	0	COG3326	Uncharacterized membrane protein YsdA, DUF1294 family	S	Function unknown
Bt-GS57GL000664	100.00	7e-177	449090489	YP_007422930.1	1279365	Bacillus_thuringiensis_serovar_kurstaki_HD73_uid189188	Bacthu	313	1	313	0	COG2962	Uncharacterized membrane protein RarD, contains two EamA domains	S	Function unknown
Bt-GS57GL000665	100.00	3e-76	449090488	YP_007422929.1	1279365	Bacillus_thuringiensis_serovar_kurstaki_HD73_uid189188	Bacthu	141	1	141	0	COG1963	Acid phosphatase family membrane protein YuiD	R	General function prediction only
Bt-GS57GL000666	100.00	0.0	449090487	YP_007422928.1	1279365	Bacillus_thuringiensis_serovar_kurstaki_HD73_uid189188	Bacthu	617	1	617	0	COG1657	Squalene cyclase	I	Lipid transport and metabolism
Bt-GS57GL000668	100.00	3e-142	449090485	YP_007422926.1	1279365	Bacillus_thuringiensis_serovar_kurstaki_HD73_uid189188	Bacthu	246	1	246	0	COG1028	NAD(P)-dependent dehydrogenase, short-chain alcohol dehydrogenase family	IQR	Lipid transport and metabolism;Secondary metabolites biosynthesis, transport and catabolism;General function prediction only
Bt-GS57GL000669	100.00	0.0	449090484	YP_007422925.1	1279365	Bacillus_thuringiensis_serovar_kurstaki_HD73_uid189188	Bacthu	494	1	494	0	COG1012	Acyl-CoA reductase or other NAD-dependent aldehyde dehydrogenase	C	Energy production and conversion
Bt-GS57GL000671	100.00	2e-47	449090483	YP_007422924.1	1279365	Bacillus_thuringiensis_serovar_kurstaki_HD73_uid189188	Bacthu	92	1	92	0	COG3924	Uncharacterized membrane protein YhdT	S	Function unknown
Bt-GS57GL000672	100.00	0.0	449090482	YP_007422923.1	1279365	Bacillus_thuringiensis_serovar_kurstaki_HD73_uid189188	Bacthu	477	1	477	0	COG4145	Na+/panthothenate symporter	H	Coenzyme transport and metabolism
Bt-GS57GL000673	100.00	0.0	449090481	YP_007422922.1	1279365	Bacillus_thuringiensis_serovar_kurstaki_HD73_uid189188	Bacthu	313	1	313	0	COG1957	Inosine-uridine nucleoside N-ribohydrolase	F	Nucleotide transport and metabolism
Bt-GS57GL000674	99.72	0.0	449090480	YP_007422921.1	1279365	Bacillus_thuringiensis_serovar_kurstaki_HD73_uid189188	Bacthu	369	1	369	3	COG2367	Beta-lactamase class A	V	Defense mechanisms
Bt-GS57GL000675	100.00	0.0	449090479	YP_007422920.1	1279365	Bacillus_thuringiensis_serovar_kurstaki_HD73_uid189188	Bacthu	502	1	502	0	COG0165	Argininosuccinate lyase	E	Amino acid transport and metabolism
Bt-GS57GL000676	100.00	2e-159	449090478	YP_007422919.1	1279365	Bacillus_thuringiensis_serovar_kurstaki_HD73_uid189188	Bacthu	277	1	277	1	COG3393	Predicted acetyltransferase, GNAT family	R	General function prediction only
Bt-GS57GL000677	100.00	3e-145	449090477	YP_007422918.1	1279365	Bacillus_thuringiensis_serovar_kurstaki_HD73_uid189188	Bacthu	249	1	249	0	COG1028	NAD(P)-dependent dehydrogenase, short-chain alcohol dehydrogenase family	IQR	Lipid transport and metabolism;Secondary metabolites biosynthesis, transport and catabolism;General function prediction only
Bt-GS57GL000678	100.00	0.0	449090476	YP_007422917.1	1279365	Bacillus_thuringiensis_serovar_kurstaki_HD73_uid189188	Bacthu	2490	1	2490	1	COG1361	Uncharacterized conserved protein	S	Function unknown
Bt-GS57GL000680	100.00	1e-104	449090475	YP_007422916.1	1279365	Bacillus_thuringiensis_serovar_kurstaki_HD73_uid189188	Bacthu	185	1	185	0	COG0110	Acetyltransferase (isoleucine patch superfamily)	R	General function prediction only
Bt-GS57GL000681	100.00	1e-56	449090474	YP_007422915.1	1279365	Bacillus_thuringiensis_serovar_kurstaki_HD73_uid189188	Bacthu	113	1	113	0	COG4043	ASC-1 homology (ASCH) domain, predicted RNA-binding domain	R	General function prediction only
Bt-GS57GL000682	100.00	4e-68	449090473	YP_007422914.1	1279365	Bacillus_thuringiensis_serovar_kurstaki_HD73_uid189188	Bacthu	131	1	131	0	COG1051	ADP-ribose pyrophosphatase YjhB, NUDIX family	F	Nucleotide transport and metabolism
Bt-GS57GL000683	100.00	4e-113	449090472	YP_007422913.1	1279365	Bacillus_thuringiensis_serovar_kurstaki_HD73_uid189188	Bacthu	206	1	206	0	COG1584	Succinate-acetate transporter protein	C	Energy production and conversion
Bt-GS57GL000684	100.00	0.0	449090471	YP_007422912.1	1279365	Bacillus_thuringiensis_serovar_kurstaki_HD73_uid189188	Bacthu	366	1	366	1	COG4632	Exopolysaccharide biosynthesis protein related to N-acetylglucosamine-1-phosphodiester alpha-N-acety...	G	Carbohydrate transport and metabolism
Bt-GS57GL000685	99.32	1e-77	449090470	YP_007422911.1	1279365	Bacillus_thuringiensis_serovar_kurstaki_HD73_uid189188	Bacthu	147	1	147	0	COG0716	Flavodoxin	C	Energy production and conversion
Bt-GS57GL000687	100.00	1e-29	449090468	YP_007422909.1	1279365	Bacillus_thuringiensis_serovar_kurstaki_HD73_uid189188	Bacthu	66	1	66	0	COG1278	Cold shock protein, CspA family	K	Transcription
Bt-GS57GL000688	99.63	9e-158	449090467	YP_007422908.1	1279365	Bacillus_thuringiensis_serovar_kurstaki_HD73_uid189188	Bacthu	281	1	281	3	COG2176	DNA polymerase III, alpha subunit (gram-positive type)	L	Replication, recombination and repair
Bt-GS57GL000693	99.67	4e-174	449090462	YP_007422903.1	1279365	Bacillus_thuringiensis_serovar_kurstaki_HD73_uid189188	Bacthu	303	1	303	1	COG2720	Vancomycin resistance protein YoaR (function unknown), contains peptidoglycan-binding and VanW domains	V	Defense mechanisms
Bt-GS57GL000694	100.00	3e-176	449090461	YP_007422902.1	1279365	Bacillus_thuringiensis_serovar_kurstaki_HD73_uid189188	Bacthu	302	1	302	0	COG2514	Catechol-2,3-dioxygenase	Q	Secondary metabolites biosynthesis, transport and catabolism
Bt-GS57GL000695	100.00	2e-97	449090460	YP_007422901.1	1279365	Bacillus_thuringiensis_serovar_kurstaki_HD73_uid189188	Bacthu	172	1	172	0	COG3981	Predicted acetyltransferase	R	General function prediction only
Bt-GS57GL000696	100.00	8e-124	449090459	YP_007422900.1	1279365	Bacillus_thuringiensis_serovar_kurstaki_HD73_uid189188	Bacthu	225	1	225	1	COG1285	Uncharacterized membrane protein YhiD, involved in acid resistance	S	Function unknown
Bt-GS57GL000697	100.00	0.0	449090458	YP_007422899.1	1279365	Bacillus_thuringiensis_serovar_kurstaki_HD73_uid189188	Bacthu	971	1	971	3	COG3291	PKD repeat	S	Function unknown
Bt-GS57GL000698	100.00	0.0	449090457	YP_007422898.1	1279365	Bacillus_thuringiensis_serovar_kurstaki_HD73_uid189188	Bacthu	417	1	417	3	COG2205	K+-sensing histidine kinase KdpD	T	Signal transduction mechanisms
Bt-GS57GL000701	54.61	1e-117	30265060	NP_847437.1	198094	Bacillus_anthracis_Ames_uid57909	Bacant	627	1	627	3	COG4932	Uncharacterized surface anchored protein	S	Function unknown
Bt-GS57GL000702	99.84	0.0	449090454	YP_007422895.1	1279365	Bacillus_thuringiensis_serovar_kurstaki_HD73_uid189188	Bacthu	1055	1	1055	1	COG4932	Uncharacterized surface anchored protein	S	Function unknown
Bt-GS57GL000703	97.53	0.0	449090453	YP_007422894.1	1279365	Bacillus_thuringiensis_serovar_kurstaki_HD73_uid189188	Bacthu	492	1	492	0	COG0488	ATPase components of ABC transporters with duplicated ATPase domains	R	General function prediction only
Bt-GS57GL000704	91.85	0.0	30262524	NP_844901.1	198094	Bacillus_anthracis_Ames_uid57909	Bacant	912	476	912	1	COG5001	Predicted signal transduction protein containing a membrane domain, an EAL and a GGDEF domain	T	Signal transduction mechanisms
Bt-GS57GL000706	100.00	0.0	449090448	YP_007422889.1	1279365	Bacillus_thuringiensis_serovar_kurstaki_HD73_uid189188	Bacthu	422	1	422	0	COG2730	Aryl-phospho-beta-D-glucosidase BglC, GH1 family	G	Carbohydrate transport and metabolism
Bt-GS57GL000708	100.00	0.0	449090446	YP_007422887.1	1279365	Bacillus_thuringiensis_serovar_kurstaki_HD73_uid189188	Bacthu	746	1	746	3	COG3979	Chitodextrinase	G	Carbohydrate transport and metabolism
Bt-GS57GL000709	49.10	2e-129	148380060	YP_001254601.1	413999	Clostridium_botulinum_A_ATCC_3502_uid61579	Clobut	556	1	556	1	COG3979	Chitodextrinase	G	Carbohydrate transport and metabolism
Bt-GS57GL000710	100.00	0.0	449090444	YP_007422885.1	1279365	Bacillus_thuringiensis_serovar_kurstaki_HD73_uid189188	Bacthu	773	1	773	1	COG1404	Serine protease, subtilisin family	O	Posttranslational modification, protein turnover, chaperones
Bt-GS57GL000716	100.00	0.0	449090438	YP_007422879.1	1279365	Bacillus_thuringiensis_serovar_kurstaki_HD73_uid189188	Bacthu	660	1	660	1	COG0840	Methyl-accepting chemotaxis protein	NT	Cell motility;Signal transduction mechanisms
Bt-GS57GL000718	92.99	0.0	30263200	NP_845577.1	198094	Bacillus_anthracis_Ames_uid57909	Bacant	371	1	371	1	COG0457	Tetratricopeptide (TPR) repeat	R	General function prediction only
Bt-GS57GL000719	100.00	2e-144	449090435	YP_007422876.1	1279365	Bacillus_thuringiensis_serovar_kurstaki_HD73_uid189188	Bacthu	362	1	362	0	COG0451	Nucleoside-diphosphate-sugar epimerase	M	Cell wall/membrane/envelope biogenesis
Bt-GS57GL000721	99.69	0.0	449090434	YP_007422875.1	1279365	Bacillus_thuringiensis_serovar_kurstaki_HD73_uid189188	Bacthu	319	1	319	0	COG0451	Nucleoside-diphosphate-sugar epimerase	M	Cell wall/membrane/envelope biogenesis
Bt-GS57GL000723	97.40	1e-104	449090432	YP_007422873.1	1279365	Bacillus_thuringiensis_serovar_kurstaki_HD73_uid189188	Bacthu	249	1	249	0	COG1208	NDP-sugar pyrophosphorylase, includes eIF-2Bgamma, eIF-2Bepsilon, and LPS biosynthesis proteins	JM	Translation, ribosomal structure and biogenesis;Cell wall/membrane/envelope biogenesis
Bt-GS57GL000732	100.00	5e-117	449090421	YP_007422862.1	1279365	Bacillus_thuringiensis_serovar_kurstaki_HD73_uid189188	Bacthu	347	1	347	1	COG3177	Fic family protein	K	Transcription
Bt-GS57GL000733	71.29	4e-36	169828679	YP_001698837.1	444177	Lysinibacillus_sphaericus_C3_41_uid58945	Lyssph	220	1	220	0	COG3397	Predicted carbohydrate-binding protein, contains CBM5 and CBM33 domains	R	General function prediction only
Bt-GS57GL000734	98.76	9e-178	449090418	YP_007422859.1	1279365	Bacillus_thuringiensis_serovar_kurstaki_HD73_uid189188	Bacthu	458	1	291	1	COG3397	Predicted carbohydrate-binding protein, contains CBM5 and CBM33 domains	R	General function prediction only
Bt-GS57GL000739	99.75	0.0	449090415	YP_007422856.1	1279365	Bacillus_thuringiensis_serovar_kurstaki_HD73_uid189188	Bacthu	399	1	399	0	COG0446	NADPH-dependent 2,4-dienoyl-CoA reductase, sulfur reductase, or a related oxidoreductase	I	Lipid transport and metabolism
Bt-GS57GL000742	98.36	3e-62	449090411	YP_007422852.1	1279365	Bacillus_thuringiensis_serovar_kurstaki_HD73_uid189188	Bacthu	163	1	163	0	COG1183	Phosphatidylserine synthase	I	Lipid transport and metabolism
Bt-GS57GL000744	100.00	4e-91	449090409	YP_007422850.1	1279365	Bacillus_thuringiensis_serovar_kurstaki_HD73_uid189188	Bacthu	167	1	167	0	COG1670	Protein N-acetyltransferase, RimJ/RimL family	JO	Translation, ribosomal structure and biogenesis;Posttranslational modification, protein turnover, chaperones
Bt-GS57GL000746	100.00	0.0	449090407	YP_007422848.1	1279365	Bacillus_thuringiensis_serovar_kurstaki_HD73_uid189188	Bacthu	463	1	463	0	COG0277	FAD/FMN-containing dehydrogenase	C	Energy production and conversion
Bt-GS57GL000747	100.00	5e-177	449090406	YP_007422847.1	1279365	Bacillus_thuringiensis_serovar_kurstaki_HD73_uid189188	Bacthu	322	1	322	0	COG0385	Predicted Na+-dependent transporter	R	General function prediction only
Bt-GS57GL000748	100.00	0.0	449090405	YP_007422846.1	1279365	Bacillus_thuringiensis_serovar_kurstaki_HD73_uid189188	Bacthu	364	1	364	1	COG0457	Tetratricopeptide (TPR) repeat	R	General function prediction only
Bt-GS57GL000750	100.00	0.0	449090403	YP_007422844.1	1279365	Bacillus_thuringiensis_serovar_kurstaki_HD73_uid189188	Bacthu	488	1	488	0	COG0397	Uncharacterized conserved protein YdiU, UPF0061 family	S	Function unknown
Bt-GS57GL000751	100.00	0.0	449090402	YP_007422843.1	1279365	Bacillus_thuringiensis_serovar_kurstaki_HD73_uid189188	Bacthu	332	1	332	0	COG0604	NADPH:quinone reductase or related Zn-dependent oxidoreductase	CR	Energy production and conversion;General function prediction only
Bt-GS57GL000752	100.00	5e-60	449090401	YP_007422842.1	1279365	Bacillus_thuringiensis_serovar_kurstaki_HD73_uid189188	Bacthu	114	1	114	1	COG0640	DNA-binding transcriptional regulator, ArsR family	K	Transcription
Bt-GS57GL000754	100.00	0.0	449090399	YP_007422840.1	1279365	Bacillus_thuringiensis_serovar_kurstaki_HD73_uid189188	Bacthu	539	1	539	1	COG0654	2-polyprenyl-6-methoxyphenol hydroxylase and related FAD-dependent oxidoreductases	HC	Coenzyme transport and metabolism;Energy production and conversion
Bt-GS57GL000755	99.68	0.0	449090398	YP_007422839.1	1279365	Bacillus_thuringiensis_serovar_kurstaki_HD73_uid189188	Bacthu	314	1	314	1	COG0584	Glycerophosphoryl diester phosphodiesterase	I	Lipid transport and metabolism
Bt-GS57GL000756	100.00	6e-176	449089820	YP_007422261.1	1279365	Bacillus_thuringiensis_serovar_kurstaki_HD73_uid189188	Bacthu	296	1	296	0	COG2801	Transposase InsO and inactivated derivatives	X	Mobilome: prophages, transposons
Bt-GS57GL000757	40.16	2e-15	408355859	YP_006844390.1	698758	Amphibacillus_xylanus_NBRC_15112_uid176453	Ampxyl	156	1	156	0	COG2963	Transposase and inactivated derivatives	X	Mobilome: prophages, transposons
Bt-GS57GL000759	99.65	3e-166	449090396	YP_007422837.1	1279365	Bacillus_thuringiensis_serovar_kurstaki_HD73_uid189188	Bacthu	283	1	283	1	COG0583	DNA-binding transcriptional regulator, LysR family	K	Transcription
Bt-GS57GL000760	100.00	0.0	449090395	YP_007422836.1	1279365	Bacillus_thuringiensis_serovar_kurstaki_HD73_uid189188	Bacthu	409	1	409	0	COG2271	Sugar phosphate permease	G	Carbohydrate transport and metabolism
Bt-GS57GL000762	100.00	0.0	449090393	YP_007422834.1	1279365	Bacillus_thuringiensis_serovar_kurstaki_HD73_uid189188	Bacthu	375	1	375	1	COG1680	CubicO group peptidase, beta-lactamase class C family	V	Defense mechanisms
Bt-GS57GL000763	100.00	0.0	449090392	YP_007422833.1	1279365	Bacillus_thuringiensis_serovar_kurstaki_HD73_uid189188	Bacthu	385	1	385	0	COG2957	Agmatine/peptidylarginine deiminase	E	Amino acid transport and metabolism
Bt-GS57GL000764	100.00	0.0	449090391	YP_007422832.1	1279365	Bacillus_thuringiensis_serovar_kurstaki_HD73_uid189188	Bacthu	325	1	325	0	COG2957	Agmatine/peptidylarginine deiminase	E	Amino acid transport and metabolism
Bt-GS57GL000765	100.00	9e-151	449090390	YP_007422831.1	1279365	Bacillus_thuringiensis_serovar_kurstaki_HD73_uid189188	Bacthu	273	1	111	1	COG0789	DNA-binding transcriptional regulator, MerR family	K	Transcription
Bt-GS57GL000766	100.00	0.0	449090389	YP_007422830.1	1279365	Bacillus_thuringiensis_serovar_kurstaki_HD73_uid189188	Bacthu	348	1	348	0	COG2957	Agmatine/peptidylarginine deiminase	E	Amino acid transport and metabolism
Bt-GS57GL000767	100.00	0.0	449090388	YP_007422829.1	1279365	Bacillus_thuringiensis_serovar_kurstaki_HD73_uid189188	Bacthu	595	1	595	0	COG1164	Oligoendopeptidase F	E	Amino acid transport and metabolism
Bt-GS57GL000768	100.00	9e-154	449090387	YP_007422828.1	1279365	Bacillus_thuringiensis_serovar_kurstaki_HD73_uid189188	Bacthu	263	1	263	0	COG2162	Arylamine N-acetyltransferase	Q	Secondary metabolites biosynthesis, transport and catabolism
Bt-GS57GL000769	100.00	0.0	449090386	YP_007422827.1	1279365	Bacillus_thuringiensis_serovar_kurstaki_HD73_uid189188	Bacthu	513	1	513	1	COG0366	Glycosidase	G	Carbohydrate transport and metabolism
Bt-GS57GL000770	100.00	0.0	449090385	YP_007422826.1	1279365	Bacillus_thuringiensis_serovar_kurstaki_HD73_uid189188	Bacthu	633	1	633	2	COG1193	dsDNA-specific endonuclease/ATPase MutS2	L	Replication, recombination and repair
Bt-GS57GL000771	100.00	2e-96	449090384	YP_007422825.1	1279365	Bacillus_thuringiensis_serovar_kurstaki_HD73_uid189188	Bacthu	174	1	174	0	COG3153	Predicted N-acetyltransferase YhbS	R	General function prediction only
Bt-GS57GL000772	100.00	9e-134	449090383	YP_007422824.1	1279365	Bacillus_thuringiensis_serovar_kurstaki_HD73_uid189188	Bacthu	236	1	236	0	COG0406	Broad specificity phosphatase PhoE	G	Carbohydrate transport and metabolism
Bt-GS57GL000773	100.00	1e-125	449090382	YP_007422823.1	1279365	Bacillus_thuringiensis_serovar_kurstaki_HD73_uid189188	Bacthu	220	1	220	0	COG2890	Methylase of polypeptide chain release factors	J	Translation, ribosomal structure and biogenesis
Bt-GS57GL000774	100.00	0.0	449090381	YP_007422822.1	1279365	Bacillus_thuringiensis_serovar_kurstaki_HD73_uid189188	Bacthu	321	1	321	0	COG0604	NADPH:quinone reductase or related Zn-dependent oxidoreductase	CR	Energy production and conversion;General function prediction only
Bt-GS57GL000775	100.00	5e-171	449090380	YP_007422821.1	1279365	Bacillus_thuringiensis_serovar_kurstaki_HD73_uid189188	Bacthu	297	1	297	1	COG0583	DNA-binding transcriptional regulator, LysR family	K	Transcription
Bt-GS57GL000779	100.00	2e-99	449090376	YP_007422817.1	1279365	Bacillus_thuringiensis_serovar_kurstaki_HD73_uid189188	Bacthu	178	1	178	0	COG1670	Protein N-acetyltransferase, RimJ/RimL family	JO	Translation, ribosomal structure and biogenesis;Posttranslational modification, protein turnover, chaperones
Bt-GS57GL000780	99.29	2e-79	449090374	YP_007422815.1	1279365	Bacillus_thuringiensis_serovar_kurstaki_HD73_uid189188	Bacthu	162	1	162	0	COG2318	Uncharacterized damage-inducible protein DinB (forms a four-helix bundle)	S	Function unknown
Bt-GS57GL000781	100.00	3e-84	449090373	YP_007422814.1	1279365	Bacillus_thuringiensis_serovar_kurstaki_HD73_uid189188	Bacthu	151	1	151	2	COG2318	Uncharacterized damage-inducible protein DinB (forms a four-helix bundle)	S	Function unknown
Bt-GS57GL000782	40.16	2e-15	408355859	YP_006844390.1	698758	Amphibacillus_xylanus_NBRC_15112_uid176453	Ampxyl	156	1	156	0	COG2963	Transposase and inactivated derivatives	X	Mobilome: prophages, transposons
Bt-GS57GL000783	100.00	6e-176	449089820	YP_007422261.1	1279365	Bacillus_thuringiensis_serovar_kurstaki_HD73_uid189188	Bacthu	296	1	296	0	COG2801	Transposase InsO and inactivated derivatives	X	Mobilome: prophages, transposons
Bt-GS57GL000785	100.00	3e-144	449090371	YP_007422812.1	1279365	Bacillus_thuringiensis_serovar_kurstaki_HD73_uid189188	Bacthu	254	1	254	0	COG3739	Uncharacterized membrane protein YoaT, DUF817 family	S	Function unknown
Bt-GS57GL000786	100.00	2e-178	449090370	YP_007422811.1	1279365	Bacillus_thuringiensis_serovar_kurstaki_HD73_uid189188	Bacthu	344	1	344	0	COG0609	ABC-type Fe3+-siderophore transport system, permease component	P	Inorganic ion transport and metabolism
Bt-GS57GL000787	100.00	5e-105	449090369	YP_007422810.1	1279365	Bacillus_thuringiensis_serovar_kurstaki_HD73_uid189188	Bacthu	338	1	338	0	COG0609	ABC-type Fe3+-siderophore transport system, permease component	P	Inorganic ion transport and metabolism
Bt-GS57GL000788	57.69	1e-21	169827859	YP_001698017.1	444177	Lysinibacillus_sphaericus_C3_41_uid58945	Lyssph	213	1	213	2	COG0609	ABC-type Fe3+-siderophore transport system, permease component	P	Inorganic ion transport and metabolism
Bt-GS57GL000789	100.00	1e-175	449090368	YP_007422809.1	1279365	Bacillus_thuringiensis_serovar_kurstaki_HD73_uid189188	Bacthu	302	1	302	0	COG0614	ABC-type Fe3+-hydroxamate transport system, periplasmic component	P	Inorganic ion transport and metabolism
Bt-GS57GL000790	100.00	3e-104	449090367	YP_007422808.1	1279365	Bacillus_thuringiensis_serovar_kurstaki_HD73_uid189188	Bacthu	183	1	183	0	COG1670	Protein N-acetyltransferase, RimJ/RimL family	JO	Translation, ribosomal structure and biogenesis;Posttranslational modification, protein turnover, chaperones
Bt-GS57GL000792	100.00	0.0	449090365	YP_007422806.1	1279365	Bacillus_thuringiensis_serovar_kurstaki_HD73_uid189188	Bacthu	441	1	441	0	COG1055	Na+/H+ antiporter NhaD or related arsenite permease	P	Inorganic ion transport and metabolism
Bt-GS57GL000794	100.00	2e-128	449090363	YP_007422804.1	1279365	Bacillus_thuringiensis_serovar_kurstaki_HD73_uid189188	Bacthu	220	1	220	0	COG2120	N-acetylglucosaminyl deacetylase, LmbE family	G	Carbohydrate transport and metabolism
Bt-GS57GL000795	100.00	1e-141	449090362	YP_007422803.1	1279365	Bacillus_thuringiensis_serovar_kurstaki_HD73_uid189188	Bacthu	247	1	247	0	COG1028	NAD(P)-dependent dehydrogenase, short-chain alcohol dehydrogenase family	IQR	Lipid transport and metabolism;Secondary metabolites biosynthesis, transport and catabolism;General function prediction only
Bt-GS57GL000796	50.65	5e-168	390948366	YP_006412126.1	679935	Alistipes_finegoldii_DSM_17242_uid168180	Alifin	599	454	599	3	COG1403	5-methylcytosine-specific restriction endonuclease McrA	V	Defense mechanisms
Bt-GS57GL000801	100.00	0.0	449090357	YP_007422798.1	1279365	Bacillus_thuringiensis_serovar_kurstaki_HD73_uid189188	Bacthu	399	1	399	0	COG2814	Predicted arabinose efflux permease, MFS family	G	Carbohydrate transport and metabolism
Bt-GS57GL000802	99.78	0.0	449090356	YP_007422797.1	1279365	Bacillus_thuringiensis_serovar_kurstaki_HD73_uid189188	Bacthu	463	1	463	0	COG1113	L-asparagine transporter and related permeases	E	Amino acid transport and metabolism
Bt-GS57GL000803	98.41	2e-140	449090355	YP_007422796.1	1279365	Bacillus_thuringiensis_serovar_kurstaki_HD73_uid189188	Bacthu	250	1	250	0	COG0491	Glyoxylase or a related metal-dependent hydrolase, beta-lactamase superfamily II	R	General function prediction only
Bt-GS57GL000804	100.00	1e-41	449090354	YP_007422795.1	1279365	Bacillus_thuringiensis_serovar_kurstaki_HD73_uid189188	Bacthu	164	1	164	2	COG1341	Polynucleotide 5'-kinase, involved in rRNA processing	J	Translation, ribosomal structure and biogenesis
Bt-GS57GL000805	96.30	1e-38	449090354	YP_007422795.1	1279365	Bacillus_thuringiensis_serovar_kurstaki_HD73_uid189188	Bacthu	164	1	164	2	COG1341	Polynucleotide 5'-kinase, involved in rRNA processing	J	Translation, ribosomal structure and biogenesis
Bt-GS57GL000806	100.00	6e-80	449090353	YP_007422794.1	1279365	Bacillus_thuringiensis_serovar_kurstaki_HD73_uid189188	Bacthu	154	1	154	0	COG3238	Uncharacterized membrane protein YdcZ, DUF606 family	S	Function unknown
Bt-GS57GL000807	98.57	8e-69	449090352	YP_007422793.1	1279365	Bacillus_thuringiensis_serovar_kurstaki_HD73_uid189188	Bacthu	140	1	140	0	COG3238	Uncharacterized membrane protein YdcZ, DUF606 family	S	Function unknown
Bt-GS57GL000808	100.00	2e-131	449090351	YP_007422792.1	1279365	Bacillus_thuringiensis_serovar_kurstaki_HD73_uid189188	Bacthu	230	1	230	0	COG0664	cAMP-binding domain of CRP or a regulatory subunit of cAMP-dependent protein kinases	T	Signal transduction mechanisms
Bt-GS57GL000809	100.00	7e-141	449090350	YP_007422791.1	1279365	Bacillus_thuringiensis_serovar_kurstaki_HD73_uid189188	Bacthu	243	1	243	0	COG0639	Diadenosine tetraphosphatase ApaH/serine/threonine protein phosphatase, PP2A family	T	Signal transduction mechanisms
Bt-GS57GL000810	100.00	2e-24	449090349	YP_007422790.1	1279365	Bacillus_thuringiensis_serovar_kurstaki_HD73_uid189188	Bacthu	54	1	54	2	COG2072	Predicted flavoprotein CzcO associated with the cation diffusion facilitator CzcD	P	Inorganic ion transport and metabolism
Bt-GS57GL000814	100.00	8e-146	449090345	YP_007422786.1	1279365	Bacillus_thuringiensis_serovar_kurstaki_HD73_uid189188	Bacthu	257	1	257	1	COG0491	Glyoxylase or a related metal-dependent hydrolase, beta-lactamase superfamily II	R	General function prediction only
Bt-GS57GL000815	99.77	0.0	449090344	YP_007422785.1	1279365	Bacillus_thuringiensis_serovar_kurstaki_HD73_uid189188	Bacthu	436	1	436	2	COG1151	Hydroxylamine reductase (hybrid-cluster protein)	PC	Inorganic ion transport and metabolism;Energy production and conversion
Bt-GS57GL000816	99.54	0.0	449090343	YP_007422784.1	1279365	Bacillus_thuringiensis_serovar_kurstaki_HD73_uid189188	Bacthu	438	1	438	0	COG4908	Uncharacterized protein, contains a NRPS condensation (elongation) domain	R	General function prediction only
Bt-GS57GL000817	100.00	5e-55	449090342	YP_007422783.1	1279365	Bacillus_thuringiensis_serovar_kurstaki_HD73_uid189188	Bacthu	106	1	106	0	COG1695	DNA-binding transcriptional regulator, PadR family	K	Transcription
Bt-GS57GL000818	99.12	2e-59	449090341	YP_007422782.1	1279365	Bacillus_thuringiensis_serovar_kurstaki_HD73_uid189188	Bacthu	113	1	113	0	COG4817	DNA-binding ferritin-like protein (Dps family)	L	Replication, recombination and repair
Bt-GS57GL000819	100.00	6e-145	449090340	YP_007422781.1	1279365	Bacillus_thuringiensis_serovar_kurstaki_HD73_uid189188	Bacthu	253	1	253	0	COG1131	ABC-type multidrug transport system, ATPase component	V	Defense mechanisms
Bt-GS57GL000820	100.00	7e-139	449090339	YP_007422780.1	1279365	Bacillus_thuringiensis_serovar_kurstaki_HD73_uid189188	Bacthu	249	1	249	0	COG0842	ABC-type multidrug transport system, permease component	V	Defense mechanisms
Bt-GS57GL000821	100.00	0.0	449090338	YP_007422779.1	1279365	Bacillus_thuringiensis_serovar_kurstaki_HD73_uid189188	Bacthu	320	1	320	1	COG2378	Predicted DNA-binding transcriptional regulator YafY, contains an HTH and WYL domains	K	Transcription
Bt-GS57GL000822	100.00	1e-87	449090337	YP_007422778.1	1279365	Bacillus_thuringiensis_serovar_kurstaki_HD73_uid189188	Bacthu	159	1	159	0	COG3708	Predicted transcriptional regulator YdeE, contains AraC-type DNA-binding domain	K	Transcription
Bt-GS57GL000824	99.60	6e-146	449090335	YP_007422776.1	1279365	Bacillus_thuringiensis_serovar_kurstaki_HD73_uid189188	Bacthu	253	1	253	3	COG1215	Glycosyltransferase, catalytic subunit of cellulose synthase and poly-beta-1,6-N-acetylglucosamine synthase	N	Cell motility
Bt-GS57GL000825	99.57	3e-131	449090334	YP_007422775.1	1279365	Bacillus_thuringiensis_serovar_kurstaki_HD73_uid189188	Bacthu	239	1	239	0	COG1191	DNA-directed RNA polymerase specialized sigma subunit	K	Transcription
Bt-GS57GL000828	42.72	7e-42	126700218	YP_001089115.1	272563	Clostridium_difficile_630_uid57679	Clodif	259	1	259	0	COG0726	Peptidoglycan/xylan/chitin deacetylase, PgdA/CDA1 family	GM	Carbohydrate transport and metabolism;Cell wall/membrane/envelope biogenesis
Bt-GS57GL000829	46.40	3e-89	284028719	YP_003378650.1	479435	Kribbella_flavida_DSM_17836_uid43465	Krifla	698	297	698	1	COG1215	Glycosyltransferase, catalytic subunit of cellulose synthase and poly-beta-1,6-N-acetylglucosamine synthase	N	Cell motility
Bt-GS57GL000830	100.00	3e-43	449090331	YP_007422772.1	1279365	Bacillus_thuringiensis_serovar_kurstaki_HD73_uid189188	Bacthu	91	1	91	0	COG0640	DNA-binding transcriptional regulator, ArsR family	K	Transcription
Bt-GS57GL000832	100.00	6e-58	449090329	YP_007422770.1	1279365	Bacillus_thuringiensis_serovar_kurstaki_HD73_uid189188	Bacthu	107	1	107	0	COG1733	DNA-binding transcriptional regulator, HxlR family	K	Transcription
Bt-GS57GL000833	100.00	3e-99	449090328	YP_007422769.1	1279365	Bacillus_thuringiensis_serovar_kurstaki_HD73_uid189188	Bacthu	177	1	177	0	COG2249	Putative NADPH-quinone reductase (modulator of drug activity B)	R	General function prediction only
Bt-GS57GL000834	100.00	0.0	449090327	YP_007422768.1	1279365	Bacillus_thuringiensis_serovar_kurstaki_HD73_uid189188	Bacthu	500	1	500	0	COG0318	Acyl-CoA synthetase (AMP-forming)/AMP-acid ligase II	IQ	Lipid transport and metabolism;Secondary metabolites biosynthesis, transport and catabolism
Bt-GS57GL000835	99.45	2e-101	449090326	YP_007422767.1	1279365	Bacillus_thuringiensis_serovar_kurstaki_HD73_uid189188	Bacthu	182	1	182	0	COG1670	Protein N-acetyltransferase, RimJ/RimL family	JO	Translation, ribosomal structure and biogenesis;Posttranslational modification, protein turnover, chaperones
Bt-GS57GL000836	100.00	4e-100	449090325	YP_007422766.1	1279365	Bacillus_thuringiensis_serovar_kurstaki_HD73_uid189188	Bacthu	187	1	187	0	COG1670	Protein N-acetyltransferase, RimJ/RimL family	JO	Translation, ribosomal structure and biogenesis;Posttranslational modification, protein turnover, chaperones
Bt-GS57GL000837	99.61	1e-149	449090324	YP_007422765.1	1279365	Bacillus_thuringiensis_serovar_kurstaki_HD73_uid189188	Bacthu	259	1	259	3	COG0456	Ribosomal protein S18 acetylase RimI and related acetyltransferases	J	Translation, ribosomal structure and biogenesis
Bt-GS57GL000838	100.00	3e-174	449090323	YP_007422764.1	1279365	Bacillus_thuringiensis_serovar_kurstaki_HD73_uid189188	Bacthu	299	1	299	0	COG0384	Predicted epimerase YddE/YHI9, PhzF superfamily	R	General function prediction only
Bt-GS57GL000840	100.00	2e-144	449090321	YP_007422762.1	1279365	Bacillus_thuringiensis_serovar_kurstaki_HD73_uid189188	Bacthu	249	1	249	0	COG0327	Putative GTP cyclohydrolase 1 type 2, NIF3 family	H	Coenzyme transport and metabolism
Bt-GS57GL000841	100.00	5e-166	449090320	YP_007422761.1	1279365	Bacillus_thuringiensis_serovar_kurstaki_HD73_uid189188	Bacthu	282	1	282	2	COG3173	Predicted kinase, aminoglycoside phosphotransferase (APT) family	R	General function prediction only
Bt-GS57GL000842	100.00	2e-163	449090319	YP_007422760.1	1279365	Bacillus_thuringiensis_serovar_kurstaki_HD73_uid189188	Bacthu	275	1	275	1	COG0491	Glyoxylase or a related metal-dependent hydrolase, beta-lactamase superfamily II	R	General function prediction only
Bt-GS57GL000843	100.00	3e-94	449090318	YP_007422759.1	1279365	Bacillus_thuringiensis_serovar_kurstaki_HD73_uid189188	Bacthu	168	1	168	0	COG2755	Lysophospholipase L1 or related esterase	E	Amino acid transport and metabolism
Bt-GS57GL000844	99.54	0.0	449090317	YP_007422758.1	1279365	Bacillus_thuringiensis_serovar_kurstaki_HD73_uid189188	Bacthu	436	1	436	1	COG1404	Serine protease, subtilisin family	O	Posttranslational modification, protein turnover, chaperones
Bt-GS57GL000846	100.00	0.0	449090315	YP_007422756.1	1279365	Bacillus_thuringiensis_serovar_kurstaki_HD73_uid189188	Bacthu	353	1	353	1	COG0673	Predicted dehydrogenase	R	General function prediction only
Bt-GS57GL000847	100.00	3e-140	449090314	YP_007422755.1	1279365	Bacillus_thuringiensis_serovar_kurstaki_HD73_uid189188	Bacthu	245	1	245	0	COG2188	DNA-binding transcriptional regulator, GntR family	K	Transcription
Bt-GS57GL000848	100.00	8e-71	449090313	YP_007422754.1	1279365	Bacillus_thuringiensis_serovar_kurstaki_HD73_uid189188	Bacthu	131	1	131	0	COG1393	Arsenate reductase and related proteins, glutaredoxin family	P	Inorganic ion transport and metabolism
Bt-GS57GL000850	100.00	6e-64	449090311	YP_007422752.1	1279365	Bacillus_thuringiensis_serovar_kurstaki_HD73_uid189188	Bacthu	137	1	137	0	COG1959	DNA-binding transcriptional regulator, IscR family	K	Transcription
Bt-GS57GL000852	100.00	0.0	449090309	YP_007422750.1	1279365	Bacillus_thuringiensis_serovar_kurstaki_HD73_uid189188	Bacthu	439	1	439	0	COG0814	Amino acid permease	E	Amino acid transport and metabolism
Bt-GS57GL000853	100.00	8e-89	449090308	YP_007422749.1	1279365	Bacillus_thuringiensis_serovar_kurstaki_HD73_uid189188	Bacthu	158	1	158	0	COG4702	Uncharacterized protein, UPF0303 family	S	Function unknown
Bt-GS57GL000854	99.50	6e-114	449090307	YP_007422748.1	1279365	Bacillus_thuringiensis_serovar_kurstaki_HD73_uid189188	Bacthu	199	1	199	0	COG3560	Fatty acid repression mutant protein (predicted oxidoreductase)	R	General function prediction only
Bt-GS57GL000855	100.00	1e-53	449090306	YP_007422747.1	1279365	Bacillus_thuringiensis_serovar_kurstaki_HD73_uid189188	Bacthu	105	1	105	0	COG1733	DNA-binding transcriptional regulator, HxlR family	K	Transcription
Bt-GS57GL000857	100.00	1e-143	449090305	YP_007422746.1	1279365	Bacillus_thuringiensis_serovar_kurstaki_HD73_uid189188	Bacthu	245	1	245	1	COG0807	GTP cyclohydrolase II	H	Coenzyme transport and metabolism
Bt-GS57GL000858	100.00	0.0	449090304	YP_007422745.1	1279365	Bacillus_thuringiensis_serovar_kurstaki_HD73_uid189188	Bacthu	367	1	144	1	COG0117	Pyrimidine deaminase domain of riboflavin biosynthesis protein RibD	H	Coenzyme transport and metabolism
Bt-GS57GL000859	100.00	1e-108	449090303	YP_007422744.1	1279365	Bacillus_thuringiensis_serovar_kurstaki_HD73_uid189188	Bacthu	189	1	189	0	COG5663	Uncharacterized protein, HAD superfamily	S	Function unknown
Bt-GS57GL000861	100.00	0.0	449090301	YP_007422742.1	1279365	Bacillus_thuringiensis_serovar_kurstaki_HD73_uid189188	Bacthu	574	1	574	1	COG0840	Methyl-accepting chemotaxis protein	NT	Cell motility;Signal transduction mechanisms
Bt-GS57GL000865	99.65	0.0	449090299	YP_007422740.1	1279365	Bacillus_thuringiensis_serovar_kurstaki_HD73_uid189188	Bacthu	565	1	565	1	COG3227	Zn-dependent metalloprotease	O	Posttranslational modification, protein turnover, chaperones
Bt-GS57GL000866	100.00	5e-166	449090298	YP_007422739.1	1279365	Bacillus_thuringiensis_serovar_kurstaki_HD73_uid189188	Bacthu	331	1	331	0	COG0604	NADPH:quinone reductase or related Zn-dependent oxidoreductase	CR	Energy production and conversion;General function prediction only
Bt-GS57GL000868	100.00	2e-46	449090297	YP_007422738.1	1279365	Bacillus_thuringiensis_serovar_kurstaki_HD73_uid189188	Bacthu	91	1	91	2	COG0364	Glucose-6-phosphate 1-dehydrogenase	G	Carbohydrate transport and metabolism
Bt-GS57GL000869	100.00	0.0	449090296	YP_007422737.1	1279365	Bacillus_thuringiensis_serovar_kurstaki_HD73_uid189188	Bacthu	494	1	494	0	COG0364	Glucose-6-phosphate 1-dehydrogenase	G	Carbohydrate transport and metabolism
Bt-GS57GL000870	100.00	0.0	449090295	YP_007422736.1	1279365	Bacillus_thuringiensis_serovar_kurstaki_HD73_uid189188	Bacthu	664	1	664	0	COG0021	Transketolase	G	Carbohydrate transport and metabolism
Bt-GS57GL000871	99.66	3e-172	449090294	YP_007422735.1	1279365	Bacillus_thuringiensis_serovar_kurstaki_HD73_uid189188	Bacthu	297	1	297	0	COG1023	6-phosphogluconate dehydrogenase (decarboxylating)	G	Carbohydrate transport and metabolism
Bt-GS57GL000872	98.69	3e-83	449090293	YP_007422734.1	1279365	Bacillus_thuringiensis_serovar_kurstaki_HD73_uid189188	Bacthu	222	1	222	0	COG0176	Transaldolase	G	Carbohydrate transport and metabolism
Bt-GS57GL000873	100.00	0.0	449090292	YP_007422733.1	1279365	Bacillus_thuringiensis_serovar_kurstaki_HD73_uid189188	Bacthu	441	1	441	0	COG2610	H+/gluconate symporter or related permease	GR	Carbohydrate transport and metabolism;General function prediction only
Bt-GS57GL000874	100.00	0.0	449090291	YP_007422732.1	1279365	Bacillus_thuringiensis_serovar_kurstaki_HD73_uid189188	Bacthu	513	1	513	0	COG1070	Sugar (pentulose or hexulose) kinase	G	Carbohydrate transport and metabolism
Bt-GS57GL000875	100.00	0.0	449090290	YP_007422731.1	1279365	Bacillus_thuringiensis_serovar_kurstaki_HD73_uid189188	Bacthu	355	1	355	0	COG2706	6-phosphogluconolactonase, cycloisomerase 2 family	G	Carbohydrate transport and metabolism
Bt-GS57GL000876	100.00	1e-26	449090289	YP_007422730.1	1279365	Bacillus_thuringiensis_serovar_kurstaki_HD73_uid189188	Bacthu	58	1	58	2	COG3813	Uncharacterized protein	S	Function unknown
Bt-GS57GL000877	99.59	3e-140	449090288	YP_007422729.1	1279365	Bacillus_thuringiensis_serovar_kurstaki_HD73_uid189188	Bacthu	273	1	273	1	COG1357	Uncharacterized protein YjbI, contains pentapeptide repeats	S	Function unknown
Bt-GS57GL000879	100.00	1e-160	449090286	YP_007422727.1	1279365	Bacillus_thuringiensis_serovar_kurstaki_HD73_uid189188	Bacthu	294	1	294	0	COG0697	Permease of the drug/metabolite transporter (DMT) superfamily	GER	Carbohydrate transport and metabolism;Amino acid transport and metabolism;General function prediction only
Bt-GS57GL000882	100.00	0.0	449090283	YP_007422724.1	1279365	Bacillus_thuringiensis_serovar_kurstaki_HD73_uid189188	Bacthu	307	1	307	0	COG0451	Nucleoside-diphosphate-sugar epimerase	M	Cell wall/membrane/envelope biogenesis
Bt-GS57GL000883	100.00	0.0	449090282	YP_007422723.1	1279365	Bacillus_thuringiensis_serovar_kurstaki_HD73_uid189188	Bacthu	407	1	407	3	COG2227	2-polyprenyl-3-methyl-5-hydroxy-6-metoxy-1,4-benzoquinol methylase	H	Coenzyme transport and metabolism
Bt-GS57GL000884	100.00	0.0	449090281	YP_007422722.1	1279365	Bacillus_thuringiensis_serovar_kurstaki_HD73_uid189188	Bacthu	341	1	341	0	COG0451	Nucleoside-diphosphate-sugar epimerase	M	Cell wall/membrane/envelope biogenesis
Bt-GS57GL000885	100.00	1e-138	449090280	YP_007422721.1	1279365	Bacillus_thuringiensis_serovar_kurstaki_HD73_uid189188	Bacthu	255	1	255	0	COG1208	NDP-sugar pyrophosphorylase, includes eIF-2Bgamma, eIF-2Bepsilon, and LPS biosynthesis proteins	JM	Translation, ribosomal structure and biogenesis;Cell wall/membrane/envelope biogenesis
Bt-GS57GL000887	97.62	7e-59	270000546	NP_845707.2	198094	Bacillus_anthracis_Ames_uid57909	Bacant	135	1	135	0	COG0789	DNA-binding transcriptional regulator, MerR family	K	Transcription
Bt-GS57GL000888	100.00	0.0	449090277	YP_007422718.1	1279365	Bacillus_thuringiensis_serovar_kurstaki_HD73_uid189188	Bacthu	442	1	442	0	COG1253	Hemolysin or related protein, contains CBS domains	R	General function prediction only
Bt-GS57GL000890	100.00	1e-96	449090275	YP_007422716.1	1279365	Bacillus_thuringiensis_serovar_kurstaki_HD73_uid189188	Bacthu	182	1	182	0	COG4843	Uncharacterized protein YebE, UPF0316 family	S	Function unknown
Bt-GS57GL000893	100.00	8e-177	449090272	YP_007422713.1	1279365	Bacillus_thuringiensis_serovar_kurstaki_HD73_uid189188	Bacthu	304	1	304	0	COG0457	Tetratricopeptide (TPR) repeat	R	General function prediction only
Bt-GS57GL000894	100.00	0.0	449090271	YP_007422712.1	1279365	Bacillus_thuringiensis_serovar_kurstaki_HD73_uid189188	Bacthu	397	1	397	3	COG2271	Sugar phosphate permease	G	Carbohydrate transport and metabolism
Bt-GS57GL000895	99.44	1e-103	449090270	YP_007422711.1	1279365	Bacillus_thuringiensis_serovar_kurstaki_HD73_uid189188	Bacthu	180	1	180	3	COG5516	Conserved protein containing a Zn-ribbon-like motif, possibly RNA-binding	R	General function prediction only
Bt-GS57GL000896	100.00	5e-147	449090269	YP_007422710.1	1279365	Bacillus_thuringiensis_serovar_kurstaki_HD73_uid189188	Bacthu	251	1	251	1	COG0500	SAM-dependent methyltransferase	QR	Secondary metabolites biosynthesis, transport and catabolism;General function prediction only
Bt-GS57GL000900	98.88	2e-45	449090266	YP_007422707.1	1279365	Bacillus_thuringiensis_serovar_kurstaki_HD73_uid189188	Bacthu	153	1	153	3	COG0456	Ribosomal protein S18 acetylase RimI and related acetyltransferases	J	Translation, ribosomal structure and biogenesis
Bt-GS57GL000901	100.00	2e-35	449090265	YP_007422706.1	1279365	Bacillus_thuringiensis_serovar_kurstaki_HD73_uid189188	Bacthu	82	1	82	0	COG2261	Uncharacterized membrane protein YeaQ/YmgE, transglycosylase-associated protein family	R	General function prediction only
Bt-GS57GL000902	99.43	0.0	449090264	YP_007422705.1	1279365	Bacillus_thuringiensis_serovar_kurstaki_HD73_uid189188	Bacthu	373	1	373	0	COG0628	Predicted PurR-regulated permease PerM	R	General function prediction only
Bt-GS57GL000903	100.00	0.0	449090263	YP_007422704.1	1279365	Bacillus_thuringiensis_serovar_kurstaki_HD73_uid189188	Bacthu	385	1	385	0	COG0743	1-deoxy-D-xylulose 5-phosphate reductoisomerase	I	Lipid transport and metabolism
Bt-GS57GL000904	100.00	0.0	449090262	YP_007422703.1	1279365	Bacillus_thuringiensis_serovar_kurstaki_HD73_uid189188	Bacthu	332	1	332	0	COG0180	Tryptophanyl-tRNA synthetase	J	Translation, ribosomal structure and biogenesis
Bt-GS57GL000905	100.00	2e-81	449090261	YP_007422702.1	1279365	Bacillus_thuringiensis_serovar_kurstaki_HD73_uid189188	Bacthu	148	1	148	0	COG1051	ADP-ribose pyrophosphatase YjhB, NUDIX family	F	Nucleotide transport and metabolism
Bt-GS57GL000908	100.00	3e-89	449090259	YP_007422700.1	1279365	Bacillus_thuringiensis_serovar_kurstaki_HD73_uid189188	Bacthu	240	1	240	1	COG0456	Ribosomal protein S18 acetylase RimI and related acetyltransferases	J	Translation, ribosomal structure and biogenesis
Bt-GS57GL000910	100.00	0.0	449090257	YP_007422698.1	1279365	Bacillus_thuringiensis_serovar_kurstaki_HD73_uid189188	Bacthu	339	1	339	1	COG2365	Protein tyrosine/serine phosphatase	T	Signal transduction mechanisms
Bt-GS57GL000911	100.00	5e-179	449090256	YP_007422697.1	1279365	Bacillus_thuringiensis_serovar_kurstaki_HD73_uid189188	Bacthu	304	1	304	3	COG3173	Predicted kinase, aminoglycoside phosphotransferase (APT) family	R	General function prediction only
Bt-GS57GL000912	100.00	2e-137	449090255	YP_007422696.1	1279365	Bacillus_thuringiensis_serovar_kurstaki_HD73_uid189188	Bacthu	236	1	236	1	COG1011	FMN phosphatase YigB, HAD superfamily	H	Coenzyme transport and metabolism
Bt-GS57GL000914	100.00	6e-32	449090253	YP_007422694.1	1279365	Bacillus_thuringiensis_serovar_kurstaki_HD73_uid189188	Bacthu	66	1	66	0	COG1476	DNA-binding transcriptional regulator, XRE-family HTH domain	K	Transcription
Bt-GS57GL000917	100.00	2e-139	449090250	YP_007422691.1	1279365	Bacillus_thuringiensis_serovar_kurstaki_HD73_uid189188	Bacthu	241	1	241	0	COG1131	ABC-type multidrug transport system, ATPase component	V	Defense mechanisms
Bt-GS57GL000919	99.58	9e-138	449090248	YP_007422689.1	1279365	Bacillus_thuringiensis_serovar_kurstaki_HD73_uid189188	Bacthu	257	1	257	0	COG1028	NAD(P)-dependent dehydrogenase, short-chain alcohol dehydrogenase family	IQR	Lipid transport and metabolism;Secondary metabolites biosynthesis, transport and catabolism;General function prediction only
Bt-GS57GL000925	100.00	0.0	449090244	YP_007422685.1	1279365	Bacillus_thuringiensis_serovar_kurstaki_HD73_uid189188	Bacthu	352	1	352	2	COG0469	Pyruvate kinase	G	Carbohydrate transport and metabolism
Bt-GS57GL000927	100.00	3e-133	449090242	YP_007422683.1	1279365	Bacillus_thuringiensis_serovar_kurstaki_HD73_uid189188	Bacthu	227	1	227	0	COG0778	Nitroreductase	C	Energy production and conversion
Bt-GS57GL000928	100.00	5e-69	449090241	YP_007422682.1	1279365	Bacillus_thuringiensis_serovar_kurstaki_HD73_uid189188	Bacthu	126	1	126	0	COG1733	DNA-binding transcriptional regulator, HxlR family	K	Transcription
Bt-GS57GL000929	100.00	0.0	449090240	YP_007422681.1	1279365	Bacillus_thuringiensis_serovar_kurstaki_HD73_uid189188	Bacthu	436	1	436	0	COG0124	Histidyl-tRNA synthetase	J	Translation, ribosomal structure and biogenesis
Bt-GS57GL000930	100.00	3e-86	449090239	YP_007422680.1	1279365	Bacillus_thuringiensis_serovar_kurstaki_HD73_uid189188	Bacthu	158	1	158	0	COG2606	Cys-tRNA(Pro) deacylase, prolyl-tRNA editing enzyme YbaK/EbsC	J	Translation, ribosomal structure and biogenesis
Bt-GS57GL000934	100.00	0.0	449090236	YP_007422677.1	1279365	Bacillus_thuringiensis_serovar_kurstaki_HD73_uid189188	Bacthu	476	1	476	0	COG1288	Uncharacterized membrane protein YfcC, ion transporter superfamily	R	General function prediction only
Bt-GS57GL000935	100.00	5e-89	449090235	YP_007422676.1	1279365	Bacillus_thuringiensis_serovar_kurstaki_HD73_uid189188	Bacthu	159	1	159	2	COG0684	Regulator of RNase E activity RraA	J	Translation, ribosomal structure and biogenesis
Bt-GS57GL000937	85.21	3e-176	30263276	NP_845653.1	198094	Bacillus_anthracis_Ames_uid57909	Bacant	595	1	595	3	COG1657	Squalene cyclase	I	Lipid transport and metabolism
Bt-GS57GL000939	100.00	2e-153	449090231	YP_007422672.1	1279365	Bacillus_thuringiensis_serovar_kurstaki_HD73_uid189188	Bacthu	268	1	268	0	COG0619	Energy-coupling factor transporter transmembrane protein EcfT	H	Coenzyme transport and metabolism
Bt-GS57GL000940	100.00	0.0	449090230	YP_007422671.1	1279365	Bacillus_thuringiensis_serovar_kurstaki_HD73_uid189188	Bacthu	551	1	276	1	COG1122	Energy-coupling factor transporter ATP-binding protein EcfA2	PR	Inorganic ion transport and metabolism;General function prediction only
Bt-GS57GL000942	54.90	7e-28	508605613	YP_006991222.2	1234679	Carnobacterium_maltaromaticum_LMA28_uid179370	Carmal	188	1	188	0	COG4720	Uncharacterized membrane protein	S	Function unknown
Bt-GS57GL000946	99.22	9e-69	449090225	YP_007422666.1	1279365	Bacillus_thuringiensis_serovar_kurstaki_HD73_uid189188	Bacthu	129	1	129	3	COG4715	Uncharacterized conserved protein, contains Zn finger domain	S	Function unknown
Bt-GS57GL000947	100.00	3e-108	449090224	YP_007422665.1	1279365	Bacillus_thuringiensis_serovar_kurstaki_HD73_uid189188	Bacthu	191	1	191	0	COG2249	Putative NADPH-quinone reductase (modulator of drug activity B)	R	General function prediction only
Bt-GS57GL000949	99.54	0.0	449090222	YP_007422663.1	1279365	Bacillus_thuringiensis_serovar_kurstaki_HD73_uid189188	Bacthu	448	1	448	0	COG2031	Short chain fatty acids transporter	I	Lipid transport and metabolism
Bt-GS57GL000951	100.00	0.0	449090220	YP_007422661.1	1279365	Bacillus_thuringiensis_serovar_kurstaki_HD73_uid189188	Bacthu	419	1	419	1	COG1680	CubicO group peptidase, beta-lactamase class C family	V	Defense mechanisms
Bt-GS57GL000952	100.00	0.0	449090219	YP_007422660.1	1279365	Bacillus_thuringiensis_serovar_kurstaki_HD73_uid189188	Bacthu	399	1	399	0	COG2814	Predicted arabinose efflux permease, MFS family	G	Carbohydrate transport and metabolism
Bt-GS57GL000953	99.28	4e-76	449090218	YP_007422659.1	1279365	Bacillus_thuringiensis_serovar_kurstaki_HD73_uid189188	Bacthu	138	1	138	0	COG1846	DNA-binding transcriptional regulator, MarR family	K	Transcription
Bt-GS57GL000954	100.00	1e-177	449090217	YP_007422658.1	1279365	Bacillus_thuringiensis_serovar_kurstaki_HD73_uid189188	Bacthu	300	1	300	0	COG2267	Lysophospholipase, alpha-beta hydrolase superfamily	I	Lipid transport and metabolism
Bt-GS57GL000956	100.00	0.0	449090215	YP_007422656.1	1279365	Bacillus_thuringiensis_serovar_kurstaki_HD73_uid189188	Bacthu	398	1	398	0	COG2814	Predicted arabinose efflux permease, MFS family	G	Carbohydrate transport and metabolism
Bt-GS57GL000959	48.97	5e-67	449091813	YP_007424254.1	1279365	Bacillus_thuringiensis_serovar_kurstaki_HD73_uid189188	Bacthu	288	1	288	0	COG2801	Transposase InsO and inactivated derivatives	X	Mobilome: prophages, transposons
Bt-GS57GL000960	99.74	0.0	449090213	YP_007422654.1	1279365	Bacillus_thuringiensis_serovar_kurstaki_HD73_uid189188	Bacthu	411	1	411	1	COG2843	Poly-gamma-glutamate biosynthesis protein CapA/YwtB (capsule formation), metallophosphatase superfamily	M	Cell wall/membrane/envelope biogenesis
Bt-GS57GL000961	100.00	2e-138	449090212	YP_007422653.1	1279365	Bacillus_thuringiensis_serovar_kurstaki_HD73_uid189188	Bacthu	239	1	239	1	COG1876	LD-carboxypeptidase LdcB, LAS superfamily	M	Cell wall/membrane/envelope biogenesis
Bt-GS57GL000968	100.00	1e-81	449090206	YP_007422647.1	1279365	Bacillus_thuringiensis_serovar_kurstaki_HD73_uid189188	Bacthu	152	1	152	0	COG2849	Antitoxin component YwqK of the YwqJK toxin-antitoxin module	V	Defense mechanisms
Bt-GS57GL000969	100.00	7e-137	449090204	YP_007422645.1	1279365	Bacillus_thuringiensis_serovar_kurstaki_HD73_uid189188	Bacthu	235	1	235	0	COG1515	Deoxyinosine 3'endonuclease (endonuclease V)	L	Replication, recombination and repair
Bt-GS57GL000972	100.00	5e-100	449090201	YP_007422642.1	1279365	Bacillus_thuringiensis_serovar_kurstaki_HD73_uid189188	Bacthu	179	1	179	0	COG5620	Uncharacterized protein	S	Function unknown
Bt-GS57GL000978	100.00	5e-137	449090195	YP_007422636.1	1279365	Bacillus_thuringiensis_serovar_kurstaki_HD73_uid189188	Bacthu	235	1	235	0	COG4912	3-methyladenine DNA glycosylase AlkD	L	Replication, recombination and repair
Bt-GS57GL000983	98.83	0.0	449089410	YP_007421851.1	1279365	Bacillus_thuringiensis_serovar_kurstaki_HD73_uid189188	Bacthu	599	1	599	1	COG5632	N-acetylmuramoyl-L-alanine amidase CwlA	M	Cell wall/membrane/envelope biogenesis
Bt-GS57GL000984	50.65	5e-168	390948366	YP_006412126.1	679935	Alistipes_finegoldii_DSM_17242_uid168180	Alifin	599	454	599	3	COG1403	5-methylcytosine-specific restriction endonuclease McrA	V	Defense mechanisms
Bt-GS57GL000985	100.00	9e-166	449089411	YP_007421852.1	1279365	Bacillus_thuringiensis_serovar_kurstaki_HD73_uid189188	Bacthu	288	1	288	3	COG3935	DNA replication protein DnaD	L	Replication, recombination and repair
Bt-GS57GL000986	99.74	0.0	449089412	YP_007421853.1	1279365	Bacillus_thuringiensis_serovar_kurstaki_HD73_uid189188	Bacthu	1137	1	1137	1	COG1413	HEAT repeat	R	General function prediction only
Bt-GS57GL000990	44.09	4e-38	374994746	YP_004970245.1	768706	Desulfosporosinus_orientis_DSM_765_uid82939	Desori	372	1	372	3	COG2730	Aryl-phospho-beta-D-glucosidase BglC, GH1 family	G	Carbohydrate transport and metabolism
Bt-GS57GL000992	98.08	4e-22	449089417	YP_007421858.1	1279365	Bacillus_thuringiensis_serovar_kurstaki_HD73_uid189188	Bacthu	63	1	63	2	COG2155	Uncharacterized membrane protein YuzA, DUF378 family	S	Function unknown
Bt-GS57GL000993	100.00	0.0	449089418	YP_007421859.1	1279365	Bacillus_thuringiensis_serovar_kurstaki_HD73_uid189188	Bacthu	360	1	360	0	COG1932	Phosphoserine aminotransferase	HE	Coenzyme transport and metabolism;Amino acid transport and metabolism
Bt-GS57GL000994	100.00	0.0	449089419	YP_007421860.1	1279365	Bacillus_thuringiensis_serovar_kurstaki_HD73_uid189188	Bacthu	390	1	390	1	COG0111	Phosphoglycerate dehydrogenase or related dehydrogenase	HR	Coenzyme transport and metabolism;General function prediction only
Bt-GS57GL000995	100.00	0.0	449089420	YP_007421861.1	1279365	Bacillus_thuringiensis_serovar_kurstaki_HD73_uid189188	Bacthu	415	1	415	0	COG4198	Uncharacterized conserved protein, DUF1015 family	S	Function unknown
Bt-GS57GL000996	100.00	1e-67	449089421	YP_007421862.1	1279365	Bacillus_thuringiensis_serovar_kurstaki_HD73_uid189188	Bacthu	125	1	125	0	COG2030	Acyl dehydratase	I	Lipid transport and metabolism
Bt-GS57GL001000	100.00	2e-155	449089425	YP_007421866.1	1279365	Bacillus_thuringiensis_serovar_kurstaki_HD73_uid189188	Bacthu	279	1	279	0	COG1284	Uncharacterized membrane-anchored protein YitT, contains DUF161 and DUF2179 domains	S	Function unknown
Bt-GS57GL001001	100.00	2e-127	449089426	YP_007421867.1	1279365	Bacillus_thuringiensis_serovar_kurstaki_HD73_uid189188	Bacthu	225	1	225	0	COG0745	DNA-binding response regulator, OmpR family, contains REC and winged-helix (wHTH) domain	TK	Signal transduction mechanisms;Transcription
Bt-GS57GL001002	100.00	0.0	449089427	YP_007421868.1	1279365	Bacillus_thuringiensis_serovar_kurstaki_HD73_uid189188	Bacthu	458	1	239	3	COG5000	Signal transduction histidine kinase involved in nitrogen fixation and metabolism regulation	T	Signal transduction mechanisms
Bt-GS57GL001003	100.00	0.0	449089428	YP_007421869.1	1279365	Bacillus_thuringiensis_serovar_kurstaki_HD73_uid189188	Bacthu	354	1	354	0	COG0577	ABC-type antimicrobial peptide transport system, permease component	V	Defense mechanisms
Bt-GS57GL001004	100.00	8e-127	449089429	YP_007421870.1	1279365	Bacillus_thuringiensis_serovar_kurstaki_HD73_uid189188	Bacthu	223	1	223	0	COG1136	ABC-type lipoprotein export system, ATPase component	M	Cell wall/membrane/envelope biogenesis
Bt-GS57GL001005	100.00	0.0	449089430	YP_007421871.1	1279365	Bacillus_thuringiensis_serovar_kurstaki_HD73_uid189188	Bacthu	370	1	370	3	COG1196	Chromosome segregation ATPase	D	Cell cycle control, cell division, chromosome partitioning
Bt-GS57GL001006	100.00	4e-112	449089431	YP_007421872.1	1279365	Bacillus_thuringiensis_serovar_kurstaki_HD73_uid189188	Bacthu	197	1	197	0	COG0703	Shikimate kinase	E	Amino acid transport and metabolism
Bt-GS57GL001007	100.00	3e-180	449089432	YP_007421873.1	1279365	Bacillus_thuringiensis_serovar_kurstaki_HD73_uid189188	Bacthu	306	1	306	1	COG3315	O-Methyltransferase involved in polyketide biosynthesis	Q	Secondary metabolites biosynthesis, transport and catabolism
Bt-GS57GL001008	100.00	2e-35	449089433	YP_007421874.1	1279365	Bacillus_thuringiensis_serovar_kurstaki_HD73_uid189188	Bacthu	72	1	72	2	COG1690	RNA-splicing ligase RtcB, repairs tRNA damage	J	Translation, ribosomal structure and biogenesis
Bt-GS57GL001009	100.00	0.0	449089434	YP_007421875.1	1279365	Bacillus_thuringiensis_serovar_kurstaki_HD73_uid189188	Bacthu	319	1	319	2	COG1690	RNA-splicing ligase RtcB, repairs tRNA damage	J	Translation, ribosomal structure and biogenesis
Bt-GS57GL001010	99.76	0.0	449089435	YP_007421876.1	1279365	Bacillus_thuringiensis_serovar_kurstaki_HD73_uid189188	Bacthu	410	1	410	1	COG1409	3',5'-cyclic AMP phosphodiesterase CpdA	T	Signal transduction mechanisms
Bt-GS57GL001011	100.00	0.0	449089436	YP_007421877.1	1279365	Bacillus_thuringiensis_serovar_kurstaki_HD73_uid189188	Bacthu	331	1	331	0	COG2515	1-aminocyclopropane-1-carboxylate deaminase/D-cysteine desulfhydrase, PLP-dependent ACC family	E	Amino acid transport and metabolism
Bt-GS57GL001014	100.00	0.0	449089440	YP_007421881.1	1279365	Bacillus_thuringiensis_serovar_kurstaki_HD73_uid189188	Bacthu	513	1	513	3	COG2814	Predicted arabinose efflux permease, MFS family	G	Carbohydrate transport and metabolism
Bt-GS57GL001015	99.91	0.0	449089441	YP_007421882.1	1279365	Bacillus_thuringiensis_serovar_kurstaki_HD73_uid189188	Bacthu	1065	1	461	1	COG2124	Cytochrome P450	QV	Secondary metabolites biosynthesis, transport and catabolism;Defense mechanisms
Bt-GS57GL001016	100.00	0.0	449089442	YP_007421883.1	1279365	Bacillus_thuringiensis_serovar_kurstaki_HD73_uid189188	Bacthu	703	1	703	3	COG2310	Stress response protein SCP2	T	Signal transduction mechanisms
Bt-GS57GL001017	99.40	5e-93	449091956	YP_007424397.1	1279365	Bacillus_thuringiensis_serovar_kurstaki_HD73_uid189188	Bacthu	168	1	168	0	COG2963	Transposase and inactivated derivatives	X	Mobilome: prophages, transposons
Bt-GS57GL001018	99.60	6e-149	449091957	YP_007424398.1	1279365	Bacillus_thuringiensis_serovar_kurstaki_HD73_uid189188	Bacthu	252	1	252	0	COG2801	Transposase InsO and inactivated derivatives	X	Mobilome: prophages, transposons
Bt-GS57GL001019	99.65	1e-168	449089442	YP_007421883.1	1279365	Bacillus_thuringiensis_serovar_kurstaki_HD73_uid189188	Bacthu	703	1	703	3	COG2310	Stress response protein SCP2	T	Signal transduction mechanisms
Bt-GS57GL001021	100.00	9e-176	449089444	YP_007421885.1	1279365	Bacillus_thuringiensis_serovar_kurstaki_HD73_uid189188	Bacthu	316	1	316	0	COG2367	Beta-lactamase class A	V	Defense mechanisms
Bt-GS57GL001023	99.66	0.0	449089446	YP_007421887.1	1279365	Bacillus_thuringiensis_serovar_kurstaki_HD73_uid189188	Bacthu	595	1	373	1	COG4585	Signal transduction histidine kinase	T	Signal transduction mechanisms
Bt-GS57GL001025	99.63	8e-158	449089448	YP_007421889.1	1279365	Bacillus_thuringiensis_serovar_kurstaki_HD73_uid189188	Bacthu	290	1	290	3	COG2312	Erythromycin esterase homolog	Q	Secondary metabolites biosynthesis, transport and catabolism
Bt-GS57GL001026	100.00	1e-49	449089449	YP_007421890.1	1279365	Bacillus_thuringiensis_serovar_kurstaki_HD73_uid189188	Bacthu	118	1	118	3	COG2312	Erythromycin esterase homolog	Q	Secondary metabolites biosynthesis, transport and catabolism
Bt-GS57GL001027	100.00	2e-162	449089450	YP_007421891.1	1279365	Bacillus_thuringiensis_serovar_kurstaki_HD73_uid189188	Bacthu	294	1	294	1	COG1266	Membrane protease YdiL, CAAX protease family	O	Posttranslational modification, protein turnover, chaperones
Bt-GS57GL001028	100.00	0.0	449089451	YP_007421892.1	1279365	Bacillus_thuringiensis_serovar_kurstaki_HD73_uid189188	Bacthu	481	1	481	1	COG1376	Lipoprotein-anchoring transpeptidase ErfK/SrfK	M	Cell wall/membrane/envelope biogenesis
Bt-GS57GL001033	100.00	5e-70	449089456	YP_007421897.1	1279365	Bacillus_thuringiensis_serovar_kurstaki_HD73_uid189188	Bacthu	130	1	130	0	COG0346	Catechol 2,3-dioxygenase or other lactoylglutathione lyase family enzyme	Q	Secondary metabolites biosynthesis, transport and catabolism
Bt-GS57GL001034	99.87	0.0	449089457	YP_007421898.1	1279365	Bacillus_thuringiensis_serovar_kurstaki_HD73_uid189188	Bacthu	759	1	759	1	COG1112	Superfamily I DNA and/or RNA helicase	L	Replication, recombination and repair
Bt-GS57GL001035	100.00	3e-79	449091957	YP_007424398.1	1279365	Bacillus_thuringiensis_serovar_kurstaki_HD73_uid189188	Bacthu	252	1	252	0	COG2801	Transposase InsO and inactivated derivatives	X	Mobilome: prophages, transposons
Bt-GS57GL001036	75.31	3e-29	169826658	YP_001696816.1	444177	Lysinibacillus_sphaericus_C3_41_uid58945	Lyssph	132	1	132	2	COG2801	Transposase InsO and inactivated derivatives	X	Mobilome: prophages, transposons
Bt-GS57GL001037	100.00	2e-69	449091956	YP_007424397.1	1279365	Bacillus_thuringiensis_serovar_kurstaki_HD73_uid189188	Bacthu	168	1	168	0	COG2963	Transposase and inactivated derivatives	X	Mobilome: prophages, transposons
Bt-GS57GL001039	100.00	9e-139	449089458	YP_007421899.1	1279365	Bacillus_thuringiensis_serovar_kurstaki_HD73_uid189188	Bacthu	401	1	401	0	COG1473	Metal-dependent amidase/aminoacylase/carboxypeptidase	R	General function prediction only
Bt-GS57GL001040	100.00	5e-81	449089459	YP_007421900.1	1279365	Bacillus_thuringiensis_serovar_kurstaki_HD73_uid189188	Bacthu	146	1	146	0	COG1522	DNA-binding transcriptional regulator, Lrp family	K	Transcription
Bt-GS57GL001044	43.37	2e-11	337748892	YP_004643054.1	1036673	Paenibacillus_mucilaginosus_KNP414_uid68311	Paemuc	153	1	153	2	COG1028	NAD(P)-dependent dehydrogenase, short-chain alcohol dehydrogenase family	IQR	Lipid transport and metabolism;Secondary metabolites biosynthesis, transport and catabolism;General function prediction only
Bt-GS57GL001051	100.00	5e-27	30263132	NP_845509.1	198094	Bacillus_anthracis_Ames_uid57909	Bacant	101	1	101	0	COG0640	DNA-binding transcriptional regulator, ArsR family	K	Transcription
Bt-GS57GL001052	99.28	1e-75	449089464	YP_007421905.1	1279365	Bacillus_thuringiensis_serovar_kurstaki_HD73_uid189188	Bacthu	145	1	145	0	COG0346	Catechol 2,3-dioxygenase or other lactoylglutathione lyase family enzyme	Q	Secondary metabolites biosynthesis, transport and catabolism
Bt-GS57GL001053	68.87	5e-37	451946163	YP_007466758.1	1167006	Desulfocapsa_sulfexigens_DSM_10523_uid189952	Dessul	201	1	201	2	COG0798	Arsenite efflux pump ArsB, ACR3 family	P	Inorganic ion transport and metabolism
Bt-GS57GL001055	55.86	3e-29	379735292	YP_005328798.1	1146883	Blastococcus_saxobsidens_DD2_uid89391	Blasax	263	1	263	0	COG0798	Arsenite efflux pump ArsB, ACR3 family	P	Inorganic ion transport and metabolism
Bt-GS57GL001060	78.57	2e-54	449089468	YP_007421909.1	1279365	Bacillus_thuringiensis_serovar_kurstaki_HD73_uid189188	Bacthu	199	1	199	0	COG0693	Putative intracellular protease/amidase	R	General function prediction only
Bt-GS57GL001063	91.86	1e-37	449089471	YP_007421912.1	1279365	Bacillus_thuringiensis_serovar_kurstaki_HD73_uid189188	Bacthu	185	1	185	1	COG0456	Ribosomal protein S18 acetylase RimI and related acetyltransferases	J	Translation, ribosomal structure and biogenesis
Bt-GS57GL001065	100.00	1e-40	449089473	YP_007421914.1	1279365	Bacillus_thuringiensis_serovar_kurstaki_HD73_uid189188	Bacthu	120	1	120	0	COG5609	Uncharacterized protein YbcI	S	Function unknown
Bt-GS57GL001067	99.73	0.0	449089474	YP_007421915.1	1279365	Bacillus_thuringiensis_serovar_kurstaki_HD73_uid189188	Bacthu	510	1	510	0	COG1009	NADH:ubiquinone oxidoreductase subunit 5 (chain L)/Multisubunit Na+/H+ antiporter, MnhA subunit	CP	Energy production and conversion;Inorganic ion transport and metabolism
Bt-GS57GL001070	99.77	0.0	449089475	YP_007421916.1	1279365	Bacillus_thuringiensis_serovar_kurstaki_HD73_uid189188	Bacthu	868	1	868	1	COG3002	Uncharacterized conserved protein YbcC, UPF0753/DUF2309 family	S	Function unknown
Bt-GS57GL001071	91.82	7e-51	449089476	YP_007421917.1	1279365	Bacillus_thuringiensis_serovar_kurstaki_HD73_uid189188	Bacthu	173	1	173	2	COG0288	Carbonic anhydrase	P	Inorganic ion transport and metabolism
Bt-GS57GL001072	100.00	4e-36	449089476	YP_007421917.1	1279365	Bacillus_thuringiensis_serovar_kurstaki_HD73_uid189188	Bacthu	173	1	173	2	COG0288	Carbonic anhydrase	P	Inorganic ion transport and metabolism
Bt-GS57GL001073	100.00	0.0	449089477	YP_007421918.1	1279365	Bacillus_thuringiensis_serovar_kurstaki_HD73_uid189188	Bacthu	341	1	341	1	COG0657	Acetyl esterase/lipase	I	Lipid transport and metabolism
Bt-GS57GL001074	100.00	0.0	449089478	YP_007421919.1	1279365	Bacillus_thuringiensis_serovar_kurstaki_HD73_uid189188	Bacthu	405	1	405	0	COG0665	Glycine/D-amino acid oxidase (deaminating)	E	Amino acid transport and metabolism
Bt-GS57GL001076	100.00	1e-68	449089480	YP_007421921.1	1279365	Bacillus_thuringiensis_serovar_kurstaki_HD73_uid189188	Bacthu	141	1	141	0	COG1846	DNA-binding transcriptional regulator, MarR family	K	Transcription
Bt-GS57GL001077	100.00	1e-157	449089481	YP_007421922.1	1279365	Bacillus_thuringiensis_serovar_kurstaki_HD73_uid189188	Bacthu	273	1	273	1	COG0702	Uncharacterized conserved protein YbjT, contains NAD(P)-binding and DUF2867 domains	R	General function prediction only
Bt-GS57GL001078	99.72	0.0	449089482	YP_007421923.1	1279365	Bacillus_thuringiensis_serovar_kurstaki_HD73_uid189188	Bacthu	476	1	476	0	COG0415	Deoxyribodipyrimidine photolyase	L	Replication, recombination and repair
Bt-GS57GL001079	60.75	3e-32	330814060	YP_004358299.1	1002672	Candidatus_Pelagibacter_IMCC9063_uid66305	Pelimc	184	1	184	2	COG0415	Deoxyribodipyrimidine photolyase	L	Replication, recombination and repair
Bt-GS57GL001080	100.00	2e-79	449089483	YP_007421924.1	1279365	Bacillus_thuringiensis_serovar_kurstaki_HD73_uid189188	Bacthu	151	1	151	0	COG3476	Tryptophan-rich sensory protein (mitochondrial benzodiazepine receptor homolog)	T	Signal transduction mechanisms
Bt-GS57GL001081	99.58	5e-135	449089484	YP_007421925.1	1279365	Bacillus_thuringiensis_serovar_kurstaki_HD73_uid189188	Bacthu	236	1	236	3	COG2267	Lysophospholipase, alpha-beta hydrolase superfamily	I	Lipid transport and metabolism
Bt-GS57GL001082	99.17	5e-63	449089485	YP_007421926.1	1279365	Bacillus_thuringiensis_serovar_kurstaki_HD73_uid189188	Bacthu	121	1	121	0	COG5294	Uncharacterized protein YxeA	S	Function unknown
Bt-GS57GL001089	100.00	0.0	449089493	YP_007421934.1	1279365	Bacillus_thuringiensis_serovar_kurstaki_HD73_uid189188	Bacthu	316	1	316	3	COG0598	Mg2+ and Co2+ transporter CorA	P	Inorganic ion transport and metabolism
Bt-GS57GL001090	100.00	3e-104	449089494	YP_007421935.1	1279365	Bacillus_thuringiensis_serovar_kurstaki_HD73_uid189188	Bacthu	186	1	186	1	COG1309	DNA-binding transcriptional regulator, AcrR family	K	Transcription
Bt-GS57GL001091	100.00	0.0	449089495	YP_007421936.1	1279365	Bacillus_thuringiensis_serovar_kurstaki_HD73_uid189188	Bacthu	459	1	459	1	COG4188	Predicted dienelactone hydrolase	R	General function prediction only
Bt-GS57GL001093	100.00	0.0	449089497	YP_007421938.1	1279365	Bacillus_thuringiensis_serovar_kurstaki_HD73_uid189188	Bacthu	960	1	960	3	COG3291	PKD repeat	S	Function unknown
Bt-GS57GL001095	42.68	1e-13	470153917	YP_006282419.1	1166016	Pectobacterium_SCC3193_uid193707	Pecscc	91	1	91	2	COG0583	DNA-binding transcriptional regulator, LysR family	K	Transcription
Bt-GS57GL001096	100.00	3e-101	449089500	YP_007421941.1	1279365	Bacillus_thuringiensis_serovar_kurstaki_HD73_uid189188	Bacthu	292	1	292	1	COG0583	DNA-binding transcriptional regulator, LysR family	K	Transcription
Bt-GS57GL001097	50.00	2e-23	332288628	YP_004419480.1	1005058	Gallibacterium_anatis_UMN179_uid66567	Galana	129	1	129	2	COG2801	Transposase InsO and inactivated derivatives	X	Mobilome: prophages, transposons
Bt-GS57GL001103	69.39	5e-49	264680492	YP_003280402.1	688245	Comamonas_testosteroni_CNB_2_uid62961	Comtes	303	1	303	3	COG1574	Predicted amidohydrolase YtcJ	R	General function prediction only
Bt-GS57GL001105	94.23	6e-53	449089502	YP_007421943.1	1279365	Bacillus_thuringiensis_serovar_kurstaki_HD73_uid189188	Bacthu	197	1	197	0	COG3224	Antibiotic biosynthesis monooxygenase (ABM) superfamily enzyme	R	General function prediction only
Bt-GS57GL001106	100.00	8e-125	449089503	YP_007421944.1	1279365	Bacillus_thuringiensis_serovar_kurstaki_HD73_uid189188	Bacthu	214	1	214	0	COG1335	Nicotinamidase-related amidase	HR	Coenzyme transport and metabolism;General function prediction only
Bt-GS57GL001107	100.00	1e-123	449089504	YP_007421945.1	1279365	Bacillus_thuringiensis_serovar_kurstaki_HD73_uid189188	Bacthu	214	1	214	0	COG1335	Nicotinamidase-related amidase	HR	Coenzyme transport and metabolism;General function prediction only
Bt-GS57GL001108	99.28	4e-161	449089505	YP_007421946.1	1279365	Bacillus_thuringiensis_serovar_kurstaki_HD73_uid189188	Bacthu	278	1	278	0	COG2267	Lysophospholipase, alpha-beta hydrolase superfamily	I	Lipid transport and metabolism
Bt-GS57GL001109	100.00	0.0	449089506	YP_007421947.1	1279365	Bacillus_thuringiensis_serovar_kurstaki_HD73_uid189188	Bacthu	529	1	529	0	COG0737	2',3'-cyclic-nucleotide 2'-phosphodiesterase/5'- or 3'-nucleotidase, 5'-nucleotidase family	FV	Nucleotide transport and metabolism;Defense mechanisms
Bt-GS57GL001112	100.00	0.0	449089509	YP_007421950.1	1279365	Bacillus_thuringiensis_serovar_kurstaki_HD73_uid189188	Bacthu	409	1	409	1	COG2207	AraC-type DNA-binding domain and AraC-containing proteins	K	Transcription
Bt-GS57GL001114	85.96	0.0	449089401	YP_007421842.1	1279365	Bacillus_thuringiensis_serovar_kurstaki_HD73_uid189188	Bacthu	409	1	409	3	COG0083	Homoserine kinase	E	Amino acid transport and metabolism
Bt-GS57GL001122	99.44	0.0	449089515	YP_007421956.1	1279365	Bacillus_thuringiensis_serovar_kurstaki_HD73_uid189188	Bacthu	801	1	551	3	COG5002	Signal transduction histidine kinase	T	Signal transduction mechanisms
Bt-GS57GL001124	100.00	0.0	449089516	YP_007421957.1	1279365	Bacillus_thuringiensis_serovar_kurstaki_HD73_uid189188	Bacthu	377	1	377	0	COG1063	Threonine dehydrogenase or related Zn-dependent dehydrogenase	ER	Amino acid transport and metabolism;General function prediction only
Bt-GS57GL001128	100.00	3e-167	449089520	YP_007421961.1	1279365	Bacillus_thuringiensis_serovar_kurstaki_HD73_uid189188	Bacthu	285	1	285	0	COG0491	Glyoxylase or a related metal-dependent hydrolase, beta-lactamase superfamily II	R	General function prediction only
Bt-GS57GL001129	100.00	4e-74	449089521	YP_007421962.1	1279365	Bacillus_thuringiensis_serovar_kurstaki_HD73_uid189188	Bacthu	201	1	201	0	COG1028	NAD(P)-dependent dehydrogenase, short-chain alcohol dehydrogenase family	IQR	Lipid transport and metabolism;Secondary metabolites biosynthesis, transport and catabolism;General function prediction only
Bt-GS57GL001130	100.00	6e-80	449089522	YP_007421963.1	1279365	Bacillus_thuringiensis_serovar_kurstaki_HD73_uid189188	Bacthu	145	1	145	0	COG1522	DNA-binding transcriptional regulator, Lrp family	K	Transcription
Bt-GS57GL001131	100.00	7e-110	449089523	YP_007421964.1	1279365	Bacillus_thuringiensis_serovar_kurstaki_HD73_uid189188	Bacthu	193	1	193	0	COG0693	Putative intracellular protease/amidase	R	General function prediction only
Bt-GS57GL001133	99.53	2e-115	449089524	YP_007421965.1	1279365	Bacillus_thuringiensis_serovar_kurstaki_HD73_uid189188	Bacthu	214	1	214	0	COG1280	Threonine/homoserine/homoserine lactone efflux protein	E	Amino acid transport and metabolism
Bt-GS57GL001135	98.81	0.0	449089526	YP_007421967.1	1279365	Bacillus_thuringiensis_serovar_kurstaki_HD73_uid189188	Bacthu	868	1	542	1	COG0574	Phosphoenolpyruvate synthase/pyruvate phosphate dikinase	G	Carbohydrate transport and metabolism
Bt-GS57GL001139	100.00	1e-50	449089527	YP_007421968.1	1279365	Bacillus_thuringiensis_serovar_kurstaki_HD73_uid189188	Bacthu	205	1	205	1	COG1309	DNA-binding transcriptional regulator, AcrR family	K	Transcription
Bt-GS57GL001140	89.01	7e-42	449089527	YP_007421968.1	1279365	Bacillus_thuringiensis_serovar_kurstaki_HD73_uid189188	Bacthu	205	1	205	1	COG1309	DNA-binding transcriptional regulator, AcrR family	K	Transcription
Bt-GS57GL001141	99.72	0.0	449089528	YP_007421969.1	1279365	Bacillus_thuringiensis_serovar_kurstaki_HD73_uid189188	Bacthu	393	1	190	3	COG1511	Uncharacterized membrane protein YhgE, phage infection protein (PIP) family	S	Function unknown
Bt-GS57GL001142	100.00	4e-67	449091956	YP_007424397.1	1279365	Bacillus_thuringiensis_serovar_kurstaki_HD73_uid189188	Bacthu	168	1	168	0	COG2963	Transposase and inactivated derivatives	X	Mobilome: prophages, transposons
Bt-GS57GL001143	100.00	2e-149	449091957	YP_007424398.1	1279365	Bacillus_thuringiensis_serovar_kurstaki_HD73_uid189188	Bacthu	252	1	252	0	COG2801	Transposase InsO and inactivated derivatives	X	Mobilome: prophages, transposons
Bt-GS57GL001144	100.00	5e-81	449089531	YP_007421972.1	1279365	Bacillus_thuringiensis_serovar_kurstaki_HD73_uid189188	Bacthu	168	1	168	0	COG1670	Protein N-acetyltransferase, RimJ/RimL family	JO	Translation, ribosomal structure and biogenesis;Posttranslational modification, protein turnover, chaperones
Bt-GS57GL001145	99.22	2e-71	449089532	YP_007421973.1	1279365	Bacillus_thuringiensis_serovar_kurstaki_HD73_uid189188	Bacthu	144	1	144	0	COG1633	Rubrerythrin	P	Inorganic ion transport and metabolism
Bt-GS57GL001148	98.46	2e-71	449089534	YP_007421975.1	1279365	Bacillus_thuringiensis_serovar_kurstaki_HD73_uid189188	Bacthu	171	1	171	0	COG0454	N-acetyltransferase, GNAT superfamily (includes histone acetyltransferase HPA2)	KR	Transcription;General function prediction only
Bt-GS57GL001149	99.32	5e-168	449089535	YP_007421976.1	1279365	Bacillus_thuringiensis_serovar_kurstaki_HD73_uid189188	Bacthu	292	1	292	0	COG3173	Predicted kinase, aminoglycoside phosphotransferase (APT) family	R	General function prediction only
Bt-GS57GL001150	99.29	3e-158	449089536	YP_007421977.1	1279365	Bacillus_thuringiensis_serovar_kurstaki_HD73_uid189188	Bacthu	442	1	442	0	COG3314	Uncharacterized membrane protein YjiH, contains nucleoside recognition GATE domain	S	Function unknown
Bt-GS57GL001151	48.00	1e-24	352685523	YP_004897508.1	568816	Acidaminococcus_intestini_RyC_MR95_uid74445	Aciint	206	1	206	2	COG3314	Uncharacterized membrane protein YjiH, contains nucleoside recognition GATE domain	S	Function unknown
Bt-GS57GL001152	46.77	6e-10	226939859	YP_002794932.1	557598	Laribacter_hongkongensis_HLHK9_uid59265	Larhon	117	1	117	2	COG1670	Protein N-acetyltransferase, RimJ/RimL family	JO	Translation, ribosomal structure and biogenesis;Posttranslational modification, protein turnover, chaperones
Bt-GS57GL001153	100.00	2e-120	449089540	YP_007421981.1	1279365	Bacillus_thuringiensis_serovar_kurstaki_HD73_uid189188	Bacthu	210	1	210	0	COG1434	Uncharacterized SAM-binding protein YcdF, DUF218 family	R	General function prediction only
Bt-GS57GL001154	97.38	0.0	30263054	NP_845431.1	198094	Bacillus_anthracis_Ames_uid57909	Bacant	382	1	382	0	COG1960	Acyl-CoA dehydrogenase related to the alkylation response protein AidB	I	Lipid transport and metabolism
Bt-GS57GL001155	94.23	1e-82	30263053	NP_845430.1	198094	Bacillus_anthracis_Ames_uid57909	Bacant	156	1	156	0	COG2318	Uncharacterized damage-inducible protein DinB (forms a four-helix bundle)	S	Function unknown
Bt-GS57GL001156	100.00	4e-137	449089543	YP_007421984.1	1279365	Bacillus_thuringiensis_serovar_kurstaki_HD73_uid189188	Bacthu	235	1	235	1	COG0640	DNA-binding transcriptional regulator, ArsR family	K	Transcription
Bt-GS57GL001157	99.56	7e-126	449089544	YP_007421985.1	1279365	Bacillus_thuringiensis_serovar_kurstaki_HD73_uid189188	Bacthu	225	1	225	0	COG3142	Copper homeostasis protein CutC	P	Inorganic ion transport and metabolism
Bt-GS57GL001158	100.00	2e-101	449089545	YP_007421986.1	1279365	Bacillus_thuringiensis_serovar_kurstaki_HD73_uid189188	Bacthu	183	1	183	0	COG0681	Signal peptidase I	U	Intracellular trafficking, secretion, and vesicular transport
Bt-GS57GL001159	100.00	2e-143	449089546	YP_007421987.1	1279365	Bacillus_thuringiensis_serovar_kurstaki_HD73_uid189188	Bacthu	250	1	250	0	COG1414	DNA-binding transcriptional regulator, IclR family	K	Transcription
Bt-GS57GL001160	99.43	2e-98	449089547	YP_007421988.1	1279365	Bacillus_thuringiensis_serovar_kurstaki_HD73_uid189188	Bacthu	237	1	237	0	COG2049	Allophanate hydrolase subunit 1	E	Amino acid transport and metabolism
Bt-GS57GL001161	99.70	0.0	449089548	YP_007421989.1	1279365	Bacillus_thuringiensis_serovar_kurstaki_HD73_uid189188	Bacthu	331	1	331	0	COG1984	Allophanate hydrolase subunit 2	E	Amino acid transport and metabolism
Bt-GS57GL001162	100.00	7e-148	449089549	YP_007421990.1	1279365	Bacillus_thuringiensis_serovar_kurstaki_HD73_uid189188	Bacthu	253	1	253	0	COG1540	Lactam utilization protein B (function unknown)	R	General function prediction only
Bt-GS57GL001163	99.57	4e-128	449089550	YP_007421991.1	1279365	Bacillus_thuringiensis_serovar_kurstaki_HD73_uid189188	Bacthu	231	1	231	0	COG3819	Uncharacterized membrane protein	S	Function unknown
Bt-GS57GL001164	100.00	3e-179	449089551	YP_007421992.1	1279365	Bacillus_thuringiensis_serovar_kurstaki_HD73_uid189188	Bacthu	320	1	320	0	COG3817	Uncharacterized membrane protein	S	Function unknown
Bt-GS57GL001165	100.00	7e-122	449089552	YP_007421993.1	1279365	Bacillus_thuringiensis_serovar_kurstaki_HD73_uid189188	Bacthu	215	1	215	0	COG2039	Pyrrolidone-carboxylate peptidase (N-terminal pyroglutamyl peptidase)	O	Posttranslational modification, protein turnover, chaperones
Bt-GS57GL001166	99.59	2e-142	449089553	YP_007421994.1	1279365	Bacillus_thuringiensis_serovar_kurstaki_HD73_uid189188	Bacthu	242	1	242	0	COG0846	NAD-dependent protein deacetylase, SIR2 family	O	Posttranslational modification, protein turnover, chaperones
Bt-GS57GL001168	99.86	0.0	449089555	YP_007421996.1	1279365	Bacillus_thuringiensis_serovar_kurstaki_HD73_uid189188	Bacthu	717	1	154	3	COG0768	Cell division protein FtsI/penicillin-binding protein 2	DM	Cell cycle control, cell division, chromosome partitioning;Cell wall/membrane/envelope biogenesis
Bt-GS57GL001169	100.00	6e-74	449089556	YP_007421997.1	1279365	Bacillus_thuringiensis_serovar_kurstaki_HD73_uid189188	Bacthu	138	1	138	0	COG0681	Signal peptidase I	U	Intracellular trafficking, secretion, and vesicular transport
Bt-GS57GL001171	100.00	1e-84	449089557	YP_007421999.1	1279365	Bacillus_thuringiensis_serovar_kurstaki_HD73_uid189188	Bacthu	157	1	157	1	COG1051	ADP-ribose pyrophosphatase YjhB, NUDIX family	F	Nucleotide transport and metabolism
Bt-GS57GL001172	89.24	2e-131	30263033	NP_845410.1	198094	Bacillus_anthracis_Ames_uid57909	Bacant	253	1	253	3	COG2226	Ubiquinone/menaquinone biosynthesis C-methylase UbiE	H	Coenzyme transport and metabolism
Bt-GS57GL001174	100.00	1e-78	449089561	YP_007422002.1	1279365	Bacillus_thuringiensis_serovar_kurstaki_HD73_uid189188	Bacthu	140	1	140	0	COG4335	3-methyladenine DNA glycosylase AlkC	L	Replication, recombination and repair
Bt-GS57GL001177	100.00	1e-173	449089564	YP_007422005.1	1279365	Bacillus_thuringiensis_serovar_kurstaki_HD73_uid189188	Bacthu	488	1	488	0	COG0833	Amino acid permease	E	Amino acid transport and metabolism
Bt-GS57GL001179	100.00	2e-83	449089565	YP_007422006.1	1279365	Bacillus_thuringiensis_serovar_kurstaki_HD73_uid189188	Bacthu	149	1	149	0	COG1670	Protein N-acetyltransferase, RimJ/RimL family	JO	Translation, ribosomal structure and biogenesis;Posttranslational modification, protein turnover, chaperones
Bt-GS57GL001186	98.59	1e-76	449089568	YP_007422009.1	1279365	Bacillus_thuringiensis_serovar_kurstaki_HD73_uid189188	Bacthu	308	1	308	2	COG3173	Predicted kinase, aminoglycoside phosphotransferase (APT) family	R	General function prediction only
Bt-GS57GL001188	100.00	2e-108	449089569	YP_007422010.1	1279365	Bacillus_thuringiensis_serovar_kurstaki_HD73_uid189188	Bacthu	247	1	247	0	COG0639	Diadenosine tetraphosphatase ApaH/serine/threonine protein phosphatase, PP2A family	T	Signal transduction mechanisms
Bt-GS57GL001189	87.33	1e-74	30263023	NP_845400.1	198094	Bacillus_anthracis_Ames_uid57909	Bacant	223	1	223	0	COG0572	Uridine kinase	F	Nucleotide transport and metabolism
Bt-GS57GL001193	44.00	2e-11	352516350	YP_004885667.1	945021	Tetragenococcus_halophilus_uid74441	Tethal	150	1	150	0	COG1671	Uncharacterized conserved protein YaiI, UPF0178 family	S	Function unknown
Bt-GS57GL001196	43.24	1e-11	295695053	YP_003588291.1	562970	Kyrpidia_tusciae_DSM_2912_uid48361	Kyrtus	131	1	131	0	COG1725	DNA-binding transcriptional regulator YhcF, GntR family	K	Transcription
Bt-GS57GL001200	98.96	3e-51	449089577	YP_007422018.1	1279365	Bacillus_thuringiensis_serovar_kurstaki_HD73_uid189188	Bacthu	155	1	155	0	COG0494	8-oxo-dGTP pyrophosphatase MutT and related house-cleaning NTP pyrophosphohydrolases, NUDIX family	V	Defense mechanisms
Bt-GS57GL001204	100.00	2e-88	449089579	YP_007422020.1	1279365	Bacillus_thuringiensis_serovar_kurstaki_HD73_uid189188	Bacthu	156	1	156	0	COG0456	Ribosomal protein S18 acetylase RimI and related acetyltransferases	J	Translation, ribosomal structure and biogenesis
Bt-GS57GL001206	100.00	3e-95	449089581	YP_007422022.1	1279365	Bacillus_thuringiensis_serovar_kurstaki_HD73_uid189188	Bacthu	169	1	169	0	COG0590	tRNA(Arg) A34 adenosine deaminase TadA	J	Translation, ribosomal structure and biogenesis
Bt-GS57GL001210	100.00	4e-90	449089583	YP_007422024.1	1279365	Bacillus_thuringiensis_serovar_kurstaki_HD73_uid189188	Bacthu	311	1	311	1	COG1680	CubicO group peptidase, beta-lactamase class C family	V	Defense mechanisms
Bt-GS57GL001211	99.51	8e-118	449089584	YP_007422025.1	1279365	Bacillus_thuringiensis_serovar_kurstaki_HD73_uid189188	Bacthu	341	1	341	1	COG0451	Nucleoside-diphosphate-sugar epimerase	M	Cell wall/membrane/envelope biogenesis
Bt-GS57GL001214	99.28	9e-77	449089587	YP_007422028.1	1279365	Bacillus_thuringiensis_serovar_kurstaki_HD73_uid189188	Bacthu	263	1	263	1	COG3831	WGR domain, predicted DNA-binding domain in MolR	K	Transcription
Bt-GS57GL001216	98.26	7e-61	449089589	YP_007422030.1	1279365	Bacillus_thuringiensis_serovar_kurstaki_HD73_uid189188	Bacthu	155	1	155	0	COG1051	ADP-ribose pyrophosphatase YjhB, NUDIX family	F	Nucleotide transport and metabolism
Bt-GS57GL001220	43.60	6e-33	163840615	YP_001625020.1	288705	Renibacterium_salmoninarum_ATCC_33209_uid58899	Rensal	209	1	209	2	COG0480	Translation elongation factor EF-G, a GTPase	J	Translation, ribosomal structure and biogenesis
Bt-GS57GL001221	98.81	0.0	449089591	YP_007422032.1	1279365	Bacillus_thuringiensis_serovar_kurstaki_HD73_uid189188	Bacthu	647	1	647	0	COG0480	Translation elongation factor EF-G, a GTPase	J	Translation, ribosomal structure and biogenesis
Bt-GS57GL001222	99.30	2e-76	449089592	YP_007422033.1	1279365	Bacillus_thuringiensis_serovar_kurstaki_HD73_uid189188	Bacthu	142	1	142	0	COG1846	DNA-binding transcriptional regulator, MarR family	K	Transcription
Bt-GS57GL001223	100.00	2e-43	449089593	YP_007422034.1	1279365	Bacillus_thuringiensis_serovar_kurstaki_HD73_uid189188	Bacthu	212	1	212	0	COG0778	Nitroreductase	C	Energy production and conversion
Bt-GS57GL001224	100.00	1e-55	449089593	YP_007422034.1	1279365	Bacillus_thuringiensis_serovar_kurstaki_HD73_uid189188	Bacthu	212	1	212	0	COG0778	Nitroreductase	C	Energy production and conversion
Bt-GS57GL001225	100.00	3e-51	449089594	YP_007422035.1	1279365	Bacillus_thuringiensis_serovar_kurstaki_HD73_uid189188	Bacthu	97	1	97	0	COG1359	Quinol monooxygenase YgiN	C	Energy production and conversion
Bt-GS57GL001242	55.21	2e-26	226313185	YP_002773079.1	358681	Brevibacillus_brevis_NBRC_100599_uid59175	Brebre	181	1	181	0	COG1859	RNA:NAD 2'-phosphotransferase, TPT1/KptA family	J	Translation, ribosomal structure and biogenesis
Bt-GS57GL001249	99.35	2e-176	449089601	YP_007422042.1	1279365	Bacillus_thuringiensis_serovar_kurstaki_HD73_uid189188	Bacthu	310	1	310	0	COG0714	MoxR-like ATPase	R	General function prediction only
Bt-GS57GL001250	93.60	1e-161	449089602	YP_007422043.1	1279365	Bacillus_thuringiensis_serovar_kurstaki_HD73_uid189188	Bacthu	369	1	369	1	COG1721	Uncharacterized conserved protein, DUF58 family, contains vWF domain	S	Function unknown
Bt-GS57GL001254	88.14	0.0	30262987	NP_845364.1	198094	Bacillus_anthracis_Ames_uid57909	Bacant	388	1	388	0	COG1680	CubicO group peptidase, beta-lactamase class C family	V	Defense mechanisms
Bt-GS57GL001257	100.00	0.0	449089609	YP_007422050.1	1279365	Bacillus_thuringiensis_serovar_kurstaki_HD73_uid189188	Bacthu	521	1	521	0	COG1001	Adenine deaminase	F	Nucleotide transport and metabolism
Bt-GS57GL001260	75.85	0.0	30263477	NP_845854.1	198094	Bacillus_anthracis_Ames_uid57909	Bacant	971	1	971	3	COG3291	PKD repeat	S	Function unknown
Bt-GS57GL001261	100.00	0.0	449089612	YP_007422053.1	1279365	Bacillus_thuringiensis_serovar_kurstaki_HD73_uid189188	Bacthu	459	1	459	0	COG0753	Catalase	P	Inorganic ion transport and metabolism
Bt-GS57GL001262	98.86	4e-153	449089613	YP_007422054.1	1279365	Bacillus_thuringiensis_serovar_kurstaki_HD73_uid189188	Bacthu	405	1	405	0	COG4992	Acetylornithine/succinyldiaminopimelate/putrescine aminotransferase	E	Amino acid transport and metabolism
Bt-GS57GL001266	82.16	0.0	30262980	NP_845357.1	198094	Bacillus_anthracis_Ames_uid57909	Bacant	505	183	505	1	COG0463	Glycosyltransferase involved in cell wall bisynthesis	M	Cell wall/membrane/envelope biogenesis
Bt-GS57GL001268	100.00	0.0	449089617	YP_007422058.1	1279365	Bacillus_thuringiensis_serovar_kurstaki_HD73_uid189188	Bacthu	502	1	502	1	COG0463	Glycosyltransferase involved in cell wall bisynthesis	M	Cell wall/membrane/envelope biogenesis
Bt-GS57GL001269	99.80	0.0	449089618	YP_007422059.1	1279365	Bacillus_thuringiensis_serovar_kurstaki_HD73_uid189188	Bacthu	512	1	236	3	COG1506	Dipeptidyl aminopeptidase/acylaminoacyl peptidase	E	Amino acid transport and metabolism
Bt-GS57GL001270	100.00	5e-139	449089619	YP_007422060.1	1279365	Bacillus_thuringiensis_serovar_kurstaki_HD73_uid189188	Bacthu	242	1	242	1	COG0463	Glycosyltransferase involved in cell wall bisynthesis	M	Cell wall/membrane/envelope biogenesis
Bt-GS57GL001272	52.76	8e-46	30262979	NP_845356.1	198094	Bacillus_anthracis_Ames_uid57909	Bacant	255	1	255	3	COG1073	Fermentation-respiration switch protein FrsA, has esterase activity, DUF1100 family	T	Signal transduction mechanisms
Bt-GS57GL001274	100.00	0.0	449089622	YP_007422063.1	1279365	Bacillus_thuringiensis_serovar_kurstaki_HD73_uid189188	Bacthu	498	175	498	1	COG0463	Glycosyltransferase involved in cell wall bisynthesis	M	Cell wall/membrane/envelope biogenesis
Bt-GS57GL001276	100.00	0.0	449089624	YP_007422065.1	1279365	Bacillus_thuringiensis_serovar_kurstaki_HD73_uid189188	Bacthu	485	1	485	1	COG0477	MFS family permease	GEPR	Carbohydrate transport and metabolism;Amino acid transport and metabolism;Inorganic ion transport and metabolism;General function prediction only
Bt-GS57GL001278	99.59	6e-141	449089626	YP_007422067.1	1279365	Bacillus_thuringiensis_serovar_kurstaki_HD73_uid189188	Bacthu	388	1	388	1	COG1721	Uncharacterized conserved protein, DUF58 family, contains vWF domain	S	Function unknown
Bt-GS57GL001280	100.00	4e-179	449089627	YP_007422068.1	1279365	Bacillus_thuringiensis_serovar_kurstaki_HD73_uid189188	Bacthu	309	1	309	0	COG0714	MoxR-like ATPase	R	General function prediction only
Bt-GS57GL001281	100.00	3e-54	449089628	YP_007422069.1	1279365	Bacillus_thuringiensis_serovar_kurstaki_HD73_uid189188	Bacthu	105	1	105	0	COG1695	DNA-binding transcriptional regulator, PadR family	K	Transcription
Bt-GS57GL001284	100.00	3e-69	449089634	YP_007422075.1	1279365	Bacillus_thuringiensis_serovar_kurstaki_HD73_uid189188	Bacthu	127	1	127	0	COG0346	Catechol 2,3-dioxygenase or other lactoylglutathione lyase family enzyme	Q	Secondary metabolites biosynthesis, transport and catabolism
Bt-GS57GL001285	100.00	7e-102	449089635	YP_007422076.1	1279365	Bacillus_thuringiensis_serovar_kurstaki_HD73_uid189188	Bacthu	180	1	180	0	COG1670	Protein N-acetyltransferase, RimJ/RimL family	JO	Translation, ribosomal structure and biogenesis;Posttranslational modification, protein turnover, chaperones
Bt-GS57GL001286	100.00	1e-110	449089636	YP_007422077.1	1279365	Bacillus_thuringiensis_serovar_kurstaki_HD73_uid189188	Bacthu	193	1	193	0	COG0572	Uridine kinase	F	Nucleotide transport and metabolism
Bt-GS57GL001287	100.00	1e-110	449089637	YP_007422078.1	1279365	Bacillus_thuringiensis_serovar_kurstaki_HD73_uid189188	Bacthu	192	1	192	0	COG0546	Phosphoglycolate phosphatase, HAD superfamily	C	Energy production and conversion
Bt-GS57GL001288	100.00	5e-34	449089639	YP_007422080.1	1279365	Bacillus_thuringiensis_serovar_kurstaki_HD73_uid189188	Bacthu	71	1	71	0	COG3655	DNA-binding transcriptional regulator, XRE family	K	Transcription
Bt-GS57GL001290	99.62	0.0	449089641	YP_007422082.1	1279365	Bacillus_thuringiensis_serovar_kurstaki_HD73_uid189188	Bacthu	557	1	557	0	COG1785	Alkaline phosphatase	PR	Inorganic ion transport and metabolism;General function prediction only
Bt-GS57GL001291	66.54	2e-91	150389235	YP_001319284.1	293826	Alkaliphilus_metalliredigens_QYMF_uid58171	Alkmet	272	1	272	1	COG2720	Vancomycin resistance protein YoaR (function unknown), contains peptidoglycan-binding and VanW domains	V	Defense mechanisms
Bt-GS57GL001292	100.00	0.0	449089644	YP_007422085.1	1279365	Bacillus_thuringiensis_serovar_kurstaki_HD73_uid189188	Bacthu	795	1	795	0	COG4412	Bacillopeptidase F, M6 metalloprotease family	O	Posttranslational modification, protein turnover, chaperones
Bt-GS57GL001296	99.12	3e-62	449089646	YP_007422087.1	1279365	Bacillus_thuringiensis_serovar_kurstaki_HD73_uid189188	Bacthu	152	1	152	0	COG0346	Catechol 2,3-dioxygenase or other lactoylglutathione lyase family enzyme	Q	Secondary metabolites biosynthesis, transport and catabolism
Bt-GS57GL001297	92.51	7e-161	449089648	YP_007422089.1	1279365	Bacillus_thuringiensis_serovar_kurstaki_HD73_uid189188	Bacthu	474	1	474	0	COG0833	Amino acid permease	E	Amino acid transport and metabolism
Bt-GS57GL001299	100.00	9e-142	449089649	YP_007422090.1	1279365	Bacillus_thuringiensis_serovar_kurstaki_HD73_uid189188	Bacthu	249	1	249	0	COG1414	DNA-binding transcriptional regulator, IclR family	K	Transcription
Bt-GS57GL001300	100.00	8e-138	449089650	YP_007422091.1	1279365	Bacillus_thuringiensis_serovar_kurstaki_HD73_uid189188	Bacthu	546	1	546	0	COG4187	Arginine utilization protein RocB	E	Amino acid transport and metabolism
Bt-GS57GL001303	100.00	1e-155	449089651	YP_007422092.1	1279365	Bacillus_thuringiensis_serovar_kurstaki_HD73_uid189188	Bacthu	272	1	272	0	COG0345	Pyrroline-5-carboxylate reductase	E	Amino acid transport and metabolism
Bt-GS57GL001304	99.72	0.0	449089652	YP_007422093.1	1279365	Bacillus_thuringiensis_serovar_kurstaki_HD73_uid189188	Bacthu	353	1	353	0	COG0263	Glutamate 5-kinase	E	Amino acid transport and metabolism
Bt-GS57GL001305	100.00	0.0	449089653	YP_007422094.1	1279365	Bacillus_thuringiensis_serovar_kurstaki_HD73_uid189188	Bacthu	415	1	415	0	COG0014	Gamma-glutamyl phosphate reductase	E	Amino acid transport and metabolism
Bt-GS57GL001306	100.00	6e-176	449089820	YP_007422261.1	1279365	Bacillus_thuringiensis_serovar_kurstaki_HD73_uid189188	Bacthu	296	1	296	0	COG2801	Transposase InsO and inactivated derivatives	X	Mobilome: prophages, transposons
Bt-GS57GL001307	40.16	2e-15	408355859	YP_006844390.1	698758	Amphibacillus_xylanus_NBRC_15112_uid176453	Ampxyl	156	1	156	0	COG2963	Transposase and inactivated derivatives	X	Mobilome: prophages, transposons
Bt-GS57GL001309	99.56	9e-127	449089656	YP_007422097.1	1279365	Bacillus_thuringiensis_serovar_kurstaki_HD73_uid189188	Bacthu	397	1	397	0	COG1972	Nucleoside permease NupC	F	Nucleotide transport and metabolism
Bt-GS57GL001312	100.00	4e-86	449089658	YP_007422099.1	1279365	Bacillus_thuringiensis_serovar_kurstaki_HD73_uid189188	Bacthu	159	1	159	1	COG0640	DNA-binding transcriptional regulator, ArsR family	K	Transcription
Bt-GS57GL001313	98.42	4e-104	449089659	YP_007422100.1	1279365	Bacillus_thuringiensis_serovar_kurstaki_HD73_uid189188	Bacthu	404	1	404	0	COG2814	Predicted arabinose efflux permease, MFS family	G	Carbohydrate transport and metabolism
Bt-GS57GL001314	99.44	1e-96	449089659	YP_007422100.1	1279365	Bacillus_thuringiensis_serovar_kurstaki_HD73_uid189188	Bacthu	404	1	404	0	COG2814	Predicted arabinose efflux permease, MFS family	G	Carbohydrate transport and metabolism
Bt-GS57GL001315	100.00	8e-57	449089660	YP_007422101.1	1279365	Bacillus_thuringiensis_serovar_kurstaki_HD73_uid189188	Bacthu	108	1	108	0	COG2329	Heme-degrading monooxygenase HmoA and related ABM domain proteins	H	Coenzyme transport and metabolism
Bt-GS57GL001316	100.00	1e-133	449089661	YP_007422102.1	1279365	Bacillus_thuringiensis_serovar_kurstaki_HD73_uid189188	Bacthu	234	1	234	1	COG1708	Predicted nucleotidyltransferase	R	General function prediction only
Bt-GS57GL001317	100.00	3e-76	449089663	YP_007422104.1	1279365	Bacillus_thuringiensis_serovar_kurstaki_HD73_uid189188	Bacthu	139	1	139	0	COG0346	Catechol 2,3-dioxygenase or other lactoylglutathione lyase family enzyme	Q	Secondary metabolites biosynthesis, transport and catabolism
Bt-GS57GL001318	99.62	5e-151	449089664	YP_007422105.1	1279365	Bacillus_thuringiensis_serovar_kurstaki_HD73_uid189188	Bacthu	260	1	260	0	COG1830	Fructose-bisphosphate aldolase class Ia, DhnA family	G	Carbohydrate transport and metabolism
Bt-GS57GL001319	100.00	1e-65	449089665	YP_007422106.1	1279365	Bacillus_thuringiensis_serovar_kurstaki_HD73_uid189188	Bacthu	120	1	120	0	COG0662	Mannose-6-phosphate isomerase, cupin superfamily	G	Carbohydrate transport and metabolism
Bt-GS57GL001320	100.00	0.0	449089666	YP_007422107.1	1279365	Bacillus_thuringiensis_serovar_kurstaki_HD73_uid189188	Bacthu	520	1	520	0	COG1070	Sugar (pentulose or hexulose) kinase	G	Carbohydrate transport and metabolism
Bt-GS57GL001321	99.68	0.0	449089667	YP_007422108.1	1279365	Bacillus_thuringiensis_serovar_kurstaki_HD73_uid189188	Bacthu	310	1	310	0	COG2390	DNA-binding transcriptional regulator LsrR, DeoR family	K	Transcription
Bt-GS57GL001322	100.00	0.0	449089668	YP_007422109.1	1279365	Bacillus_thuringiensis_serovar_kurstaki_HD73_uid189188	Bacthu	493	1	493	0	COG1129	ABC-type sugar transport system, ATPase component	G	Carbohydrate transport and metabolism
Bt-GS57GL001323	100.00	4e-176	449089669	YP_007422110.1	1279365	Bacillus_thuringiensis_serovar_kurstaki_HD73_uid189188	Bacthu	317	1	317	0	COG1172	Ribose/xylose/arabinose/galactoside ABC-type transport system, permease component	G	Carbohydrate transport and metabolism
Bt-GS57GL001324	99.64	5e-149	449089670	YP_007422111.1	1279365	Bacillus_thuringiensis_serovar_kurstaki_HD73_uid189188	Bacthu	329	1	329	0	COG1172	Ribose/xylose/arabinose/galactoside ABC-type transport system, permease component	G	Carbohydrate transport and metabolism
Bt-GS57GL001325	99.53	2e-120	449089671	YP_007422112.1	1279365	Bacillus_thuringiensis_serovar_kurstaki_HD73_uid189188	Bacthu	347	1	347	0	COG1879	ABC-type sugar transport system, periplasmic component, contains N-terminal xre family HTH domain	G	Carbohydrate transport and metabolism
Bt-GS57GL001327	100.00	1e-163	449089672	YP_007422113.1	1279365	Bacillus_thuringiensis_serovar_kurstaki_HD73_uid189188	Bacthu	500	1	500	0	COG0579	L-2-hydroxyglutarate oxidase LhgO	G	Carbohydrate transport and metabolism
Bt-GS57GL001329	52.99	4e-33	379735133	YP_005328639.1	1146883	Blastococcus_saxobsidens_DD2_uid89391	Blasax	159	1	159	2	COG0579	L-2-hydroxyglutarate oxidase LhgO	G	Carbohydrate transport and metabolism
Bt-GS57GL001330	100.00	0.0	449089673	YP_007422114.1	1279365	Bacillus_thuringiensis_serovar_kurstaki_HD73_uid189188	Bacthu	348	1	348	0	COG4427	Uncharacterized protein	S	Function unknown
Bt-GS57GL001332	100.00	0.0	449089675	YP_007422116.1	1279365	Bacillus_thuringiensis_serovar_kurstaki_HD73_uid189188	Bacthu	445	1	445	0	COG0277	FAD/FMN-containing dehydrogenase	C	Energy production and conversion
Bt-GS57GL001335	57.14	6e-12	386712395	YP_006178717.1	866895	Halobacillus_halophilus_DSM_2266_uid162033	Halhal	67	1	67	2	COG3584	3D (Asp-Asp-Asp) domain	S	Function unknown
Bt-GS57GL001337	100.00	8e-35	449089679	YP_007422120.1	1279365	Bacillus_thuringiensis_serovar_kurstaki_HD73_uid189188	Bacthu	174	1	174	0	COG4639	Predicted kinase	R	General function prediction only
Bt-GS57GL001340	100.00	9e-56	449089681	YP_007422122.1	1279365	Bacillus_thuringiensis_serovar_kurstaki_HD73_uid189188	Bacthu	178	1	178	0	COG1670	Protein N-acetyltransferase, RimJ/RimL family	JO	Translation, ribosomal structure and biogenesis;Posttranslational modification, protein turnover, chaperones
Bt-GS57GL001342	98.63	2e-35	449089682	YP_007422123.1	1279365	Bacillus_thuringiensis_serovar_kurstaki_HD73_uid189188	Bacthu	176	1	176	0	COG1335	Nicotinamidase-related amidase	HR	Coenzyme transport and metabolism;General function prediction only
Bt-GS57GL001343	52.58	2e-113	350272892	YP_004884200.1	693746	Oscillibacter_valericigenes_uid73895	Oscval	608	1	608	1	COG3344	Retron-type reverse transcriptase	X	Mobilome: prophages, transposons
Bt-GS57GL001347	40.12	2e-66	389844563	YP_006346643.1	660470	Mesotoga_prima_MesG1_Ag_4_2_uid52599	Mespri	693	1	693	3	COG0846	NAD-dependent protein deacetylase, SIR2 family	O	Posttranslational modification, protein turnover, chaperones
Bt-GS57GL001354	64.66	6e-50	410668951	YP_006921322.1	1089553	Thermacetogenium_phaeum_DSM_12270_uid177811	Thepha	272	1	272	0	COG2876	3-deoxy-D-arabino-heptulosonate 7-phosphate (DAHP) synthase	E	Amino acid transport and metabolism
Bt-GS57GL001356	62.26	7e-12	479207353	YP_007835643.1	657316	Megamonas_hypermegale_uid197163	Meghyp	130	1	130	3	COG0082	Chorismate synthase	E	Amino acid transport and metabolism
Bt-GS57GL001357	100.00	4e-168	449089686	YP_007422127.1	1279365	Bacillus_thuringiensis_serovar_kurstaki_HD73_uid189188	Bacthu	390	1	390	0	COG0082	Chorismate synthase	E	Amino acid transport and metabolism
Bt-GS57GL001358	100.00	1e-121	449089687	YP_007422128.1	1279365	Bacillus_thuringiensis_serovar_kurstaki_HD73_uid189188	Bacthu	366	1	366	0	COG0079	Histidinol-phosphate/aromatic aminotransferase or cobyric acid decarboxylase	E	Amino acid transport and metabolism
Bt-GS57GL001360	98.83	3e-93	449089688	YP_007422129.1	1279365	Bacillus_thuringiensis_serovar_kurstaki_HD73_uid189188	Bacthu	366	1	366	0	COG0287	Prephenate dehydrogenase	E	Amino acid transport and metabolism
Bt-GS57GL001363	100.00	0.0	449089689	YP_007422130.1	1279365	Bacillus_thuringiensis_serovar_kurstaki_HD73_uid189188	Bacthu	429	1	429	0	COG0128	5-enolpyruvylshikimate-3-phosphate synthase	E	Amino acid transport and metabolism
Bt-GS57GL001368	45.76	7e-09	20089252	NP_615327.1	188937	Methanosarcina_acetivorans_C2A_uid57879	Metace	95	1	95	0	COG1309	DNA-binding transcriptional regulator, AcrR family	K	Transcription
Bt-GS57GL001383	48.70	3e-33	374996541	YP_004972040.1	768706	Desulfosporosinus_orientis_DSM_765_uid82939	Desori	175	1	175	2	COG2409	Uncharacterized membrane protein YdfJ, MMPL/SSD domain	S	Function unknown
Bt-GS57GL001391	56.61	8e-73	169829444	YP_001699602.1	444177	Lysinibacillus_sphaericus_C3_41_uid58945	Lyssph	591	1	591	0	COG1368	Phosphoglycerol transferase MdoB or a related enzyme of AlkP superfamily	M	Cell wall/membrane/envelope biogenesis
Bt-GS57GL001392	48.28	1e-39	350272817	YP_004884125.1	693746	Oscillibacter_valericigenes_uid73895	Oscval	266	1	266	3	COG3039	Transposase and inactivated derivatives, IS5 family	X	Mobilome: prophages, transposons
Bt-GS57GL001395	100.00	3e-53	449089697	YP_007422138.1	1279365	Bacillus_thuringiensis_serovar_kurstaki_HD73_uid189188	Bacthu	224	1	224	0	COG0861	Membrane protein TerC, possibly involved in tellurium resistance	P	Inorganic ion transport and metabolism
Bt-GS57GL001397	100.00	3e-83	449089698	YP_007422139.1	1279365	Bacillus_thuringiensis_serovar_kurstaki_HD73_uid189188	Bacthu	275	1	275	1	COG0726	Peptidoglycan/xylan/chitin deacetylase, PgdA/CDA1 family	GM	Carbohydrate transport and metabolism;Cell wall/membrane/envelope biogenesis
Bt-GS57GL001399	100.00	2e-40	449089699	YP_007422140.1	1279365	Bacillus_thuringiensis_serovar_kurstaki_HD73_uid189188	Bacthu	129	1	129	0	COG0346	Catechol 2,3-dioxygenase or other lactoylglutathione lyase family enzyme	Q	Secondary metabolites biosynthesis, transport and catabolism
Bt-GS57GL001401	99.55	7e-129	449089700	YP_007422141.1	1279365	Bacillus_thuringiensis_serovar_kurstaki_HD73_uid189188	Bacthu	234	1	234	0	COG4912	3-methyladenine DNA glycosylase AlkD	L	Replication, recombination and repair
Bt-GS57GL001402	87.12	9e-120	30262899	NP_845276.1	198094	Bacillus_anthracis_Ames_uid57909	Bacant	233	1	233	3	COG1708	Predicted nucleotidyltransferase	R	General function prediction only
Bt-GS57GL001403	40.16	2e-15	408355859	YP_006844390.1	698758	Amphibacillus_xylanus_NBRC_15112_uid176453	Ampxyl	156	1	156	0	COG2963	Transposase and inactivated derivatives	X	Mobilome: prophages, transposons
Bt-GS57GL001404	99.59	2e-140	449091869	YP_007424310.1	1279365	Bacillus_thuringiensis_serovar_kurstaki_HD73_uid189188	Bacthu	296	1	296	0	COG2801	Transposase InsO and inactivated derivatives	X	Mobilome: prophages, transposons
Bt-GS57GL001406	100.00	9e-107	449089702	YP_007422143.1	1279365	Bacillus_thuringiensis_serovar_kurstaki_HD73_uid189188	Bacthu	185	1	185	0	COG1670	Protein N-acetyltransferase, RimJ/RimL family	JO	Translation, ribosomal structure and biogenesis;Posttranslational modification, protein turnover, chaperones
Bt-GS57GL001407	100.00	1e-93	449089703	YP_007422144.1	1279365	Bacillus_thuringiensis_serovar_kurstaki_HD73_uid189188	Bacthu	166	1	166	0	COG0456	Ribosomal protein S18 acetylase RimI and related acetyltransferases	J	Translation, ribosomal structure and biogenesis
Bt-GS57GL001408	52.20	9e-92	375008704	YP_004982337.1	1111068	Geobacillus_thermoleovorans_CCB_US3_UF5_uid82949	Geothe	333	1	333	0	COG0697	Permease of the drug/metabolite transporter (DMT) superfamily	GER	Carbohydrate transport and metabolism;Amino acid transport and metabolism;General function prediction only
Bt-GS57GL001409	100.00	1e-72	449089705	YP_007422146.1	1279365	Bacillus_thuringiensis_serovar_kurstaki_HD73_uid189188	Bacthu	133	1	133	0	COG0456	Ribosomal protein S18 acetylase RimI and related acetyltransferases	J	Translation, ribosomal structure and biogenesis
Bt-GS57GL001411	100.00	0.0	449089707	YP_007422148.1	1279365	Bacillus_thuringiensis_serovar_kurstaki_HD73_uid189188	Bacthu	415	1	415	0	COG0754	Glutathionylspermidine synthase	E	Amino acid transport and metabolism
Bt-GS57GL001412	100.00	4e-156	449089708	YP_007422149.1	1279365	Bacillus_thuringiensis_serovar_kurstaki_HD73_uid189188	Bacthu	267	1	267	0	COG2746	Aminoglycoside N3'-acetyltransferase	V	Defense mechanisms
Bt-GS57GL001413	100.00	3e-132	449089709	YP_007422150.1	1279365	Bacillus_thuringiensis_serovar_kurstaki_HD73_uid189188	Bacthu	229	1	229	2	COG0452	Phosphopantothenoylcysteine synthetase/decarboxylase	H	Coenzyme transport and metabolism
Bt-GS57GL001414	100.00	1e-87	449089711	YP_007422152.1	1279365	Bacillus_thuringiensis_serovar_kurstaki_HD73_uid189188	Bacthu	157	1	157	2	COG0457	Tetratricopeptide (TPR) repeat	R	General function prediction only
Bt-GS57GL001416	100.00	2e-94	449089714	YP_007422155.1	1279365	Bacillus_thuringiensis_serovar_kurstaki_HD73_uid189188	Bacthu	169	1	169	3	COG2306	Predicted RNA-binding protein, associated with RNAse of E/G family	R	General function prediction only
Bt-GS57GL001417	99.60	1e-144	449089715	YP_007422156.1	1279365	Bacillus_thuringiensis_serovar_kurstaki_HD73_uid189188	Bacthu	251	1	251	0	COG1116	ABC-type nitrate/sulfonate/bicarbonate transport system, ATPase component	P	Inorganic ion transport and metabolism
Bt-GS57GL001418	99.68	4e-177	449089716	YP_007422157.1	1279365	Bacillus_thuringiensis_serovar_kurstaki_HD73_uid189188	Bacthu	328	1	328	0	COG0715	ABC-type nitrate/sulfonate/bicarbonate transport system, periplasmic component	P	Inorganic ion transport and metabolism
Bt-GS57GL001419	100.00	2e-156	449089717	YP_007422158.1	1279365	Bacillus_thuringiensis_serovar_kurstaki_HD73_uid189188	Bacthu	282	1	282	0	COG0600	ABC-type nitrate/sulfonate/bicarbonate transport system, permease component	P	Inorganic ion transport and metabolism
Bt-GS57GL001420	95.86	0.0	270000555	NP_845255.2	198094	Bacillus_anthracis_Ames_uid57909	Bacant	374	1	374	1	COG2141	Flavin-dependent oxidoreductase, luciferase family (includes alkanesulfonate monooxygenase SsuD and methylene tetrahydromethanopterin reductase)	HR	Coenzyme transport and metabolism;General function prediction only
Bt-GS57GL001423	99.45	7e-98	270000556	NP_845252.2	198094	Bacillus_anthracis_Ames_uid57909	Bacant	361	1	361	0	COG0628	Predicted PurR-regulated permease PerM	R	General function prediction only
Bt-GS57GL001432	100.00	4e-66	449089729	YP_007422170.1	1279365	Bacillus_thuringiensis_serovar_kurstaki_HD73_uid189188	Bacthu	126	1	126	0	COG1725	DNA-binding transcriptional regulator YhcF, GntR family	K	Transcription
Bt-GS57GL001433	100.00	1e-166	449089730	YP_007422171.1	1279365	Bacillus_thuringiensis_serovar_kurstaki_HD73_uid189188	Bacthu	290	1	290	1	COG1131	ABC-type multidrug transport system, ATPase component	V	Defense mechanisms
Bt-GS57GL001435	100.00	2e-72	449089732	YP_007422173.1	1279365	Bacillus_thuringiensis_serovar_kurstaki_HD73_uid189188	Bacthu	159	1	159	0	COG4846	Membrane protein CcdC involved in cytochrome C biogenesis	CO	Energy production and conversion;Posttranslational modification, protein turnover, chaperones
Bt-GS57GL001437	98.91	3e-46	449089733	YP_007422174.1	1279365	Bacillus_thuringiensis_serovar_kurstaki_HD73_uid189188	Bacthu	169	1	169	0	COG1514	2'-5' RNA ligase	J	Translation, ribosomal structure and biogenesis
Bt-GS57GL001438	100.00	2e-154	449089734	YP_007422175.1	1279365	Bacillus_thuringiensis_serovar_kurstaki_HD73_uid189188	Bacthu	273	1	273	0	COG5146	Pantothenate kinase	H	Coenzyme transport and metabolism
Bt-GS57GL001439	98.43	8e-70	449089735	YP_007422176.1	1279365	Bacillus_thuringiensis_serovar_kurstaki_HD73_uid189188	Bacthu	132	1	132	0	COG0764	3-hydroxymyristoyl/3-hydroxydecanoyl-(acyl carrier protein) dehydratase	I	Lipid transport and metabolism
Bt-GS57GL001440	100.00	0.0	449089736	YP_007422177.1	1279365	Bacillus_thuringiensis_serovar_kurstaki_HD73_uid189188	Bacthu	399	1	399	0	COG0436	Aspartate/methionine/tyrosine aminotransferase	E	Amino acid transport and metabolism
Bt-GS57GL001443	100.00	0.0	449089739	YP_007422180.1	1279365	Bacillus_thuringiensis_serovar_kurstaki_HD73_uid189188	Bacthu	400	1	400	0	COG2814	Predicted arabinose efflux permease, MFS family	G	Carbohydrate transport and metabolism
Bt-GS57GL001448	100.00	7e-155	449089745	YP_007422186.1	1279365	Bacillus_thuringiensis_serovar_kurstaki_HD73_uid189188	Bacthu	261	1	261	3	COG2226	Ubiquinone/menaquinone biosynthesis C-methylase UbiE	H	Coenzyme transport and metabolism
Bt-GS57GL001450	100.00	9e-112	449089747	YP_007422188.1	1279365	Bacillus_thuringiensis_serovar_kurstaki_HD73_uid189188	Bacthu	321	1	321	0	COG1957	Inosine-uridine nucleoside N-ribohydrolase	F	Nucleotide transport and metabolism
Bt-GS57GL001453	72.50	1e-24	23100187	NP_693654.1	221109	Oceanobacillus_iheyensis_HTE831_uid57867	Oceihe	83	1	83	0	COG2261	Uncharacterized membrane protein YeaQ/YmgE, transglycosylase-associated protein family	R	General function prediction only
Bt-GS57GL001459	100.00	7e-122	449089752	YP_007422193.1	1279365	Bacillus_thuringiensis_serovar_kurstaki_HD73_uid189188	Bacthu	326	1	326	0	COG2814	Predicted arabinose efflux permease, MFS family	G	Carbohydrate transport and metabolism
Bt-GS57GL001461	99.60	2e-147	449089754	YP_007422195.1	1279365	Bacillus_thuringiensis_serovar_kurstaki_HD73_uid189188	Bacthu	503	1	503	0	COG4533	DNA-binding transcriptional regulator SgrR of sgrS sRNA, contains a MarR-type HTH domain and a periplasmic-type solute-binding domain	K	Transcription
Bt-GS57GL001466	100.00	2e-131	449089756	YP_007422197.1	1279365	Bacillus_thuringiensis_serovar_kurstaki_HD73_uid189188	Bacthu	236	1	236	3	COG1664	Cytoskeletal protein CcmA, bactofilin family	Z	Cytoskeleton
Bt-GS57GL001467	99.54	2e-121	449089757	YP_007422198.1	1279365	Bacillus_thuringiensis_serovar_kurstaki_HD73_uid189188	Bacthu	235	1	235	1	COG1664	Cytoskeletal protein CcmA, bactofilin family	Z	Cytoskeleton
Bt-GS57GL001468	99.80	0.0	449089758	YP_007422199.1	1279365	Bacillus_thuringiensis_serovar_kurstaki_HD73_uid189188	Bacthu	510	1	510	0	COG2814	Predicted arabinose efflux permease, MFS family	G	Carbohydrate transport and metabolism
Bt-GS57GL001471	100.00	2e-141	449089761	YP_007422202.1	1279365	Bacillus_thuringiensis_serovar_kurstaki_HD73_uid189188	Bacthu	256	1	256	1	COG0456	Ribosomal protein S18 acetylase RimI and related acetyltransferases	J	Translation, ribosomal structure and biogenesis
Bt-GS57GL001472	100.00	7e-80	449089762	YP_007422203.1	1279365	Bacillus_thuringiensis_serovar_kurstaki_HD73_uid189188	Bacthu	143	1	143	0	COG0456	Ribosomal protein S18 acetylase RimI and related acetyltransferases	J	Translation, ribosomal structure and biogenesis
Bt-GS57GL001475	98.77	7e-89	449091956	YP_007424397.1	1279365	Bacillus_thuringiensis_serovar_kurstaki_HD73_uid189188	Bacthu	168	1	168	0	COG2963	Transposase and inactivated derivatives	X	Mobilome: prophages, transposons
Bt-GS57GL001477	98.87	8e-102	449091957	YP_007424398.1	1279365	Bacillus_thuringiensis_serovar_kurstaki_HD73_uid189188	Bacthu	252	1	252	0	COG2801	Transposase InsO and inactivated derivatives	X	Mobilome: prophages, transposons
Bt-GS57GL001479	53.85	5e-16	479173862	YP_007801845.1	657308	Gordonibacter_pamelaeae_7_10_1_b_uid197167	Gorpam	156	1	156	2	COG1307	Fatty acid-binding protein DegV (function unknown)	I	Lipid transport and metabolism
Bt-GS57GL001480	98.76	0.0	449089767	YP_007422208.1	1279365	Bacillus_thuringiensis_serovar_kurstaki_HD73_uid189188	Bacthu	527	1	527	0	COG1164	Oligoendopeptidase F	E	Amino acid transport and metabolism
Bt-GS57GL001483	49.46	1e-19	169826623	YP_001696781.1	444177	Lysinibacillus_sphaericus_C3_41_uid58945	Lyssph	211	1	211	0	COG1922	UDP-N-acetyl-D-mannosaminuronic acid transferase, WecB/TagA/CpsF family	M	Cell wall/membrane/envelope biogenesis
Bt-GS57GL001484	100.00	2e-107	449089769	YP_007422210.1	1279365	Bacillus_thuringiensis_serovar_kurstaki_HD73_uid189188	Bacthu	211	1	90	3	COG0775	Nucleoside phosphorylase	F	Nucleotide transport and metabolism
Bt-GS57GL001485	97.50	7e-64	449089770	YP_007422211.1	1279365	Bacillus_thuringiensis_serovar_kurstaki_HD73_uid189188	Bacthu	234	1	234	0	COG1073	Fermentation-respiration switch protein FrsA, has esterase activity, DUF1100 family	T	Signal transduction mechanisms
Bt-GS57GL001486	100.00	7e-59	449089770	YP_007422211.1	1279365	Bacillus_thuringiensis_serovar_kurstaki_HD73_uid189188	Bacthu	234	1	234	0	COG1073	Fermentation-respiration switch protein FrsA, has esterase activity, DUF1100 family	T	Signal transduction mechanisms
Bt-GS57GL001489	100.00	2e-121	449089773	YP_007422214.1	1279365	Bacillus_thuringiensis_serovar_kurstaki_HD73_uid189188	Bacthu	215	1	215	0	COG0745	DNA-binding response regulator, OmpR family, contains REC and winged-helix (wHTH) domain	TK	Signal transduction mechanisms;Transcription
Bt-GS57GL001490	99.77	0.0	449089774	YP_007422215.1	1279365	Bacillus_thuringiensis_serovar_kurstaki_HD73_uid189188	Bacthu	458	1	458	1	COG0642	Signal transduction histidine kinase	T	Signal transduction mechanisms
Bt-GS57GL001491	98.62	4e-120	449089775	YP_007422216.1	1279365	Bacillus_thuringiensis_serovar_kurstaki_HD73_uid189188	Bacthu	280	1	280	0	COG0760	Parvulin-like peptidyl-prolyl isomerase	O	Posttranslational modification, protein turnover, chaperones
Bt-GS57GL001492	100.00	6e-154	449089776	YP_007422217.1	1279365	Bacillus_thuringiensis_serovar_kurstaki_HD73_uid189188	Bacthu	579	1	579	0	COG2936	Predicted acyl esterase	R	General function prediction only
Bt-GS57GL001495	100.00	5e-148	449089777	YP_007422218.1	1279365	Bacillus_thuringiensis_serovar_kurstaki_HD73_uid189188	Bacthu	253	1	253	3	COG2226	Ubiquinone/menaquinone biosynthesis C-methylase UbiE	H	Coenzyme transport and metabolism
Bt-GS57GL001497	59.65	4e-35	169828259	YP_001698417.1	444177	Lysinibacillus_sphaericus_C3_41_uid58945	Lyssph	186	1	186	0	COG0703	Shikimate kinase	E	Amino acid transport and metabolism
Bt-GS57GL001500	100.00	2e-89	449089782	YP_007422223.1	1279365	Bacillus_thuringiensis_serovar_kurstaki_HD73_uid189188	Bacthu	163	1	163	0	COG0666	Ankyrin repeat	T	Signal transduction mechanisms
Bt-GS57GL001501	51.76	4e-16	188586773	YP_001918318.1	457570	Natranaerobius_thermophilus_JW_NM_WN_LF_uid59001	Natthe	202	1	202	2	COG4977	Transcriptional regulator GlxA family, contains an amidase domain and an AraC-type DNA-binding HTH domain	K	Transcription
Bt-GS57GL001502	100.00	6e-52	449089783	YP_007422224.1	1279365	Bacillus_thuringiensis_serovar_kurstaki_HD73_uid189188	Bacthu	198	1	198	2	COG4977	Transcriptional regulator GlxA family, contains an amidase domain and an AraC-type DNA-binding HTH domain	K	Transcription
Bt-GS57GL001503	100.00	0.0	449089784	YP_007422225.1	1279365	Bacillus_thuringiensis_serovar_kurstaki_HD73_uid189188	Bacthu	308	1	308	0	COG0667	Predicted oxidoreductase (related to aryl-alcohol dehydrogenase)	R	General function prediction only
Bt-GS57GL001504	100.00	6e-60	449089785	YP_007422226.1	1279365	Bacillus_thuringiensis_serovar_kurstaki_HD73_uid189188	Bacthu	118	1	118	0	COG2919	Cell division protein FtsB	D	Cell cycle control, cell division, chromosome partitioning
Bt-GS57GL001506	100.00	4e-171	449089787	YP_007422228.1	1279365	Bacillus_thuringiensis_serovar_kurstaki_HD73_uid189188	Bacthu	353	1	353	0	COG4948	L-alanine-DL-glutamate epimerase or related enzyme of enolase superfamily	MR	Cell wall/membrane/envelope biogenesis;General function prediction only
Bt-GS57GL001508	100.00	0.0	449089788	YP_007422229.1	1279365	Bacillus_thuringiensis_serovar_kurstaki_HD73_uid189188	Bacthu	333	1	333	1	COG0791	Cell wall-associated hydrolase, NlpC family	M	Cell wall/membrane/envelope biogenesis
Bt-GS57GL001509	99.81	0.0	449089789	YP_007422230.1	1279365	Bacillus_thuringiensis_serovar_kurstaki_HD73_uid189188	Bacthu	540	1	540	0	COG4166	ABC-type oligopeptide transport system, periplasmic component	E	Amino acid transport and metabolism
Bt-GS57GL001510	66.67	6e-25	30262814	NP_845191.1	198094	Bacillus_anthracis_Ames_uid57909	Bacant	175	1	175	0	COG1670	Protein N-acetyltransferase, RimJ/RimL family	JO	Translation, ribosomal structure and biogenesis;Posttranslational modification, protein turnover, chaperones
Bt-GS57GL001511	99.06	1e-55	449089790	YP_007422231.1	1279365	Bacillus_thuringiensis_serovar_kurstaki_HD73_uid189188	Bacthu	177	1	177	0	COG1670	Protein N-acetyltransferase, RimJ/RimL family	JO	Translation, ribosomal structure and biogenesis;Posttranslational modification, protein turnover, chaperones
Bt-GS57GL001512	100.00	0.0	449089791	YP_007422232.1	1279365	Bacillus_thuringiensis_serovar_kurstaki_HD73_uid189188	Bacthu	393	1	393	0	COG3966	Poly D-alanine transfer protein DltD, involved inesterification of teichoic acids	M	Cell wall/membrane/envelope biogenesis
Bt-GS57GL001515	100.00	6e-41	449089792	YP_007422233.1	1279365	Bacillus_thuringiensis_serovar_kurstaki_HD73_uid189188	Bacthu	201	1	201	0	COG0586	Uncharacterized membrane protein DedA, SNARE-associated domain	S	Function unknown
Bt-GS57GL001521	100.00	0.0	449089796	YP_007422237.1	1279365	Bacillus_thuringiensis_serovar_kurstaki_HD73_uid189188	Bacthu	411	1	411	0	COG0446	NADPH-dependent 2,4-dienoyl-CoA reductase, sulfur reductase, or a related oxidoreductase	I	Lipid transport and metabolism
Bt-GS57GL001522	100.00	2e-59	449089797	YP_007422238.1	1279365	Bacillus_thuringiensis_serovar_kurstaki_HD73_uid189188	Bacthu	110	1	110	2	COG3383	Predicted molibdopterin-dependent oxidoreductase YjgC	R	General function prediction only
Bt-GS57GL001523	41.07	2e-06	312142605	YP_003994051.1	656519	Halanaerobium_hydrogeniformans_uid60191	Halhyd	110	1	110	3	COG1251	NAD(P)H-nitrite reductase, large subunit	C	Energy production and conversion
Bt-GS57GL001524	100.00	0.0	449089799	YP_007422240.1	1279365	Bacillus_thuringiensis_serovar_kurstaki_HD73_uid189188	Bacthu	553	1	553	0	COG3829	Transcriptional regulator containing PAS, AAA-type ATPase, and DNA-binding Fis domains	KT	Transcription;Signal transduction mechanisms
Bt-GS57GL001525	99.49	0.0	449089800	YP_007422241.1	1279365	Bacillus_thuringiensis_serovar_kurstaki_HD73_uid189188	Bacthu	391	1	391	0	COG0665	Glycine/D-amino acid oxidase (deaminating)	E	Amino acid transport and metabolism
Bt-GS57GL001526	100.00	0.0	449089801	YP_007422242.1	1279365	Bacillus_thuringiensis_serovar_kurstaki_HD73_uid189188	Bacthu	345	1	345	0	COG3938	Proline racemase	E	Amino acid transport and metabolism
Bt-GS57GL001527	100.00	3e-107	449089802	YP_007422243.1	1279365	Bacillus_thuringiensis_serovar_kurstaki_HD73_uid189188	Bacthu	313	1	313	0	COG3938	Proline racemase	E	Amino acid transport and metabolism
Bt-GS57GL001529	100.00	6e-176	449089803	YP_007422244.1	1279365	Bacillus_thuringiensis_serovar_kurstaki_HD73_uid189188	Bacthu	298	1	298	0	COG0329	Dihydrodipicolinate synthase/N-acetylneuraminate lyase	EM	Amino acid transport and metabolism;Cell wall/membrane/envelope biogenesis
Bt-GS57GL001530	99.80	0.0	449089804	YP_007422245.1	1279365	Bacillus_thuringiensis_serovar_kurstaki_HD73_uid189188	Bacthu	494	1	494	0	COG1012	Acyl-CoA reductase or other NAD-dependent aldehyde dehydrogenase	C	Energy production and conversion
Bt-GS57GL001531	99.80	0.0	449089805	YP_007422246.1	1279365	Bacillus_thuringiensis_serovar_kurstaki_HD73_uid189188	Bacthu	496	1	496	0	COG1115	Na+/alanine symporter	E	Amino acid transport and metabolism
Bt-GS57GL001532	100.00	1e-65	449089806	YP_007422247.1	1279365	Bacillus_thuringiensis_serovar_kurstaki_HD73_uid189188	Bacthu	121	1	121	0	COG0599	Uncharacterized conserved protein YurZ, alkylhydroperoxidase/carboxymuconolactone decarboxylase family	R	General function prediction only
Bt-GS57GL001533	98.84	1e-44	449089807	YP_007422248.1	1279365	Bacillus_thuringiensis_serovar_kurstaki_HD73_uid189188	Bacthu	86	1	86	2	COG1162	Putative ribosome biogenesis GTPase RsgA	J	Translation, ribosomal structure and biogenesis
Bt-GS57GL001534	100.00	6e-123	449089808	YP_007422249.1	1279365	Bacillus_thuringiensis_serovar_kurstaki_HD73_uid189188	Bacthu	213	1	213	3	COG1713	HD superfamily phosphohydrolase YqeK (fused to NMNAT in mycoplasms)	R	General function prediction only
Bt-GS57GL001535	100.00	2e-93	449089809	YP_007422250.1	1279365	Bacillus_thuringiensis_serovar_kurstaki_HD73_uid189188	Bacthu	167	1	167	0	COG0456	Ribosomal protein S18 acetylase RimI and related acetyltransferases	J	Translation, ribosomal structure and biogenesis
Bt-GS57GL001536	100.00	1e-127	449089810	YP_007422251.1	1279365	Bacillus_thuringiensis_serovar_kurstaki_HD73_uid189188	Bacthu	221	1	221	0	COG3397	Predicted carbohydrate-binding protein, contains CBM5 and CBM33 domains	R	General function prediction only
Bt-GS57GL001537	100.00	7e-168	449089811	YP_007422252.1	1279365	Bacillus_thuringiensis_serovar_kurstaki_HD73_uid189188	Bacthu	309	1	309	0	COG1227	Inorganic pyrophosphatase/exopolyphosphatase	CP	Energy production and conversion;Inorganic ion transport and metabolism
Bt-GS57GL001542	99.28	4e-77	449089815	YP_007422256.1	1279365	Bacillus_thuringiensis_serovar_kurstaki_HD73_uid189188	Bacthu	276	1	276	1	COG3757	Lyzozyme M1 (1,4-beta-N-acetylmuramidase), GH25 family	M	Cell wall/membrane/envelope biogenesis
Bt-GS57GL001544	99.39	2e-93	449091813	YP_007424254.1	1279365	Bacillus_thuringiensis_serovar_kurstaki_HD73_uid189188	Bacthu	288	1	288	0	COG2801	Transposase InsO and inactivated derivatives	X	Mobilome: prophages, transposons
Bt-GS57GL001545	49.00	1e-19	169828086	YP_001698244.1	444177	Lysinibacillus_sphaericus_C3_41_uid58945	Lyssph	164	1	164	2	COG2801	Transposase InsO and inactivated derivatives	X	Mobilome: prophages, transposons
Bt-GS57GL001546	100.00	6e-51	449091812	YP_007424253.1	1279365	Bacillus_thuringiensis_serovar_kurstaki_HD73_uid189188	Bacthu	100	1	100	2	COG2963	Transposase and inactivated derivatives	X	Mobilome: prophages, transposons
Bt-GS57GL001553	98.71	0.0	449089824	YP_007422265.1	1279365	Bacillus_thuringiensis_serovar_kurstaki_HD73_uid189188	Bacthu	705	1	580	0	COG0514	Superfamily II DNA helicase RecQ	L	Replication, recombination and repair
Bt-GS57GL001554	100.00	4e-170	449089824	YP_007422265.1	1279365	Bacillus_thuringiensis_serovar_kurstaki_HD73_uid189188	Bacthu	705	1	580	0	COG0514	Superfamily II DNA helicase RecQ	L	Replication, recombination and repair
Bt-GS57GL001555	96.81	1e-46	449089825	YP_007422266.1	1279365	Bacillus_thuringiensis_serovar_kurstaki_HD73_uid189188	Bacthu	126	1	126	0	COG2105	Uncharacterized conserved protein YtfP, gamma-glutamylcyclotransferase (GGCT)/AIG2-like family	R	General function prediction only
Bt-GS57GL001557	43.48	2e-24	89895485	YP_518972.1	138119	Desulfitobacterium_hafniense_Y51_uid58605	Deshaf	214	1	214	3	COG3973	DNA helicase IV	L	Replication, recombination and repair
Bt-GS57GL001558	99.49	0.0	449089827	YP_007422268.1	1279365	Bacillus_thuringiensis_serovar_kurstaki_HD73_uid189188	Bacthu	691	1	691	0	COG3973	DNA helicase IV	L	Replication, recombination and repair
Bt-GS57GL001560	100.00	8e-71	449089828	YP_007422269.1	1279365	Bacillus_thuringiensis_serovar_kurstaki_HD73_uid189188	Bacthu	130	1	130	3	COG0456	Ribosomal protein S18 acetylase RimI and related acetyltransferases	J	Translation, ribosomal structure and biogenesis
Bt-GS57GL001564	99.13	5e-58	449089831	YP_007422272.1	1279365	Bacillus_thuringiensis_serovar_kurstaki_HD73_uid189188	Bacthu	115	1	115	0	COG1695	DNA-binding transcriptional regulator, PadR family	K	Transcription
Bt-GS57GL001567	100.00	9e-95	449089833	YP_007422274.1	1279365	Bacillus_thuringiensis_serovar_kurstaki_HD73_uid189188	Bacthu	170	1	170	0	COG1247	L-amino acid N-acyltransferase YncA	E	Amino acid transport and metabolism
Bt-GS57GL001568	100.00	1e-151	449089834	YP_007422275.1	1279365	Bacillus_thuringiensis_serovar_kurstaki_HD73_uid189188	Bacthu	258	1	258	0	COG2367	Beta-lactamase class A	V	Defense mechanisms
Bt-GS57GL001570	100.00	5e-76	449089836	YP_007422277.1	1279365	Bacillus_thuringiensis_serovar_kurstaki_HD73_uid189188	Bacthu	138	1	138	0	COG0456	Ribosomal protein S18 acetylase RimI and related acetyltransferases	J	Translation, ribosomal structure and biogenesis
Bt-GS57GL001571	98.46	1e-31	449089837	YP_007422278.1	1279365	Bacillus_thuringiensis_serovar_kurstaki_HD73_uid189188	Bacthu	134	1	134	3	COG0456	Ribosomal protein S18 acetylase RimI and related acetyltransferases	J	Translation, ribosomal structure and biogenesis
Bt-GS57GL001575	100.00	1e-137	449089839	YP_007422280.1	1279365	Bacillus_thuringiensis_serovar_kurstaki_HD73_uid189188	Bacthu	235	1	235	3	COG2226	Ubiquinone/menaquinone biosynthesis C-methylase UbiE	H	Coenzyme transport and metabolism
Bt-GS57GL001577	99.61	8e-147	449089841	YP_007422282.1	1279365	Bacillus_thuringiensis_serovar_kurstaki_HD73_uid189188	Bacthu	309	1	309	0	COG2334	Ser/Thr protein kinase RdoA involved in Cpx stress response, MazF antagonist	T	Signal transduction mechanisms
Bt-GS57GL001578	100.00	4e-97	449089842	YP_007422283.1	1279365	Bacillus_thuringiensis_serovar_kurstaki_HD73_uid189188	Bacthu	172	1	172	0	COG0563	Adenylate kinase or related kinase	F	Nucleotide transport and metabolism
Bt-GS57GL001579	100.00	3e-104	449089844	YP_007422285.1	1279365	Bacillus_thuringiensis_serovar_kurstaki_HD73_uid189188	Bacthu	179	1	179	0	COG1262	Formylglycine-generating enzyme, required for sulfatase activity, contains SUMF1/FGE domain	O	Posttranslational modification, protein turnover, chaperones
Bt-GS57GL001580	99.52	2e-118	449089846	YP_007422287.1	1279365	Bacillus_thuringiensis_serovar_kurstaki_HD73_uid189188	Bacthu	209	1	209	0	COG1819	UDP:flavonoid glycosyltransferase YjiC, YdhE family	G	Carbohydrate transport and metabolism
Bt-GS57GL001581	100.00	0.0	449089847	YP_007422288.1	1279365	Bacillus_thuringiensis_serovar_kurstaki_HD73_uid189188	Bacthu	455	1	307	1	COG3397	Predicted carbohydrate-binding protein, contains CBM5 and CBM33 domains	R	General function prediction only
Bt-GS57GL001582	100.00	6e-79	449089848	YP_007422289.1	1279365	Bacillus_thuringiensis_serovar_kurstaki_HD73_uid189188	Bacthu	144	1	144	0	COG2153	Predicted N-acyltransferase, GNAT family	R	General function prediction only
Bt-GS57GL001583	100.00	1e-124	449089849	YP_007422290.1	1279365	Bacillus_thuringiensis_serovar_kurstaki_HD73_uid189188	Bacthu	220	1	220	0	COG0120	Ribose 5-phosphate isomerase	G	Carbohydrate transport and metabolism
Bt-GS57GL001584	100.00	4e-56	449089850	YP_007422291.1	1279365	Bacillus_thuringiensis_serovar_kurstaki_HD73_uid189188	Bacthu	106	1	106	0	COG0633	Ferredoxin	C	Energy production and conversion
Bt-GS57GL001585	99.56	4e-132	449089851	YP_007422292.1	1279365	Bacillus_thuringiensis_serovar_kurstaki_HD73_uid189188	Bacthu	228	1	228	1	COG1595	DNA-directed RNA polymerase specialized sigma subunit, sigma24 family	K	Transcription
Bt-GS57GL001586	100.00	4e-109	449089852	YP_007422293.1	1279365	Bacillus_thuringiensis_serovar_kurstaki_HD73_uid189188	Bacthu	193	1	193	0	COG0740	ATP-dependent protease ClpP, protease subunit	O	Posttranslational modification, protein turnover, chaperones
Bt-GS57GL001587	100.00	4e-134	449089853	YP_007422294.1	1279365	Bacillus_thuringiensis_serovar_kurstaki_HD73_uid189188	Bacthu	285	1	285	0	COG2113	ABC-type proline/glycine betaine transport system, periplasmic component	E	Amino acid transport and metabolism
Bt-GS57GL001588	100.00	0.0	449089854	YP_007422295.1	1279365	Bacillus_thuringiensis_serovar_kurstaki_HD73_uid189188	Bacthu	401	290	401	1	COG0517	CBS domain	T	Signal transduction mechanisms
Bt-GS57GL001589	100.00	1e-100	449089855	YP_007422296.1	1279365	Bacillus_thuringiensis_serovar_kurstaki_HD73_uid189188	Bacthu	278	1	278	0	COG4176	ABC-type proline/glycine betaine transport system, permease component	E	Amino acid transport and metabolism
Bt-GS57GL001592	100.00	1e-90	449089858	YP_007422299.1	1279365	Bacillus_thuringiensis_serovar_kurstaki_HD73_uid189188	Bacthu	159	1	159	0	COG0537	Diadenosine tetraphosphate (Ap4A) hydrolase or other HIT family hydrolase	FGR	Nucleotide transport and metabolism;Carbohydrate transport and metabolism;General function prediction only
Bt-GS57GL001593	100.00	1e-150	449089859	YP_007422300.1	1279365	Bacillus_thuringiensis_serovar_kurstaki_HD73_uid189188	Bacthu	258	1	258	0	COG0631	Serine/threonine protein phosphatase PrpC	T	Signal transduction mechanisms
Bt-GS57GL001595	100.00	2e-84	449089861	YP_007422302.1	1279365	Bacillus_thuringiensis_serovar_kurstaki_HD73_uid189188	Bacthu	153	1	153	0	COG1051	ADP-ribose pyrophosphatase YjhB, NUDIX family	F	Nucleotide transport and metabolism
Bt-GS57GL001597	100.00	3e-95	449089863	YP_007422304.1	1279365	Bacillus_thuringiensis_serovar_kurstaki_HD73_uid189188	Bacthu	169	1	169	0	COG2320	GrpB domain, predicted nucleotidyltransferase, UPF0157 family	R	General function prediction only
Bt-GS57GL001598	91.81	1e-150	30262750	NP_845127.1	198094	Bacillus_anthracis_Ames_uid57909	Bacant	281	1	281	1	COG4221	NADP-dependent 3-hydroxy acid dehydrogenase YdfG	C	Energy production and conversion
Bt-GS57GL001599	41.29	3e-29	428770395	YP_007162185.1	755178	Cyanobacterium_PCC_10605_uid183340	Cyapcc	337	1	337	1	COG2207	AraC-type DNA-binding domain and AraC-containing proteins	K	Transcription
Bt-GS57GL001601	98.01	3e-164	449089869	YP_007422310.1	1279365	Bacillus_thuringiensis_serovar_kurstaki_HD73_uid189188	Bacthu	398	1	398	0	COG2271	Sugar phosphate permease	G	Carbohydrate transport and metabolism
Bt-GS57GL001603	97.89	0.0	30262748	NP_845125.1	198094	Bacillus_anthracis_Ames_uid57909	Bacant	332	1	332	0	COG1071	TPP-dependent pyruvate or acetoin dehydrogenase subunit alpha	C	Energy production and conversion
Bt-GS57GL001604	100.00	0.0	449089873	YP_007422314.1	1279365	Bacillus_thuringiensis_serovar_kurstaki_HD73_uid189188	Bacthu	344	1	344	0	COG0022	Pyruvate/2-oxoglutarate/acetoin dehydrogenase complex, dehydrogenase (E1) component	C	Energy production and conversion
Bt-GS57GL001605	100.00	0.0	449089874	YP_007422315.1	1279365	Bacillus_thuringiensis_serovar_kurstaki_HD73_uid189188	Bacthu	396	1	396	0	COG0508	Pyruvate/2-oxoglutarate dehydrogenase complex, dihydrolipoamide acyltransferase (E2) component	C	Energy production and conversion
Bt-GS57GL001606	100.00	0.0	449089875	YP_007422316.1	1279365	Bacillus_thuringiensis_serovar_kurstaki_HD73_uid189188	Bacthu	459	1	459	0	COG1249	Pyruvate/2-oxoglutarate dehydrogenase complex, dihydrolipoamide dehydrogenase (E3) component or related enzyme	C	Energy production and conversion
Bt-GS57GL001609	99.25	9e-73	449089878	YP_007422319.1	1279365	Bacillus_thuringiensis_serovar_kurstaki_HD73_uid189188	Bacthu	133	1	133	0	COG1959	DNA-binding transcriptional regulator, IscR family	K	Transcription
Bt-GS57GL001610	52.05	3e-14	91774519	YP_544275.1	265072	Methylobacillus_flagellatus_KT_uid58049	Metfla	149	1	149	3	COG2227	2-polyprenyl-3-methyl-5-hydroxy-6-metoxy-1,4-benzoquinol methylase	H	Coenzyme transport and metabolism
Bt-GS57GL001614	100.00	2e-107	449089881	YP_007422322.1	1279365	Bacillus_thuringiensis_serovar_kurstaki_HD73_uid189188	Bacthu	194	1	194	2	COG1349	DNA-binding transcriptional regulator of sugar metabolism, DeoR/GlpR family	KG	Transcription;Carbohydrate transport and metabolism
Bt-GS57GL001615	87.64	4e-87	30262736	NP_845113.1	198094	Bacillus_anthracis_Ames_uid57909	Bacant	180	1	180	0	COG0456	Ribosomal protein S18 acetylase RimI and related acetyltransferases	J	Translation, ribosomal structure and biogenesis
Bt-GS57GL001617	58.62	1e-88	350272892	YP_004884200.1	693746	Oscillibacter_valericigenes_uid73895	Oscval	608	1	608	1	COG3344	Retron-type reverse transcriptase	X	Mobilome: prophages, transposons
Bt-GS57GL001618	44.10	8e-37	379011364	YP_005269176.1	931626	Acetobacterium_woodii_DSM_1030_uid88073	Acewoo	479	1	479	1	COG3344	Retron-type reverse transcriptase	X	Mobilome: prophages, transposons
Bt-GS57GL001622	100.00	4e-158	449089886	YP_007422327.1	1279365	Bacillus_thuringiensis_serovar_kurstaki_HD73_uid189188	Bacthu	616	1	616	0	COG3284	Transcriptional regulator of acetoin/glycerol metabolism	K	Transcription
Bt-GS57GL001626	100.00	2e-94	449089888	YP_007422329.1	1279365	Bacillus_thuringiensis_serovar_kurstaki_HD73_uid189188	Bacthu	365	1	365	3	COG3386	Sugar lactone lactonase YvrE	G	Carbohydrate transport and metabolism
Bt-GS57GL001633	100.00	7e-116	449089893	YP_007422334.1	1279365	Bacillus_thuringiensis_serovar_kurstaki_HD73_uid189188	Bacthu	203	1	203	1	COG1309	DNA-binding transcriptional regulator, AcrR family	K	Transcription
Bt-GS57GL001634	100.00	6e-161	449089894	YP_007422335.1	1279365	Bacillus_thuringiensis_serovar_kurstaki_HD73_uid189188	Bacthu	428	1	428	0	COG3844	Kynureninase	E	Amino acid transport and metabolism
Bt-GS57GL001636	95.69	2e-112	30262725	NP_845102.1	198094	Bacillus_anthracis_Ames_uid57909	Bacant	209	1	209	0	COG1878	Kynurenine formamidase	E	Amino acid transport and metabolism
Bt-GS57GL001637	100.00	7e-163	449089896	YP_007422337.1	1279365	Bacillus_thuringiensis_serovar_kurstaki_HD73_uid189188	Bacthu	279	1	279	0	COG3483	Tryptophan 2,3-dioxygenase (vermilion)	E	Amino acid transport and metabolism
Bt-GS57GL001638	99.67	2e-179	449089897	YP_007422338.1	1279365	Bacillus_thuringiensis_serovar_kurstaki_HD73_uid189188	Bacthu	305	1	305	1	COG1680	CubicO group peptidase, beta-lactamase class C family	V	Defense mechanisms
Bt-GS57GL001641	100.00	8e-150	449089900	YP_007422341.1	1279365	Bacillus_thuringiensis_serovar_kurstaki_HD73_uid189188	Bacthu	259	1	115	1	COG3409	Peptidoglycan-binding (PGRP) domain of peptidoglycan hydrolases	M	Cell wall/membrane/envelope biogenesis
Bt-GS57GL001642	43.24	2e-104	430750097	YP_007213005.1	717605	Thermobacillus_composti_KWC4_uid74021	Thecom	458	1	458	3	COG2959	Uncharacterized conserved protein HemX (no evidence of involvement in heme biosynthesis)	S	Function unknown
Bt-GS57GL001645	99.39	8e-92	449089904	YP_007422345.1	1279365	Bacillus_thuringiensis_serovar_kurstaki_HD73_uid189188	Bacthu	165	1	165	0	COG1670	Protein N-acetyltransferase, RimJ/RimL family	JO	Translation, ribosomal structure and biogenesis;Posttranslational modification, protein turnover, chaperones
Bt-GS57GL001647	100.00	4e-100	449089906	YP_007422347.1	1279365	Bacillus_thuringiensis_serovar_kurstaki_HD73_uid189188	Bacthu	178	1	178	0	COG3797	Uncharacterized conserved protein, DUF1697 family	S	Function unknown
Bt-GS57GL001651	100.00	1e-167	449089910	YP_007422351.1	1279365	Bacillus_thuringiensis_serovar_kurstaki_HD73_uid189188	Bacthu	284	1	284	0	COG2267	Lysophospholipase, alpha-beta hydrolase superfamily	I	Lipid transport and metabolism
Bt-GS57GL001657	100.00	0.0	449089913	YP_007422354.1	1279365	Bacillus_thuringiensis_serovar_kurstaki_HD73_uid189188	Bacthu	434	1	434	0	COG0201	Preprotein translocase subunit SecY	U	Intracellular trafficking, secretion, and vesicular transport
Bt-GS57GL001658	100.00	5e-90	449089914	YP_007422355.1	1279365	Bacillus_thuringiensis_serovar_kurstaki_HD73_uid189188	Bacthu	158	1	158	0	COG3449	DNA gyrase inhibitor GyrI	L	Replication, recombination and repair
Bt-GS57GL001665	43.48	7e-13	482885089	YP_007882262.1	1316932	Mannheimia_haemolytica_M42548_uid198769	Manhae	154	1	154	2	COG0737	2',3'-cyclic-nucleotide 2'-phosphodiesterase/5'- or 3'-nucleotidase, 5'-nucleotidase family	FV	Nucleotide transport and metabolism;Defense mechanisms
Bt-GS57GL001667	99.28	0.0	449089919	YP_007422360.1	1279365	Bacillus_thuringiensis_serovar_kurstaki_HD73_uid189188	Bacthu	561	1	561	1	COG3227	Zn-dependent metalloprotease	O	Posttranslational modification, protein turnover, chaperones
Bt-GS57GL001668	99.31	0.0	449089920	YP_007422361.1	1279365	Bacillus_thuringiensis_serovar_kurstaki_HD73_uid189188	Bacthu	852	1	852	1	COG1523	Pullulanase/glycogen debranching enzyme	G	Carbohydrate transport and metabolism
Bt-GS57GL001671	99.64	1e-162	449089921	YP_007422362.1	1279365	Bacillus_thuringiensis_serovar_kurstaki_HD73_uid189188	Bacthu	325	1	325	1	COG0778	Nitroreductase	C	Energy production and conversion
Bt-GS57GL001672	99.07	0.0	449089922	YP_007422363.1	1279365	Bacillus_thuringiensis_serovar_kurstaki_HD73_uid189188	Bacthu	1078	845	1078	3	COG1020	Non-ribosomal peptide synthetase component F	Q	Secondary metabolites biosynthesis, transport and catabolism
Bt-GS57GL001673	100.00	0.0	449089930	YP_007422371.1	1279365	Bacillus_thuringiensis_serovar_kurstaki_HD73_uid189188	Bacthu	484	1	484	0	COG0076	Glutamate or tyrosine decarboxylase or a related PLP-dependent protein	E	Amino acid transport and metabolism
Bt-GS57GL001674	100.00	0.0	449089931	YP_007422372.1	1279365	Bacillus_thuringiensis_serovar_kurstaki_HD73_uid189188	Bacthu	318	1	318	0	COG0657	Acetyl esterase/lipase	I	Lipid transport and metabolism
Bt-GS57GL001675	100.00	1e-160	449089932	YP_007422373.1	1279365	Bacillus_thuringiensis_serovar_kurstaki_HD73_uid189188	Bacthu	333	1	333	1	COG1073	Fermentation-respiration switch protein FrsA, has esterase activity, DUF1100 family	T	Signal transduction mechanisms
Bt-GS57GL001677	99.78	0.0	449089934	YP_007422375.1	1279365	Bacillus_thuringiensis_serovar_kurstaki_HD73_uid189188	Bacthu	476	1	476	1	COG0577	ABC-type antimicrobial peptide transport system, permease component	V	Defense mechanisms
Bt-GS57GL001678	100.00	1e-128	449089935	YP_007422376.1	1279365	Bacillus_thuringiensis_serovar_kurstaki_HD73_uid189188	Bacthu	225	1	225	0	COG1136	ABC-type lipoprotein export system, ATPase component	M	Cell wall/membrane/envelope biogenesis
Bt-GS57GL001680	49.40	5e-15	256425737	YP_003126390.1	485918	Chitinophaga_pinensis_DSM_2588_uid59113	Chipin	177	1	177	3	COG2318	Uncharacterized damage-inducible protein DinB (forms a four-helix bundle)	S	Function unknown
Bt-GS57GL001685	99.53	7e-120	449089938	YP_007422379.1	1279365	Bacillus_thuringiensis_serovar_kurstaki_HD73_uid189188	Bacthu	221	1	221	0	COG0745	DNA-binding response regulator, OmpR family, contains REC and winged-helix (wHTH) domain	TK	Signal transduction mechanisms;Transcription
Bt-GS57GL001686	100.00	5e-132	449089940	YP_007422381.1	1279365	Bacillus_thuringiensis_serovar_kurstaki_HD73_uid189188	Bacthu	230	1	230	1	COG1011	FMN phosphatase YigB, HAD superfamily	H	Coenzyme transport and metabolism
Bt-GS57GL001692	100.00	2e-69	449089945	YP_007422386.1	1279365	Bacillus_thuringiensis_serovar_kurstaki_HD73_uid189188	Bacthu	217	1	217	3	COG4430	Uncharacterized conserved protein YdeI, YjbR/CyaY-like superfamily, DUF1801 family	S	Function unknown
Bt-GS57GL001693	98.51	1e-112	449089946	YP_007422387.1	1279365	Bacillus_thuringiensis_serovar_kurstaki_HD73_uid189188	Bacthu	371	1	371	0	COG0665	Glycine/D-amino acid oxidase (deaminating)	E	Amino acid transport and metabolism
Bt-GS57GL001694	99.38	4e-89	449089946	YP_007422387.1	1279365	Bacillus_thuringiensis_serovar_kurstaki_HD73_uid189188	Bacthu	371	1	371	0	COG0665	Glycine/D-amino acid oxidase (deaminating)	E	Amino acid transport and metabolism
Bt-GS57GL001697	100.00	7e-106	449089949	YP_007422390.1	1279365	Bacillus_thuringiensis_serovar_kurstaki_HD73_uid189188	Bacthu	187	1	187	0	COG0456	Ribosomal protein S18 acetylase RimI and related acetyltransferases	J	Translation, ribosomal structure and biogenesis
Bt-GS57GL001698	98.77	9e-40	449089950	YP_007422391.1	1279365	Bacillus_thuringiensis_serovar_kurstaki_HD73_uid189188	Bacthu	126	1	126	3	COG0322	Excinuclease UvrABC, nuclease subunit	L	Replication, recombination and repair
Bt-GS57GL001700	42.59	1e-19	302344118	YP_003808647.1	644282	Desulfarculus_baarsii_DSM_2075_uid51371	Desbaa	265	1	265	0	COG1968	Undecaprenyl pyrophosphate phosphatase UppP	I	Lipid transport and metabolism
Bt-GS57GL001701	100.00	1e-97	449089954	YP_007422395.1	1279365	Bacillus_thuringiensis_serovar_kurstaki_HD73_uid189188	Bacthu	175	1	175	0	COG1670	Protein N-acetyltransferase, RimJ/RimL family	JO	Translation, ribosomal structure and biogenesis;Posttranslational modification, protein turnover, chaperones
Bt-GS57GL001702	55.28	5e-34	16077906	NP_388720.1	224308	Bacillus_subtilis_168_uid57675	Bacsub	178	1	178	0	COG2318	Uncharacterized damage-inducible protein DinB (forms a four-helix bundle)	S	Function unknown
Bt-GS57GL001703	100.00	5e-87	449089956	YP_007422397.1	1279365	Bacillus_thuringiensis_serovar_kurstaki_HD73_uid189188	Bacthu	157	1	157	0	COG0456	Ribosomal protein S18 acetylase RimI and related acetyltransferases	J	Translation, ribosomal structure and biogenesis
Bt-GS57GL001705	100.00	3e-165	449089958	YP_007422399.1	1279365	Bacillus_thuringiensis_serovar_kurstaki_HD73_uid189188	Bacthu	283	1	283	0	COG4667	Predicted phospholipase, patatin/cPLA2 family	I	Lipid transport and metabolism
Bt-GS57GL001708	100.00	5e-24	449089962	YP_007422403.1	1279365	Bacillus_thuringiensis_serovar_kurstaki_HD73_uid189188	Bacthu	52	1	52	2	COG2382	Enterochelin esterase or related enzyme	P	Inorganic ion transport and metabolism
Bt-GS57GL001710	100.00	4e-158	449089964	YP_007422405.1	1279365	Bacillus_thuringiensis_serovar_kurstaki_HD73_uid189188	Bacthu	271	1	271	0	COG3878	Uncharacterized protein YwqG	S	Function unknown
Bt-GS57GL001712	98.57	1e-34	449089965	YP_007422406.1	1279365	Bacillus_thuringiensis_serovar_kurstaki_HD73_uid189188	Bacthu	131	1	131	0	COG0251	Enamine deaminase RidA, house cleaning of reactive enamine intermediates, YjgF/YER057c/UK114 family	V	Defense mechanisms
Bt-GS57GL001715	100.00	8e-107	449089968	YP_007422409.1	1279365	Bacillus_thuringiensis_serovar_kurstaki_HD73_uid189188	Bacthu	325	1	325	3	COG1372	Intein/homing endonuclease	LX	Replication, recombination and repair;Mobilome: prophages, transposons
Bt-GS57GL001719	95.80	1e-124	449089971	YP_007422412.1	1279365	Bacillus_thuringiensis_serovar_kurstaki_HD73_uid189188	Bacthu	376	1	376	0	COG0592	DNA polymerase III sliding clamp (beta) subunit, PCNA homolog	L	Replication, recombination and repair
Bt-GS57GL001720	100.00	7e-69	449089972	YP_007422413.1	1279365	Bacillus_thuringiensis_serovar_kurstaki_HD73_uid189188	Bacthu	147	1	147	0	COG1051	ADP-ribose pyrophosphatase YjhB, NUDIX family	F	Nucleotide transport and metabolism
Bt-GS57GL001721	100.00	2e-50	449089973	YP_007422414.1	1279365	Bacillus_thuringiensis_serovar_kurstaki_HD73_uid189188	Bacthu	141	1	141	3	COG0456	Ribosomal protein S18 acetylase RimI and related acetyltransferases	J	Translation, ribosomal structure and biogenesis
Bt-GS57GL001722	100.00	1e-161	449089974	YP_007422415.1	1279365	Bacillus_thuringiensis_serovar_kurstaki_HD73_uid189188	Bacthu	402	1	402	0	COG2223	Nitrate/nitrite transporter NarK	P	Inorganic ion transport and metabolism
Bt-GS57GL001724	100.00	1e-113	449089976	YP_007422417.1	1279365	Bacillus_thuringiensis_serovar_kurstaki_HD73_uid189188	Bacthu	338	1	338	1	COG1680	CubicO group peptidase, beta-lactamase class C family	V	Defense mechanisms
Bt-GS57GL001727	78.08	9e-28	270000558	NP_845035.2	198094	Bacillus_anthracis_Ames_uid57909	Bacant	148	1	148	0	COG1051	ADP-ribose pyrophosphatase YjhB, NUDIX family	F	Nucleotide transport and metabolism
Bt-GS57GL001729	100.00	9e-62	449089979	YP_007422420.1	1279365	Bacillus_thuringiensis_serovar_kurstaki_HD73_uid189188	Bacthu	115	1	115	0	COG3323	Uncharacterized protein	S	Function unknown
Bt-GS57GL001730	93.04	1e-56	449089980	YP_007422421.1	1279365	Bacillus_thuringiensis_serovar_kurstaki_HD73_uid189188	Bacthu	152	1	152	3	COG0456	Ribosomal protein S18 acetylase RimI and related acetyltransferases	J	Translation, ribosomal structure and biogenesis
Bt-GS57GL001731	99.35	2e-176	449089981	YP_007422422.1	1279365	Bacillus_thuringiensis_serovar_kurstaki_HD73_uid189188	Bacthu	307	1	307	0	COG1957	Inosine-uridine nucleoside N-ribohydrolase	F	Nucleotide transport and metabolism
Bt-GS57GL001733	97.25	5e-166	30262655	NP_845032.1	198094	Bacillus_anthracis_Ames_uid57909	Bacant	453	1	453	3	COG3405	Endo-1,4-beta-D-glucanase Y	G	Carbohydrate transport and metabolism
Bt-GS57GL001734	99.29	4e-156	449089984	YP_007422425.1	1279365	Bacillus_thuringiensis_serovar_kurstaki_HD73_uid189188	Bacthu	304	1	304	0	COG0697	Permease of the drug/metabolite transporter (DMT) superfamily	GER	Carbohydrate transport and metabolism;Amino acid transport and metabolism;General function prediction only
Bt-GS57GL001735	100.00	0.0	449089985	YP_007422426.1	1279365	Bacillus_thuringiensis_serovar_kurstaki_HD73_uid189188	Bacthu	477	1	477	0	COG1167	DNA-binding transcriptional regulator, MocR family, contains an aminotransferase domain	KE	Transcription;Amino acid transport and metabolism
Bt-GS57GL001736	41.72	4e-30	51893546	YP_076237.1	292459	Symbiobacterium_thermophilum_IAM_14863_uid58165	Symthe	339	1	339	1	COG0537	Diadenosine tetraphosphate (Ap4A) hydrolase or other HIT family hydrolase	FGR	Nucleotide transport and metabolism;Carbohydrate transport and metabolism;General function prediction only
Bt-GS57GL001738	100.00	5e-167	449089988	YP_007422429.1	1279365	Bacillus_thuringiensis_serovar_kurstaki_HD73_uid189188	Bacthu	287	1	287	1	COG0584	Glycerophosphoryl diester phosphodiesterase	I	Lipid transport and metabolism
Bt-GS57GL001739	100.00	3e-156	449089989	YP_007422430.1	1279365	Bacillus_thuringiensis_serovar_kurstaki_HD73_uid189188	Bacthu	266	1	266	1	COG0456	Ribosomal protein S18 acetylase RimI and related acetyltransferases	J	Translation, ribosomal structure and biogenesis
Bt-GS57GL001741	43.28	5e-79	150391908	YP_001321957.1	293826	Alkaliphilus_metalliredigens_QYMF_uid58171	Alkmet	425	1	425	1	COG0477	MFS family permease	GEPR	Carbohydrate transport and metabolism;Amino acid transport and metabolism;Inorganic ion transport and metabolism;General function prediction only
Bt-GS57GL001742	99.73	0.0	449089994	YP_007422435.1	1279365	Bacillus_thuringiensis_serovar_kurstaki_HD73_uid189188	Bacthu	369	1	369	0	COG2814	Predicted arabinose efflux permease, MFS family	G	Carbohydrate transport and metabolism
Bt-GS57GL001743	100.00	0.0	449089995	YP_007422436.1	1279365	Bacillus_thuringiensis_serovar_kurstaki_HD73_uid189188	Bacthu	407	163	407	3	COG2226	Ubiquinone/menaquinone biosynthesis C-methylase UbiE	H	Coenzyme transport and metabolism
Bt-GS57GL001747	44.13	3e-38	339628531	YP_004720174.1	1051632	Sulfobacillus_acidophilus_TPY_uid68841	Sula01	323	1	323	0	COG3344	Retron-type reverse transcriptase	X	Mobilome: prophages, transposons
Bt-GS57GL001750	97.24	1e-119	449089997	YP_007422438.1	1279365	Bacillus_thuringiensis_serovar_kurstaki_HD73_uid189188	Bacthu	268	1	268	0	COG1307	Fatty acid-binding protein DegV (function unknown)	I	Lipid transport and metabolism
Bt-GS57GL001754	100.00	7e-112	449090000	YP_007422441.1	1279365	Bacillus_thuringiensis_serovar_kurstaki_HD73_uid189188	Bacthu	210	1	210	1	COG4767	Glycopeptide antibiotics resistance protein	V	Defense mechanisms
Bt-GS57GL001755	99.66	4e-174	449090001	YP_007422442.1	1279365	Bacillus_thuringiensis_serovar_kurstaki_HD73_uid189188	Bacthu	341	1	341	0	COG1680	CubicO group peptidase, beta-lactamase class C family	V	Defense mechanisms
Bt-GS57GL001756	87.80	0.0	30262634	NP_845011.1	198094	Bacillus_anthracis_Ames_uid57909	Bacant	412	1	412	3	COG2814	Predicted arabinose efflux permease, MFS family	G	Carbohydrate transport and metabolism
Bt-GS57GL001760	99.49	5e-109	449090004	YP_007422445.1	1279365	Bacillus_thuringiensis_serovar_kurstaki_HD73_uid189188	Bacthu	199	1	199	0	COG0671	Membrane-associated phospholipid phosphatase	I	Lipid transport and metabolism
Bt-GS57GL001762	99.61	1e-147	449090005	YP_007422446.1	1279365	Bacillus_thuringiensis_serovar_kurstaki_HD73_uid189188	Bacthu	329	1	329	0	COG0604	NADPH:quinone reductase or related Zn-dependent oxidoreductase	CR	Energy production and conversion;General function prediction only
Bt-GS57GL001764	99.57	3e-135	449090006	YP_007422447.1	1279365	Bacillus_thuringiensis_serovar_kurstaki_HD73_uid189188	Bacthu	471	250	471	3	COG5002	Signal transduction histidine kinase	T	Signal transduction mechanisms
Bt-GS57GL001766	99.55	3e-125	449090007	YP_007422448.1	1279365	Bacillus_thuringiensis_serovar_kurstaki_HD73_uid189188	Bacthu	224	1	224	0	COG0745	DNA-binding response regulator, OmpR family, contains REC and winged-helix (wHTH) domain	TK	Signal transduction mechanisms;Transcription
Bt-GS57GL001767	100.00	5e-96	449090009	YP_007422450.1	1279365	Bacillus_thuringiensis_serovar_kurstaki_HD73_uid189188	Bacthu	169	1	169	0	COG2320	GrpB domain, predicted nucleotidyltransferase, UPF0157 family	R	General function prediction only
Bt-GS57GL001771	100.00	3e-97	449090012	YP_007422453.1	1279365	Bacillus_thuringiensis_serovar_kurstaki_HD73_uid189188	Bacthu	289	1	289	0	COG0053	Divalent metal cation (Fe/Co/Zn/Cd) transporter	P	Inorganic ion transport and metabolism
Bt-GS57GL001775	78.88	9e-162	449090019	YP_007422460.1	1279365	Bacillus_thuringiensis_serovar_kurstaki_HD73_uid189188	Bacthu	665	1	665	1	COG3391	DNA-binding beta-propeller fold protein YncE	R	General function prediction only
Bt-GS57GL001779	100.00	2e-128	449090022	YP_007422463.1	1279365	Bacillus_thuringiensis_serovar_kurstaki_HD73_uid189188	Bacthu	419	1	419	3	COG5000	Signal transduction histidine kinase involved in nitrogen fixation and metabolism regulation	T	Signal transduction mechanisms
Bt-GS57GL001781	97.01	7e-108	449090024	YP_007422465.1	1279365	Bacillus_thuringiensis_serovar_kurstaki_HD73_uid189188	Bacthu	266	1	266	0	COG0619	Energy-coupling factor transporter transmembrane protein EcfT	H	Coenzyme transport and metabolism
Bt-GS57GL001783	40.57	1e-33	488777188	YP_007946604.1	767817	Desulfotomaculum_gibsoniae_DSM_7213_uid76945	Desgib	279	1	279	0	COG1122	Energy-coupling factor transporter ATP-binding protein EcfA2	PR	Inorganic ion transport and metabolism;General function prediction only
Bt-GS57GL001784	98.13	3e-150	449090025	YP_007422466.1	1279365	Bacillus_thuringiensis_serovar_kurstaki_HD73_uid189188	Bacthu	566	1	282	1	COG1122	Energy-coupling factor transporter ATP-binding protein EcfA2	PR	Inorganic ion transport and metabolism;General function prediction only
Bt-GS57GL001785	98.35	1e-92	449090026	YP_007422467.1	1279365	Bacillus_thuringiensis_serovar_kurstaki_HD73_uid189188	Bacthu	182	1	182	0	COG4720	Uncharacterized membrane protein	S	Function unknown
Bt-GS57GL001786	100.00	4e-129	449090027	YP_007422468.1	1279365	Bacillus_thuringiensis_serovar_kurstaki_HD73_uid189188	Bacthu	226	1	226	0	COG1794	Aspartate/glutamate racemase	M	Cell wall/membrane/envelope biogenesis
Bt-GS57GL001787	99.75	0.0	449090028	YP_007422469.1	1279365	Bacillus_thuringiensis_serovar_kurstaki_HD73_uid189188	Bacthu	395	1	395	1	COG1819	UDP:flavonoid glycosyltransferase YjiC, YdhE family	G	Carbohydrate transport and metabolism
Bt-GS57GL001790	99.86	0.0	449090030	YP_007422471.1	1279365	Bacillus_thuringiensis_serovar_kurstaki_HD73_uid189188	Bacthu	708	1	135	3	COG0768	Cell division protein FtsI/penicillin-binding protein 2	DM	Cell cycle control, cell division, chromosome partitioning;Cell wall/membrane/envelope biogenesis
Bt-GS57GL001791	100.00	0.0	449090031	YP_007422472.1	1279365	Bacillus_thuringiensis_serovar_kurstaki_HD73_uid189188	Bacthu	595	1	595	1	COG3852	Signal transduction histidine kinase, nitrogen specific	T	Signal transduction mechanisms
Bt-GS57GL001792	99.59	5e-142	449090031	YP_007422472.1	1279365	Bacillus_thuringiensis_serovar_kurstaki_HD73_uid189188	Bacthu	595	1	595	1	COG3852	Signal transduction histidine kinase, nitrogen specific	T	Signal transduction mechanisms
Bt-GS57GL001793	100.00	4e-164	449090032	YP_007422473.1	1279365	Bacillus_thuringiensis_serovar_kurstaki_HD73_uid189188	Bacthu	283	1	283	0	COG0561	Hydroxymethylpyrimidine pyrophosphatase and other HAD family phosphatases	HR	Coenzyme transport and metabolism;General function prediction only
Bt-GS57GL001794	100.00	1e-109	449090033	YP_007422474.1	1279365	Bacillus_thuringiensis_serovar_kurstaki_HD73_uid189188	Bacthu	192	1	192	0	COG5553	Predicted metal-dependent enzyme of the double-stranded beta helix superfamily	R	General function prediction only
Bt-GS57GL001795	91.83	0.0	30262617	NP_844994.1	198094	Bacillus_anthracis_Ames_uid57909	Bacant	404	1	404	0	COG2124	Cytochrome P450	QV	Secondary metabolites biosynthesis, transport and catabolism;Defense mechanisms
Bt-GS57GL001796	100.00	1e-91	449090035	YP_007422476.1	1279365	Bacillus_thuringiensis_serovar_kurstaki_HD73_uid189188	Bacthu	165	1	165	3	COG1695	DNA-binding transcriptional regulator, PadR family	K	Transcription
Bt-GS57GL001798	100.00	2e-120	449090037	YP_007422478.1	1279365	Bacillus_thuringiensis_serovar_kurstaki_HD73_uid189188	Bacthu	210	1	210	1	COG0110	Acetyltransferase (isoleucine patch superfamily)	R	General function prediction only
Bt-GS57GL001799	96.96	0.0	30262613	NP_844990.1	198094	Bacillus_anthracis_Ames_uid57909	Bacant	427	1	427	0	COG2814	Predicted arabinose efflux permease, MFS family	G	Carbohydrate transport and metabolism
Bt-GS57GL001800	100.00	0.0	449090039	YP_007422480.1	1279365	Bacillus_thuringiensis_serovar_kurstaki_HD73_uid189188	Bacthu	411	1	411	0	COG2124	Cytochrome P450	QV	Secondary metabolites biosynthesis, transport and catabolism;Defense mechanisms
Bt-GS57GL001808	50.65	7e-168	390948366	YP_006412126.1	679935	Alistipes_finegoldii_DSM_17242_uid168180	Alifin	599	454	599	3	COG1403	5-methylcytosine-specific restriction endonuclease McrA	V	Defense mechanisms
Bt-GS57GL001813	100.00	1e-63	449090051	YP_007422492.1	1279365	Bacillus_thuringiensis_serovar_kurstaki_HD73_uid189188	Bacthu	229	1	229	0	COG0819	Thiaminase	H	Coenzyme transport and metabolism
Bt-GS57GL001814	97.00	2e-51	449090051	YP_007422492.1	1279365	Bacillus_thuringiensis_serovar_kurstaki_HD73_uid189188	Bacthu	229	1	229	0	COG0819	Thiaminase	H	Coenzyme transport and metabolism
Bt-GS57GL001818	96.02	0.0	30262594	NP_844971.1	198094	Bacillus_anthracis_Ames_uid57909	Bacant	482	1	482	0	COG1167	DNA-binding transcriptional regulator, MocR family, contains an aminotransferase domain	KE	Transcription;Amino acid transport and metabolism
Bt-GS57GL001823	100.00	0.0	449090056	YP_007422497.1	1279365	Bacillus_thuringiensis_serovar_kurstaki_HD73_uid189188	Bacthu	413	1	413	1	COG1075	Triacylglycerol esterase/lipase EstA, alpha/beta hydrolase fold	I	Lipid transport and metabolism
Bt-GS57GL001830	100.00	3e-148	449090060	YP_007422501.1	1279365	Bacillus_thuringiensis_serovar_kurstaki_HD73_uid189188	Bacthu	256	1	256	0	COG1136	ABC-type lipoprotein export system, ATPase component	M	Cell wall/membrane/envelope biogenesis
Bt-GS57GL001831	100.00	5e-111	449090061	YP_007422502.1	1279365	Bacillus_thuringiensis_serovar_kurstaki_HD73_uid189188	Bacthu	194	1	194	0	COG1670	Protein N-acetyltransferase, RimJ/RimL family	JO	Translation, ribosomal structure and biogenesis;Posttranslational modification, protein turnover, chaperones
Bt-GS57GL001832	99.82	0.0	449090062	YP_007422503.1	1279365	Bacillus_thuringiensis_serovar_kurstaki_HD73_uid189188	Bacthu	548	1	548	0	COG0488	ATPase components of ABC transporters with duplicated ATPase domains	R	General function prediction only
Bt-GS57GL001833	100.00	6e-128	449090063	YP_007422504.1	1279365	Bacillus_thuringiensis_serovar_kurstaki_HD73_uid189188	Bacthu	221	1	221	2	COG2205	K+-sensing histidine kinase KdpD	T	Signal transduction mechanisms
Bt-GS57GL001834	100.00	6e-134	449090066	YP_007422507.1	1279365	Bacillus_thuringiensis_serovar_kurstaki_HD73_uid189188	Bacthu	235	1	235	0	COG0745	DNA-binding response regulator, OmpR family, contains REC and winged-helix (wHTH) domain	TK	Signal transduction mechanisms;Transcription
Bt-GS57GL001835	100.00	4e-97	449090067	YP_007422508.1	1279365	Bacillus_thuringiensis_serovar_kurstaki_HD73_uid189188	Bacthu	304	1	304	0	COG2421	Acetamidase/formamidase	C	Energy production and conversion
Bt-GS57GL001837	100.00	6e-79	449090068	YP_007422509.1	1279365	Bacillus_thuringiensis_serovar_kurstaki_HD73_uid189188	Bacthu	142	1	142	0	COG3773	Cell wall hydrolase CwlJ, involved in spore germination	DM	Cell cycle control, cell division, chromosome partitioning;Cell wall/membrane/envelope biogenesis
Bt-GS57GL001838	100.00	6e-168	449090069	YP_007422510.1	1279365	Bacillus_thuringiensis_serovar_kurstaki_HD73_uid189188	Bacthu	289	1	289	2	COG1384	Lysyl-tRNA synthetase, class I	J	Translation, ribosomal structure and biogenesis
Bt-GS57GL001840	100.00	2e-134	449090072	YP_007422513.1	1279365	Bacillus_thuringiensis_serovar_kurstaki_HD73_uid189188	Bacthu	300	1	300	0	COG3386	Sugar lactone lactonase YvrE	G	Carbohydrate transport and metabolism
Bt-GS57GL001842	100.00	7e-133	449090073	YP_007422514.1	1279365	Bacillus_thuringiensis_serovar_kurstaki_HD73_uid189188	Bacthu	233	1	233	1	COG0500	SAM-dependent methyltransferase	QR	Secondary metabolites biosynthesis, transport and catabolism;General function prediction only
Bt-GS57GL001843	100.00	1e-113	449090074	YP_007422515.1	1279365	Bacillus_thuringiensis_serovar_kurstaki_HD73_uid189188	Bacthu	210	1	210	0	COG0693	Putative intracellular protease/amidase	R	General function prediction only
Bt-GS57GL001844	100.00	9e-78	449090075	YP_007422516.1	1279365	Bacillus_thuringiensis_serovar_kurstaki_HD73_uid189188	Bacthu	165	1	165	2	COG2323	Uncharacterized membrane protein YcaP, DUF421 family	S	Function unknown
Bt-GS57GL001845	100.00	2e-164	449090076	YP_007422517.1	1279365	Bacillus_thuringiensis_serovar_kurstaki_HD73_uid189188	Bacthu	285	1	285	0	COG0451	Nucleoside-diphosphate-sugar epimerase	M	Cell wall/membrane/envelope biogenesis
Bt-GS57GL001849	100.00	7e-81	449090080	YP_007422521.1	1279365	Bacillus_thuringiensis_serovar_kurstaki_HD73_uid189188	Bacthu	147	1	147	3	COG5553	Predicted metal-dependent enzyme of the double-stranded beta helix superfamily	R	General function prediction only
Bt-GS57GL001850	100.00	5e-172	449090082	YP_007422523.1	1279365	Bacillus_thuringiensis_serovar_kurstaki_HD73_uid189188	Bacthu	292	1	292	2	COG2368	Aromatic ring hydroxylase	Q	Secondary metabolites biosynthesis, transport and catabolism
Bt-GS57GL001852	85.27	0.0	270000561	NP_844952.2	198094	Bacillus_anthracis_Ames_uid57909	Bacant	456	1	456	0	COG1167	DNA-binding transcriptional regulator, MocR family, contains an aminotransferase domain	KE	Transcription;Amino acid transport and metabolism
Bt-GS57GL001855	100.00	0.0	449090088	YP_007422529.1	1279365	Bacillus_thuringiensis_serovar_kurstaki_HD73_uid189188	Bacthu	563	1	563	0	COG1164	Oligoendopeptidase F	E	Amino acid transport and metabolism
Bt-GS57GL001856	83.08	9e-126	30262572	NP_844949.1	198094	Bacillus_anthracis_Ames_uid57909	Bacant	364	1	364	1	COG2207	AraC-type DNA-binding domain and AraC-containing proteins	K	Transcription
Bt-GS57GL001857	99.07	9e-56	449090090	YP_007422531.1	1279365	Bacillus_thuringiensis_serovar_kurstaki_HD73_uid189188	Bacthu	115	1	115	2	COG2334	Ser/Thr protein kinase RdoA involved in Cpx stress response, MazF antagonist	T	Signal transduction mechanisms
Bt-GS57GL001859	100.00	3e-151	449090092	YP_007422533.1	1279365	Bacillus_thuringiensis_serovar_kurstaki_HD73_uid189188	Bacthu	266	1	266	0	COG1131	ABC-type multidrug transport system, ATPase component	V	Defense mechanisms
Bt-GS57GL001860	100.00	2e-34	449090093	YP_007422534.1	1279365	Bacillus_thuringiensis_serovar_kurstaki_HD73_uid189188	Bacthu	76	1	76	2	COG3642	tRNA A-37 threonylcarbamoyl transferase component Bud32	J	Translation, ribosomal structure and biogenesis
Bt-GS57GL001861	100.00	1e-166	449090094	YP_007422535.1	1279365	Bacillus_thuringiensis_serovar_kurstaki_HD73_uid189188	Bacthu	290	1	290	1	COG0583	DNA-binding transcriptional regulator, LysR family	K	Transcription
Bt-GS57GL001862	100.00	2e-75	449090095	YP_007422536.1	1279365	Bacillus_thuringiensis_serovar_kurstaki_HD73_uid189188	Bacthu	135	1	135	1	COG1942	Phenylpyruvate tautomerase PptA, 4-oxalocrotonate tautomerase family	Q	Secondary metabolites biosynthesis, transport and catabolism
Bt-GS57GL001863	100.00	4e-153	449090096	YP_007422537.1	1279365	Bacillus_thuringiensis_serovar_kurstaki_HD73_uid189188	Bacthu	264	1	264	1	COG0346	Catechol 2,3-dioxygenase or other lactoylglutathione lyase family enzyme	Q	Secondary metabolites biosynthesis, transport and catabolism
Bt-GS57GL001864	100.00	2e-137	449090097	YP_007422538.1	1279365	Bacillus_thuringiensis_serovar_kurstaki_HD73_uid189188	Bacthu	238	1	238	0	COG1028	NAD(P)-dependent dehydrogenase, short-chain alcohol dehydrogenase family	IQR	Lipid transport and metabolism;Secondary metabolites biosynthesis, transport and catabolism;General function prediction only
Bt-GS57GL001865	99.59	1e-143	449090099	YP_007422540.1	1279365	Bacillus_thuringiensis_serovar_kurstaki_HD73_uid189188	Bacthu	269	113	269	1	COG4978	Bacterial effector-binding domain	T	Signal transduction mechanisms
Bt-GS57GL001866	100.00	1e-88	449090100	YP_007422541.1	1279365	Bacillus_thuringiensis_serovar_kurstaki_HD73_uid189188	Bacthu	159	1	159	0	COG3832	Uncharacterized conserved protein YndB, AHSA1/START domain	S	Function unknown
Bt-GS57GL001867	99.46	5e-107	449090103	YP_007422544.1	1279365	Bacillus_thuringiensis_serovar_kurstaki_HD73_uid189188	Bacthu	186	1	186	1	COG4627	Predicted SAM-depedendent methyltransferase	R	General function prediction only
Bt-GS57GL001868	99.49	0.0	449090104	YP_007422545.1	1279365	Bacillus_thuringiensis_serovar_kurstaki_HD73_uid189188	Bacthu	729	1	729	3	COG4932	Uncharacterized surface anchored protein	S	Function unknown
Bt-GS57GL001869	99.69	0.0	449090104	YP_007422545.1	1279365	Bacillus_thuringiensis_serovar_kurstaki_HD73_uid189188	Bacthu	729	1	729	3	COG4932	Uncharacterized surface anchored protein	S	Function unknown
Bt-GS57GL001870	66.29	1e-103	449091634	YP_007424075.1	1279365	Bacillus_thuringiensis_serovar_kurstaki_HD73_uid189188	Bacthu	271	1	271	1	COG3764	Sortase (surface protein transpeptidase)	M	Cell wall/membrane/envelope biogenesis
Bt-GS57GL001871	100.00	0.0	449090107	YP_007422548.1	1279365	Bacillus_thuringiensis_serovar_kurstaki_HD73_uid189188	Bacthu	553	1	553	2	COG4932	Uncharacterized surface anchored protein	S	Function unknown
Bt-GS57GL001872	100.00	5e-131	449090108	YP_007422549.1	1279365	Bacillus_thuringiensis_serovar_kurstaki_HD73_uid189188	Bacthu	408	1	408	1	COG2207	AraC-type DNA-binding domain and AraC-containing proteins	K	Transcription
Bt-GS57GL001873	100.00	0.0	449090109	YP_007422550.1	1279365	Bacillus_thuringiensis_serovar_kurstaki_HD73_uid189188	Bacthu	893	1	893	1	COG3227	Zn-dependent metalloprotease	O	Posttranslational modification, protein turnover, chaperones
Bt-GS57GL001875	100.00	1e-162	449090111	YP_007422552.1	1279365	Bacillus_thuringiensis_serovar_kurstaki_HD73_uid189188	Bacthu	282	1	167	1	COG0456	Ribosomal protein S18 acetylase RimI and related acetyltransferases	J	Translation, ribosomal structure and biogenesis
Bt-GS57GL001877	99.29	1e-78	449090112	YP_007422553.1	1279365	Bacillus_thuringiensis_serovar_kurstaki_HD73_uid189188	Bacthu	245	1	245	0	COG0775	Nucleoside phosphorylase	F	Nucleotide transport and metabolism
Bt-GS57GL001878	99.50	5e-114	449090113	YP_007422554.1	1279365	Bacillus_thuringiensis_serovar_kurstaki_HD73_uid189188	Bacthu	202	1	202	0	COG1713	HD superfamily phosphohydrolase YqeK (fused to NMNAT in mycoplasms)	R	General function prediction only
Bt-GS57GL001879	100.00	2e-129	449090114	YP_007422555.1	1279365	Bacillus_thuringiensis_serovar_kurstaki_HD73_uid189188	Bacthu	231	1	231	0	COG0745	DNA-binding response regulator, OmpR family, contains REC and winged-helix (wHTH) domain	TK	Signal transduction mechanisms;Transcription
Bt-GS57GL001880	100.00	0.0	449090116	YP_007422557.1	1279365	Bacillus_thuringiensis_serovar_kurstaki_HD73_uid189188	Bacthu	385	1	385	3	COG2205	K+-sensing histidine kinase KdpD	T	Signal transduction mechanisms
Bt-GS57GL001881	100.00	2e-136	449090117	YP_007422558.1	1279365	Bacillus_thuringiensis_serovar_kurstaki_HD73_uid189188	Bacthu	307	1	307	0	COG1686	D-alanyl-D-alanine carboxypeptidase	M	Cell wall/membrane/envelope biogenesis
Bt-GS57GL001883	100.00	2e-105	449090119	YP_007422560.1	1279365	Bacillus_thuringiensis_serovar_kurstaki_HD73_uid189188	Bacthu	186	1	186	0	COG0572	Uridine kinase	F	Nucleotide transport and metabolism
Bt-GS57GL001884	99.41	3e-94	449090120	YP_007422561.1	1279365	Bacillus_thuringiensis_serovar_kurstaki_HD73_uid189188	Bacthu	169	1	169	0	COG1670	Protein N-acetyltransferase, RimJ/RimL family	JO	Translation, ribosomal structure and biogenesis;Posttranslational modification, protein turnover, chaperones
Bt-GS57GL001887	100.00	4e-28	449090125	YP_007422566.1	1279365	Bacillus_thuringiensis_serovar_kurstaki_HD73_uid189188	Bacthu	122	1	122	0	COG2919	Cell division protein FtsB	D	Cell cycle control, cell division, chromosome partitioning
Bt-GS57GL001889	100.00	0.0	449090128	YP_007422569.1	1279365	Bacillus_thuringiensis_serovar_kurstaki_HD73_uid189188	Bacthu	646	1	646	0	COG0365	Acyl-coenzyme A synthetase/AMP-(fatty) acid ligase	I	Lipid transport and metabolism
Bt-GS57GL001890	100.00	0.0	449090129	YP_007422570.1	1279365	Bacillus_thuringiensis_serovar_kurstaki_HD73_uid189188	Bacthu	513	1	513	0	COG4799	Acetyl-CoA carboxylase, carboxyltransferase component	I	Lipid transport and metabolism
Bt-GS57GL001891	100.00	8e-149	449090130	YP_007422571.1	1279365	Bacillus_thuringiensis_serovar_kurstaki_HD73_uid189188	Bacthu	262	1	262	0	COG1024	Enoyl-CoA hydratase/carnithine racemase	I	Lipid transport and metabolism
Bt-GS57GL001892	100.00	1e-178	449090131	YP_007422572.1	1279365	Bacillus_thuringiensis_serovar_kurstaki_HD73_uid189188	Bacthu	303	1	303	2	COG0119	Isopropylmalate/homocitrate/citramalate synthases	E	Amino acid transport and metabolism
Bt-GS57GL001893	100.00	9e-32	449090132	YP_007422573.1	1279365	Bacillus_thuringiensis_serovar_kurstaki_HD73_uid189188	Bacthu	71	1	71	2	COG4770	Acetyl/propionyl-CoA carboxylase, alpha subunit	I	Lipid transport and metabolism
Bt-GS57GL001894	100.00	0.0	449090133	YP_007422574.1	1279365	Bacillus_thuringiensis_serovar_kurstaki_HD73_uid189188	Bacthu	445	1	445	0	COG0439	Biotin carboxylase	I	Lipid transport and metabolism
Bt-GS57GL001895	100.00	0.0	449090134	YP_007422575.1	1279365	Bacillus_thuringiensis_serovar_kurstaki_HD73_uid189188	Bacthu	381	1	381	0	COG1960	Acyl-CoA dehydrogenase related to the alkylation response protein AidB	I	Lipid transport and metabolism
Bt-GS57GL001896	99.69	0.0	449090135	YP_007422576.1	1279365	Bacillus_thuringiensis_serovar_kurstaki_HD73_uid189188	Bacthu	322	160	322	1	COG3272	Uncharacterized conserved protein YbgA, DUF1722 family	S	Function unknown
Bt-GS57GL001898	100.00	4e-122	449090137	YP_007422578.1	1279365	Bacillus_thuringiensis_serovar_kurstaki_HD73_uid189188	Bacthu	217	1	217	1	COG1309	DNA-binding transcriptional regulator, AcrR family	K	Transcription
Bt-GS57GL001899	100.00	0.0	449090138	YP_007422579.1	1279365	Bacillus_thuringiensis_serovar_kurstaki_HD73_uid189188	Bacthu	339	1	339	1	COG0842	ABC-type multidrug transport system, permease component	V	Defense mechanisms
Bt-GS57GL001900	100.00	2e-137	449090139	YP_007422580.1	1279365	Bacillus_thuringiensis_serovar_kurstaki_HD73_uid189188	Bacthu	241	1	241	0	COG1131	ABC-type multidrug transport system, ATPase component	V	Defense mechanisms
Bt-GS57GL001902	99.66	7e-162	449090141	YP_007422582.1	1279365	Bacillus_thuringiensis_serovar_kurstaki_HD73_uid189188	Bacthu	290	1	290	0	COG1284	Uncharacterized membrane-anchored protein YitT, contains DUF161 and DUF2179 domains	S	Function unknown
Bt-GS57GL001904	100.00	0.0	449090143	YP_007422584.1	1279365	Bacillus_thuringiensis_serovar_kurstaki_HD73_uid189188	Bacthu	312	1	312	0	COG2367	Beta-lactamase class A	V	Defense mechanisms
Bt-GS57GL001905	100.00	0.0	449090145	YP_007422586.1	1279365	Bacillus_thuringiensis_serovar_kurstaki_HD73_uid189188	Bacthu	615	1	163	3	COG0768	Cell division protein FtsI/penicillin-binding protein 2	DM	Cell cycle control, cell division, chromosome partitioning;Cell wall/membrane/envelope biogenesis
Bt-GS57GL001906	100.00	1e-178	449090146	YP_007422587.1	1279365	Bacillus_thuringiensis_serovar_kurstaki_HD73_uid189188	Bacthu	586	1	586	0	COG0768	Cell division protein FtsI/penicillin-binding protein 2	DM	Cell cycle control, cell division, chromosome partitioning;Cell wall/membrane/envelope biogenesis
Bt-GS57GL001912	99.73	0.0	449090149	YP_007422590.1	1279365	Bacillus_thuringiensis_serovar_kurstaki_HD73_uid189188	Bacthu	655	1	655	0	COG0768	Cell division protein FtsI/penicillin-binding protein 2	DM	Cell cycle control, cell division, chromosome partitioning;Cell wall/membrane/envelope biogenesis
Bt-GS57GL001915	100.00	2e-125	449090150	YP_007422591.1	1279365	Bacillus_thuringiensis_serovar_kurstaki_HD73_uid189188	Bacthu	365	1	365	1	COG4632	Exopolysaccharide biosynthesis protein related to N-acetylglucosamine-1-phosphodiester alpha-N-acety...	G	Carbohydrate transport and metabolism
Bt-GS57GL001918	96.33	1e-126	449090151	YP_007422592.1	1279365	Bacillus_thuringiensis_serovar_kurstaki_HD73_uid189188	Bacthu	442	1	442	0	COG2239	Mg/Co/Ni transporter MgtE (contains CBS domain)	P	Inorganic ion transport and metabolism
Bt-GS57GL001920	100.00	7e-123	449090152	YP_007422593.1	1279365	Bacillus_thuringiensis_serovar_kurstaki_HD73_uid189188	Bacthu	373	1	373	0	COG0772	Bacterial cell division protein FtsW, lipid II flippase	D	Cell cycle control, cell division, chromosome partitioning
Bt-GS57GL001922	97.28	2e-169	449090153	YP_007422594.1	1279365	Bacillus_thuringiensis_serovar_kurstaki_HD73_uid189188	Bacthu	322	1	322	1	COG4638	Phenylpropionate dioxygenase or related ring-hydroxylating dioxygenase, large terminal subunit	PR	Inorganic ion transport and metabolism;General function prediction only
Bt-GS57GL001926	100.00	0.0	449090157	YP_007422598.1	1279365	Bacillus_thuringiensis_serovar_kurstaki_HD73_uid189188	Bacthu	489	1	489	0	COG0076	Glutamate or tyrosine decarboxylase or a related PLP-dependent protein	E	Amino acid transport and metabolism
Bt-GS57GL001928	100.00	0.0	449090160	YP_007422601.1	1279365	Bacillus_thuringiensis_serovar_kurstaki_HD73_uid189188	Bacthu	342	1	342	1	COG1533	DNA repair photolyase	L	Replication, recombination and repair
Bt-GS57GL001933	96.13	0.0	30263218	NP_845595.1	198094	Bacillus_anthracis_Ames_uid57909	Bacant	439	1	439	0	COG0814	Amino acid permease	E	Amino acid transport and metabolism
Bt-GS57GL001934	100.00	1e-169	449090170	YP_007422611.1	1279365	Bacillus_thuringiensis_serovar_kurstaki_HD73_uid189188	Bacthu	296	1	296	2	COG1760	L-serine deaminase	E	Amino acid transport and metabolism
Bt-GS57GL001935	100.00	5e-115	449090171	YP_007422612.1	1279365	Bacillus_thuringiensis_serovar_kurstaki_HD73_uid189188	Bacthu	232	1	232	3	COG1760	L-serine deaminase	E	Amino acid transport and metabolism
Bt-GS57GL001937	100.00	0.0	449090174	YP_007422615.1	1279365	Bacillus_thuringiensis_serovar_kurstaki_HD73_uid189188	Bacthu	357	1	357	1	COG1752	Predicted acylesterase/phospholipase RssA, containd patatin domain	R	General function prediction only
Bt-GS57GL001943	100.00	0.0	449090179	YP_007422620.1	1279365	Bacillus_thuringiensis_serovar_kurstaki_HD73_uid189188	Bacthu	608	1	608	0	COG0367	Asparagine synthetase B (glutamine-hydrolyzing)	E	Amino acid transport and metabolism
Bt-GS57GL001944	99.47	4e-107	449090180	YP_007422621.1	1279365	Bacillus_thuringiensis_serovar_kurstaki_HD73_uid189188	Bacthu	189	1	189	1	COG1309	DNA-binding transcriptional regulator, AcrR family	K	Transcription
Bt-GS57GL001945	100.00	5e-158	449090181	YP_007422622.1	1279365	Bacillus_thuringiensis_serovar_kurstaki_HD73_uid189188	Bacthu	273	1	273	1	COG0726	Peptidoglycan/xylan/chitin deacetylase, PgdA/CDA1 family	GM	Carbohydrate transport and metabolism;Cell wall/membrane/envelope biogenesis
Bt-GS57GL001947	100.00	7e-26	449090183	YP_007422624.1	1279365	Bacillus_thuringiensis_serovar_kurstaki_HD73_uid189188	Bacthu	56	1	56	2	COG3048	D-serine dehydratase	E	Amino acid transport and metabolism
Bt-GS57GL001948	100.00	1e-102	449090184	YP_007422625.1	1279365	Bacillus_thuringiensis_serovar_kurstaki_HD73_uid189188	Bacthu	184	1	85	1	COG1396	Transcriptional regulator, contains XRE-family HTH domain	K	Transcription
Bt-GS57GL001949	100.00	0.0	449090185	YP_007422626.1	1279365	Bacillus_thuringiensis_serovar_kurstaki_HD73_uid189188	Bacthu	472	1	472	1	COG4193	Beta- N-acetylglucosaminidase	G	Carbohydrate transport and metabolism
Bt-GS57GL001951	48.28	1e-39	350272817	YP_004884125.1	693746	Oscillibacter_valericigenes_uid73895	Oscval	266	1	266	3	COG3039	Transposase and inactivated derivatives, IS5 family	X	Mobilome: prophages, transposons
Bt-GS57GL001952	56.58	4e-69	430749756	YP_007212664.1	717605	Thermobacillus_composti_KWC4_uid74021	Thecom	454	1	454	1	COG3039	Transposase and inactivated derivatives, IS5 family	X	Mobilome: prophages, transposons
Bt-GS57GL001961	100.00	0.0	449089401	YP_007421842.1	1279365	Bacillus_thuringiensis_serovar_kurstaki_HD73_uid189188	Bacthu	409	1	409	3	COG0083	Homoserine kinase	E	Amino acid transport and metabolism
Bt-GS57GL001963	49.26	4e-120	390948366	YP_006412126.1	679935	Alistipes_finegoldii_DSM_17242_uid168180	Alifin	599	454	599	3	COG1403	5-methylcytosine-specific restriction endonuclease McrA	V	Defense mechanisms
Bt-GS57GL001966	96.65	0.0	449092567	YP_007425007.1	1279365	Bacillus_thuringiensis_serovar_kurstaki_HD73_uid189188	Bacthu	478	1	478	1	COG3385	IS4 transposase	X	Mobilome: prophages, transposons
Bt-GS57GL001967	48.58	2e-61	116750301	YP_846988.1	335543	Syntrophobacter_fumaroxidans_MPOB_uid58177	Synfum	512	1	512	3	COG3420	Nitrous oxidase accessory protein NosD, contains tandem CASH domains	P	Inorganic ion transport and metabolism
Bt-GS57GL001968	100.00	1e-38	449089398	YP_007421839.1	1279365	Bacillus_thuringiensis_serovar_kurstaki_HD73_uid189188	Bacthu	77	1	77	2	COG4922	Predicted SnoaL-like aldol condensation-catalyzing enzyme	R	General function prediction only
Bt-GS57GL001969	100.00	2e-49	449089397	YP_007421838.1	1279365	Bacillus_thuringiensis_serovar_kurstaki_HD73_uid189188	Bacthu	97	1	97	3	COG4189	Predicted transcriptional regulator	K	Transcription
Bt-GS57GL001971	100.00	0.0	449089395	YP_007421836.1	1279365	Bacillus_thuringiensis_serovar_kurstaki_HD73_uid189188	Bacthu	895	1	895	0	COG0474	Magnesium-transporting ATPase (P-type)	P	Inorganic ion transport and metabolism
Bt-GS57GL001973	100.00	0.0	449089393	YP_007421834.1	1279365	Bacillus_thuringiensis_serovar_kurstaki_HD73_uid189188	Bacthu	442	1	442	0	COG2239	Mg/Co/Ni transporter MgtE (contains CBS domain)	P	Inorganic ion transport and metabolism
Bt-GS57GL001974	100.00	2e-95	449089392	YP_007421833.1	1279365	Bacillus_thuringiensis_serovar_kurstaki_HD73_uid189188	Bacthu	168	1	168	0	COG1670	Protein N-acetyltransferase, RimJ/RimL family	JO	Translation, ribosomal structure and biogenesis;Posttranslational modification, protein turnover, chaperones
Bt-GS57GL001975	52.45	1e-52	16078973	NP_389794.1	224308	Bacillus_subtilis_168_uid57675	Bacsub	225	1	225	1	COG0741	Soluble lytic murein transglycosylase and related regulatory proteins (some contain LysM/invasin domains)	M	Cell wall/membrane/envelope biogenesis
Bt-GS57GL001977	100.00	2e-63	449089388	YP_007421829.1	1279365	Bacillus_thuringiensis_serovar_kurstaki_HD73_uid189188	Bacthu	122	1	122	0	COG5294	Uncharacterized protein YxeA	S	Function unknown
Bt-GS57GL001978	100.00	0.0	449089387	YP_007421828.1	1279365	Bacillus_thuringiensis_serovar_kurstaki_HD73_uid189188	Bacthu	320	1	320	0	COG2367	Beta-lactamase class A	V	Defense mechanisms
Bt-GS57GL001981	100.00	5e-67	449089383	YP_007421824.1	1279365	Bacillus_thuringiensis_serovar_kurstaki_HD73_uid189188	Bacthu	126	1	126	2	COG1028	NAD(P)-dependent dehydrogenase, short-chain alcohol dehydrogenase family	IQR	Lipid transport and metabolism;Secondary metabolites biosynthesis, transport and catabolism;General function prediction only
Bt-GS57GL001982	100.00	9e-141	449089382	YP_007421823.1	1279365	Bacillus_thuringiensis_serovar_kurstaki_HD73_uid189188	Bacthu	240	1	240	0	COG3208	Surfactin synthase thioesterase subunit	Q	Secondary metabolites biosynthesis, transport and catabolism
Bt-GS57GL001983	100.00	6e-118	449089381	YP_007421822.1	1279365	Bacillus_thuringiensis_serovar_kurstaki_HD73_uid189188	Bacthu	208	1	208	1	COG2091	Phosphopantetheinyl transferase	H	Coenzyme transport and metabolism
Bt-GS57GL001984	40.82	0.0	186683272	YP_001866468.1	63737	Nostoc_punctiforme_PCC_73102_uid57767	Nospun	4458	1	1085	1	COG1020	Non-ribosomal peptide synthetase component F	Q	Secondary metabolites biosynthesis, transport and catabolism
Bt-GS57GL001985	54.56	2e-156	166368744	YP_001661017.1	449447	Microcystis_aeruginosa_NIES_843_uid59101	Mica01	1098	1	1098	0	COG1020	Non-ribosomal peptide synthetase component F	Q	Secondary metabolites biosynthesis, transport and catabolism
Bt-GS57GL001986	48.22	4e-89	428319969	YP_007117851.1	179408	Oscillatoria_PCC_7112_uid183110	Oscpcc	514	1	514	2	COG1020	Non-ribosomal peptide synthetase component F	Q	Secondary metabolites biosynthesis, transport and catabolism
Bt-GS57GL001988	43.62	2e-52	186686596	YP_001869792.1	63737	Nostoc_punctiforme_PCC_73102_uid57767	Nospun	676	1	676	2	COG1020	Non-ribosomal peptide synthetase component F	Q	Secondary metabolites biosynthesis, transport and catabolism
Bt-GS57GL001989	45.82	1e-144	17230134	NP_486682.1	103690	Nostoc_PCC_7120_uid57803	Nos712	1164	1	1164	0	COG1020	Non-ribosomal peptide synthetase component F	Q	Secondary metabolites biosynthesis, transport and catabolism
Bt-GS57GL001990	47.45	0.0	434403596	YP_007146481.1	56107	Cylindrospermum_stagnale_PCC_7417_uid183111	Cylsta	1765	697	1765	1	COG1020	Non-ribosomal peptide synthetase component F	Q	Secondary metabolites biosynthesis, transport and catabolism
Bt-GS57GL001992	49.15	2e-11	428316141	YP_007114023.1	179408	Oscillatoria_PCC_7112_uid183110	Oscpcc	100	1	100	3	COG1020	Non-ribosomal peptide synthetase component F	Q	Secondary metabolites biosynthesis, transport and catabolism
Bt-GS57GL001996	50.22	1e-124	428310366	YP_007121343.1	1173027	Microcoleus_PCC_7113_uid183114	Micpcc	1110	1	1110	0	COG1020	Non-ribosomal peptide synthetase component F	Q	Secondary metabolites biosynthesis, transport and catabolism
Bt-GS57GL001997	99.92	0.0	449089379	YP_007421820.1	1279365	Bacillus_thuringiensis_serovar_kurstaki_HD73_uid189188	Bacthu	2156	1052	2156	1	COG1020	Non-ribosomal peptide synthetase component F	Q	Secondary metabolites biosynthesis, transport and catabolism
Bt-GS57GL001998	100.00	0.0	449089378	YP_007421819.1	1279365	Bacillus_thuringiensis_serovar_kurstaki_HD73_uid189188	Bacthu	1518	1	1019	1	COG1020	Non-ribosomal peptide synthetase component F	Q	Secondary metabolites biosynthesis, transport and catabolism
Bt-GS57GL001999	100.00	0.0	449089377	YP_007421818.1	1279365	Bacillus_thuringiensis_serovar_kurstaki_HD73_uid189188	Bacthu	417	1	417	3	COG2814	Predicted arabinose efflux permease, MFS family	G	Carbohydrate transport and metabolism
Bt-GS57GL002000	100.00	9e-112	449089376	YP_007421817.1	1279365	Bacillus_thuringiensis_serovar_kurstaki_HD73_uid189188	Bacthu	196	1	196	0	COG2755	Lysophospholipase L1 or related esterase	E	Amino acid transport and metabolism
Bt-GS57GL002001	99.77	0.0	449089375	YP_007421816.1	1279365	Bacillus_thuringiensis_serovar_kurstaki_HD73_uid189188	Bacthu	437	1	437	1	COG1686	D-alanyl-D-alanine carboxypeptidase	M	Cell wall/membrane/envelope biogenesis
Bt-GS57GL002002	100.00	7e-127	449089374	YP_007421815.1	1279365	Bacillus_thuringiensis_serovar_kurstaki_HD73_uid189188	Bacthu	219	1	219	1	COG0110	Acetyltransferase (isoleucine patch superfamily)	R	General function prediction only
Bt-GS57GL002003	100.00	1e-121	449089373	YP_007421814.1	1279365	Bacillus_thuringiensis_serovar_kurstaki_HD73_uid189188	Bacthu	223	1	223	0	COG0730	Uncharacterized membrane protein YfcA	S	Function unknown
Bt-GS57GL002005	100.00	4e-46	449089369	YP_007421810.1	1279365	Bacillus_thuringiensis_serovar_kurstaki_HD73_uid189188	Bacthu	92	1	92	0	COG2002	Bifunctional DNA-binding transcriptional regulator of stationary/sporulation/toxin gene expression and antitoxin component of the YhaV-PrlF toxin-antitoxin module	KV	Transcription;Defense mechanisms
Bt-GS57GL002006	100.00	7e-165	449089368	YP_007421809.1	1279365	Bacillus_thuringiensis_serovar_kurstaki_HD73_uid189188	Bacthu	292	1	292	1	COG1396	Transcriptional regulator, contains XRE-family HTH domain	K	Transcription
Bt-GS57GL002007	95.00	1e-26	449089367	YP_007421808.1	1279365	Bacillus_thuringiensis_serovar_kurstaki_HD73_uid189188	Bacthu	83	1	83	2	COG2197	DNA-binding response regulator, NarL/FixJ family, contains REC and HTH domains	TK	Signal transduction mechanisms;Transcription
Bt-GS57GL002009	100.00	3e-157	449089365	YP_007421806.1	1279365	Bacillus_thuringiensis_serovar_kurstaki_HD73_uid189188	Bacthu	269	1	269	3	COG3271	Predicted double-glycine peptidase	R	General function prediction only
Bt-GS57GL002010	94.68	0.0	30262495	NP_844872.1	198094	Bacillus_anthracis_Ames_uid57909	Bacant	489	1	489	0	COG2195	Di- or tripeptidase	E	Amino acid transport and metabolism
Bt-GS57GL002015	100.00	9e-142	449089358	YP_007421799.1	1279365	Bacillus_thuringiensis_serovar_kurstaki_HD73_uid189188	Bacthu	245	1	245	0	COG0588	Phosphoglycerate mutase (BPG-dependent)	G	Carbohydrate transport and metabolism
Bt-GS57GL002016	100.00	5e-91	449089357	YP_007421798.1	1279365	Bacillus_thuringiensis_serovar_kurstaki_HD73_uid189188	Bacthu	160	1	160	0	COG1846	DNA-binding transcriptional regulator, MarR family	K	Transcription
Bt-GS57GL002017	99.82	0.0	449089356	YP_007421797.1	1279365	Bacillus_thuringiensis_serovar_kurstaki_HD73_uid189188	Bacthu	558	1	558	0	COG3961	TPP-dependent 2-oxoacid decarboxylase, includes indolepyruvate decarboxylase	GHR	Carbohydrate transport and metabolism;Coenzyme transport and metabolism;General function prediction only
Bt-GS57GL002018	95.38	4e-144	30262483	NP_844860.1	198094	Bacillus_anthracis_Ames_uid57909	Bacant	260	1	260	1	COG2226	Ubiquinone/menaquinone biosynthesis C-methylase UbiE	H	Coenzyme transport and metabolism
Bt-GS57GL002019	100.00	7e-76	449089353	YP_007421794.1	1279365	Bacillus_thuringiensis_serovar_kurstaki_HD73_uid189188	Bacthu	135	1	135	0	COG3865	Glyoxalase superfamily enzyme, possibly 3-demethylubiquinone-9 3-methyltransferase	R	General function prediction only
Bt-GS57GL002020	100.00	5e-138	449089352	YP_007421793.1	1279365	Bacillus_thuringiensis_serovar_kurstaki_HD73_uid189188	Bacthu	236	1	236	1	COG0500	SAM-dependent methyltransferase	QR	Secondary metabolites biosynthesis, transport and catabolism;General function prediction only
Bt-GS57GL002022	50.65	5e-168	390948366	YP_006412126.1	679935	Alistipes_finegoldii_DSM_17242_uid168180	Alifin	599	454	599	3	COG1403	5-methylcytosine-specific restriction endonuclease McrA	V	Defense mechanisms
Bt-GS57GL002023	100.00	0.0	449089351	YP_007421792.1	1279365	Bacillus_thuringiensis_serovar_kurstaki_HD73_uid189188	Bacthu	414	1	414	0	COG2814	Predicted arabinose efflux permease, MFS family	G	Carbohydrate transport and metabolism
Bt-GS57GL002024	100.00	2e-57	449089350	YP_007421791.1	1279365	Bacillus_thuringiensis_serovar_kurstaki_HD73_uid189188	Bacthu	211	1	211	1	COG1309	DNA-binding transcriptional regulator, AcrR family	K	Transcription
Bt-GS57GL002025	100.00	5e-53	449089350	YP_007421791.1	1279365	Bacillus_thuringiensis_serovar_kurstaki_HD73_uid189188	Bacthu	211	1	211	1	COG1309	DNA-binding transcriptional regulator, AcrR family	K	Transcription
Bt-GS57GL002029	100.00	0.0	449089347	YP_007421788.1	1279365	Bacillus_thuringiensis_serovar_kurstaki_HD73_uid189188	Bacthu	458	1	458	0	COG0513	Superfamily II DNA and RNA helicase	L	Replication, recombination and repair
Bt-GS57GL002031	100.00	1e-131	449089345	YP_007421786.1	1279365	Bacillus_thuringiensis_serovar_kurstaki_HD73_uid189188	Bacthu	228	1	228	0	COG0491	Glyoxylase or a related metal-dependent hydrolase, beta-lactamase superfamily II	R	General function prediction only
Bt-GS57GL002033	100.00	5e-56	449089343	YP_007421784.1	1279365	Bacillus_thuringiensis_serovar_kurstaki_HD73_uid189188	Bacthu	109	1	109	0	COG3339	Uncharacterized membrane protein YkvA, DUF1232 family	S	Function unknown
Bt-GS57GL002034	99.62	5e-144	449089342	YP_007421783.1	1279365	Bacillus_thuringiensis_serovar_kurstaki_HD73_uid189188	Bacthu	373	1	373	0	COG2814	Predicted arabinose efflux permease, MFS family	G	Carbohydrate transport and metabolism
Bt-GS57GL002036	100.00	3e-85	449089340	YP_007421781.1	1279365	Bacillus_thuringiensis_serovar_kurstaki_HD73_uid189188	Bacthu	156	1	156	0	COG1846	DNA-binding transcriptional regulator, MarR family	K	Transcription
Bt-GS57GL002037	100.00	0.0	449089339	YP_007421780.1	1279365	Bacillus_thuringiensis_serovar_kurstaki_HD73_uid189188	Bacthu	333	1	333	0	COG1171	Threonine dehydratase	E	Amino acid transport and metabolism
Bt-GS57GL002038	100.00	0.0	449089338	YP_007421779.1	1279365	Bacillus_thuringiensis_serovar_kurstaki_HD73_uid189188	Bacthu	527	1	152	3	COG3176	Putative hemolysin	R	General function prediction only
Bt-GS57GL002039	100.00	2e-97	449089337	YP_007421778.1	1279365	Bacillus_thuringiensis_serovar_kurstaki_HD73_uid189188	Bacthu	182	1	182	0	COG0344	Phospholipid biosynthesis protein PlsY, probable glycerol-3-phosphate acyltransferase	I	Lipid transport and metabolism
Bt-GS57GL002040	100.00	2e-173	449089336	YP_007421777.1	1279365	Bacillus_thuringiensis_serovar_kurstaki_HD73_uid189188	Bacthu	297	1	297	0	COG2971	BadF-type ATPase, related to human N-acetylglucosamine kinase	G	Carbohydrate transport and metabolism
Bt-GS57GL002041	100.00	2e-91	449089335	YP_007421776.1	1279365	Bacillus_thuringiensis_serovar_kurstaki_HD73_uid189188	Bacthu	163	1	163	2	COG2377	1,6-Anhydro-N-acetylmuramate kinase	M	Cell wall/membrane/envelope biogenesis
Bt-GS57GL002043	100.00	0.0	449089333	YP_007421774.1	1279365	Bacillus_thuringiensis_serovar_kurstaki_HD73_uid189188	Bacthu	427	1	427	0	COG1455	Phosphotransferase system cellobiose-specific component IIC	G	Carbohydrate transport and metabolism
Bt-GS57GL002045	100.00	1e-46	449089332	YP_007421773.1	1279365	Bacillus_thuringiensis_serovar_kurstaki_HD73_uid189188	Bacthu	101	1	101	0	COG1440	Phosphotransferase system cellobiose-specific component IIB	G	Carbohydrate transport and metabolism
Bt-GS57GL002046	99.80	0.0	449089331	YP_007421772.1	1279365	Bacillus_thuringiensis_serovar_kurstaki_HD73_uid189188	Bacthu	519	1	519	1	COG1649	Uncharacterized lipoprotein YddW, UPF0748 family	S	Function unknown
Bt-GS57GL002048	99.73	0.0	449089329	YP_007421770.1	1279365	Bacillus_thuringiensis_serovar_kurstaki_HD73_uid189188	Bacthu	370	1	370	0	COG3853	Uncharacterized conserved protein YaaN involved in tellurite resistance	V	Defense mechanisms
Bt-GS57GL002049	99.48	3e-109	449089328	YP_007421769.1	1279365	Bacillus_thuringiensis_serovar_kurstaki_HD73_uid189188	Bacthu	194	1	194	0	COG4122	Predicted O-methyltransferase YrrM	R	General function prediction only
Bt-GS57GL002050	100.00	1e-167	449089326	YP_007421767.1	1279365	Bacillus_thuringiensis_serovar_kurstaki_HD73_uid189188	Bacthu	289	1	289	1	COG1595	DNA-directed RNA polymerase specialized sigma subunit, sigma24 family	K	Transcription
Bt-GS57GL002051	100.00	0.0	449089325	YP_007421766.1	1279365	Bacillus_thuringiensis_serovar_kurstaki_HD73_uid189188	Bacthu	436	1	436	0	COG1233	Phytoene dehydrogenase-related protein	Q	Secondary metabolites biosynthesis, transport and catabolism
Bt-GS57GL002053	100.00	5e-121	449089323	YP_007421764.1	1279365	Bacillus_thuringiensis_serovar_kurstaki_HD73_uid189188	Bacthu	210	1	210	1	COG0662	Mannose-6-phosphate isomerase, cupin superfamily	G	Carbohydrate transport and metabolism
Bt-GS57GL002056	44.90	5e-06	51245951	YP_065835.1	177439	Desulfotalea_psychrophila_LSv54_uid58153	Despsy	52	1	52	2	COG4644	Transposase and inactivated derivatives, TnpA family	X	Mobilome: prophages, transposons
Bt-GS57GL002058	50.39	2e-113	16082773	NP_395219.1	214092	Yersinia_pestis_CO92_uid57621	Yerpes	771	1	771	1	COG4644	Transposase and inactivated derivatives, TnpA family	X	Mobilome: prophages, transposons
Bt-GS57GL002060	46.77	7e-45	148550887	YP_001260317.1	392499	Sphingomonas_wittichii_RW1_uid58691	Sphwit	492	1	492	3	COG4584	Transposase	X	Mobilome: prophages, transposons
Bt-GS57GL002066	49.31	5e-18	322437342	YP_004219554.1	1198114	Acidobacterium_MP5ACTX9_uid50551	Acimp5	354	1	354	3	COG4675	Microcystin-dependent protein (function unknown)	S	Function unknown
Bt-GS57GL002067	100.00	2e-82	449089319	YP_007421760.1	1279365	Bacillus_thuringiensis_serovar_kurstaki_HD73_uid189188	Bacthu	185	1	118	1	COG1396	Transcriptional regulator, contains XRE-family HTH domain	K	Transcription
Bt-GS57GL002068	100.00	3e-78	449089318	YP_007421759.1	1279365	Bacillus_thuringiensis_serovar_kurstaki_HD73_uid189188	Bacthu	194	1	194	0	COG1280	Threonine/homoserine/homoserine lactone efflux protein	E	Amino acid transport and metabolism
Bt-GS57GL002073	99.82	0.0	449089315	YP_007421756.1	1279365	Bacillus_thuringiensis_serovar_kurstaki_HD73_uid189188	Bacthu	598	1	598	0	COG1132	ABC-type multidrug transport system, ATPase and permease component	V	Defense mechanisms
Bt-GS57GL002078	100.00	2e-107	449089313	YP_007421754.1	1279365	Bacillus_thuringiensis_serovar_kurstaki_HD73_uid189188	Bacthu	198	1	198	0	COG3506	Regulation of enolase protein 1 (function unknown), concanavalin A-like superfamily	S	Function unknown
Bt-GS57GL002079	100.00	6e-172	449089312	YP_007421753.1	1279365	Bacillus_thuringiensis_serovar_kurstaki_HD73_uid189188	Bacthu	295	1	295	3	COG4552	Predicted acetyltransferase	R	General function prediction only
Bt-GS57GL002080	99.56	4e-132	449089311	YP_007421752.1	1279365	Bacillus_thuringiensis_serovar_kurstaki_HD73_uid189188	Bacthu	229	1	229	0	COG2258	Uncharacterized conserved protein YiiM, contains MOSC domain	S	Function unknown
Bt-GS57GL002081	99.67	2e-171	449089310	YP_007421751.1	1279365	Bacillus_thuringiensis_serovar_kurstaki_HD73_uid189188	Bacthu	300	1	300	1	COG0583	DNA-binding transcriptional regulator, LysR family	K	Transcription
Bt-GS57GL002083	100.00	5e-176	449089308	YP_007421749.1	1279365	Bacillus_thuringiensis_serovar_kurstaki_HD73_uid189188	Bacthu	374	1	374	1	COG4927	Predicted choloylglycine hydrolase	R	General function prediction only
Bt-GS57GL002086	99.69	0.0	449089306	YP_007421747.1	1279365	Bacillus_thuringiensis_serovar_kurstaki_HD73_uid189188	Bacthu	347	1	347	0	COG0136	Aspartate-semialdehyde dehydrogenase	E	Amino acid transport and metabolism
Bt-GS57GL002087	100.00	4e-171	449089305	YP_007421746.1	1279365	Bacillus_thuringiensis_serovar_kurstaki_HD73_uid189188	Bacthu	288	1	288	1	COG0583	DNA-binding transcriptional regulator, LysR family	K	Transcription
Bt-GS57GL002089	100.00	3e-123	449089303	YP_007421744.1	1279365	Bacillus_thuringiensis_serovar_kurstaki_HD73_uid189188	Bacthu	213	1	213	0	COG2019	Archaeal adenylate kinase	F	Nucleotide transport and metabolism
Bt-GS57GL002090	100.00	2e-166	449089302	YP_007421743.1	1279365	Bacillus_thuringiensis_serovar_kurstaki_HD73_uid189188	Bacthu	298	1	298	1	COG1266	Membrane protease YdiL, CAAX protease family	O	Posttranslational modification, protein turnover, chaperones
Bt-GS57GL002091	93.15	0.0	449092588	YP_007425028.1	1279365	Bacillus_thuringiensis_serovar_kurstaki_HD73_uid189188	Bacthu	409	1	409	1	COG3547	Transposase	X	Mobilome: prophages, transposons
Bt-GS57GL002092	100.00	4e-31	449089301	YP_007421742.1	1279365	Bacillus_thuringiensis_serovar_kurstaki_HD73_uid189188	Bacthu	67	1	67	0	COG1278	Cold shock protein, CspA family	K	Transcription
Bt-GS57GL002094	99.12	2e-61	449089299	YP_007421740.1	1279365	Bacillus_thuringiensis_serovar_kurstaki_HD73_uid189188	Bacthu	183	1	183	0	COG1670	Protein N-acetyltransferase, RimJ/RimL family	JO	Translation, ribosomal structure and biogenesis;Posttranslational modification, protein turnover, chaperones
Bt-GS57GL002097	100.00	0.0	449089297	YP_007421738.1	1279365	Bacillus_thuringiensis_serovar_kurstaki_HD73_uid189188	Bacthu	463	1	463	0	COG1232	Protoporphyrinogen oxidase	H	Coenzyme transport and metabolism
Bt-GS57GL002100	100.00	6e-105	449089294	YP_007421735.1	1279365	Bacillus_thuringiensis_serovar_kurstaki_HD73_uid189188	Bacthu	186	1	85	1	COG1396	Transcriptional regulator, contains XRE-family HTH domain	K	Transcription
Bt-GS57GL002101	100.00	2e-165	449089293	YP_007421734.1	1279365	Bacillus_thuringiensis_serovar_kurstaki_HD73_uid189188	Bacthu	295	1	295	0	COG0697	Permease of the drug/metabolite transporter (DMT) superfamily	GER	Carbohydrate transport and metabolism;Amino acid transport and metabolism;General function prediction only
Bt-GS57GL002102	100.00	2e-95	449089292	YP_007421733.1	1279365	Bacillus_thuringiensis_serovar_kurstaki_HD73_uid189188	Bacthu	170	1	170	0	COG1670	Protein N-acetyltransferase, RimJ/RimL family	JO	Translation, ribosomal structure and biogenesis;Posttranslational modification, protein turnover, chaperones
Bt-GS57GL002103	100.00	0.0	449089291	YP_007421732.1	1279365	Bacillus_thuringiensis_serovar_kurstaki_HD73_uid189188	Bacthu	314	163	314	1	COG1357	Uncharacterized protein YjbI, contains pentapeptide repeats	S	Function unknown
Bt-GS57GL002104	100.00	9e-99	449089290	YP_007421731.1	1279365	Bacillus_thuringiensis_serovar_kurstaki_HD73_uid189188	Bacthu	174	1	174	3	COG0456	Ribosomal protein S18 acetylase RimI and related acetyltransferases	J	Translation, ribosomal structure and biogenesis
Bt-GS57GL002105	100.00	6e-126	449089289	YP_007421730.1	1279365	Bacillus_thuringiensis_serovar_kurstaki_HD73_uid189188	Bacthu	216	1	216	0	COG4845	Chloramphenicol O-acetyltransferase	V	Defense mechanisms
Bt-GS57GL002107	100.00	0.0	449089287	YP_007421728.1	1279365	Bacillus_thuringiensis_serovar_kurstaki_HD73_uid189188	Bacthu	743	408	743	1	COG2409	Uncharacterized membrane protein YdfJ, MMPL/SSD domain	S	Function unknown
Bt-GS57GL002108	99.52	1e-119	449089286	YP_007421727.1	1279365	Bacillus_thuringiensis_serovar_kurstaki_HD73_uid189188	Bacthu	207	1	207	1	COG1309	DNA-binding transcriptional regulator, AcrR family	K	Transcription
Bt-GS57GL002109	100.00	2e-122	449089285	YP_007421726.1	1279365	Bacillus_thuringiensis_serovar_kurstaki_HD73_uid189188	Bacthu	217	1	217	0	COG0491	Glyoxylase or a related metal-dependent hydrolase, beta-lactamase superfamily II	R	General function prediction only
Bt-GS57GL002110	100.00	1e-74	449089284	YP_007421725.1	1279365	Bacillus_thuringiensis_serovar_kurstaki_HD73_uid189188	Bacthu	135	1	135	3	COG0454	N-acetyltransferase, GNAT superfamily (includes histone acetyltransferase HPA2)	KR	Transcription;General function prediction only
Bt-GS57GL002111	100.00	2e-79	449089283	YP_007421724.1	1279365	Bacillus_thuringiensis_serovar_kurstaki_HD73_uid189188	Bacthu	146	1	146	0	COG1846	DNA-binding transcriptional regulator, MarR family	K	Transcription
Bt-GS57GL002112	100.00	3e-158	449089282	YP_007421723.1	1279365	Bacillus_thuringiensis_serovar_kurstaki_HD73_uid189188	Bacthu	273	1	273	1	COG3315	O-Methyltransferase involved in polyketide biosynthesis	Q	Secondary metabolites biosynthesis, transport and catabolism
Bt-GS57GL002114	100.00	5e-80	449089280	YP_007421721.1	1279365	Bacillus_thuringiensis_serovar_kurstaki_HD73_uid189188	Bacthu	156	1	156	0	COG3238	Uncharacterized membrane protein YdcZ, DUF606 family	S	Function unknown
Bt-GS57GL002115	100.00	4e-131	449089279	YP_007421720.1	1279365	Bacillus_thuringiensis_serovar_kurstaki_HD73_uid189188	Bacthu	231	1	231	0	COG0664	cAMP-binding domain of CRP or a regulatory subunit of cAMP-dependent protein kinases	T	Signal transduction mechanisms
Bt-GS57GL002116	100.00	6e-72	449089278	YP_007421719.1	1279365	Bacillus_thuringiensis_serovar_kurstaki_HD73_uid189188	Bacthu	141	1	141	0	COG3238	Uncharacterized membrane protein YdcZ, DUF606 family	S	Function unknown
Bt-GS57GL002119	100.00	0.0	449089274	YP_007421715.1	1279365	Bacillus_thuringiensis_serovar_kurstaki_HD73_uid189188	Bacthu	313	1	313	0	COG1957	Inosine-uridine nucleoside N-ribohydrolase	F	Nucleotide transport and metabolism
Bt-GS57GL002121	100.00	3e-170	449089272	YP_007421713.1	1279365	Bacillus_thuringiensis_serovar_kurstaki_HD73_uid189188	Bacthu	288	1	288	1	COG0491	Glyoxylase or a related metal-dependent hydrolase, beta-lactamase superfamily II	R	General function prediction only
Bt-GS57GL002122	100.00	2e-135	449089271	YP_007421712.1	1279365	Bacillus_thuringiensis_serovar_kurstaki_HD73_uid189188	Bacthu	245	1	245	0	COG0428	Zinc transporter ZupT	P	Inorganic ion transport and metabolism
Bt-GS57GL002123	100.00	0.0	449089270	YP_007421711.1	1279365	Bacillus_thuringiensis_serovar_kurstaki_HD73_uid189188	Bacthu	566	1	566	0	COG0028	Acetolactate synthase large subunit or other thiamine pyrophosphate-requiring enzyme	EH	Amino acid transport and metabolism;Coenzyme transport and metabolism
Bt-GS57GL002125	99.78	0.0	449089268	YP_007421709.1	1279365	Bacillus_thuringiensis_serovar_kurstaki_HD73_uid189188	Bacthu	626	1	626	3	COG0577	ABC-type antimicrobial peptide transport system, permease component	V	Defense mechanisms
Bt-GS57GL002127	100.00	7e-147	449089267	YP_007421708.1	1279365	Bacillus_thuringiensis_serovar_kurstaki_HD73_uid189188	Bacthu	255	1	255	0	COG1136	ABC-type lipoprotein export system, ATPase component	M	Cell wall/membrane/envelope biogenesis
Bt-GS57GL002128	100.00	0.0	449089266	YP_007421707.1	1279365	Bacillus_thuringiensis_serovar_kurstaki_HD73_uid189188	Bacthu	640	1	640	0	COG0441	Threonyl-tRNA synthetase	J	Translation, ribosomal structure and biogenesis
Bt-GS57GL002129	99.16	2e-135	270000600	YP_003329039.1	198094	Bacillus_anthracis_Ames_uid57909	Bacant	238	1	238	0	COG1187	16S rRNA U516 pseudouridylate synthase RsuA and related 23S rRNA U2605, pseudouridylate synthases	J	Translation, ribosomal structure and biogenesis
Bt-GS57GL002130	87.82	2e-98	30262389	NP_844766.1	198094	Bacillus_anthracis_Ames_uid57909	Bacant	206	1	206	3	COG2329	Heme-degrading monooxygenase HmoA and related ABM domain proteins	H	Coenzyme transport and metabolism
Bt-GS57GL002133	98.02	0.0	30262386	NP_844763.1	198094	Bacillus_anthracis_Ames_uid57909	Bacant	455	1	455	0	COG1115	Na+/alanine symporter	E	Amino acid transport and metabolism
Bt-GS57GL002134	100.00	0.0	449089259	YP_007421700.1	1279365	Bacillus_thuringiensis_serovar_kurstaki_HD73_uid189188	Bacthu	397	1	397	1	COG1404	Serine protease, subtilisin family	O	Posttranslational modification, protein turnover, chaperones
Bt-GS57GL002135	99.15	1e-63	449089258	YP_007421699.1	1279365	Bacillus_thuringiensis_serovar_kurstaki_HD73_uid189188	Bacthu	174	1	174	0	COG2318	Uncharacterized damage-inducible protein DinB (forms a four-helix bundle)	S	Function unknown
Bt-GS57GL002137	100.00	1e-44	449089256	YP_007421697.1	1279365	Bacillus_thuringiensis_serovar_kurstaki_HD73_uid189188	Bacthu	90	1	90	0	COG0776	Bacterial nucleoid DNA-binding protein	L	Replication, recombination and repair
Bt-GS57GL002139	100.00	2e-145	449089254	YP_007421695.1	1279365	Bacillus_thuringiensis_serovar_kurstaki_HD73_uid189188	Bacthu	249	1	249	1	COG2091	Phosphopantetheinyl transferase	H	Coenzyme transport and metabolism
Bt-GS57GL002140	100.00	0.0	449089253	YP_007421694.1	1279365	Bacillus_thuringiensis_serovar_kurstaki_HD73_uid189188	Bacthu	476	1	476	0	COG2814	Predicted arabinose efflux permease, MFS family	G	Carbohydrate transport and metabolism
Bt-GS57GL002141	100.00	4e-37	449089252	YP_007421693.1	1279365	Bacillus_thuringiensis_serovar_kurstaki_HD73_uid189188	Bacthu	74	1	74	0	COG3251	Uncharacterized conserved protein YbdZ, MbtH family	S	Function unknown
Bt-GS57GL002142	43.78	6e-49	428207568	YP_007091921.1	251229	Chroococcidiopsis_thermalis_PCC_7203_uid183002	Chrthe	539	246	539	1	COG3319	Thioesterase domain of type I polyketide synthase or non-ribosomal peptide synthetase	Q	Secondary metabolites biosynthesis, transport and catabolism
Bt-GS57GL002143	52.47	6e-108	322435471	YP_004217683.1	1198114	Acidobacterium_MP5ACTX9_uid50551	Acimp5	629	1	629	2	COG1020	Non-ribosomal peptide synthetase component F	Q	Secondary metabolites biosynthesis, transport and catabolism
Bt-GS57GL002144	99.94	0.0	449089251	YP_007421692.1	1279365	Bacillus_thuringiensis_serovar_kurstaki_HD73_uid189188	Bacthu	2385	1053	2126	1	COG1020	Non-ribosomal peptide synthetase component F	Q	Secondary metabolites biosynthesis, transport and catabolism
Bt-GS57GL002145	99.28	3e-161	449089250	YP_007421691.1	1279365	Bacillus_thuringiensis_serovar_kurstaki_HD73_uid189188	Bacthu	297	1	221	1	COG1535	Isochorismate hydrolase	Q	Secondary metabolites biosynthesis, transport and catabolism
Bt-GS57GL002146	100.00	0.0	449089249	YP_007421690.1	1279365	Bacillus_thuringiensis_serovar_kurstaki_HD73_uid189188	Bacthu	538	1	538	0	COG1021	Non-ribosomal peptide synthetase component E (peptide arylation enzyme)	Q	Secondary metabolites biosynthesis, transport and catabolism
Bt-GS57GL002147	100.00	0.0	449089248	YP_007421689.1	1279365	Bacillus_thuringiensis_serovar_kurstaki_HD73_uid189188	Bacthu	399	1	399	1	COG1169	Isochorismate synthase EntC	HQ	Coenzyme transport and metabolism;Secondary metabolites biosynthesis, transport and catabolism
Bt-GS57GL002148	94.94	7e-129	449089247	YP_007421688.1	1279365	Bacillus_thuringiensis_serovar_kurstaki_HD73_uid189188	Bacthu	261	1	261	0	COG1028	NAD(P)-dependent dehydrogenase, short-chain alcohol dehydrogenase family	IQR	Lipid transport and metabolism;Secondary metabolites biosynthesis, transport and catabolism;General function prediction only
Bt-GS57GL002149	100.00	0.0	449089246	YP_007421687.1	1279365	Bacillus_thuringiensis_serovar_kurstaki_HD73_uid189188	Bacthu	400	1	400	0	COG2223	Nitrate/nitrite transporter NarK	P	Inorganic ion transport and metabolism
Bt-GS57GL002152	100.00	4e-51	449089243	YP_007421684.1	1279365	Bacillus_thuringiensis_serovar_kurstaki_HD73_uid189188	Bacthu	99	1	99	0	COG0640	DNA-binding transcriptional regulator, ArsR family	K	Transcription
Bt-GS57GL002154	99.75	0.0	449089241	YP_007421682.1	1279365	Bacillus_thuringiensis_serovar_kurstaki_HD73_uid189188	Bacthu	1029	1	1029	0	COG0419	DNA repair exonuclease SbcCD ATPase subunit	L	Replication, recombination and repair
Bt-GS57GL002156	48.96	1e-16	509153010	YP_008073251.1	1313290	Erysipelothrix_rhusiopathiae_SY1027_uid206518	Eryrhu	165	1	165	2	COG0419	DNA repair exonuclease SbcCD ATPase subunit	L	Replication, recombination and repair
Bt-GS57GL002158	100.00	8e-146	449089240	YP_007421681.1	1279365	Bacillus_thuringiensis_serovar_kurstaki_HD73_uid189188	Bacthu	385	1	385	1	COG0420	DNA repair exonuclease SbcCD nuclease subunit	L	Replication, recombination and repair
Bt-GS57GL002161	100.00	0.0	449089237	YP_007421678.1	1279365	Bacillus_thuringiensis_serovar_kurstaki_HD73_uid189188	Bacthu	351	1	351	1	COG1024	Enoyl-CoA hydratase/carnithine racemase	I	Lipid transport and metabolism
Bt-GS57GL002162	99.52	7e-116	449089236	YP_007421677.1	1279365	Bacillus_thuringiensis_serovar_kurstaki_HD73_uid189188	Bacthu	210	1	210	0	COG1280	Threonine/homoserine/homoserine lactone efflux protein	E	Amino acid transport and metabolism
Bt-GS57GL002163	100.00	0.0	449089235	YP_007421676.1	1279365	Bacillus_thuringiensis_serovar_kurstaki_HD73_uid189188	Bacthu	486	1	486	0	COG1012	Acyl-CoA reductase or other NAD-dependent aldehyde dehydrogenase	C	Energy production and conversion
Bt-GS57GL002164	100.00	2e-169	449089234	YP_007421675.1	1279365	Bacillus_thuringiensis_serovar_kurstaki_HD73_uid189188	Bacthu	296	1	296	0	COG2084	3-hydroxyisobutyrate dehydrogenase or related beta-hydroxyacid dehydrogenase	I	Lipid transport and metabolism
Bt-GS57GL002165	100.00	0.0	449089233	YP_007421674.1	1279365	Bacillus_thuringiensis_serovar_kurstaki_HD73_uid189188	Bacthu	569	1	569	1	COG1960	Acyl-CoA dehydrogenase related to the alkylation response protein AidB	I	Lipid transport and metabolism
Bt-GS57GL002166	99.67	8e-175	449089232	YP_007421673.1	1279365	Bacillus_thuringiensis_serovar_kurstaki_HD73_uid189188	Bacthu	302	1	302	0	COG2513	2-Methylisocitrate lyase and related enzymes, PEP mutase family	G	Carbohydrate transport and metabolism
Bt-GS57GL002167	100.00	0.0	449089231	YP_007421672.1	1279365	Bacillus_thuringiensis_serovar_kurstaki_HD73_uid189188	Bacthu	478	1	478	0	COG2079	2-methylcitrate dehydratase PrpD	G	Carbohydrate transport and metabolism
Bt-GS57GL002168	100.00	0.0	449089230	YP_007421671.1	1279365	Bacillus_thuringiensis_serovar_kurstaki_HD73_uid189188	Bacthu	373	1	373	0	COG0372	Citrate synthase	C	Energy production and conversion
Bt-GS57GL002169	100.00	4e-50	449089229	YP_007421670.1	1279365	Bacillus_thuringiensis_serovar_kurstaki_HD73_uid189188	Bacthu	96	1	96	0	COG4841	Uncharacterized protein YneR	S	Function unknown
Bt-GS57GL002170	100.00	0.0	449089228	YP_007421669.1	1279365	Bacillus_thuringiensis_serovar_kurstaki_HD73_uid189188	Bacthu	381	1	381	0	COG2814	Predicted arabinose efflux permease, MFS family	G	Carbohydrate transport and metabolism
Bt-GS57GL002171	99.28	0.0	449089227	YP_007421668.1	1279365	Bacillus_thuringiensis_serovar_kurstaki_HD73_uid189188	Bacthu	825	1	706	0	COG0744	Membrane carboxypeptidase (penicillin-binding protein)	M	Cell wall/membrane/envelope biogenesis
Bt-GS57GL002172	100.00	1e-33	449089226	YP_007421667.1	1279365	Bacillus_thuringiensis_serovar_kurstaki_HD73_uid189188	Bacthu	70	1	70	0	COG0401	Uncharacterized membrane protein YqaE, homolog of Blt101, UPF0057 family	S	Function unknown
Bt-GS57GL002174	100.00	2e-137	449089224	YP_007421665.1	1279365	Bacillus_thuringiensis_serovar_kurstaki_HD73_uid189188	Bacthu	235	1	235	0	COG1028	NAD(P)-dependent dehydrogenase, short-chain alcohol dehydrogenase family	IQR	Lipid transport and metabolism;Secondary metabolites biosynthesis, transport and catabolism;General function prediction only
Bt-GS57GL002181	100.00	6e-51	449091812	YP_007424253.1	1279365	Bacillus_thuringiensis_serovar_kurstaki_HD73_uid189188	Bacthu	100	1	100	2	COG2963	Transposase and inactivated derivatives	X	Mobilome: prophages, transposons
Bt-GS57GL002182	100.00	9e-171	449091813	YP_007424254.1	1279365	Bacillus_thuringiensis_serovar_kurstaki_HD73_uid189188	Bacthu	288	1	288	0	COG2801	Transposase InsO and inactivated derivatives	X	Mobilome: prophages, transposons
Bt-GS57GL002184	99.65	3e-159	449089215	YP_007421656.1	1279365	Bacillus_thuringiensis_serovar_kurstaki_HD73_uid189188	Bacthu	283	1	283	0	COG0760	Parvulin-like peptidyl-prolyl isomerase	O	Posttranslational modification, protein turnover, chaperones
Bt-GS57GL002185	99.70	0.0	449089214	YP_007421655.1	1279365	Bacillus_thuringiensis_serovar_kurstaki_HD73_uid189188	Bacthu	334	1	334	1	COG3757	Lyzozyme M1 (1,4-beta-N-acetylmuramidase), GH25 family	M	Cell wall/membrane/envelope biogenesis
Bt-GS57GL002190	100.00	1e-55	449089209	YP_007421650.1	1279365	Bacillus_thuringiensis_serovar_kurstaki_HD73_uid189188	Bacthu	104	1	104	0	COG0526	Thiol-disulfide isomerase or thioredoxin	O	Posttranslational modification, protein turnover, chaperones
Bt-GS57GL002191	100.00	8e-170	449089208	YP_007421649.1	1279365	Bacillus_thuringiensis_serovar_kurstaki_HD73_uid189188	Bacthu	293	1	293	0	COG0053	Divalent metal cation (Fe/Co/Zn/Cd) transporter	P	Inorganic ion transport and metabolism
Bt-GS57GL002192	100.00	3e-134	449089207	YP_007421648.1	1279365	Bacillus_thuringiensis_serovar_kurstaki_HD73_uid189188	Bacthu	235	1	235	1	COG0671	Membrane-associated phospholipid phosphatase	I	Lipid transport and metabolism
Bt-GS57GL002193	100.00	3e-143	449089206	YP_007421647.1	1279365	Bacillus_thuringiensis_serovar_kurstaki_HD73_uid189188	Bacthu	251	1	251	0	COG4326	Sporulation-control protein spo0M	D	Cell cycle control, cell division, chromosome partitioning
Bt-GS57GL002194	100.00	6e-160	449089205	YP_007421646.1	1279365	Bacillus_thuringiensis_serovar_kurstaki_HD73_uid189188	Bacthu	273	1	273	0	COG0515	Serine/threonine protein kinase	T	Signal transduction mechanisms
Bt-GS57GL002199	100.00	7e-29	449089200	YP_007421641.1	1279365	Bacillus_thuringiensis_serovar_kurstaki_HD73_uid189188	Bacthu	71	1	71	0	COG4479	Uncharacterized protein YozE, UPF0346 family	S	Function unknown
Bt-GS57GL002201	100.00	0.0	449089198	YP_007421639.1	1279365	Bacillus_thuringiensis_serovar_kurstaki_HD73_uid189188	Bacthu	473	1	473	1	COG1509	L-lysine 2,3-aminomutase (EF-P beta-lysylation pathway)	E	Amino acid transport and metabolism
Bt-GS57GL002202	99.53	0.0	449089197	YP_007421638.1	1279365	Bacillus_thuringiensis_serovar_kurstaki_HD73_uid189188	Bacthu	459	1	459	0	COG3829	Transcriptional regulator containing PAS, AAA-type ATPase, and DNA-binding Fis domains	KT	Transcription;Signal transduction mechanisms
Bt-GS57GL002203	98.66	2e-83	449089196	YP_007421637.1	1279365	Bacillus_thuringiensis_serovar_kurstaki_HD73_uid189188	Bacthu	299	1	299	1	COG0456	Ribosomal protein S18 acetylase RimI and related acetyltransferases	J	Translation, ribosomal structure and biogenesis
Bt-GS57GL002204	100.00	5e-75	449089196	YP_007421637.1	1279365	Bacillus_thuringiensis_serovar_kurstaki_HD73_uid189188	Bacthu	299	1	299	1	COG0456	Ribosomal protein S18 acetylase RimI and related acetyltransferases	J	Translation, ribosomal structure and biogenesis
Bt-GS57GL002205	100.00	2e-107	449089195	YP_007421636.1	1279365	Bacillus_thuringiensis_serovar_kurstaki_HD73_uid189188	Bacthu	422	1	422	0	COG0624	Acetylornithine deacetylase/Succinyl-diaminopimelate desuccinylase or related deacylase	E	Amino acid transport and metabolism
Bt-GS57GL002208	100.00	3e-124	449089194	YP_007421635.1	1279365	Bacillus_thuringiensis_serovar_kurstaki_HD73_uid189188	Bacthu	220	1	220	0	COG2057	Acyl CoA:acetate/3-ketoacid CoA transferase, beta subunit	I	Lipid transport and metabolism
Bt-GS57GL002209	99.00	1e-51	449089193	YP_007421634.1	1279365	Bacillus_thuringiensis_serovar_kurstaki_HD73_uid189188	Bacthu	232	1	232	0	COG1788	Acyl CoA:acetate/3-ketoacid CoA transferase, alpha subunit	I	Lipid transport and metabolism
Bt-GS57GL002211	99.54	0.0	449089192	YP_007421633.1	1279365	Bacillus_thuringiensis_serovar_kurstaki_HD73_uid189188	Bacthu	436	1	436	0	COG0161	Adenosylmethionine-8-amino-7-oxononanoate aminotransferase	H	Coenzyme transport and metabolism
Bt-GS57GL002215	100.00	0.0	449089190	YP_007421631.1	1279365	Bacillus_thuringiensis_serovar_kurstaki_HD73_uid189188	Bacthu	377	1	377	3	COG4191	Signal transduction histidine kinase regulating C4-dicarboxylate transport system	T	Signal transduction mechanisms
Bt-GS57GL002216	100.00	7e-71	449089189	YP_007421630.1	1279365	Bacillus_thuringiensis_serovar_kurstaki_HD73_uid189188	Bacthu	130	1	130	0	COG5506	Uncharacterized protein YueI	S	Function unknown
Bt-GS57GL002217	99.79	0.0	449089188	YP_007421629.1	1279365	Bacillus_thuringiensis_serovar_kurstaki_HD73_uid189188	Bacthu	474	1	474	0	COG1012	Acyl-CoA reductase or other NAD-dependent aldehyde dehydrogenase	C	Energy production and conversion
Bt-GS57GL002218	100.00	0.0	449089187	YP_007421628.1	1279365	Bacillus_thuringiensis_serovar_kurstaki_HD73_uid189188	Bacthu	443	1	443	0	COG1253	Hemolysin or related protein, contains CBS domains	R	General function prediction only
Bt-GS57GL002222	88.79	0.0	30262292	NP_844669.1	198094	Bacillus_anthracis_Ames_uid57909	Bacant	606	1	606	3	COG1401	5-methylcytosine-specific restriction endonuclease McrBC, GTP-binding regulatory subunit McrB	V	Defense mechanisms
Bt-GS57GL002224	99.58	0.0	449089180	YP_007421621.1	1279365	Bacillus_thuringiensis_serovar_kurstaki_HD73_uid189188	Bacthu	475	1	475	0	COG0531	Amino acid transporter	E	Amino acid transport and metabolism
Bt-GS57GL002225	100.00	0.0	449089179	YP_007421620.1	1279365	Bacillus_thuringiensis_serovar_kurstaki_HD73_uid189188	Bacthu	503	1	204	1	COG1174	ABC-type proline/glycine betaine transport system, permease component	E	Amino acid transport and metabolism
Bt-GS57GL002226	99.68	0.0	449089178	YP_007421619.1	1279365	Bacillus_thuringiensis_serovar_kurstaki_HD73_uid189188	Bacthu	315	1	315	0	COG1125	ABC-type proline/glycine betaine transport system, ATPase component	E	Amino acid transport and metabolism
Bt-GS57GL002227	100.00	8e-91	449089177	YP_007421618.1	1279365	Bacillus_thuringiensis_serovar_kurstaki_HD73_uid189188	Bacthu	185	1	185	0	COG1434	Uncharacterized SAM-binding protein YcdF, DUF218 family	R	General function prediction only
Bt-GS57GL002228	100.00	0.0	449089176	YP_007421617.1	1279365	Bacillus_thuringiensis_serovar_kurstaki_HD73_uid189188	Bacthu	409	1	409	0	COG2814	Predicted arabinose efflux permease, MFS family	G	Carbohydrate transport and metabolism
Bt-GS57GL002229	99.38	9e-87	449089175	YP_007421616.1	1279365	Bacillus_thuringiensis_serovar_kurstaki_HD73_uid189188	Bacthu	178	1	178	0	COG0431	NAD(P)H-dependent FMN reductase	C	Energy production and conversion
Bt-GS57GL002231	94.09	0.0	30262283	NP_844660.1	198094	Bacillus_anthracis_Ames_uid57909	Bacant	406	1	406	1	COG0463	Glycosyltransferase involved in cell wall bisynthesis	M	Cell wall/membrane/envelope biogenesis
Bt-GS57GL002233	100.00	7e-172	449089170	YP_007421611.1	1279365	Bacillus_thuringiensis_serovar_kurstaki_HD73_uid189188	Bacthu	298	1	298	0	COG1023	6-phosphogluconate dehydrogenase (decarboxylating)	G	Carbohydrate transport and metabolism
Bt-GS57GL002234	99.78	0.0	449089169	YP_007421610.1	1279365	Bacillus_thuringiensis_serovar_kurstaki_HD73_uid189188	Bacthu	449	1	449	0	COG2610	H+/gluconate symporter or related permease	GR	Carbohydrate transport and metabolism;General function prediction only
Bt-GS57GL002235	100.00	0.0	449089168	YP_007421609.1	1279365	Bacillus_thuringiensis_serovar_kurstaki_HD73_uid189188	Bacthu	512	1	512	0	COG1070	Sugar (pentulose or hexulose) kinase	G	Carbohydrate transport and metabolism
Bt-GS57GL002236	100.00	1e-168	449089167	YP_007421608.1	1279365	Bacillus_thuringiensis_serovar_kurstaki_HD73_uid189188	Bacthu	300	1	300	3	COG0601	ABC-type dipeptide/oligopeptide/nickel transport system, permease component	EP	Amino acid transport and metabolism;Inorganic ion transport and metabolism
Bt-GS57GL002237	100.00	0.0	449089166	YP_007421607.1	1279365	Bacillus_thuringiensis_serovar_kurstaki_HD73_uid189188	Bacthu	339	1	339	0	COG1173	ABC-type dipeptide/oligopeptide/nickel transport system, permease component	EP	Amino acid transport and metabolism;Inorganic ion transport and metabolism
Bt-GS57GL002238	100.00	0.0	449089165	YP_007421606.1	1279365	Bacillus_thuringiensis_serovar_kurstaki_HD73_uid189188	Bacthu	345	1	345	0	COG1064	D-arabinose 1-dehydrogenase, Zn-dependent alcohol dehydrogenase family	G	Carbohydrate transport and metabolism
Bt-GS57GL002239	100.00	6e-166	449089164	YP_007421605.1	1279365	Bacillus_thuringiensis_serovar_kurstaki_HD73_uid189188	Bacthu	285	1	285	0	COG0384	Predicted epimerase YddE/YHI9, PhzF superfamily	R	General function prediction only
Bt-GS57GL002240	100.00	2e-163	449089163	YP_007421604.1	1279365	Bacillus_thuringiensis_serovar_kurstaki_HD73_uid189188	Bacthu	284	1	284	0	COG1737	DNA-binding transcriptional regulator, MurR/RpiR family, contains HTH and SIS domains	K	Transcription
Bt-GS57GL002241	100.00	1e-120	449089162	YP_007421603.1	1279365	Bacillus_thuringiensis_serovar_kurstaki_HD73_uid189188	Bacthu	213	1	213	0	COG2197	DNA-binding response regulator, NarL/FixJ family, contains REC and HTH domains	TK	Signal transduction mechanisms;Transcription
Bt-GS57GL002242	100.00	0.0	449089161	YP_007421602.1	1279365	Bacillus_thuringiensis_serovar_kurstaki_HD73_uid189188	Bacthu	372	1	178	1	COG2203	GAF domain	T	Signal transduction mechanisms
Bt-GS57GL002243	100.00	6e-172	449089160	YP_007421601.1	1279365	Bacillus_thuringiensis_serovar_kurstaki_HD73_uid189188	Bacthu	297	1	297	1	COG0668	Small-conductance mechanosensitive channel	M	Cell wall/membrane/envelope biogenesis
Bt-GS57GL002244	100.00	1e-79	449089159	YP_007421600.1	1279365	Bacillus_thuringiensis_serovar_kurstaki_HD73_uid189188	Bacthu	145	1	145	0	COG0071	Molecular chaperone IbpA, HSP20 family	O	Posttranslational modification, protein turnover, chaperones
Bt-GS57GL002245	100.00	1e-103	449089158	YP_007421599.1	1279365	Bacillus_thuringiensis_serovar_kurstaki_HD73_uid189188	Bacthu	182	1	182	0	COG1335	Nicotinamidase-related amidase	HR	Coenzyme transport and metabolism;General function prediction only
Bt-GS57GL002248	100.00	4e-125	449089155	YP_007421596.1	1279365	Bacillus_thuringiensis_serovar_kurstaki_HD73_uid189188	Bacthu	215	1	215	0	COG0778	Nitroreductase	C	Energy production and conversion
Bt-GS57GL002249	100.00	4e-171	449089154	YP_007421595.1	1279365	Bacillus_thuringiensis_serovar_kurstaki_HD73_uid189188	Bacthu	291	1	291	0	COG0115	Branched-chain amino acid aminotransferase/4-amino-4-deoxychorismate lyase	EH	Amino acid transport and metabolism;Coenzyme transport and metabolism
Bt-GS57GL002250	100.00	4e-177	449089153	YP_007421594.1	1279365	Bacillus_thuringiensis_serovar_kurstaki_HD73_uid189188	Bacthu	320	1	320	0	COG4594	ABC-type Fe3+-citrate transport system, periplasmic component	P	Inorganic ion transport and metabolism
Bt-GS57GL002251	100.00	6e-127	449089152	YP_007421593.1	1279365	Bacillus_thuringiensis_serovar_kurstaki_HD73_uid189188	Bacthu	222	1	222	3	COG0860	N-acetylmuramoyl-L-alanine amidase	M	Cell wall/membrane/envelope biogenesis
Bt-GS57GL002253	100.00	5e-62	449089149	YP_007421590.1	1279365	Bacillus_thuringiensis_serovar_kurstaki_HD73_uid189188	Bacthu	119	1	119	3	COG0456	Ribosomal protein S18 acetylase RimI and related acetyltransferases	J	Translation, ribosomal structure and biogenesis
Bt-GS57GL002254	100.00	0.0	449089148	YP_007421589.1	1279365	Bacillus_thuringiensis_serovar_kurstaki_HD73_uid189188	Bacthu	633	1	633	1	COG0367	Asparagine synthetase B (glutamine-hydrolyzing)	E	Amino acid transport and metabolism
Bt-GS57GL002255	100.00	5e-84	449089147	YP_007421588.1	1279365	Bacillus_thuringiensis_serovar_kurstaki_HD73_uid189188	Bacthu	154	1	154	0	COG0071	Molecular chaperone IbpA, HSP20 family	O	Posttranslational modification, protein turnover, chaperones
Bt-GS57GL002256	100.00	6e-112	449089146	YP_007421587.1	1279365	Bacillus_thuringiensis_serovar_kurstaki_HD73_uid189188	Bacthu	195	1	195	0	COG1999	Cytochrome oxidase Cu insertion factor, SCO1/SenC/PrrC family	O	Posttranslational modification, protein turnover, chaperones
Bt-GS57GL002258	100.00	0.0	449089145	YP_007421586.1	1279365	Bacillus_thuringiensis_serovar_kurstaki_HD73_uid189188	Bacthu	324	1	324	0	COG2220	L-ascorbate metabolism protein UlaG, beta-lactamase superfamily	G	Carbohydrate transport and metabolism
Bt-GS57GL002259	100.00	4e-161	449089144	YP_007421585.1	1279365	Bacillus_thuringiensis_serovar_kurstaki_HD73_uid189188	Bacthu	280	1	280	0	COG1307	Fatty acid-binding protein DegV (function unknown)	I	Lipid transport and metabolism
Bt-GS57GL002261	100.00	2e-138	449089142	YP_007421583.1	1279365	Bacillus_thuringiensis_serovar_kurstaki_HD73_uid189188	Bacthu	246	1	246	0	COG0805	Sec-independent protein secretion pathway component TatC	U	Intracellular trafficking, secretion, and vesicular transport
Bt-GS57GL002262	100.00	9e-26	449089141	YP_007421582.1	1279365	Bacillus_thuringiensis_serovar_kurstaki_HD73_uid189188	Bacthu	61	1	61	2	COG1826	Sec-independent protein translocase protein TatA	U	Intracellular trafficking, secretion, and vesicular transport
Bt-GS57GL002263	100.00	4e-116	449089140	YP_007421581.1	1279365	Bacillus_thuringiensis_serovar_kurstaki_HD73_uid189188	Bacthu	218	1	218	0	COG1272	Predicted membrane channel-forming protein YqfA, hemolysin III family	U	Intracellular trafficking, secretion, and vesicular transport
Bt-GS57GL002264	58.97	4e-07	169828324	YP_001698482.1	444177	Lysinibacillus_sphaericus_C3_41_uid58945	Lyssph	47	1	47	2	COG2801	Transposase InsO and inactivated derivatives	X	Mobilome: prophages, transposons
Bt-GS57GL002266	93.48	3e-18	449091812	YP_007424253.1	1279365	Bacillus_thuringiensis_serovar_kurstaki_HD73_uid189188	Bacthu	100	1	100	2	COG2963	Transposase and inactivated derivatives	X	Mobilome: prophages, transposons
Bt-GS57GL002271	75.89	6e-41	449089138	YP_007421579.1	1279365	Bacillus_thuringiensis_serovar_kurstaki_HD73_uid189188	Bacthu	211	1	211	0	COG1182	FMN-dependent NADH-azoreductase	C	Energy production and conversion
Bt-GS57GL002272	100.00	0.0	449089137	YP_007421578.1	1279365	Bacillus_thuringiensis_serovar_kurstaki_HD73_uid189188	Bacthu	661	1	661	0	COG0768	Cell division protein FtsI/penicillin-binding protein 2	DM	Cell cycle control, cell division, chromosome partitioning;Cell wall/membrane/envelope biogenesis
Bt-GS57GL002273	99.38	4e-91	449089136	YP_007421577.1	1279365	Bacillus_thuringiensis_serovar_kurstaki_HD73_uid189188	Bacthu	162	1	162	0	COG0262	Dihydrofolate reductase	H	Coenzyme transport and metabolism
Bt-GS57GL002274	100.00	0.0	449089135	YP_007421576.1	1279365	Bacillus_thuringiensis_serovar_kurstaki_HD73_uid189188	Bacthu	318	1	318	0	COG0207	Thymidylate synthase	F	Nucleotide transport and metabolism
Bt-GS57GL002275	99.79	0.0	449089134	YP_007421575.1	1279365	Bacillus_thuringiensis_serovar_kurstaki_HD73_uid189188	Bacthu	485	1	485	1	COG1680	CubicO group peptidase, beta-lactamase class C family	V	Defense mechanisms
Bt-GS57GL002276	100.00	0.0	449089133	YP_007421574.1	1279365	Bacillus_thuringiensis_serovar_kurstaki_HD73_uid189188	Bacthu	310	1	310	0	COG3173	Predicted kinase, aminoglycoside phosphotransferase (APT) family	R	General function prediction only
Bt-GS57GL002277	100.00	2e-70	449089132	YP_007421573.1	1279365	Bacillus_thuringiensis_serovar_kurstaki_HD73_uid189188	Bacthu	128	1	128	0	COG0346	Catechol 2,3-dioxygenase or other lactoylglutathione lyase family enzyme	Q	Secondary metabolites biosynthesis, transport and catabolism
Bt-GS57GL002278	100.00	6e-121	449089131	YP_007421572.1	1279365	Bacillus_thuringiensis_serovar_kurstaki_HD73_uid189188	Bacthu	211	1	211	0	COG0546	Phosphoglycolate phosphatase, HAD superfamily	C	Energy production and conversion
Bt-GS57GL002280	100.00	0.0	449089129	YP_007421570.1	1279365	Bacillus_thuringiensis_serovar_kurstaki_HD73_uid189188	Bacthu	404	1	404	0	COG4473	Predicted ABC-type exoprotein transport system, permease component	U	Intracellular trafficking, secretion, and vesicular transport
Bt-GS57GL002281	99.58	2e-135	449089128	YP_007421569.1	1279365	Bacillus_thuringiensis_serovar_kurstaki_HD73_uid189188	Bacthu	236	1	236	0	COG1131	ABC-type multidrug transport system, ATPase component	V	Defense mechanisms
Bt-GS57GL002282	100.00	4e-80	449089127	YP_007421568.1	1279365	Bacillus_thuringiensis_serovar_kurstaki_HD73_uid189188	Bacthu	143	1	143	0	COG0456	Ribosomal protein S18 acetylase RimI and related acetyltransferases	J	Translation, ribosomal structure and biogenesis
Bt-GS57GL002283	100.00	7e-100	449089126	YP_007421567.1	1279365	Bacillus_thuringiensis_serovar_kurstaki_HD73_uid189188	Bacthu	175	1	175	0	COG0241	Histidinol phosphatase or a related phosphatase	E	Amino acid transport and metabolism
Bt-GS57GL002284	100.00	2e-29	449089125	YP_007421566.1	1279365	Bacillus_thuringiensis_serovar_kurstaki_HD73_uid189188	Bacthu	72	1	72	0	COG3655	DNA-binding transcriptional regulator, XRE family	K	Transcription
Bt-GS57GL002286	100.00	4e-80	449089123	YP_007421564.1	1279365	Bacillus_thuringiensis_serovar_kurstaki_HD73_uid189188	Bacthu	146	1	146	0	COG0456	Ribosomal protein S18 acetylase RimI and related acetyltransferases	J	Translation, ribosomal structure and biogenesis
Bt-GS57GL002287	100.00	7e-88	449089122	YP_007421563.1	1279365	Bacillus_thuringiensis_serovar_kurstaki_HD73_uid189188	Bacthu	157	1	157	0	COG1720	tRNA (Thr-GGU) A37 N-methylase	J	Translation, ribosomal structure and biogenesis
Bt-GS57GL002288	100.00	8e-131	449089121	YP_007421562.1	1279365	Bacillus_thuringiensis_serovar_kurstaki_HD73_uid189188	Bacthu	231	1	231	0	COG1794	Aspartate/glutamate racemase	M	Cell wall/membrane/envelope biogenesis
Bt-GS57GL002289	99.50	0.0	449089120	YP_007421561.1	1279365	Bacillus_thuringiensis_serovar_kurstaki_HD73_uid189188	Bacthu	400	1	400	0	COG1454	Alcohol dehydrogenase, class IV	C	Energy production and conversion
Bt-GS57GL002290	100.00	0.0	449089119	YP_007421560.1	1279365	Bacillus_thuringiensis_serovar_kurstaki_HD73_uid189188	Bacthu	466	1	466	3	COG2610	H+/gluconate symporter or related permease	GR	Carbohydrate transport and metabolism;General function prediction only
Bt-GS57GL002291	100.00	6e-70	449089118	YP_007421559.1	1279365	Bacillus_thuringiensis_serovar_kurstaki_HD73_uid189188	Bacthu	129	1	129	2	COG0546	Phosphoglycolate phosphatase, HAD superfamily	C	Energy production and conversion
Bt-GS57GL002292	100.00	1e-42	449089117	YP_007421558.1	1279365	Bacillus_thuringiensis_serovar_kurstaki_HD73_uid189188	Bacthu	85	1	85	2	COG0546	Phosphoglycolate phosphatase, HAD superfamily	C	Energy production and conversion
Bt-GS57GL002294	100.00	3e-109	449089115	YP_007421556.1	1279365	Bacillus_thuringiensis_serovar_kurstaki_HD73_uid189188	Bacthu	191	1	191	0	COG3575	Uncharacterized protein	S	Function unknown
Bt-GS57GL002295	100.00	8e-170	449089114	YP_007421555.1	1279365	Bacillus_thuringiensis_serovar_kurstaki_HD73_uid189188	Bacthu	291	1	291	0	COG2267	Lysophospholipase, alpha-beta hydrolase superfamily	I	Lipid transport and metabolism
Bt-GS57GL002296	100.00	3e-165	449089113	YP_007421554.1	1279365	Bacillus_thuringiensis_serovar_kurstaki_HD73_uid189188	Bacthu	446	1	446	0	COG0733	Na+-dependent transporter, SNF family	R	General function prediction only
Bt-GS57GL002298	100.00	0.0	449089112	YP_007421553.1	1279365	Bacillus_thuringiensis_serovar_kurstaki_HD73_uid189188	Bacthu	432	1	432	0	COG0017	Aspartyl/asparaginyl-tRNA synthetase	J	Translation, ribosomal structure and biogenesis
Bt-GS57GL002300	99.40	6e-93	449091956	YP_007424397.1	1279365	Bacillus_thuringiensis_serovar_kurstaki_HD73_uid189188	Bacthu	168	1	168	0	COG2963	Transposase and inactivated derivatives	X	Mobilome: prophages, transposons
Bt-GS57GL002301	99.60	6e-149	449091957	YP_007424398.1	1279365	Bacillus_thuringiensis_serovar_kurstaki_HD73_uid189188	Bacthu	252	1	252	0	COG2801	Transposase InsO and inactivated derivatives	X	Mobilome: prophages, transposons
Bt-GS57GL002302	100.00	0.0	449089108	YP_007421549.1	1279365	Bacillus_thuringiensis_serovar_kurstaki_HD73_uid189188	Bacthu	503	1	503	1	COG3227	Zn-dependent metalloprotease	O	Posttranslational modification, protein turnover, chaperones
Bt-GS57GL002303	100.00	2e-104	449089107	YP_007421548.1	1279365	Bacillus_thuringiensis_serovar_kurstaki_HD73_uid189188	Bacthu	194	1	194	1	COG1309	DNA-binding transcriptional regulator, AcrR family	K	Transcription
Bt-GS57GL002304	100.00	0.0	449089106	YP_007421547.1	1279365	Bacillus_thuringiensis_serovar_kurstaki_HD73_uid189188	Bacthu	361	1	361	0	COG2311	Uncharacterized membrane protein YeiB	S	Function unknown
Bt-GS57GL002305	99.90	0.0	449089105	YP_007421546.1	1279365	Bacillus_thuringiensis_serovar_kurstaki_HD73_uid189188	Bacthu	1033	1	1033	0	COG0060	Isoleucyl-tRNA synthetase	J	Translation, ribosomal structure and biogenesis
Bt-GS57GL002306	99.92	0.0	449089104	YP_007421545.1	1279365	Bacillus_thuringiensis_serovar_kurstaki_HD73_uid189188	Bacthu	1400	776	1086	1	COG0457	Tetratricopeptide (TPR) repeat	R	General function prediction only
Bt-GS57GL002308	85.09	5e-78	30262194	NP_844571.1	198094	Bacillus_anthracis_Ames_uid57909	Bacant	292	1	292	1	COG0500	SAM-dependent methyltransferase	QR	Secondary metabolites biosynthesis, transport and catabolism;General function prediction only
Bt-GS57GL002310	100.00	0.0	449089100	YP_007421541.1	1279365	Bacillus_thuringiensis_serovar_kurstaki_HD73_uid189188	Bacthu	562	1	562	0	COG0018	Arginyl-tRNA synthetase	J	Translation, ribosomal structure and biogenesis
Bt-GS57GL002311	44.88	6e-63	169828074	YP_001698232.1	444177	Lysinibacillus_sphaericus_C3_41_uid58945	Lyssph	262	1	262	3	COG2265	tRNA/tmRNA/rRNA uracil-C5-methylase, TrmA/RlmC/RlmD family	J	Translation, ribosomal structure and biogenesis
Bt-GS57GL002313	100.00	4e-70	449089097	YP_007421538.1	1279365	Bacillus_thuringiensis_serovar_kurstaki_HD73_uid189188	Bacthu	127	1	127	0	COG3011	Predicted thiol-disulfide oxidoreductase YuxK, DCC family	R	General function prediction only
Bt-GS57GL002314	99.70	0.0	449089096	YP_007421537.1	1279365	Bacillus_thuringiensis_serovar_kurstaki_HD73_uid189188	Bacthu	375	1	375	3	COG1413	HEAT repeat	R	General function prediction only
Bt-GS57GL002317	53.04	1e-29	169828259	YP_001698417.1	444177	Lysinibacillus_sphaericus_C3_41_uid58945	Lyssph	186	1	186	0	COG0703	Shikimate kinase	E	Amino acid transport and metabolism
Bt-GS57GL002328	86.08	3e-32	449089828	YP_007422269.1	1279365	Bacillus_thuringiensis_serovar_kurstaki_HD73_uid189188	Bacthu	130	1	130	3	COG0456	Ribosomal protein S18 acetylase RimI and related acetyltransferases	J	Translation, ribosomal structure and biogenesis
Bt-GS57GL002330	78.18	8e-18	449089089	YP_007421530.1	1279365	Bacillus_thuringiensis_serovar_kurstaki_HD73_uid189188	Bacthu	78	1	78	0	COG1476	DNA-binding transcriptional regulator, XRE-family HTH domain	K	Transcription
Bt-GS57GL002345	100.00	1e-134	449089072	YP_007421513.1	1279365	Bacillus_thuringiensis_serovar_kurstaki_HD73_uid189188	Bacthu	243	1	243	0	COG4760	Uncharacterized membrane protein, YccA/Bax inhibitor family	S	Function unknown
Bt-GS57GL002346	99.84	0.0	449089071	YP_007421512.1	1279365	Bacillus_thuringiensis_serovar_kurstaki_HD73_uid189188	Bacthu	631	1	631	0	COG0488	ATPase components of ABC transporters with duplicated ATPase domains	R	General function prediction only
Bt-GS57GL002347	100.00	2e-123	449089070	YP_007421511.1	1279365	Bacillus_thuringiensis_serovar_kurstaki_HD73_uid189188	Bacthu	215	1	215	2	COG1418	HD superfamily phosphodieaserase, includes HD domain of RNase Y	JR	Translation, ribosomal structure and biogenesis;General function prediction only
Bt-GS57GL002351	100.00	0.0	449089066	YP_007421507.1	1279365	Bacillus_thuringiensis_serovar_kurstaki_HD73_uid189188	Bacthu	357	1	357	1	COG0457	Tetratricopeptide (TPR) repeat	R	General function prediction only
Bt-GS57GL002352	98.90	0.0	449089065	YP_007421506.1	1279365	Bacillus_thuringiensis_serovar_kurstaki_HD73_uid189188	Bacthu	365	1	365	0	COG4974	Site-specific recombinase XerD	L	Replication, recombination and repair
Bt-GS57GL002353	99.08	0.0	449089064	YP_007421505.1	1279365	Bacillus_thuringiensis_serovar_kurstaki_HD73_uid189188	Bacthu	669	1	669	1	COG0582	Integrase	LX	Replication, recombination and repair;Mobilome: prophages, transposons
Bt-GS57GL002356	98.83	5e-137	449089061	YP_007421502.1	1279365	Bacillus_thuringiensis_serovar_kurstaki_HD73_uid189188	Bacthu	257	1	257	0	COG0730	Uncharacterized membrane protein YfcA	S	Function unknown
Bt-GS57GL002359	100.00	1e-93	449089058	YP_007421499.1	1279365	Bacillus_thuringiensis_serovar_kurstaki_HD73_uid189188	Bacthu	166	1	166	1	COG3183	Predicted restriction endonuclease, HNH family	V	Defense mechanisms
Bt-GS57GL002360	98.39	1e-26	449089056	YP_007421497.1	1279365	Bacillus_thuringiensis_serovar_kurstaki_HD73_uid189188	Bacthu	91	1	91	0	COG2359	Stage V sporulation protein SpoVS (function unknown)	S	Function unknown
Bt-GS57GL002362	99.72	0.0	449089054	YP_007421495.1	1279365	Bacillus_thuringiensis_serovar_kurstaki_HD73_uid189188	Bacthu	533	1	533	1	COG1075	Triacylglycerol esterase/lipase EstA, alpha/beta hydrolase fold	I	Lipid transport and metabolism
Bt-GS57GL002365	98.55	7e-76	449089053	YP_007421494.1	1279365	Bacillus_thuringiensis_serovar_kurstaki_HD73_uid189188	Bacthu	279	1	279	0	COG2162	Arylamine N-acetyltransferase	Q	Secondary metabolites biosynthesis, transport and catabolism
Bt-GS57GL002366	100.00	3e-62	449089053	YP_007421494.1	1279365	Bacillus_thuringiensis_serovar_kurstaki_HD73_uid189188	Bacthu	279	1	279	0	COG2162	Arylamine N-acetyltransferase	Q	Secondary metabolites biosynthesis, transport and catabolism
Bt-GS57GL002369	88.54	6e-109	449089050	YP_007421491.1	1279365	Bacillus_thuringiensis_serovar_kurstaki_HD73_uid189188	Bacthu	272	1	135	3	COG0475	Kef-type K+ transport system, membrane component KefB	P	Inorganic ion transport and metabolism
Bt-GS57GL002370	100.00	8e-136	449089049	YP_007421490.1	1279365	Bacillus_thuringiensis_serovar_kurstaki_HD73_uid189188	Bacthu	235	1	235	0	COG2846	Iron-sulfur cluster repair protein YtfE, RIC family, contains ScdAN and hemerythrin domains	O	Posttranslational modification, protein turnover, chaperones
Bt-GS57GL002371	100.00	0.0	449089048	YP_007421489.1	1279365	Bacillus_thuringiensis_serovar_kurstaki_HD73_uid189188	Bacthu	801	1	801	0	COG1251	NAD(P)H-nitrite reductase, large subunit	C	Energy production and conversion
Bt-GS57GL002372	100.00	2e-56	449089047	YP_007421488.1	1279365	Bacillus_thuringiensis_serovar_kurstaki_HD73_uid189188	Bacthu	105	1	105	0	COG2146	Ferredoxin subunit of nitrite reductase or a ring-hydroxylating dioxygenase	PQ	Inorganic ion transport and metabolism;Secondary metabolites biosynthesis, transport and catabolism
Bt-GS57GL002373	100.00	0.0	449089046	YP_007421487.1	1279365	Bacillus_thuringiensis_serovar_kurstaki_HD73_uid189188	Bacthu	474	1	258	1	COG0007	Uroporphyrinogen-III methylase (siroheme synthase)	H	Coenzyme transport and metabolism
Bt-GS57GL002374	100.00	2e-136	449089045	YP_007421486.1	1279365	Bacillus_thuringiensis_serovar_kurstaki_HD73_uid189188	Bacthu	236	1	236	0	COG2138	Sirohydrochlorin ferrochelatase	H	Coenzyme transport and metabolism
Bt-GS57GL002375	100.00	1e-84	449089044	YP_007421485.1	1279365	Bacillus_thuringiensis_serovar_kurstaki_HD73_uid189188	Bacthu	157	1	157	0	COG1648	Siroheme synthase (precorrin-2 oxidase/ferrochelatase domain)	H	Coenzyme transport and metabolism
Bt-GS57GL002378	100.00	0.0	449089041	YP_007421482.1	1279365	Bacillus_thuringiensis_serovar_kurstaki_HD73_uid189188	Bacthu	389	1	389	0	COG2223	Nitrate/nitrite transporter NarK	P	Inorganic ion transport and metabolism
Bt-GS57GL002379	100.00	5e-37	449089040	YP_007421481.1	1279365	Bacillus_thuringiensis_serovar_kurstaki_HD73_uid189188	Bacthu	77	1	77	0	COG1977	Molybdopterin converting factor, small subunit	H	Coenzyme transport and metabolism
Bt-GS57GL002380	100.00	3e-76	449089039	YP_007421480.1	1279365	Bacillus_thuringiensis_serovar_kurstaki_HD73_uid189188	Bacthu	140	1	140	0	COG0314	Molybdopterin synthase catalytic subunit	H	Coenzyme transport and metabolism
Bt-GS57GL002381	100.00	7e-104	449089038	YP_007421479.1	1279365	Bacillus_thuringiensis_serovar_kurstaki_HD73_uid189188	Bacthu	429	1	429	0	COG0303	Molybdopterin biosynthesis enzyme	H	Coenzyme transport and metabolism
Bt-GS57GL002382	100.00	6e-142	449089038	YP_007421479.1	1279365	Bacillus_thuringiensis_serovar_kurstaki_HD73_uid189188	Bacthu	429	1	429	0	COG0303	Molybdopterin biosynthesis enzyme	H	Coenzyme transport and metabolism
Bt-GS57GL002383	100.00	0.0	449089037	YP_007421478.1	1279365	Bacillus_thuringiensis_serovar_kurstaki_HD73_uid189188	Bacthu	337	1	337	1	COG0476	Molybdopterin or thiamine biosynthesis adenylyltransferase	H	Coenzyme transport and metabolism
Bt-GS57GL002384	100.00	2e-179	449089036	YP_007421477.1	1279365	Bacillus_thuringiensis_serovar_kurstaki_HD73_uid189188	Bacthu	306	1	306	0	COG2896	Molybdenum cofactor biosynthesis enzyme MoaA	H	Coenzyme transport and metabolism
Bt-GS57GL002385	100.00	5e-132	449089035	YP_007421476.1	1279365	Bacillus_thuringiensis_serovar_kurstaki_HD73_uid189188	Bacthu	230	1	230	0	COG0664	cAMP-binding domain of CRP or a regulatory subunit of cAMP-dependent protein kinases	T	Signal transduction mechanisms
Bt-GS57GL002386	100.00	7e-128	449089034	YP_007421475.1	1279365	Bacillus_thuringiensis_serovar_kurstaki_HD73_uid189188	Bacthu	229	1	229	0	COG2181	Nitrate reductase gamma subunit	CP	Energy production and conversion;Inorganic ion transport and metabolism
Bt-GS57GL002387	100.00	1e-99	449089033	YP_007421474.1	1279365	Bacillus_thuringiensis_serovar_kurstaki_HD73_uid189188	Bacthu	176	1	176	0	COG2180	Nitrate reductase assembly protein NarJ, required for insertion of molybdenum cofactor	CPO	Energy production and conversion;Inorganic ion transport and metabolism;Posttranslational modification, protein turnover, chaperones
Bt-GS57GL002388	100.00	0.0	449089032	YP_007421473.1	1279365	Bacillus_thuringiensis_serovar_kurstaki_HD73_uid189188	Bacthu	491	1	491	0	COG1140	Nitrate reductase beta subunit	CP	Energy production and conversion;Inorganic ion transport and metabolism
Bt-GS57GL002389	100.00	0.0	449089031	YP_007421472.1	1279365	Bacillus_thuringiensis_serovar_kurstaki_HD73_uid189188	Bacthu	1227	1	1227	0	COG5013	Nitrate reductase alpha subunit	CP	Energy production and conversion;Inorganic ion transport and metabolism
Bt-GS57GL002391	100.00	0.0	449089029	YP_007421470.1	1279365	Bacillus_thuringiensis_serovar_kurstaki_HD73_uid189188	Bacthu	320	1	320	0	COG0714	MoxR-like ATPase	R	General function prediction only
Bt-GS57GL002392	100.00	0.0	449089028	YP_007421469.1	1279365	Bacillus_thuringiensis_serovar_kurstaki_HD73_uid189188	Bacthu	404	1	404	1	COG1721	Uncharacterized conserved protein, DUF58 family, contains vWF domain	S	Function unknown
Bt-GS57GL002394	100.00	0.0	449089027	YP_007421468.1	1279365	Bacillus_thuringiensis_serovar_kurstaki_HD73_uid189188	Bacthu	741	1	741	1	COG1305	Transglutaminase-like enzyme, putative cysteine protease	O	Posttranslational modification, protein turnover, chaperones
Bt-GS57GL002395	100.00	4e-89	449089026	YP_007421467.1	1279365	Bacillus_thuringiensis_serovar_kurstaki_HD73_uid189188	Bacthu	160	1	160	0	COG0386	Glutathione peroxidase, house-cleaning role in reducing lipid peroxides	VI	Defense mechanisms;Lipid transport and metabolism
Bt-GS57GL002397	100.00	0.0	449089023	YP_007421464.1	1279365	Bacillus_thuringiensis_serovar_kurstaki_HD73_uid189188	Bacthu	323	1	323	1	COG0491	Glyoxylase or a related metal-dependent hydrolase, beta-lactamase superfamily II	R	General function prediction only
Bt-GS57GL002401	100.00	5e-106	449089019	YP_007421460.1	1279365	Bacillus_thuringiensis_serovar_kurstaki_HD73_uid189188	Bacthu	192	1	192	0	COG1595	DNA-directed RNA polymerase specialized sigma subunit, sigma24 family	K	Transcription
Bt-GS57GL002402	88.70	4e-152	449089017	YP_007421458.1	1279365	Bacillus_thuringiensis_serovar_kurstaki_HD73_uid189188	Bacthu	306	1	306	0	COG0604	NADPH:quinone reductase or related Zn-dependent oxidoreductase	CR	Energy production and conversion;General function prediction only
Bt-GS57GL002404	100.00	2e-69	449089015	YP_007421456.1	1279365	Bacillus_thuringiensis_serovar_kurstaki_HD73_uid189188	Bacthu	127	1	127	0	COG0346	Catechol 2,3-dioxygenase or other lactoylglutathione lyase family enzyme	Q	Secondary metabolites biosynthesis, transport and catabolism
Bt-GS57GL002405	100.00	2e-155	449089014	YP_007421455.1	1279365	Bacillus_thuringiensis_serovar_kurstaki_HD73_uid189188	Bacthu	269	1	269	0	COG1082	Sugar phosphate isomerase/epimerase	G	Carbohydrate transport and metabolism
Bt-GS57GL002406	40.16	2e-15	408355859	YP_006844390.1	698758	Amphibacillus_xylanus_NBRC_15112_uid176453	Ampxyl	156	1	156	0	COG2963	Transposase and inactivated derivatives	X	Mobilome: prophages, transposons
Bt-GS57GL002407	100.00	6e-176	449089820	YP_007422261.1	1279365	Bacillus_thuringiensis_serovar_kurstaki_HD73_uid189188	Bacthu	296	1	296	0	COG2801	Transposase InsO and inactivated derivatives	X	Mobilome: prophages, transposons
Bt-GS57GL002408	100.00	0.0	449089013	YP_007421454.1	1279365	Bacillus_thuringiensis_serovar_kurstaki_HD73_uid189188	Bacthu	389	1	389	0	COG0513	Superfamily II DNA and RNA helicase	L	Replication, recombination and repair
Bt-GS57GL002410	100.00	0.0	449089011	YP_007421452.1	1279365	Bacillus_thuringiensis_serovar_kurstaki_HD73_uid189188	Bacthu	562	1	562	0	COG2759	Formyltetrahydrofolate synthetase	F	Nucleotide transport and metabolism
Bt-GS57GL002411	100.00	4e-131	449089010	YP_007421451.1	1279365	Bacillus_thuringiensis_serovar_kurstaki_HD73_uid189188	Bacthu	226	1	226	3	COG2226	Ubiquinone/menaquinone biosynthesis C-methylase UbiE	H	Coenzyme transport and metabolism
Bt-GS57GL002416	100.00	3e-76	449089004	YP_007421445.1	1279365	Bacillus_thuringiensis_serovar_kurstaki_HD73_uid189188	Bacthu	141	1	141	0	COG3874	Uncharacterized spore protein YtfJ	S	Function unknown
Bt-GS57GL002417	100.00	8e-154	449089003	YP_007421444.1	1279365	Bacillus_thuringiensis_serovar_kurstaki_HD73_uid189188	Bacthu	261	1	261	1	COG3393	Predicted acetyltransferase, GNAT family	R	General function prediction only
Bt-GS57GL002424	100.00	1e-54	449088991	YP_007421432.1	1279365	Bacillus_thuringiensis_serovar_kurstaki_HD73_uid189188	Bacthu	105	1	105	0	COG4495	Uncharacterized protein	S	Function unknown
Bt-GS57GL002428	99.93	0.0	449088987	YP_007421428.1	1279365	Bacillus_thuringiensis_serovar_kurstaki_HD73_uid189188	Bacthu	1501	942	1501	1	COG1674	DNA segregation ATPase FtsK/SpoIIIE and related proteins	D	Cell cycle control, cell division, chromosome partitioning
Bt-GS57GL002429	100.00	0.0	449088986	YP_007421427.1	1279365	Bacillus_thuringiensis_serovar_kurstaki_HD73_uid189188	Bacthu	399	1	399	0	COG4499	Uncharacterized membrane protein YukC	S	Function unknown
Bt-GS57GL002430	98.67	3e-35	449088985	YP_007421426.1	1279365	Bacillus_thuringiensis_serovar_kurstaki_HD73_uid189188	Bacthu	83	1	83	0	COG5417	Uncharacterized ubiquitin-like protein YukD	S	Function unknown
Bt-GS57GL002432	96.22	0.0	449088982	YP_007421423.1	1279365	Bacillus_thuringiensis_serovar_kurstaki_HD73_uid189188	Bacthu	774	1	774	3	COG1511	Uncharacterized membrane protein YhgE, phage infection protein (PIP) family	S	Function unknown
Bt-GS57GL002433	100.00	3e-50	449088981	YP_007421422.1	1279365	Bacillus_thuringiensis_serovar_kurstaki_HD73_uid189188	Bacthu	98	1	98	0	COG4842	Uncharacterized conserved protein YukE	S	Function unknown
Bt-GS57GL002434	100.00	2e-76	449088980	YP_007421421.1	1279365	Bacillus_thuringiensis_serovar_kurstaki_HD73_uid189188	Bacthu	142	1	142	3	COG0456	Ribosomal protein S18 acetylase RimI and related acetyltransferases	J	Translation, ribosomal structure and biogenesis
Bt-GS57GL002436	86.30	3e-30	481847695	NP_844491.2	198094	Bacillus_anthracis_Ames_uid57909	Bacant	122	1	122	3	COG1917	Cupin domain protein related to quercetin dioxygenase	R	General function prediction only
Bt-GS57GL002437	100.00	8e-90	449088978	YP_007421419.1	1279365	Bacillus_thuringiensis_serovar_kurstaki_HD73_uid189188	Bacthu	161	1	161	0	COG1247	L-amino acid N-acyltransferase YncA	E	Amino acid transport and metabolism
Bt-GS57GL002438	100.00	2e-106	449088977	YP_007421418.1	1279365	Bacillus_thuringiensis_serovar_kurstaki_HD73_uid189188	Bacthu	186	1	186	0	COG1514	2'-5' RNA ligase	J	Translation, ribosomal structure and biogenesis
Bt-GS57GL002439	100.00	1e-105	449088976	YP_007421417.1	1279365	Bacillus_thuringiensis_serovar_kurstaki_HD73_uid189188	Bacthu	188	1	188	0	COG1670	Protein N-acetyltransferase, RimJ/RimL family	JO	Translation, ribosomal structure and biogenesis;Posttranslational modification, protein turnover, chaperones
Bt-GS57GL002441	99.73	0.0	449088974	YP_007421415.1	1279365	Bacillus_thuringiensis_serovar_kurstaki_HD73_uid189188	Bacthu	375	1	375	3	COG0639	Diadenosine tetraphosphatase ApaH/serine/threonine protein phosphatase, PP2A family	T	Signal transduction mechanisms
Bt-GS57GL002442	100.00	4e-77	449088973	YP_007421414.1	1279365	Bacillus_thuringiensis_serovar_kurstaki_HD73_uid189188	Bacthu	140	1	140	3	COG0456	Ribosomal protein S18 acetylase RimI and related acetyltransferases	J	Translation, ribosomal structure and biogenesis
Bt-GS57GL002443	100.00	0.0	449088972	YP_007421413.1	1279365	Bacillus_thuringiensis_serovar_kurstaki_HD73_uid189188	Bacthu	471	1	471	0	COG1167	DNA-binding transcriptional regulator, MocR family, contains an aminotransferase domain	KE	Transcription;Amino acid transport and metabolism
Bt-GS57GL002444	100.00	5e-157	449088971	YP_007421412.1	1279365	Bacillus_thuringiensis_serovar_kurstaki_HD73_uid189188	Bacthu	281	1	281	0	COG1284	Uncharacterized membrane-anchored protein YitT, contains DUF161 and DUF2179 domains	S	Function unknown
Bt-GS57GL002445	100.00	0.0	449088970	YP_007421411.1	1279365	Bacillus_thuringiensis_serovar_kurstaki_HD73_uid189188	Bacthu	402	1	402	1	COG1819	UDP:flavonoid glycosyltransferase YjiC, YdhE family	G	Carbohydrate transport and metabolism
Bt-GS57GL002447	100.00	3e-170	449088968	YP_007421409.1	1279365	Bacillus_thuringiensis_serovar_kurstaki_HD73_uid189188	Bacthu	289	1	145	1	COG0456	Ribosomal protein S18 acetylase RimI and related acetyltransferases	J	Translation, ribosomal structure and biogenesis
Bt-GS57GL002448	100.00	0.0	449088967	YP_007421408.1	1279365	Bacillus_thuringiensis_serovar_kurstaki_HD73_uid189188	Bacthu	408	1	408	0	COG0787	Alanine racemase	M	Cell wall/membrane/envelope biogenesis
Bt-GS57GL002451	82.17	7e-123	30262100	NP_844477.1	198094	Bacillus_anthracis_Ames_uid57909	Bacant	258	1	258	0	COG0561	Hydroxymethylpyrimidine pyrophosphatase and other HAD family phosphatases	HR	Coenzyme transport and metabolism;General function prediction only
Bt-GS57GL002452	100.00	9e-112	449088900	YP_007421341.1	1279365	Bacillus_thuringiensis_serovar_kurstaki_HD73_uid189188	Bacthu	196	1	196	0	COG0406	Broad specificity phosphatase PhoE	G	Carbohydrate transport and metabolism
Bt-GS57GL002454	100.00	0.0	449088898	YP_007421339.1	1279365	Bacillus_thuringiensis_serovar_kurstaki_HD73_uid189188	Bacthu	322	1	322	0	COG0330	Regulator of protease activity HflC, stomatin/prohibitin superfamily	O	Posttranslational modification, protein turnover, chaperones
Bt-GS57GL002455	100.00	2e-74	449088897	YP_007421338.1	1279365	Bacillus_thuringiensis_serovar_kurstaki_HD73_uid189188	Bacthu	142	1	142	0	COG1585	Membrane protein implicated in regulation of membrane protease activity	O	Posttranslational modification, protein turnover, chaperones
Bt-GS57GL002456	99.51	0.0	449088896	YP_007421337.1	1279365	Bacillus_thuringiensis_serovar_kurstaki_HD73_uid189188	Bacthu	405	1	405	3	COG2211	Na+/melibiose symporter or related transporter	G	Carbohydrate transport and metabolism
Bt-GS57GL002457	99.80	0.0	449088895	YP_007421336.1	1279365	Bacillus_thuringiensis_serovar_kurstaki_HD73_uid189188	Bacthu	491	1	491	0	COG0154	Asp-tRNAAsn/Glu-tRNAGln amidotransferase A subunit or related amidase	J	Translation, ribosomal structure and biogenesis
Bt-GS57GL002458	100.00	8e-82	449088894	YP_007421335.1	1279365	Bacillus_thuringiensis_serovar_kurstaki_HD73_uid189188	Bacthu	148	1	148	0	COG1051	ADP-ribose pyrophosphatase YjhB, NUDIX family	F	Nucleotide transport and metabolism
Bt-GS57GL002459	92.68	7e-136	30262093	NP_844470.1	198094	Bacillus_anthracis_Ames_uid57909	Bacant	246	1	246	1	COG1876	LD-carboxypeptidase LdcB, LAS superfamily	M	Cell wall/membrane/envelope biogenesis
Bt-GS57GL002460	99.39	2e-90	449088891	YP_007421332.1	1279365	Bacillus_thuringiensis_serovar_kurstaki_HD73_uid189188	Bacthu	165	1	165	0	COG0456	Ribosomal protein S18 acetylase RimI and related acetyltransferases	J	Translation, ribosomal structure and biogenesis
Bt-GS57GL002461	45.65	1e-82	15614466	NP_242769.1	272558	Bacillus_halodurans_C_125_uid57791	Bachal	377	1	377	1	COG0860	N-acetylmuramoyl-L-alanine amidase	M	Cell wall/membrane/envelope biogenesis
Bt-GS57GL002462	44.05	2e-40	340616531	YP_004734984.1	63186	Zobellia_galactanivorans_uid70621	Zobgal	175	1	175	3	COG2318	Uncharacterized damage-inducible protein DinB (forms a four-helix bundle)	S	Function unknown
Bt-GS57GL002463	68.18	7e-39	23100629	NP_694096.1	221109	Oceanobacillus_iheyensis_HTE831_uid57867	Oceihe	120	1	120	2	COG0073	tRNA-binding EMAP/Myf domain	J	Translation, ribosomal structure and biogenesis
Bt-GS57GL002464	100.00	0.0	449088886	YP_007421327.1	1279365	Bacillus_thuringiensis_serovar_kurstaki_HD73_uid189188	Bacthu	450	1	450	0	COG1114	Branched-chain amino acid permeases	E	Amino acid transport and metabolism
Bt-GS57GL002465	99.60	2e-148	449091957	YP_007424398.1	1279365	Bacillus_thuringiensis_serovar_kurstaki_HD73_uid189188	Bacthu	252	1	252	0	COG2801	Transposase InsO and inactivated derivatives	X	Mobilome: prophages, transposons
Bt-GS57GL002466	100.00	8e-94	449091956	YP_007424397.1	1279365	Bacillus_thuringiensis_serovar_kurstaki_HD73_uid189188	Bacthu	168	1	168	0	COG2963	Transposase and inactivated derivatives	X	Mobilome: prophages, transposons
Bt-GS57GL002467	100.00	6e-121	449088883	YP_007421324.1	1279365	Bacillus_thuringiensis_serovar_kurstaki_HD73_uid189188	Bacthu	215	1	215	1	COG0517	CBS domain	T	Signal transduction mechanisms
Bt-GS57GL002469	100.00	0.0	449088881	YP_007421322.1	1279365	Bacillus_thuringiensis_serovar_kurstaki_HD73_uid189188	Bacthu	435	1	435	0	COG1253	Hemolysin or related protein, contains CBS domains	R	General function prediction only
Bt-GS57GL002470	100.00	5e-83	449088880	YP_007421321.1	1279365	Bacillus_thuringiensis_serovar_kurstaki_HD73_uid189188	Bacthu	160	1	160	0	COG2839	Uncharacterized conserved protein YqgC, DUF456 family	S	Function unknown
Bt-GS57GL002471	100.00	9e-118	449088879	YP_007421320.1	1279365	Bacillus_thuringiensis_serovar_kurstaki_HD73_uid189188	Bacthu	207	1	207	0	COG0702	Uncharacterized conserved protein YbjT, contains NAD(P)-binding and DUF2867 domains	R	General function prediction only
Bt-GS57GL002473	100.00	1e-83	449088877	YP_007421318.1	1279365	Bacillus_thuringiensis_serovar_kurstaki_HD73_uid189188	Bacthu	152	1	152	3	COG5577	Spore coat protein CotF	M	Cell wall/membrane/envelope biogenesis
Bt-GS57GL002474	100.00	0.0	449088876	YP_007421317.1	1279365	Bacillus_thuringiensis_serovar_kurstaki_HD73_uid189188	Bacthu	377	1	377	0	COG1502	Phosphatidylserine/phosphatidylglycerophosphate/cardiolipin synthase or related enzyme	I	Lipid transport and metabolism
Bt-GS57GL002475	100.00	9e-94	449088874	YP_007421315.1	1279365	Bacillus_thuringiensis_serovar_kurstaki_HD73_uid189188	Bacthu	168	1	168	0	COG1607	Acyl-CoA hydrolase	I	Lipid transport and metabolism
Bt-GS57GL002476	100.00	5e-171	449088873	YP_007421314.1	1279365	Bacillus_thuringiensis_serovar_kurstaki_HD73_uid189188	Bacthu	289	1	289	0	COG3689	Uncharacterized membrane protein YcgQ, UPF0703/DUF1980 family	S	Function unknown
Bt-GS57GL002477	100.00	6e-171	449088872	YP_007421313.1	1279365	Bacillus_thuringiensis_serovar_kurstaki_HD73_uid189188	Bacthu	298	1	298	0	COG0701	Uncharacterized membrane protein YraQ, UPF0718 family	S	Function unknown
Bt-GS57GL002478	100.00	0.0	449088871	YP_007421312.1	1279365	Bacillus_thuringiensis_serovar_kurstaki_HD73_uid189188	Bacthu	313	1	313	0	COG0598	Mg2+ and Co2+ transporter CorA	P	Inorganic ion transport and metabolism
Bt-GS57GL002479	100.00	1e-144	449088870	YP_007421311.1	1279365	Bacillus_thuringiensis_serovar_kurstaki_HD73_uid189188	Bacthu	459	1	459	0	COG2244	Membrane protein involved in the export of O-antigen and teichoic acid	M	Cell wall/membrane/envelope biogenesis
Bt-GS57GL002481	99.50	2e-108	449088869	YP_007421310.1	1279365	Bacillus_thuringiensis_serovar_kurstaki_HD73_uid189188	Bacthu	200	1	200	0	COG0586	Uncharacterized membrane protein DedA, SNARE-associated domain	S	Function unknown
Bt-GS57GL002482	100.00	3e-117	449088868	YP_007421309.1	1279365	Bacillus_thuringiensis_serovar_kurstaki_HD73_uid189188	Bacthu	205	1	205	1	COG1051	ADP-ribose pyrophosphatase YjhB, NUDIX family	F	Nucleotide transport and metabolism
Bt-GS57GL002483	100.00	0.0	449088867	YP_007421308.1	1279365	Bacillus_thuringiensis_serovar_kurstaki_HD73_uid189188	Bacthu	358	1	358	3	COG5337	Spore coat protein CotH	M	Cell wall/membrane/envelope biogenesis
Bt-GS57GL002485	99.51	1e-115	449088865	YP_007421306.1	1279365	Bacillus_thuringiensis_serovar_kurstaki_HD73_uid189188	Bacthu	203	1	203	0	COG0406	Broad specificity phosphatase PhoE	G	Carbohydrate transport and metabolism
Bt-GS57GL002487	43.14	1e-20	226311471	YP_002771365.1	358681	Brevibacillus_brevis_NBRC_100599_uid59175	Brebre	186	1	186	3	COG0300	Short-chain dehydrogenase	R	General function prediction only
Bt-GS57GL002488	100.00	6e-66	449088862	YP_007421303.1	1279365	Bacillus_thuringiensis_serovar_kurstaki_HD73_uid189188	Bacthu	138	1	138	0	COG0346	Catechol 2,3-dioxygenase or other lactoylglutathione lyase family enzyme	Q	Secondary metabolites biosynthesis, transport and catabolism
Bt-GS57GL002489	99.82	0.0	449088861	YP_007421302.1	1279365	Bacillus_thuringiensis_serovar_kurstaki_HD73_uid189188	Bacthu	553	1	553	0	COG4166	ABC-type oligopeptide transport system, periplasmic component	E	Amino acid transport and metabolism
Bt-GS57GL002491	100.00	2e-83	449088859	YP_007421300.1	1279365	Bacillus_thuringiensis_serovar_kurstaki_HD73_uid189188	Bacthu	150	1	150	0	COG0350	O6-methylguanine-DNA--protein-cysteine methyltransferase	L	Replication, recombination and repair
Bt-GS57GL002492	100.00	0.0	449088858	YP_007421299.1	1279365	Bacillus_thuringiensis_serovar_kurstaki_HD73_uid189188	Bacthu	345	1	345	0	COG1902	2,4-dienoyl-CoA reductase or related NADH-dependent reductase, Old Yellow Enzyme (OYE) family	C	Energy production and conversion
Bt-GS57GL002493	100.00	2e-125	449088857	YP_007421298.1	1279365	Bacillus_thuringiensis_serovar_kurstaki_HD73_uid189188	Bacthu	219	1	219	0	COG0702	Uncharacterized conserved protein YbjT, contains NAD(P)-binding and DUF2867 domains	R	General function prediction only
Bt-GS57GL002495	100.00	0.0	449088852	YP_007421293.1	1279365	Bacillus_thuringiensis_serovar_kurstaki_HD73_uid189188	Bacthu	316	1	316	0	COG0803	ABC-type Zn uptake system ZnuABC, Zn-binding component ZnuA	P	Inorganic ion transport and metabolism
Bt-GS57GL002496	100.00	1e-87	449088851	YP_007421292.1	1279365	Bacillus_thuringiensis_serovar_kurstaki_HD73_uid189188	Bacthu	156	1	156	0	COG0456	Ribosomal protein S18 acetylase RimI and related acetyltransferases	J	Translation, ribosomal structure and biogenesis
Bt-GS57GL002497	100.00	0.0	449088850	YP_007421291.1	1279365	Bacillus_thuringiensis_serovar_kurstaki_HD73_uid189188	Bacthu	316	1	316	1	COG0523	GTPase, G3E family	R	General function prediction only
Bt-GS57GL002498	100.00	0.0	449088849	YP_007421290.1	1279365	Bacillus_thuringiensis_serovar_kurstaki_HD73_uid189188	Bacthu	489	1	489	1	COG0675	Transposase	X	Mobilome: prophages, transposons
Bt-GS57GL002499	100.00	1e-179	449088848	YP_007421289.1	1279365	Bacillus_thuringiensis_serovar_kurstaki_HD73_uid189188	Bacthu	300	1	300	0	COG4989	Predicted oxidoreductase	R	General function prediction only
Bt-GS57GL002500	100.00	4e-99	449088847	YP_007421288.1	1279365	Bacillus_thuringiensis_serovar_kurstaki_HD73_uid189188	Bacthu	194	1	194	0	COG1670	Protein N-acetyltransferase, RimJ/RimL family	JO	Translation, ribosomal structure and biogenesis;Posttranslational modification, protein turnover, chaperones
Bt-GS57GL002501	99.79	0.0	449088846	YP_007421287.1	1279365	Bacillus_thuringiensis_serovar_kurstaki_HD73_uid189188	Bacthu	482	1	482	0	COG1231	Monoamine oxidase	E	Amino acid transport and metabolism
Bt-GS57GL002503	99.70	0.0	449088844	YP_007421285.1	1279365	Bacillus_thuringiensis_serovar_kurstaki_HD73_uid189188	Bacthu	333	1	333	1	COG2141	Flavin-dependent oxidoreductase, luciferase family (includes alkanesulfonate monooxygenase SsuD and methylene tetrahydromethanopterin reductase)	HR	Coenzyme transport and metabolism;General function prediction only
Bt-GS57GL002504	100.00	0.0	449088841	YP_007421282.1	1279365	Bacillus_thuringiensis_serovar_kurstaki_HD73_uid189188	Bacthu	314	1	314	1	COG0400	Predicted esterase	R	General function prediction only
Bt-GS57GL002506	100.00	8e-81	449088839	YP_007421280.1	1279365	Bacillus_thuringiensis_serovar_kurstaki_HD73_uid189188	Bacthu	147	1	147	0	COG0783	DNA-binding ferritin-like protein (oxidative damage protectant)	PV	Inorganic ion transport and metabolism;Defense mechanisms
Bt-GS57GL002507	100.00	0.0	449088838	YP_007421279.1	1279365	Bacillus_thuringiensis_serovar_kurstaki_HD73_uid189188	Bacthu	346	1	346	0	COG3949	Uncharacterized membrane protein YkvI	S	Function unknown
Bt-GS57GL002510	100.00	0.0	449088835	YP_007421276.1	1279365	Bacillus_thuringiensis_serovar_kurstaki_HD73_uid189188	Bacthu	660	1	660	1	COG0840	Methyl-accepting chemotaxis protein	NT	Cell motility;Signal transduction mechanisms
Bt-GS57GL002511	100.00	0.0	449088834	YP_007421275.1	1279365	Bacillus_thuringiensis_serovar_kurstaki_HD73_uid189188	Bacthu	350	1	350	0	COG1162	Putative ribosome biogenesis GTPase RsgA	J	Translation, ribosomal structure and biogenesis
Bt-GS57GL002512	88.37	1e-62	30262034	NP_844411.1	198094	Bacillus_anthracis_Ames_uid57909	Bacant	175	1	175	0	COG2318	Uncharacterized damage-inducible protein DinB (forms a four-helix bundle)	S	Function unknown
Bt-GS57GL002515	100.00	2e-63	449088830	YP_007421271.1	1279365	Bacillus_thuringiensis_serovar_kurstaki_HD73_uid189188	Bacthu	120	1	120	0	COG3152	Uncharacterized membrane protein YhaH, DUF805 family	S	Function unknown
Bt-GS57GL002516	100.00	0.0	449088828	YP_007421269.1	1279365	Bacillus_thuringiensis_serovar_kurstaki_HD73_uid189188	Bacthu	391	1	391	0	COG2814	Predicted arabinose efflux permease, MFS family	G	Carbohydrate transport and metabolism
Bt-GS57GL002517	100.00	1e-179	449088827	YP_007421268.1	1279365	Bacillus_thuringiensis_serovar_kurstaki_HD73_uid189188	Bacthu	311	1	311	0	COG0667	Predicted oxidoreductase (related to aryl-alcohol dehydrogenase)	R	General function prediction only
Bt-GS57GL002518	100.00	3e-54	449088826	YP_007421267.1	1279365	Bacillus_thuringiensis_serovar_kurstaki_HD73_uid189188	Bacthu	102	1	102	0	COG0640	DNA-binding transcriptional regulator, ArsR family	K	Transcription
Bt-GS57GL002519	100.00	0.0	449088825	YP_007421266.1	1279365	Bacillus_thuringiensis_serovar_kurstaki_HD73_uid189188	Bacthu	315	1	315	0	COG1404	Serine protease, subtilisin family	O	Posttranslational modification, protein turnover, chaperones
Bt-GS57GL002520	100.00	2e-47	449088824	YP_007421265.1	1279365	Bacillus_thuringiensis_serovar_kurstaki_HD73_uid189188	Bacthu	95	1	95	0	COG2002	Bifunctional DNA-binding transcriptional regulator of stationary/sporulation/toxin gene expression and antitoxin component of the YhaV-PrlF toxin-antitoxin module	KV	Transcription;Defense mechanisms
Bt-GS57GL002521	99.83	0.0	449088823	YP_007421264.1	1279365	Bacillus_thuringiensis_serovar_kurstaki_HD73_uid189188	Bacthu	626	1	626	3	COG0577	ABC-type antimicrobial peptide transport system, permease component	V	Defense mechanisms
Bt-GS57GL002522	100.00	8e-156	449088822	YP_007421263.1	1279365	Bacillus_thuringiensis_serovar_kurstaki_HD73_uid189188	Bacthu	272	1	272	0	COG0171	NH3-dependent NAD+ synthetase	H	Coenzyme transport and metabolism
Bt-GS57GL002523	99.35	9e-85	449088821	YP_007421262.1	1279365	Bacillus_thuringiensis_serovar_kurstaki_HD73_uid189188	Bacthu	153	1	153	0	COG1051	ADP-ribose pyrophosphatase YjhB, NUDIX family	F	Nucleotide transport and metabolism
Bt-GS57GL002525	100.00	0.0	449088819	YP_007421260.1	1279365	Bacillus_thuringiensis_serovar_kurstaki_HD73_uid189188	Bacthu	386	1	386	1	COG5279	Cytokinesis protein 3, contains TGc (transglutaminase/protease-like) domain	D	Cell cycle control, cell division, chromosome partitioning
Bt-GS57GL002526	99.60	3e-145	449088818	YP_007421259.1	1279365	Bacillus_thuringiensis_serovar_kurstaki_HD73_uid189188	Bacthu	250	1	250	0	COG3878	Uncharacterized protein YwqG	S	Function unknown
Bt-GS57GL002528	100.00	0.0	449088816	YP_007421257.1	1279365	Bacillus_thuringiensis_serovar_kurstaki_HD73_uid189188	Bacthu	321	1	321	1	COG1752	Predicted acylesterase/phospholipase RssA, containd patatin domain	R	General function prediction only
Bt-GS57GL002530	100.00	0.0	449088814	YP_007421255.1	1279365	Bacillus_thuringiensis_serovar_kurstaki_HD73_uid189188	Bacthu	480	1	480	0	COG1167	DNA-binding transcriptional regulator, MocR family, contains an aminotransferase domain	KE	Transcription;Amino acid transport and metabolism
Bt-GS57GL002531	100.00	1e-111	449088813	YP_007421254.1	1279365	Bacillus_thuringiensis_serovar_kurstaki_HD73_uid189188	Bacthu	205	1	205	0	COG1279	Arginine exporter protein ArgO	E	Amino acid transport and metabolism
Bt-GS57GL002532	100.00	0.0	449088812	YP_007421253.1	1279365	Bacillus_thuringiensis_serovar_kurstaki_HD73_uid189188	Bacthu	432	1	432	0	COG2814	Predicted arabinose efflux permease, MFS family	G	Carbohydrate transport and metabolism
Bt-GS57GL002534	100.00	1e-164	449088810	YP_007421251.1	1279365	Bacillus_thuringiensis_serovar_kurstaki_HD73_uid189188	Bacthu	280	1	280	0	COG1082	Sugar phosphate isomerase/epimerase	G	Carbohydrate transport and metabolism
Bt-GS57GL002535	40.19	1e-76	568305749	YP_008978031.1	1423144	Phaeobacter_gallaeciensis_DSM_26640_uid232357	Phagal	439	1	439	1	COG0236	Acyl carrier protein	IQ	Lipid transport and metabolism;Secondary metabolites biosynthesis, transport and catabolism
Bt-GS57GL002536	100.00	1e-35	449088808	YP_007421249.1	1279365	Bacillus_thuringiensis_serovar_kurstaki_HD73_uid189188	Bacthu	88	1	88	0	COG0236	Acyl carrier protein	IQ	Lipid transport and metabolism;Secondary metabolites biosynthesis, transport and catabolism
Bt-GS57GL002537	99.51	0.0	449088807	YP_007421248.1	1279365	Bacillus_thuringiensis_serovar_kurstaki_HD73_uid189188	Bacthu	412	1	412	3	COG0318	Acyl-CoA synthetase (AMP-forming)/AMP-acid ligase II	IQ	Lipid transport and metabolism;Secondary metabolites biosynthesis, transport and catabolism
Bt-GS57GL002538	84.02	0.0	30262011	NP_844388.1	198094	Bacillus_anthracis_Ames_uid57909	Bacant	612	1	612	0	COG4264	Siderophore synthetase component	P	Inorganic ion transport and metabolism
Bt-GS57GL002539	99.76	0.0	449088802	YP_007421243.1	1279365	Bacillus_thuringiensis_serovar_kurstaki_HD73_uid189188	Bacthu	602	1	602	0	COG4264	Siderophore synthetase component	P	Inorganic ion transport and metabolism
Bt-GS57GL002541	100.00	0.0	449088801	YP_007421242.1	1279365	Bacillus_thuringiensis_serovar_kurstaki_HD73_uid189188	Bacthu	385	1	385	1	COG0675	Transposase	X	Mobilome: prophages, transposons
Bt-GS57GL002542	100.00	3e-102	449088800	YP_007421241.1	1279365	Bacillus_thuringiensis_serovar_kurstaki_HD73_uid189188	Bacthu	178	1	178	0	COG1247	L-amino acid N-acyltransferase YncA	E	Amino acid transport and metabolism
Bt-GS57GL002543	100.00	5e-127	449088799	YP_007421240.1	1279365	Bacillus_thuringiensis_serovar_kurstaki_HD73_uid189188	Bacthu	226	1	226	1	COG1285	Uncharacterized membrane protein YhiD, involved in acid resistance	S	Function unknown
Bt-GS57GL002545	100.00	3e-160	449088797	YP_007421238.1	1279365	Bacillus_thuringiensis_serovar_kurstaki_HD73_uid189188	Bacthu	273	1	273	1	COG0726	Peptidoglycan/xylan/chitin deacetylase, PgdA/CDA1 family	GM	Carbohydrate transport and metabolism;Cell wall/membrane/envelope biogenesis
Bt-GS57GL002546	99.76	0.0	449088796	YP_007421237.1	1279365	Bacillus_thuringiensis_serovar_kurstaki_HD73_uid189188	Bacthu	443	1	226	1	COG2770	HAMP domain	T	Signal transduction mechanisms
Bt-GS57GL002547	99.13	1e-128	449088795	YP_007421236.1	1279365	Bacillus_thuringiensis_serovar_kurstaki_HD73_uid189188	Bacthu	229	1	229	0	COG0745	DNA-binding response regulator, OmpR family, contains REC and winged-helix (wHTH) domain	TK	Signal transduction mechanisms;Transcription
Bt-GS57GL002549	57.38	7e-73	430749756	YP_007212664.1	717605	Thermobacillus_composti_KWC4_uid74021	Thecom	454	1	454	1	COG3039	Transposase and inactivated derivatives, IS5 family	X	Mobilome: prophages, transposons
Bt-GS57GL002550	48.28	1e-39	350272817	YP_004884125.1	693746	Oscillibacter_valericigenes_uid73895	Oscval	266	1	266	3	COG3039	Transposase and inactivated derivatives, IS5 family	X	Mobilome: prophages, transposons
Bt-GS57GL002551	100.00	0.0	449088793	YP_007421234.1	1279365	Bacillus_thuringiensis_serovar_kurstaki_HD73_uid189188	Bacthu	333	1	333	0	COG1316	Anionic cell wall polymer biosynthesis enzyme, LytR-Cps2A-Psr (LCP) family	M	Cell wall/membrane/envelope biogenesis
Bt-GS57GL002554	100.00	4e-172	449088790	YP_007421231.1	1279365	Bacillus_thuringiensis_serovar_kurstaki_HD73_uid189188	Bacthu	297	1	297	0	COG0083	Homoserine kinase	E	Amino acid transport and metabolism
Bt-GS57GL002555	100.00	0.0	449088789	YP_007421230.1	1279365	Bacillus_thuringiensis_serovar_kurstaki_HD73_uid189188	Bacthu	352	1	352	0	COG0498	Threonine synthase	E	Amino acid transport and metabolism
Bt-GS57GL002556	99.77	0.0	449088788	YP_007421229.1	1279365	Bacillus_thuringiensis_serovar_kurstaki_HD73_uid189188	Bacthu	431	1	431	1	COG0460	Homoserine dehydrogenase	E	Amino acid transport and metabolism
Bt-GS57GL002557	99.06	8e-118	449088786	YP_007421227.1	1279365	Bacillus_thuringiensis_serovar_kurstaki_HD73_uid189188	Bacthu	212	1	212	0	COG3576	Predicted flavin-nucleotide-binding protein, pyridoxine 5'-phosphate oxidase superfamily	R	General function prediction only
Bt-GS57GL002558	99.50	3e-115	449088785	YP_007421226.1	1279365	Bacillus_thuringiensis_serovar_kurstaki_HD73_uid189188	Bacthu	202	1	202	0	COG1443	Isopentenyldiphosphate isomerase	I	Lipid transport and metabolism
Bt-GS57GL002559	100.00	7e-58	449088784	YP_007421225.1	1279365	Bacillus_thuringiensis_serovar_kurstaki_HD73_uid189188	Bacthu	112	1	112	3	COG5658	Uncharacterized membrane protein	S	Function unknown
Bt-GS57GL002560	100.00	3e-157	449088783	YP_007421224.1	1279365	Bacillus_thuringiensis_serovar_kurstaki_HD73_uid189188	Bacthu	275	1	275	0	COG0726	Peptidoglycan/xylan/chitin deacetylase, PgdA/CDA1 family	GM	Carbohydrate transport and metabolism;Cell wall/membrane/envelope biogenesis
Bt-GS57GL002562	100.00	4e-134	449088781	YP_007421222.1	1279365	Bacillus_thuringiensis_serovar_kurstaki_HD73_uid189188	Bacthu	239	1	239	0	COG0300	Short-chain dehydrogenase	R	General function prediction only
Bt-GS57GL002563	100.00	0.0	449088780	YP_007421221.1	1279365	Bacillus_thuringiensis_serovar_kurstaki_HD73_uid189188	Bacthu	357	1	357	3	COG5002	Signal transduction histidine kinase	T	Signal transduction mechanisms
Bt-GS57GL002564	99.56	2e-127	449088779	YP_007421220.1	1279365	Bacillus_thuringiensis_serovar_kurstaki_HD73_uid189188	Bacthu	225	1	225	0	COG0745	DNA-binding response regulator, OmpR family, contains REC and winged-helix (wHTH) domain	TK	Signal transduction mechanisms;Transcription
Bt-GS57GL002565	100.00	0.0	449088778	YP_007421219.1	1279365	Bacillus_thuringiensis_serovar_kurstaki_HD73_uid189188	Bacthu	586	1	586	0	COG1132	ABC-type multidrug transport system, ATPase and permease component	V	Defense mechanisms
Bt-GS57GL002566	99.61	4e-148	449088777	YP_007421218.1	1279365	Bacillus_thuringiensis_serovar_kurstaki_HD73_uid189188	Bacthu	254	1	254	1	COG0596	Pimeloyl-ACP methyl ester carboxylesterase	HR	Coenzyme transport and metabolism;General function prediction only
Bt-GS57GL002567	100.00	0.0	449088776	YP_007421217.1	1279365	Bacillus_thuringiensis_serovar_kurstaki_HD73_uid189188	Bacthu	426	203	290	3	COG4991	Uncharacterized conserved protein YraI	S	Function unknown
Bt-GS57GL002569	100.00	3e-115	449088774	YP_007421215.1	1279365	Bacillus_thuringiensis_serovar_kurstaki_HD73_uid189188	Bacthu	200	1	200	0	COG3560	Fatty acid repression mutant protein (predicted oxidoreductase)	R	General function prediction only
Bt-GS57GL002570	100.00	0.0	449088773	YP_007421214.1	1279365	Bacillus_thuringiensis_serovar_kurstaki_HD73_uid189188	Bacthu	317	1	317	0	COG1686	D-alanyl-D-alanine carboxypeptidase	M	Cell wall/membrane/envelope biogenesis
Bt-GS57GL002571	100.00	0.0	449088772	YP_007421213.1	1279365	Bacillus_thuringiensis_serovar_kurstaki_HD73_uid189188	Bacthu	333	1	333	0	COG1619	Muramoyltetrapeptide carboxypeptidase LdcA (peptidoglycan recycling)	M	Cell wall/membrane/envelope biogenesis
Bt-GS57GL002573	40.38	5e-17	379010132	YP_005267944.1	931626	Acetobacterium_woodii_DSM_1030_uid88073	Acewoo	116	1	116	0	COG2076	Multidrug transporter EmrE and related cation transporters	V	Defense mechanisms
Bt-GS57GL002576	100.00	3e-105	449088767	YP_007421208.1	1279365	Bacillus_thuringiensis_serovar_kurstaki_HD73_uid189188	Bacthu	188	1	188	1	COG0110	Acetyltransferase (isoleucine patch superfamily)	R	General function prediction only
Bt-GS57GL002577	100.00	0.0	449088766	YP_007421207.1	1279365	Bacillus_thuringiensis_serovar_kurstaki_HD73_uid189188	Bacthu	376	1	376	0	COG0399	dTDP-4-amino-4,6-dideoxygalactose transaminase	M	Cell wall/membrane/envelope biogenesis
Bt-GS57GL002578	99.88	0.0	449088765	YP_007421206.1	1279365	Bacillus_thuringiensis_serovar_kurstaki_HD73_uid189188	Bacthu	853	1	258	3	COG1215	Glycosyltransferase, catalytic subunit of cellulose synthase and poly-beta-1,6-N-acetylglucosamine synthase	N	Cell motility
Bt-GS57GL002580	100.00	0.0	449088763	YP_007421204.1	1279365	Bacillus_thuringiensis_serovar_kurstaki_HD73_uid189188	Bacthu	574	1	574	0	COG4987	ABC-type transport system involved in cytochrome bd biosynthesis, fused ATPase and permease components	CO	Energy production and conversion;Posttranslational modification, protein turnover, chaperones
Bt-GS57GL002581	100.00	0.0	449088762	YP_007421203.1	1279365	Bacillus_thuringiensis_serovar_kurstaki_HD73_uid189188	Bacthu	573	1	573	0	COG4988	ABC-type transport system involved in cytochrome bd biosynthesis, ATPase and permease components	CO	Energy production and conversion;Posttranslational modification, protein turnover, chaperones
Bt-GS57GL002582	100.00	0.0	449088761	YP_007421202.1	1279365	Bacillus_thuringiensis_serovar_kurstaki_HD73_uid189188	Bacthu	338	1	338	0	COG1294	Cytochrome bd-type quinol oxidase, subunit 2	C	Energy production and conversion
Bt-GS57GL002583	100.00	0.0	449088760	YP_007421201.1	1279365	Bacillus_thuringiensis_serovar_kurstaki_HD73_uid189188	Bacthu	467	1	467	0	COG1271	Cytochrome bd-type quinol oxidase, subunit 1	C	Energy production and conversion
Bt-GS57GL002585	100.00	0.0	449088759	YP_007421200.1	1279365	Bacillus_thuringiensis_serovar_kurstaki_HD73_uid189188	Bacthu	351	1	351	1	COG2141	Flavin-dependent oxidoreductase, luciferase family (includes alkanesulfonate monooxygenase SsuD and methylene tetrahydromethanopterin reductase)	HR	Coenzyme transport and metabolism;General function prediction only
Bt-GS57GL002586	100.00	3e-66	449088758	YP_007421199.1	1279365	Bacillus_thuringiensis_serovar_kurstaki_HD73_uid189188	Bacthu	147	1	147	0	COG1846	DNA-binding transcriptional regulator, MarR family	K	Transcription
Bt-GS57GL002587	92.51	1e-96	449088757	YP_007421198.1	1279365	Bacillus_thuringiensis_serovar_kurstaki_HD73_uid189188	Bacthu	241	1	132	1	COG1942	Phenylpyruvate tautomerase PptA, 4-oxalocrotonate tautomerase family	Q	Secondary metabolites biosynthesis, transport and catabolism
Bt-GS57GL002588	50.65	5e-168	390948366	YP_006412126.1	679935	Alistipes_finegoldii_DSM_17242_uid168180	Alifin	599	454	599	3	COG1403	5-methylcytosine-specific restriction endonuclease McrA	V	Defense mechanisms
Bt-GS57GL002589	82.35	1e-27	30261971	NP_844348.1	198094	Bacillus_anthracis_Ames_uid57909	Bacant	135	1	135	1	COG1942	Phenylpyruvate tautomerase PptA, 4-oxalocrotonate tautomerase family	Q	Secondary metabolites biosynthesis, transport and catabolism
Bt-GS57GL002591	100.00	3e-149	449088755	YP_007421196.1	1279365	Bacillus_thuringiensis_serovar_kurstaki_HD73_uid189188	Bacthu	262	1	262	1	COG0583	DNA-binding transcriptional regulator, LysR family	K	Transcription
Bt-GS57GL002592	99.66	2e-166	449088754	YP_007421195.1	1279365	Bacillus_thuringiensis_serovar_kurstaki_HD73_uid189188	Bacthu	317	1	317	0	COG4177	ABC-type branched-chain amino acid transport system, permease component	E	Amino acid transport and metabolism
Bt-GS57GL002593	99.65	6e-152	449088753	YP_007421194.1	1279365	Bacillus_thuringiensis_serovar_kurstaki_HD73_uid189188	Bacthu	286	1	286	0	COG0559	Branched-chain amino acid ABC-type transport system, permease component	E	Amino acid transport and metabolism
Bt-GS57GL002594	99.56	9e-131	449088752	YP_007421193.1	1279365	Bacillus_thuringiensis_serovar_kurstaki_HD73_uid189188	Bacthu	233	1	233	0	COG0410	ABC-type branched-chain amino acid transport system, ATPase component	E	Amino acid transport and metabolism
Bt-GS57GL002595	100.00	1e-144	449088751	YP_007421192.1	1279365	Bacillus_thuringiensis_serovar_kurstaki_HD73_uid189188	Bacthu	257	1	257	0	COG0411	ABC-type branched-chain amino acid transport system, ATPase component	E	Amino acid transport and metabolism
Bt-GS57GL002596	100.00	0.0	449088750	YP_007421191.1	1279365	Bacillus_thuringiensis_serovar_kurstaki_HD73_uid189188	Bacthu	405	1	405	0	COG0683	ABC-type branched-chain amino acid transport system, periplasmic component	E	Amino acid transport and metabolism
Bt-GS57GL002597	100.00	5e-179	449088749	YP_007421190.1	1279365	Bacillus_thuringiensis_serovar_kurstaki_HD73_uid189188	Bacthu	307	1	307	1	COG0523	GTPase, G3E family	R	General function prediction only
Bt-GS57GL002599	100.00	0.0	449088747	YP_007421188.1	1279365	Bacillus_thuringiensis_serovar_kurstaki_HD73_uid189188	Bacthu	478	1	478	0	COG1231	Monoamine oxidase	E	Amino acid transport and metabolism
Bt-GS57GL002600	100.00	0.0	449088746	YP_007421187.1	1279365	Bacillus_thuringiensis_serovar_kurstaki_HD73_uid189188	Bacthu	314	1	314	0	COG0039	Malate/lactate dehydrogenase	C	Energy production and conversion
Bt-GS57GL002601	100.00	0.0	449088745	YP_007421186.1	1279365	Bacillus_thuringiensis_serovar_kurstaki_HD73_uid189188	Bacthu	337	1	337	0	COG0628	Predicted PurR-regulated permease PerM	R	General function prediction only
Bt-GS57GL002604	100.00	1e-115	449088742	YP_007421183.1	1279365	Bacillus_thuringiensis_serovar_kurstaki_HD73_uid189188	Bacthu	200	1	200	0	COG3560	Fatty acid repression mutant protein (predicted oxidoreductase)	R	General function prediction only
Bt-GS57GL002605	100.00	6e-126	449088741	YP_007421182.1	1279365	Bacillus_thuringiensis_serovar_kurstaki_HD73_uid189188	Bacthu	216	1	216	0	COG2761	Predicted dithiol-disulfide isomerase, DsbA family	O	Posttranslational modification, protein turnover, chaperones
Bt-GS57GL002606	100.00	1e-79	449088740	YP_007421181.1	1279365	Bacillus_thuringiensis_serovar_kurstaki_HD73_uid189188	Bacthu	143	1	143	0	COG1959	DNA-binding transcriptional regulator, IscR family	K	Transcription
Bt-GS57GL002607	94.81	6e-158	30261948	NP_844325.1	198094	Bacillus_anthracis_Ames_uid57909	Bacant	289	1	289	1	COG0583	DNA-binding transcriptional regulator, LysR family	K	Transcription
Bt-GS57GL002608	100.00	2e-154	449088738	YP_007421179.1	1279365	Bacillus_thuringiensis_serovar_kurstaki_HD73_uid189188	Bacthu	301	1	301	0	COG0697	Permease of the drug/metabolite transporter (DMT) superfamily	GER	Carbohydrate transport and metabolism;Amino acid transport and metabolism;General function prediction only
Bt-GS57GL002609	57.38	6e-73	430749756	YP_007212664.1	717605	Thermobacillus_composti_KWC4_uid74021	Thecom	454	1	454	1	COG3039	Transposase and inactivated derivatives, IS5 family	X	Mobilome: prophages, transposons
Bt-GS57GL002610	48.44	3e-50	209966185	YP_002299100.1	414684	Rhodospirillum_centenum_SW_uid58805	Rhocen	465	1	465	1	COG3039	Transposase and inactivated derivatives, IS5 family	X	Mobilome: prophages, transposons
Bt-GS57GL002611	100.00	4e-116	449088737	YP_007421178.1	1279365	Bacillus_thuringiensis_serovar_kurstaki_HD73_uid189188	Bacthu	206	1	206	0	COG4549	Uncharacterized protein YcnI	S	Function unknown
Bt-GS57GL002612	100.00	0.0	449088736	YP_007421177.1	1279365	Bacillus_thuringiensis_serovar_kurstaki_HD73_uid189188	Bacthu	549	1	151	1	COG2372	Copper-binding protein CopC (methionine-rich)	P	Inorganic ion transport and metabolism
Bt-GS57GL002613	100.00	2e-75	449088735	YP_007421176.1	1279365	Bacillus_thuringiensis_serovar_kurstaki_HD73_uid189188	Bacthu	139	1	139	0	COG0346	Catechol 2,3-dioxygenase or other lactoylglutathione lyase family enzyme	Q	Secondary metabolites biosynthesis, transport and catabolism
Bt-GS57GL002614	40.16	2e-15	408355859	YP_006844390.1	698758	Amphibacillus_xylanus_NBRC_15112_uid176453	Ampxyl	156	1	156	0	COG2963	Transposase and inactivated derivatives	X	Mobilome: prophages, transposons
Bt-GS57GL002615	100.00	6e-176	449089820	YP_007422261.1	1279365	Bacillus_thuringiensis_serovar_kurstaki_HD73_uid189188	Bacthu	296	1	296	0	COG2801	Transposase InsO and inactivated derivatives	X	Mobilome: prophages, transposons
Bt-GS57GL002616	100.00	0.0	449088734	YP_007421175.1	1279365	Bacillus_thuringiensis_serovar_kurstaki_HD73_uid189188	Bacthu	452	1	452	0	COG1114	Branched-chain amino acid permeases	E	Amino acid transport and metabolism
Bt-GS57GL002617	100.00	1e-131	449088733	YP_007421174.1	1279365	Bacillus_thuringiensis_serovar_kurstaki_HD73_uid189188	Bacthu	230	1	230	0	COG1182	FMN-dependent NADH-azoreductase	C	Energy production and conversion
Bt-GS57GL002618	100.00	3e-154	449088732	YP_007421173.1	1279365	Bacillus_thuringiensis_serovar_kurstaki_HD73_uid189188	Bacthu	321	1	321	0	COG0798	Arsenite efflux pump ArsB, ACR3 family	P	Inorganic ion transport and metabolism
Bt-GS57GL002620	100.00	0.0	449088730	YP_007421171.1	1279365	Bacillus_thuringiensis_serovar_kurstaki_HD73_uid189188	Bacthu	714	1	714	0	COG0550	DNA topoisomerase IA	L	Replication, recombination and repair
Bt-GS57GL002622	40.62	1e-16	16262996	NP_435789.1	266834	Sinorhizobium_meliloti_1021_uid57603	Sinmel	142	1	142	3	COG2132	Multicopper oxidase with three cupredoxin domains (includes cell division protein FtsP and spore coat protein CotA)	DPM	Cell cycle control, cell division, chromosome partitioning;Inorganic ion transport and metabolism;Cell wall/membrane/envelope biogenesis
Bt-GS57GL002623	99.17	0.0	449088728	YP_007421169.1	1279365	Bacillus_thuringiensis_serovar_kurstaki_HD73_uid189188	Bacthu	546	1	426	1	COG2132	Multicopper oxidase with three cupredoxin domains (includes cell division protein FtsP and spore coat protein CotA)	DPM	Cell cycle control, cell division, chromosome partitioning;Inorganic ion transport and metabolism;Cell wall/membrane/envelope biogenesis
Bt-GS57GL002624	100.00	4e-116	449088727	YP_007421168.1	1279365	Bacillus_thuringiensis_serovar_kurstaki_HD73_uid189188	Bacthu	211	1	211	0	COG1357	Uncharacterized protein YjbI, contains pentapeptide repeats	S	Function unknown
Bt-GS57GL002625	100.00	0.0	449088726	YP_007421167.1	1279365	Bacillus_thuringiensis_serovar_kurstaki_HD73_uid189188	Bacthu	427	1	427	1	COG0006	Xaa-Pro aminopeptidase	E	Amino acid transport and metabolism
Bt-GS57GL002626	100.00	2e-36	449088725	YP_007421166.1	1279365	Bacillus_thuringiensis_serovar_kurstaki_HD73_uid189188	Bacthu	76	1	76	0	COG4224	Uncharacterized protein YnzC, UPF0291/DUF896 family	S	Function unknown
Bt-GS57GL002627	100.00	5e-83	449088724	YP_007421165.1	1279365	Bacillus_thuringiensis_serovar_kurstaki_HD73_uid189188	Bacthu	159	1	159	0	COG4846	Membrane protein CcdC involved in cytochrome C biogenesis	CO	Energy production and conversion;Posttranslational modification, protein turnover, chaperones
Bt-GS57GL002629	100.00	4e-71	449088722	YP_007421163.1	1279365	Bacillus_thuringiensis_serovar_kurstaki_HD73_uid189188	Bacthu	131	1	131	0	COG0295	Cytidine deaminase	F	Nucleotide transport and metabolism
Bt-GS57GL002630	99.77	0.0	30261928	NP_844305.1	198094	Bacillus_anthracis_Ames_uid57909	Bacant	433	1	433	0	COG0213	Thymidine phosphorylase	F	Nucleotide transport and metabolism
Bt-GS57GL002631	100.00	0.0	449088720	YP_007421161.1	1279365	Bacillus_thuringiensis_serovar_kurstaki_HD73_uid189188	Bacthu	393	1	393	0	COG1972	Nucleoside permease NupC	F	Nucleotide transport and metabolism
Bt-GS57GL002632	100.00	3e-123	449088719	YP_007421160.1	1279365	Bacillus_thuringiensis_serovar_kurstaki_HD73_uid189188	Bacthu	223	1	223	0	COG0274	Deoxyribose-phosphate aldolase	F	Nucleotide transport and metabolism
Bt-GS57GL002633	100.00	0.0	449088718	YP_007421159.1	1279365	Bacillus_thuringiensis_serovar_kurstaki_HD73_uid189188	Bacthu	315	1	315	0	COG2390	DNA-binding transcriptional regulator LsrR, DeoR family	K	Transcription
Bt-GS57GL002634	100.00	5e-93	449088717	YP_007421158.1	1279365	Bacillus_thuringiensis_serovar_kurstaki_HD73_uid189188	Bacthu	196	1	196	1	COG1309	DNA-binding transcriptional regulator, AcrR family	K	Transcription
Bt-GS57GL002635	100.00	9e-118	449088715	YP_007421156.1	1279365	Bacillus_thuringiensis_serovar_kurstaki_HD73_uid189188	Bacthu	217	1	217	1	COG1266	Membrane protease YdiL, CAAX protease family	O	Posttranslational modification, protein turnover, chaperones
Bt-GS57GL002636	100.00	1e-49	449088714	YP_007421155.1	1279365	Bacillus_thuringiensis_serovar_kurstaki_HD73_uid189188	Bacthu	103	1	103	0	COG0393	Uncharacterized conserved protein YbjQ, UPF0145 family	S	Function unknown
Bt-GS57GL002638	100.00	5e-107	449088712	YP_007421153.1	1279365	Bacillus_thuringiensis_serovar_kurstaki_HD73_uid189188	Bacthu	208	1	208	0	COG1280	Threonine/homoserine/homoserine lactone efflux protein	E	Amino acid transport and metabolism
Bt-GS57GL002642	100.00	0.0	449088708	YP_007421149.1	1279365	Bacillus_thuringiensis_serovar_kurstaki_HD73_uid189188	Bacthu	608	1	608	1	COG0531	Amino acid transporter	E	Amino acid transport and metabolism
Bt-GS57GL002644	99.68	0.0	449088706	YP_007421147.1	1279365	Bacillus_thuringiensis_serovar_kurstaki_HD73_uid189188	Bacthu	314	1	314	0	COG1893	Ketopantoate reductase	H	Coenzyme transport and metabolism
Bt-GS57GL002646	100.00	0.0	449088704	YP_007421145.1	1279365	Bacillus_thuringiensis_serovar_kurstaki_HD73_uid189188	Bacthu	319	1	319	0	COG1054	Predicted sulfurtransferase	R	General function prediction only
Bt-GS57GL002647	100.00	0.0	449088703	YP_007421144.1	1279365	Bacillus_thuringiensis_serovar_kurstaki_HD73_uid189188	Bacthu	431	1	431	0	COG1914	Mn2+ and Fe2+ transporters of the NRAMP family	P	Inorganic ion transport and metabolism
Bt-GS57GL002648	100.00	1e-100	449088702	YP_007421143.1	1279365	Bacillus_thuringiensis_serovar_kurstaki_HD73_uid189188	Bacthu	176	1	176	0	COG1670	Protein N-acetyltransferase, RimJ/RimL family	JO	Translation, ribosomal structure and biogenesis;Posttranslational modification, protein turnover, chaperones
Bt-GS57GL002649	90.64	0.0	449088701	YP_007421142.1	1279365	Bacillus_thuringiensis_serovar_kurstaki_HD73_uid189188	Bacthu	542	1	542	0	COG4166	ABC-type oligopeptide transport system, periplasmic component	E	Amino acid transport and metabolism
Bt-GS57GL002650	99.77	0.0	449088700	YP_007421141.1	1279365	Bacillus_thuringiensis_serovar_kurstaki_HD73_uid189188	Bacthu	435	1	435	0	COG0402	Cytosine/adenosine deaminase or related metal-dependent hydrolase	FR	Nucleotide transport and metabolism;General function prediction only
Bt-GS57GL002652	100.00	1e-80	449088698	YP_007421139.1	1279365	Bacillus_thuringiensis_serovar_kurstaki_HD73_uid189188	Bacthu	147	1	147	3	COG0454	N-acetyltransferase, GNAT superfamily (includes histone acetyltransferase HPA2)	KR	Transcription;General function prediction only
Bt-GS57GL002653	100.00	0.0	449088697	YP_007421138.1	1279365	Bacillus_thuringiensis_serovar_kurstaki_HD73_uid189188	Bacthu	504	1	504	0	COG0427	Acyl-CoA hydrolase	C	Energy production and conversion
Bt-GS57GL002654	100.00	4e-124	449088696	YP_007421137.1	1279365	Bacillus_thuringiensis_serovar_kurstaki_HD73_uid189188	Bacthu	214	1	214	3	COG3279	DNA-binding response regulator, LytR/AlgR family	KT	Transcription;Signal transduction mechanisms
Bt-GS57GL002655	92.18	2e-170	30261900	NP_844277.1	198094	Bacillus_anthracis_Ames_uid57909	Bacant	307	1	307	0	COG2267	Lysophospholipase, alpha-beta hydrolase superfamily	I	Lipid transport and metabolism
Bt-GS57GL002656	100.00	6e-149	449088693	YP_007421134.1	1279365	Bacillus_thuringiensis_serovar_kurstaki_HD73_uid189188	Bacthu	253	1	253	0	COG3384	Aromatic ring-opening dioxygenase, catalytic subunit, LigB family	Q	Secondary metabolites biosynthesis, transport and catabolism
Bt-GS57GL002657	100.00	0.0	449088692	YP_007421133.1	1279365	Bacillus_thuringiensis_serovar_kurstaki_HD73_uid189188	Bacthu	404	1	404	0	COG2814	Predicted arabinose efflux permease, MFS family	G	Carbohydrate transport and metabolism
Bt-GS57GL002658	99.65	3e-168	449088691	YP_007421132.1	1279365	Bacillus_thuringiensis_serovar_kurstaki_HD73_uid189188	Bacthu	286	1	286	1	COG0456	Ribosomal protein S18 acetylase RimI and related acetyltransferases	J	Translation, ribosomal structure and biogenesis
Bt-GS57GL002659	100.00	4e-126	449088690	YP_007421131.1	1279365	Bacillus_thuringiensis_serovar_kurstaki_HD73_uid189188	Bacthu	238	1	238	0	COG1811	Uncharacterized membrane protein YqgA, affects biofilm formation	S	Function unknown
Bt-GS57GL002660	99.73	0.0	449088689	YP_007421130.1	1279365	Bacillus_thuringiensis_serovar_kurstaki_HD73_uid189188	Bacthu	367	1	367	1	COG2843	Poly-gamma-glutamate biosynthesis protein CapA/YwtB (capsule formation), metallophosphatase superfamily	M	Cell wall/membrane/envelope biogenesis
Bt-GS57GL002661	100.00	0.0	449088688	YP_007421129.1	1279365	Bacillus_thuringiensis_serovar_kurstaki_HD73_uid189188	Bacthu	420	1	420	0	COG1171	Threonine dehydratase	E	Amino acid transport and metabolism
Bt-GS57GL002662	99.82	0.0	449088687	YP_007421128.1	1279365	Bacillus_thuringiensis_serovar_kurstaki_HD73_uid189188	Bacthu	557	1	557	0	COG0129	Dihydroxyacid dehydratase/phosphogluconate dehydratase	EG	Amino acid transport and metabolism;Carbohydrate transport and metabolism
Bt-GS57GL002663	99.40	0.0	449088686	YP_007421127.1	1279365	Bacillus_thuringiensis_serovar_kurstaki_HD73_uid189188	Bacthu	335	1	335	0	COG0059	Ketol-acid reductoisomerase	EH	Amino acid transport and metabolism;Coenzyme transport and metabolism
Bt-GS57GL002664	100.00	3e-37	449088685	YP_007421126.1	1279365	Bacillus_thuringiensis_serovar_kurstaki_HD73_uid189188	Bacthu	76	1	76	2	COG0440	Acetolactate synthase, small subunit	E	Amino acid transport and metabolism
Bt-GS57GL002665	95.63	2e-129	30261891	NP_844268.1	198094	Bacillus_anthracis_Ames_uid57909	Bacant	570	1	570	0	COG0028	Acetolactate synthase large subunit or other thiamine pyrophosphate-requiring enzyme	EH	Amino acid transport and metabolism;Coenzyme transport and metabolism
Bt-GS57GL002666	98.71	2e-177	449088684	YP_007421125.1	1279365	Bacillus_thuringiensis_serovar_kurstaki_HD73_uid189188	Bacthu	571	1	571	0	COG0028	Acetolactate synthase large subunit or other thiamine pyrophosphate-requiring enzyme	EH	Amino acid transport and metabolism;Coenzyme transport and metabolism
Bt-GS57GL002667	100.00	1e-168	449088683	YP_007421124.1	1279365	Bacillus_thuringiensis_serovar_kurstaki_HD73_uid189188	Bacthu	299	1	299	0	COG0115	Branched-chain amino acid aminotransferase/4-amino-4-deoxychorismate lyase	EH	Amino acid transport and metabolism;Coenzyme transport and metabolism
Bt-GS57GL002668	100.00	3e-145	449088682	YP_007421123.1	1279365	Bacillus_thuringiensis_serovar_kurstaki_HD73_uid189188	Bacthu	252	1	252	0	COG1028	NAD(P)-dependent dehydrogenase, short-chain alcohol dehydrogenase family	IQR	Lipid transport and metabolism;Secondary metabolites biosynthesis, transport and catabolism;General function prediction only
Bt-GS57GL002669	100.00	1e-102	449088681	YP_007421122.1	1279365	Bacillus_thuringiensis_serovar_kurstaki_HD73_uid189188	Bacthu	178	1	178	0	COG0225	Peptide methionine sulfoxide reductase MsrA	O	Posttranslational modification, protein turnover, chaperones
Bt-GS57GL002672	100.00	3e-84	449088678	YP_007421119.1	1279365	Bacillus_thuringiensis_serovar_kurstaki_HD73_uid189188	Bacthu	155	1	155	2	COG5184	Alpha-tubulin suppressor and related RCC1 domain-containing proteins	DZ	Cell cycle control, cell division, chromosome partitioning;Cytoskeleton
Bt-GS57GL002674	99.56	2e-128	449088676	YP_007421117.1	1279365	Bacillus_thuringiensis_serovar_kurstaki_HD73_uid189188	Bacthu	228	1	228	0	COG2323	Uncharacterized membrane protein YcaP, DUF421 family	S	Function unknown
Bt-GS57GL002675	68.97	3e-28	16079743	NP_390567.1	224308	Bacillus_subtilis_168_uid57675	Bacsub	87	1	87	0	COG5566	Transcriptional regulator, Middle operon regulator (Mor) family	K	Transcription
Bt-GS57GL002676	99.78	0.0	449088674	YP_007421115.1	1279365	Bacillus_thuringiensis_serovar_kurstaki_HD73_uid189188	Bacthu	445	1	445	0	COG0733	Na+-dependent transporter, SNF family	R	General function prediction only
Bt-GS57GL002678	100.00	1e-68	449088672	YP_007421113.1	1279365	Bacillus_thuringiensis_serovar_kurstaki_HD73_uid189188	Bacthu	275	1	275	1	COG1708	Predicted nucleotidyltransferase	R	General function prediction only
Bt-GS57GL002681	100.00	8e-95	449088671	YP_007421112.1	1279365	Bacillus_thuringiensis_serovar_kurstaki_HD73_uid189188	Bacthu	170	1	170	0	COG3981	Predicted acetyltransferase	R	General function prediction only
Bt-GS57GL002682	52.86	1e-13	550889382	YP_008663474.1	1384484	Adlercreutzia_equolifaciens_DSM_19450_uid223286	Adlequ	86	1	86	2	COG0031	Cysteine synthase	E	Amino acid transport and metabolism
Bt-GS57GL002687	100.00	0.0	449088669	YP_007421110.1	1279365	Bacillus_thuringiensis_serovar_kurstaki_HD73_uid189188	Bacthu	403	1	403	0	COG2223	Nitrate/nitrite transporter NarK	P	Inorganic ion transport and metabolism
Bt-GS57GL002689	100.00	0.0	449088668	YP_007421109.1	1279365	Bacillus_thuringiensis_serovar_kurstaki_HD73_uid189188	Bacthu	419	1	419	0	COG2262	50S ribosomal subunit-associated GTPase HflX	J	Translation, ribosomal structure and biogenesis
Bt-GS57GL002690	100.00	0.0	449088666	YP_007421107.1	1279365	Bacillus_thuringiensis_serovar_kurstaki_HD73_uid189188	Bacthu	327	1	327	0	COG0332	3-oxoacyl-[acyl-carrier-protein] synthase III	I	Lipid transport and metabolism
Bt-GS57GL002691	100.00	0.0	449088665	YP_007421106.1	1279365	Bacillus_thuringiensis_serovar_kurstaki_HD73_uid189188	Bacthu	424	1	424	1	COG0477	MFS family permease	GEPR	Carbohydrate transport and metabolism;Amino acid transport and metabolism;Inorganic ion transport and metabolism;General function prediction only
Bt-GS57GL002693	100.00	0.0	449088664	YP_007421105.1	1279365	Bacillus_thuringiensis_serovar_kurstaki_HD73_uid189188	Bacthu	582	1	582	1	COG0477	MFS family permease	GEPR	Carbohydrate transport and metabolism;Amino acid transport and metabolism;Inorganic ion transport and metabolism;General function prediction only
Bt-GS57GL002694	99.44	6e-98	449088663	YP_007421104.1	1279365	Bacillus_thuringiensis_serovar_kurstaki_HD73_uid189188	Bacthu	179	1	179	3	COG1695	DNA-binding transcriptional regulator, PadR family	K	Transcription
Bt-GS57GL002695	100.00	5e-154	449088662	YP_007421103.1	1279365	Bacillus_thuringiensis_serovar_kurstaki_HD73_uid189188	Bacthu	267	1	267	0	COG2326	Polyphosphate kinase 2, PPK2 family	C	Energy production and conversion
Bt-GS57GL002697	100.00	5e-106	449088660	YP_007421101.1	1279365	Bacillus_thuringiensis_serovar_kurstaki_HD73_uid189188	Bacthu	420	1	420	0	COG2814	Predicted arabinose efflux permease, MFS family	G	Carbohydrate transport and metabolism
Bt-GS57GL002700	100.00	2e-80	449088659	YP_007421100.1	1279365	Bacillus_thuringiensis_serovar_kurstaki_HD73_uid189188	Bacthu	161	1	161	0	COG1051	ADP-ribose pyrophosphatase YjhB, NUDIX family	F	Nucleotide transport and metabolism
Bt-GS57GL002704	100.00	0.0	449088655	YP_007421096.1	1279365	Bacillus_thuringiensis_serovar_kurstaki_HD73_uid189188	Bacthu	409	1	409	0	COG0527	Aspartokinase	E	Amino acid transport and metabolism
Bt-GS57GL002706	100.00	1e-78	449088653	YP_007421094.1	1279365	Bacillus_thuringiensis_serovar_kurstaki_HD73_uid189188	Bacthu	146	1	146	1	COG1476	DNA-binding transcriptional regulator, XRE-family HTH domain	K	Transcription
Bt-GS57GL002707	100.00	0.0	449088650	YP_007421091.1	1279365	Bacillus_thuringiensis_serovar_kurstaki_HD73_uid189188	Bacthu	327	1	327	0	COG2502	Asparagine synthetase A	E	Amino acid transport and metabolism
Bt-GS57GL002710	100.00	0.0	449088646	YP_007421087.1	1279365	Bacillus_thuringiensis_serovar_kurstaki_HD73_uid189188	Bacthu	1064	327	1064	1	COG0553	Superfamily II DNA or RNA helicase, SNF2 family	KL	Transcription;Replication, recombination and repair
Bt-GS57GL002711	100.00	2e-179	449088645	YP_007421086.1	1279365	Bacillus_thuringiensis_serovar_kurstaki_HD73_uid189188	Bacthu	310	1	310	1	COG0784	CheY chemotaxis protein or a CheY-like REC (receiver) domain	T	Signal transduction mechanisms
Bt-GS57GL002712	100.00	0.0	449088644	YP_007421085.1	1279365	Bacillus_thuringiensis_serovar_kurstaki_HD73_uid189188	Bacthu	429	1	429	1	COG0642	Signal transduction histidine kinase	T	Signal transduction mechanisms
Bt-GS57GL002713	100.00	0.0	449088643	YP_007421084.1	1279365	Bacillus_thuringiensis_serovar_kurstaki_HD73_uid189188	Bacthu	570	1	570	0	COG0281	Malic enzyme	C	Energy production and conversion
Bt-GS57GL002714	100.00	0.0	449088642	YP_007421083.1	1279365	Bacillus_thuringiensis_serovar_kurstaki_HD73_uid189188	Bacthu	479	1	479	0	COG1027	Aspartate ammonia-lyase	E	Amino acid transport and metabolism
Bt-GS57GL002715	100.00	0.0	449088641	YP_007421082.1	1279365	Bacillus_thuringiensis_serovar_kurstaki_HD73_uid189188	Bacthu	423	1	423	0	COG1301	Na+/H+-dicarboxylate symporter	C	Energy production and conversion
Bt-GS57GL002717	100.00	9e-143	449088639	YP_007421080.1	1279365	Bacillus_thuringiensis_serovar_kurstaki_HD73_uid189188	Bacthu	247	1	247	0	COG0528	Uridylate kinase	F	Nucleotide transport and metabolism
Bt-GS57GL002718	100.00	0.0	449088638	YP_007421079.1	1279365	Bacillus_thuringiensis_serovar_kurstaki_HD73_uid189188	Bacthu	424	1	424	0	COG1502	Phosphatidylserine/phosphatidylglycerophosphate/cardiolipin synthase or related enzyme	I	Lipid transport and metabolism
Bt-GS57GL002719	100.00	0.0	449088637	YP_007421078.1	1279365	Bacillus_thuringiensis_serovar_kurstaki_HD73_uid189188	Bacthu	312	1	312	1	COG1075	Triacylglycerol esterase/lipase EstA, alpha/beta hydrolase fold	I	Lipid transport and metabolism
Bt-GS57GL002720	99.72	0.0	449088636	YP_007421077.1	1279365	Bacillus_thuringiensis_serovar_kurstaki_HD73_uid189188	Bacthu	381	1	381	1	COG0842	ABC-type multidrug transport system, permease component	V	Defense mechanisms
Bt-GS57GL002721	100.00	0.0	449088635	YP_007421076.1	1279365	Bacillus_thuringiensis_serovar_kurstaki_HD73_uid189188	Bacthu	369	1	369	1	COG0842	ABC-type multidrug transport system, permease component	V	Defense mechanisms
Bt-GS57GL002722	100.00	3e-136	449088634	YP_007421075.1	1279365	Bacillus_thuringiensis_serovar_kurstaki_HD73_uid189188	Bacthu	312	1	312	0	COG1131	ABC-type multidrug transport system, ATPase component	V	Defense mechanisms
Bt-GS57GL002723	54.10	1e-13	118580375	YP_901625.1	338966	Pelobacter_propionicus_DSM_2379_uid58255	Pelpro	144	1	144	2	COG1131	ABC-type multidrug transport system, ATPase component	V	Defense mechanisms
Bt-GS57GL002724	100.00	0.0	449088633	YP_007421074.1	1279365	Bacillus_thuringiensis_serovar_kurstaki_HD73_uid189188	Bacthu	366	1	366	1	COG4585	Signal transduction histidine kinase	T	Signal transduction mechanisms
Bt-GS57GL002725	100.00	7e-119	449088632	YP_007421073.1	1279365	Bacillus_thuringiensis_serovar_kurstaki_HD73_uid189188	Bacthu	212	1	212	0	COG2197	DNA-binding response regulator, NarL/FixJ family, contains REC and HTH domains	TK	Signal transduction mechanisms;Transcription
Bt-GS57GL002726	100.00	6e-57	449088631	YP_007421072.1	1279365	Bacillus_thuringiensis_serovar_kurstaki_HD73_uid189188	Bacthu	112	1	112	2	COG1595	DNA-directed RNA polymerase specialized sigma subunit, sigma24 family	K	Transcription
Bt-GS57GL002731	99.63	3e-154	449088627	YP_007421068.1	1279365	Bacillus_thuringiensis_serovar_kurstaki_HD73_uid189188	Bacthu	415	1	415	0	COG2733	Uncharacterized membrane-anchored protein YjiN, DUF445 family	S	Function unknown
Bt-GS57GL002732	91.42	0.0	30261833	NP_844210.1	198094	Bacillus_anthracis_Ames_uid57909	Bacant	446	1	446	0	COG3048	D-serine dehydratase	E	Amino acid transport and metabolism
Bt-GS57GL002733	100.00	2e-101	449088624	YP_007421065.1	1279365	Bacillus_thuringiensis_serovar_kurstaki_HD73_uid189188	Bacthu	181	103	181	3	COG3837	Uncharacterized conserved protein, cupin superfamily	S	Function unknown
Bt-GS57GL002734	100.00	1e-111	449088623	YP_007421064.1	1279365	Bacillus_thuringiensis_serovar_kurstaki_HD73_uid189188	Bacthu	227	1	227	0	COG0682	Prolipoprotein diacylglyceryltransferase	M	Cell wall/membrane/envelope biogenesis
Bt-GS57GL002736	100.00	2e-103	449088622	YP_007421063.1	1279365	Bacillus_thuringiensis_serovar_kurstaki_HD73_uid189188	Bacthu	184	1	184	0	COG0526	Thiol-disulfide isomerase or thioredoxin	O	Posttranslational modification, protein turnover, chaperones
Bt-GS57GL002738	99.56	4e-129	449088620	YP_007421061.1	1279365	Bacillus_thuringiensis_serovar_kurstaki_HD73_uid189188	Bacthu	270	1	270	3	COG0501	Zn-dependent protease with chaperone function	O	Posttranslational modification, protein turnover, chaperones
Bt-GS57GL002739	100.00	5e-75	449088619	YP_007421060.1	1279365	Bacillus_thuringiensis_serovar_kurstaki_HD73_uid189188	Bacthu	138	1	138	0	COG3682	Predicted transcriptional regulator	K	Transcription
Bt-GS57GL002741	100.00	5e-136	449088617	YP_007421058.1	1279365	Bacillus_thuringiensis_serovar_kurstaki_HD73_uid189188	Bacthu	232	1	232	0	COG3340	Peptidase E	E	Amino acid transport and metabolism
Bt-GS57GL002742	100.00	0.0	449088616	YP_007421057.1	1279365	Bacillus_thuringiensis_serovar_kurstaki_HD73_uid189188	Bacthu	469	1	469	0	COG0534	Na+-driven multidrug efflux pump	V	Defense mechanisms
Bt-GS57GL002743	99.61	4e-147	449088615	YP_007421056.1	1279365	Bacillus_thuringiensis_serovar_kurstaki_HD73_uid189188	Bacthu	254	1	152	1	COG2771	DNA-binding transcriptional regulator, CsgD family	K	Transcription
Bt-GS57GL002745	100.00	0.0	449088612	YP_007421053.1	1279365	Bacillus_thuringiensis_serovar_kurstaki_HD73_uid189188	Bacthu	462	1	462	0	COG0114	Fumarate hydratase class II	C	Energy production and conversion
Bt-GS57GL002746	100.00	1e-113	449088611	YP_007421052.1	1279365	Bacillus_thuringiensis_serovar_kurstaki_HD73_uid189188	Bacthu	236	1	236	0	COG1028	NAD(P)-dependent dehydrogenase, short-chain alcohol dehydrogenase family	IQR	Lipid transport and metabolism;Secondary metabolites biosynthesis, transport and catabolism;General function prediction only
Bt-GS57GL002747	100.00	6e-68	449088610	YP_007421051.1	1279365	Bacillus_thuringiensis_serovar_kurstaki_HD73_uid189188	Bacthu	126	1	126	0	COG0789	DNA-binding transcriptional regulator, MerR family	K	Transcription
Bt-GS57GL002748	100.00	0.0	449088609	YP_007421050.1	1279365	Bacillus_thuringiensis_serovar_kurstaki_HD73_uid189188	Bacthu	467	1	467	0	COG1757	Na+/H+ antiporter NhaC	C	Energy production and conversion
Bt-GS57GL002749	47.47	5e-52	430752012	YP_007214920.1	717605	Thermobacillus_composti_KWC4_uid74021	Thecom	374	1	374	3	COG4372	Uncharacterized conserved protein, contains DUF3084 domain	S	Function unknown
Bt-GS57GL002750	99.66	6e-171	449088607	YP_007421048.1	1279365	Bacillus_thuringiensis_serovar_kurstaki_HD73_uid189188	Bacthu	294	1	294	0	COG3689	Uncharacterized membrane protein YcgQ, UPF0703/DUF1980 family	S	Function unknown
Bt-GS57GL002751	52.99	1e-29	375008917	YP_004982550.1	1111068	Geobacillus_thermoleovorans_CCB_US3_UF5_uid82949	Geothe	288	1	288	0	COG0701	Uncharacterized membrane protein YraQ, UPF0718 family	S	Function unknown
Bt-GS57GL002752	97.98	2e-101	449088606	YP_007421047.1	1279365	Bacillus_thuringiensis_serovar_kurstaki_HD73_uid189188	Bacthu	325	1	325	0	COG0701	Uncharacterized membrane protein YraQ, UPF0718 family	S	Function unknown
Bt-GS57GL002753	98.23	0.0	449088605	YP_007421046.1	1279365	Bacillus_thuringiensis_serovar_kurstaki_HD73_uid189188	Bacthu	395	1	395	1	COG0523	GTPase, G3E family	R	General function prediction only
Bt-GS57GL002755	99.38	2e-179	449088603	YP_007421044.1	1279365	Bacillus_thuringiensis_serovar_kurstaki_HD73_uid189188	Bacthu	321	1	321	0	COG0697	Permease of the drug/metabolite transporter (DMT) superfamily	GER	Carbohydrate transport and metabolism;Amino acid transport and metabolism;General function prediction only
Bt-GS57GL002756	99.55	8e-125	449088602	YP_007421043.1	1279365	Bacillus_thuringiensis_serovar_kurstaki_HD73_uid189188	Bacthu	223	1	223	0	COG1802	DNA-binding transcriptional regulator, GntR family	K	Transcription
Bt-GS57GL002758	100.00	8e-170	449088600	YP_007421041.1	1279365	Bacillus_thuringiensis_serovar_kurstaki_HD73_uid189188	Bacthu	299	1	299	0	COG1230	Co/Zn/Cd efflux system component	P	Inorganic ion transport and metabolism
Bt-GS57GL002759	40.17	1e-75	30263351	NP_845728.1	198094	Bacillus_anthracis_Ames_uid57909	Bacant	357	1	357	3	COG4447	Uncharacterized protein related to plant photosystem II stability/assembly factor	R	General function prediction only
Bt-GS57GL002761	100.00	9e-106	449088597	YP_007421038.1	1279365	Bacillus_thuringiensis_serovar_kurstaki_HD73_uid189188	Bacthu	188	1	188	0	COG1595	DNA-directed RNA polymerase specialized sigma subunit, sigma24 family	K	Transcription
[truncated: 2,399 more rows]
