# Supplementary material for: Bt GS57 Interaction With Gut Microbiota Accelerates Spodoptera exigua Mortality
Source: Front Microbiol. 2022 Mar 23;13:835227. doi: 10.3389/fmicb.2022.835227 (PMC8989089; doi:10.3389/fmicb.2022.835227)
Supplement: Supplementary file 5 [file Table_4.XLS]

Gene_id	GO_number	GO_id; GO_description; GO_class
Bt-GS57GL000001	3	{GO:0003677; DNA binding; molecular_function} {GO:0006310; DNA recombination; biological_process} {GO:0015074; DNA integration; biological_process}
Bt-GS57GL000003	2	{GO:0003677; DNA binding; molecular_function} {GO:0043565; sequence-specific DNA binding; molecular_function}
Bt-GS57GL000026	5	{GO:0003676; nucleic acid binding; molecular_function} {GO:0004518; nuclease activity; molecular_function} {GO:0005737; cytoplasm; cellular_component} {GO:0006281; DNA repair; biological_process} {GO:0006310; DNA recombination; biological_process}
Bt-GS57GL000028	5	{GO:0003677; DNA binding; molecular_function} {GO:0003700; transcription factor activity, sequence-specific DNA binding; molecular_function} {GO:0006352; DNA-templated transcription, initiation; biological_process} {GO:0006355; regulation of transcription, DNA-templated; biological_process} {GO:0016987; sigma factor activity; molecular_function}
Bt-GS57GL000029	4	{GO:0003676; nucleic acid binding; molecular_function} {GO:0003677; DNA binding; molecular_function} {GO:0004803; transposase activity; molecular_function} {GO:0006313; transposition, DNA-mediated; biological_process}
Bt-GS57GL000039	1	{GO:0006323; DNA packaging; biological_process}
Bt-GS57GL000040	1	{GO:0006323; DNA packaging; biological_process}
Bt-GS57GL000058	3	{GO:0003677; DNA binding; molecular_function} {GO:0004803; transposase activity; molecular_function} {GO:0006313; transposition, DNA-mediated; biological_process}
Bt-GS57GL000060	2	{GO:0008745; N-acetylmuramoyl-L-alanine amidase activity; molecular_function} {GO:0009253; peptidoglycan catabolic process; biological_process}
Bt-GS57GL000067	3	{GO:0003677; DNA binding; molecular_function} {GO:0032784; regulation of DNA-templated transcription, elongation; biological_process} {GO:0070063; RNA polymerase binding; molecular_function}
Bt-GS57GL000071	1	{GO:0008658; penicillin binding; molecular_function}
Bt-GS57GL000072	1	{GO:0008658; penicillin binding; molecular_function}
Bt-GS57GL000075	2	{GO:0008152; metabolic process; biological_process} {GO:0008168; methyltransferase activity; molecular_function}
Bt-GS57GL000076	6	{GO:0003824; catalytic activity; molecular_function} {GO:0008782; adenosylhomocysteine nucleosidase activity; molecular_function} {GO:0008930; methylthioadenosine nucleosidase activity; molecular_function} {GO:0009116; nucleoside metabolic process; biological_process} {GO:0009164; nucleoside catabolic process; biological_process} {GO:0019509; L-methionine biosynthetic process from methylthioadeno…
Bt-GS57GL000077	1	{GO:0006535; cysteine biosynthetic process from serine; biological_process}
Bt-GS57GL000078	2	{GO:0003824; catalytic activity; molecular_function} {GO:0030170; pyridoxal phosphate binding; molecular_function}
Bt-GS57GL000079	9	{GO:0004022; alcohol dehydrogenase (NAD) activity; molecular_function} {GO:0006066; alcohol metabolic process; biological_process} {GO:0008152; metabolic process; biological_process} {GO:0008774; acetaldehyde dehydrogenase (acetylating) activity; molecular_function} {GO:0015976; carbon utilization; biological_process} {GO:0016491; oxidoreductase activity; molecular_function} {GO:0016620; oxidored…
Bt-GS57GL000080	1	{GO:0003677; DNA binding; molecular_function}
Bt-GS57GL000081	2	{GO:0003676; nucleic acid binding; molecular_function} {GO:0015074; DNA integration; biological_process}
Bt-GS57GL000083	1	{GO:0005488; binding; molecular_function}
Bt-GS57GL000084	2	{GO:0005215; transporter activity; molecular_function} {GO:0016020; membrane; cellular_component}
Bt-GS57GL000085	2	{GO:0005524; ATP binding; molecular_function} {GO:0016887; ATPase activity; molecular_function}
Bt-GS57GL000087	1	{GO:0008080; N-acetyltransferase activity; molecular_function}
Bt-GS57GL000089	1	{GO:0008080; N-acetyltransferase activity; molecular_function}
Bt-GS57GL000091	2	{GO:0003677; DNA binding; molecular_function} {GO:0043565; sequence-specific DNA binding; molecular_function}
Bt-GS57GL000094	2	{GO:0006729; tetrahydrobiopterin biosynthetic process; biological_process} {GO:0008124; 4-alpha-hydroxytetrahydrobiopterin dehydratase activity; molecular_function}
Bt-GS57GL000095	5	{GO:0004497; monooxygenase activity; molecular_function} {GO:0005506; iron ion binding; molecular_function} {GO:0009072; aromatic amino acid family metabolic process; biological_process} {GO:0016714; oxidoreductase activity, acting on paired donors, with incorporation or reduction of molecular oxygen, reduced pteridine as one donor, and incorporation of one atom of oxygen; molecular_function} {GO…
Bt-GS57GL000104	1	{GO:0008080; N-acetyltransferase activity; molecular_function}
Bt-GS57GL000105	3	{GO:0003824; catalytic activity; molecular_function} {GO:0008152; metabolic process; biological_process} {GO:0016791; phosphatase activity; molecular_function}
Bt-GS57GL000107	1	{GO:0015969; guanosine tetraphosphate metabolic process; biological_process}
Bt-GS57GL000108	1	{GO:0016491; oxidoreductase activity; molecular_function}
Bt-GS57GL000109	4	{GO:0003735; structural constituent of ribosome; molecular_function} {GO:0005622; intracellular; cellular_component} {GO:0005840; ribosome; cellular_component} {GO:0006412; translation; biological_process}
Bt-GS57GL000113	7	{GO:0003677; DNA binding; molecular_function} {GO:0003700; transcription factor activity, sequence-specific DNA binding; molecular_function} {GO:0006351; transcription, DNA-templated; biological_process} {GO:0006352; DNA-templated transcription, initiation; biological_process} {GO:0006355; regulation of transcription, DNA-templated; biological_process} {GO:0016987; sigma factor activity; molecula…
Bt-GS57GL000114	2	{GO:0004609; phosphatidylserine decarboxylase activity; molecular_function} {GO:0008654; phospholipid biosynthetic process; biological_process}
Bt-GS57GL000116	2	{GO:0008152; metabolic process; biological_process} {GO:0016787; hydrolase activity; molecular_function}
Bt-GS57GL000117	1	{GO:0005525; GTP binding; molecular_function}
Bt-GS57GL000118	4	{GO:0004764; shikimate 3-dehydrogenase (NADP+) activity; molecular_function} {GO:0019632; shikimate metabolic process; biological_process} {GO:0050661; NADP binding; molecular_function} {GO:0055114; oxidation-reduction process; biological_process}
Bt-GS57GL000119	1	{GO:0003723; RNA binding; molecular_function}
Bt-GS57GL000120	4	{GO:0003824; catalytic activity; molecular_function} {GO:0009058; biosynthetic process; biological_process} {GO:0009435; NAD biosynthetic process; biological_process} {GO:0016779; nucleotidyltransferase activity; molecular_function}
Bt-GS57GL000124	3	{GO:0004735; pyrroline-5-carboxylate reductase activity; molecular_function} {GO:0006561; proline biosynthetic process; biological_process} {GO:0055114; oxidation-reduction process; biological_process}
Bt-GS57GL000125	2	{GO:0003677; DNA binding; molecular_function} {GO:0006281; DNA repair; biological_process}
Bt-GS57GL000126	3	{GO:0003824; catalytic activity; molecular_function} {GO:0008270; zinc ion binding; molecular_function} {GO:0016787; hydrolase activity; molecular_function}
Bt-GS57GL000127	2	{GO:0016021; integral component of membrane; cellular_component} {GO:0030420; establishment of competence for transformation; biological_process}
Bt-GS57GL000130	4	{GO:0003677; DNA binding; molecular_function} {GO:0003887; DNA-directed DNA polymerase activity; molecular_function} {GO:0006260; DNA replication; biological_process} {GO:0009360; DNA polymerase III complex; cellular_component}
Bt-GS57GL000131	5	{GO:0003723; RNA binding; molecular_function} {GO:0003735; structural constituent of ribosome; molecular_function} {GO:0005622; intracellular; cellular_component} {GO:0005840; ribosome; cellular_component} {GO:0006412; translation; biological_process}
Bt-GS57GL000132	3	{GO:0006508; proteolysis; biological_process} {GO:0008233; peptidase activity; molecular_function} {GO:0009847; spore germination; biological_process}
Bt-GS57GL000134	2	{GO:0003924; GTPase activity; molecular_function} {GO:0005525; GTP binding; molecular_function}
Bt-GS57GL000136	6	{GO:0003824; catalytic activity; molecular_function} {GO:0004109; coproporphyrinogen oxidase activity; molecular_function} {GO:0005737; cytoplasm; cellular_component} {GO:0006779; porphyrin-containing compound biosynthetic process; biological_process} {GO:0051536; iron-sulfur cluster binding; molecular_function} {GO:0055114; oxidation-reduction process; biological_process}
Bt-GS57GL000137	2	{GO:0003677; DNA binding; molecular_function} {GO:0006355; regulation of transcription, DNA-templated; biological_process}
Bt-GS57GL000138	4	{GO:0000774; adenyl-nucleotide exchange factor activity; molecular_function} {GO:0006457; protein folding; biological_process} {GO:0042803; protein homodimerization activity; molecular_function} {GO:0051087; chaperone binding; molecular_function}
Bt-GS57GL000139	3	{GO:0005524; ATP binding; molecular_function} {GO:0006457; protein folding; biological_process} {GO:0051082; unfolded protein binding; molecular_function}
Bt-GS57GL000140	5	{GO:0005524; ATP binding; molecular_function} {GO:0006457; protein folding; biological_process} {GO:0009408; response to heat; biological_process} {GO:0031072; heat shock protein binding; molecular_function} {GO:0051082; unfolded protein binding; molecular_function}
Bt-GS57GL000141	2	{GO:0006479; protein methylation; biological_process} {GO:0008276; protein methyltransferase activity; molecular_function}
Bt-GS57GL000142	2	{GO:0006364; rRNA processing; biological_process} {GO:0008168; methyltransferase activity; molecular_function}
Bt-GS57GL000143	6	{GO:0003824; catalytic activity; molecular_function} {GO:0009451; RNA modification; biological_process} {GO:0016740; transferase activity; molecular_function} {GO:0043412; macromolecule modification; biological_process} {GO:0051536; iron-sulfur cluster binding; molecular_function} {GO:0051539; 4 iron, 4 sulfur cluster binding; molecular_function}
Bt-GS57GL000144	4	{GO:0003735; structural constituent of ribosome; molecular_function} {GO:0005622; intracellular; cellular_component} {GO:0005840; ribosome; cellular_component} {GO:0006412; translation; biological_process}
Bt-GS57GL000145	1	{GO:0016884; carbon-nitrogen ligase activity, with glutamine as amido-N-donor; molecular_function}
Bt-GS57GL000148	1	{GO:0005524; ATP binding; molecular_function}
Bt-GS57GL000150	2	{GO:0004222; metalloendopeptidase activity; molecular_function} {GO:0006364; rRNA processing; biological_process}
Bt-GS57GL000151	3	{GO:0004143; diacylglycerol kinase activity; molecular_function} {GO:0008654; phospholipid biosynthetic process; biological_process} {GO:0016020; membrane; cellular_component}
Bt-GS57GL000152	5	{GO:0003824; catalytic activity; molecular_function} {GO:0004126; cytidine deaminase activity; molecular_function} {GO:0008270; zinc ion binding; molecular_function} {GO:0009972; cytidine deamination; biological_process} {GO:0016787; hydrolase activity; molecular_function}
Bt-GS57GL000153	3	{GO:0003723; RNA binding; molecular_function} {GO:0005525; GTP binding; molecular_function} {GO:0005622; intracellular; cellular_component}
Bt-GS57GL000155	2	{GO:0006281; DNA repair; biological_process} {GO:0006310; DNA recombination; biological_process}
Bt-GS57GL000157	2	{GO:0005524; ATP binding; molecular_function} {GO:0016772; transferase activity, transferring phosphorus-containing groups; molecular_function}
Bt-GS57GL000160	6	{GO:0003677; DNA binding; molecular_function} {GO:0003896; DNA primase activity; molecular_function} {GO:0006260; DNA replication; biological_process} {GO:0006269; DNA replication, synthesis of RNA primer; biological_process} {GO:0008270; zinc ion binding; molecular_function} {GO:0016779; nucleotidyltransferase activity; molecular_function}
Bt-GS57GL000161	5	{GO:0003677; DNA binding; molecular_function} {GO:0003700; transcription factor activity, sequence-specific DNA binding; molecular_function} {GO:0006352; DNA-templated transcription, initiation; biological_process} {GO:0006355; regulation of transcription, DNA-templated; biological_process} {GO:0016987; sigma factor activity; molecular_function}
Bt-GS57GL000162	4	{GO:0005506; iron ion binding; molecular_function} {GO:0009055; electron carrier activity; molecular_function} {GO:0016021; integral component of membrane; cellular_component} {GO:0020037; heme binding; molecular_function}
Bt-GS57GL000163	1	{GO:0016429; tRNA (adenine-N1-)-methyltransferase activity; molecular_function}
Bt-GS57GL000165	4	{GO:0019288; isopentenyl diphosphate biosynthetic process, methylerythritol 4-phosphate pathway; biological_process} {GO:0046872; metal ion binding; molecular_function} {GO:0050992; dimethylallyl diphosphate biosynthetic process; biological_process} {GO:0051745; 4-hydroxy-3-methylbut-2-en-1-yl diphosphate reductase activity; molecular_function}
Bt-GS57GL000168	4	{GO:0003676; nucleic acid binding; molecular_function} {GO:0004386; helicase activity; molecular_function} {GO:0005524; ATP binding; molecular_function} {GO:0009409; response to cold; biological_process}
Bt-GS57GL000169	3	{GO:0003677; DNA binding; molecular_function} {GO:0006281; DNA repair; biological_process} {GO:0008270; zinc ion binding; molecular_function}
Bt-GS57GL000172	2	{GO:0005524; ATP binding; molecular_function} {GO:0016887; ATPase activity; molecular_function}
Bt-GS57GL000173	4	{GO:0005524; ATP binding; molecular_function} {GO:0006810; transport; biological_process} {GO:0016020; membrane; cellular_component} {GO:0042626; ATPase activity, coupled to transmembrane movement of substances; molecular_function}
Bt-GS57GL000174	2	{GO:0003700; transcription factor activity, sequence-specific DNA binding; molecular_function} {GO:0006355; regulation of transcription, DNA-templated; biological_process}
Bt-GS57GL000175	7	{GO:0003824; catalytic activity; molecular_function} {GO:0005506; iron ion binding; molecular_function} {GO:0008299; isoprenoid biosynthetic process; biological_process} {GO:0016114; terpenoid biosynthetic process; biological_process} {GO:0044237; cellular metabolic process; biological_process} {GO:0046429; 4-hydroxy-3-methylbut-2-en-1-yl diphosphate synthase activity; molecular_function} {GO:005…
Bt-GS57GL000179	4	{GO:0004784; superoxide dismutase activity; molecular_function} {GO:0006801; superoxide metabolic process; biological_process} {GO:0046872; metal ion binding; molecular_function} {GO:0055114; oxidation-reduction process; biological_process}
Bt-GS57GL000180	2	{GO:0016021; integral component of membrane; cellular_component} {GO:0055085; transmembrane transport; biological_process}
Bt-GS57GL000181	1	{GO:0008658; penicillin binding; molecular_function}
Bt-GS57GL000182	1	{GO:0008658; penicillin binding; molecular_function}
Bt-GS57GL000183	2	{GO:0003676; nucleic acid binding; molecular_function} {GO:0015074; DNA integration; biological_process}
Bt-GS57GL000184	1	{GO:0003677; DNA binding; molecular_function}
Bt-GS57GL000185	1	{GO:0006810; transport; biological_process}
Bt-GS57GL000186	5	{GO:0005315; inorganic phosphate transmembrane transporter activity; molecular_function} {GO:0006810; transport; biological_process} {GO:0006817; phosphate ion transport; biological_process} {GO:0016020; membrane; cellular_component} {GO:0016021; integral component of membrane; cellular_component}
Bt-GS57GL000187	5	{GO:0005315; inorganic phosphate transmembrane transporter activity; molecular_function} {GO:0005887; integral component of plasma membrane; cellular_component} {GO:0006810; transport; biological_process} {GO:0016020; membrane; cellular_component} {GO:0035435; phosphate ion transmembrane transport; biological_process}
Bt-GS57GL000188	7	{GO:0005315; inorganic phosphate transmembrane transporter activity; molecular_function} {GO:0005524; ATP binding; molecular_function} {GO:0006817; phosphate ion transport; biological_process} {GO:0015415; phosphate ion transmembrane-transporting ATPase activity; molecular_function} {GO:0016020; membrane; cellular_component} {GO:0016887; ATPase activity; molecular_function} {GO:0035435; phosphate…
Bt-GS57GL000189	3	{GO:0005737; cytoplasm; cellular_component} {GO:0030643; cellular phosphate ion homeostasis; biological_process} {GO:0045936; negative regulation of phosphate metabolic process; biological_process}
Bt-GS57GL000190	4	{GO:0005975; carbohydrate metabolic process; biological_process} {GO:0009058; biosynthetic process; biological_process} {GO:0016779; nucleotidyltransferase activity; molecular_function} {GO:0016868; intramolecular transferase activity, phosphotransferases; molecular_function}
Bt-GS57GL000191	4	{GO:0003735; structural constituent of ribosome; molecular_function} {GO:0005622; intracellular; cellular_component} {GO:0005840; ribosome; cellular_component} {GO:0006412; translation; biological_process}
Bt-GS57GL000194	4	{GO:0004340; glucokinase activity; molecular_function} {GO:0005737; cytoplasm; cellular_component} {GO:0006096; glycolytic process; biological_process} {GO:0051156; glucose 6-phosphate metabolic process; biological_process}
Bt-GS57GL000198	2	{GO:0003700; transcription factor activity, sequence-specific DNA binding; molecular_function} {GO:0006355; regulation of transcription, DNA-templated; biological_process}
Bt-GS57GL000199	2	{GO:0003824; catalytic activity; molecular_function} {GO:0008152; metabolic process; biological_process}
Bt-GS57GL000200	2	{GO:0003824; catalytic activity; molecular_function} {GO:0030170; pyridoxal phosphate binding; molecular_function}
Bt-GS57GL000201	2	{GO:0003824; catalytic activity; molecular_function} {GO:0030170; pyridoxal phosphate binding; molecular_function}
Bt-GS57GL000202	3	{GO:0004489; methylenetetrahydrofolate reductase (NAD(P)H) activity; molecular_function} {GO:0006555; methionine metabolic process; biological_process} {GO:0055114; oxidation-reduction process; biological_process}
Bt-GS57GL000203	9	{GO:0005622; intracellular; cellular_component} {GO:0008270; zinc ion binding; molecular_function} {GO:0008705; methionine synthase activity; molecular_function} {GO:0008898; S-adenosylmethionine-homocysteine S-methyltransferase activity; molecular_function} {GO:0009086; methionine biosynthetic process; biological_process} {GO:0031419; cobalamin binding; molecular_function} {GO:0042558; pteridine…
Bt-GS57GL000204	5	{GO:0005975; carbohydrate metabolic process; biological_process} {GO:0009252; peptidoglycan biosynthetic process; biological_process} {GO:0016758; transferase activity, transferring hexosyl groups; molecular_function} {GO:0030259; lipid glycosylation; biological_process} {GO:0050511; undecaprenyldiphospho-muramoylpentapeptide beta-N-acetylglucosaminyltransferase activity; molecular_function}
Bt-GS57GL000206	3	{GO:0009159; deoxyribonucleoside monophosphate catabolic process; biological_process} {GO:0050144; nucleoside deoxyribosyltransferase activity; molecular_function} {GO:0070694; deoxyribonucleoside 5'-monophosphate N-glycosidase activity; molecular_function}
Bt-GS57GL000211	3	{GO:0006835; dicarboxylic acid transport; biological_process} {GO:0016020; membrane; cellular_component} {GO:0017153; sodium:dicarboxylate symporter activity; molecular_function}
Bt-GS57GL000214	2	{GO:0005524; ATP binding; molecular_function} {GO:0006810; transport; biological_process}
Bt-GS57GL000216	1	{GO:0030420; establishment of competence for transformation; biological_process}
Bt-GS57GL000217	1	{GO:0030420; establishment of competence for transformation; biological_process}
Bt-GS57GL000219	3	{GO:0003677; DNA binding; molecular_function} {GO:0006310; DNA recombination; biological_process} {GO:0015074; DNA integration; biological_process}
Bt-GS57GL000224	2	{GO:0003677; DNA binding; molecular_function} {GO:0043565; sequence-specific DNA binding; molecular_function}
Bt-GS57GL000225	2	{GO:0003677; DNA binding; molecular_function} {GO:0043565; sequence-specific DNA binding; molecular_function}
Bt-GS57GL000230	1	{GO:0005524; ATP binding; molecular_function}
Bt-GS57GL000232	1	{GO:0003677; DNA binding; molecular_function}
Bt-GS57GL000242	5	{GO:0003677; DNA binding; molecular_function} {GO:0003700; transcription factor activity, sequence-specific DNA binding; molecular_function} {GO:0006352; DNA-templated transcription, initiation; biological_process} {GO:0006355; regulation of transcription, DNA-templated; biological_process} {GO:0016987; sigma factor activity; molecular_function}
Bt-GS57GL000243	3	{GO:0003677; DNA binding; molecular_function} {GO:0006310; DNA recombination; biological_process} {GO:0015074; DNA integration; biological_process}
Bt-GS57GL000247	2	{GO:0003676; nucleic acid binding; molecular_function} {GO:0004519; endonuclease activity; molecular_function}
Bt-GS57GL000262	1	{GO:0005488; binding; molecular_function}
Bt-GS57GL000266	3	{GO:0003677; DNA binding; molecular_function} {GO:0006310; DNA recombination; biological_process} {GO:0015074; DNA integration; biological_process}
Bt-GS57GL000268	4	{GO:0003796; lysozyme activity; molecular_function} {GO:0005975; carbohydrate metabolic process; biological_process} {GO:0009253; peptidoglycan catabolic process; biological_process} {GO:0016998; cell wall macromolecule catabolic process; biological_process}
Bt-GS57GL000269	2	{GO:0003677; DNA binding; molecular_function} {GO:0043565; sequence-specific DNA binding; molecular_function}
Bt-GS57GL000272	3	{GO:0000166; nucleotide binding; molecular_function} {GO:0003677; DNA binding; molecular_function} {GO:0005524; ATP binding; molecular_function}
Bt-GS57GL000275	3	{GO:0003735; structural constituent of ribosome; molecular_function} {GO:0006412; translation; biological_process} {GO:0015934; large ribosomal subunit; cellular_component}
Bt-GS57GL000276	1	{GO:0003677; DNA binding; molecular_function}
Bt-GS57GL000279	1	{GO:0008080; N-acetyltransferase activity; molecular_function}
Bt-GS57GL000280	6	{GO:0005737; cytoplasm; cellular_component} {GO:0008677; 2-dehydropantoate 2-reductase activity; molecular_function} {GO:0015940; pantothenate biosynthetic process; biological_process} {GO:0016491; oxidoreductase activity; molecular_function} {GO:0050661; NADP binding; molecular_function} {GO:0055114; oxidation-reduction process; biological_process}
Bt-GS57GL000282	1	{GO:0008168; methyltransferase activity; molecular_function}
Bt-GS57GL000283	3	{GO:0007049; cell cycle; biological_process} {GO:0016021; integral component of membrane; cellular_component} {GO:0051301; cell division; biological_process}
Bt-GS57GL000284	1	{GO:0008658; penicillin binding; molecular_function}
Bt-GS57GL000285	1	{GO:0008658; penicillin binding; molecular_function}
Bt-GS57GL000286	7	{GO:0005524; ATP binding; molecular_function} {GO:0005737; cytoplasm; cellular_component} {GO:0008360; regulation of cell shape; biological_process} {GO:0009058; biosynthetic process; biological_process} {GO:0016874; ligase activity; molecular_function} {GO:0016881; acid-amino acid ligase activity; molecular_function} {GO:0051301; cell division; biological_process}
Bt-GS57GL000287	3	{GO:0008963; phospho-N-acetylmuramoyl-pentapeptide-transferase activity; molecular_function} {GO:0016020; membrane; cellular_component} {GO:0016021; integral component of membrane; cellular_component}
Bt-GS57GL000288	7	{GO:0005524; ATP binding; molecular_function} {GO:0005737; cytoplasm; cellular_component} {GO:0008360; regulation of cell shape; biological_process} {GO:0008764; UDP-N-acetylmuramoylalanine-D-glutamate ligase activity; molecular_function} {GO:0009058; biosynthetic process; biological_process} {GO:0016874; ligase activity; molecular_function} {GO:0051301; cell division; biological_process}
Bt-GS57GL000289	4	{GO:0007049; cell cycle; biological_process} {GO:0009252; peptidoglycan biosynthetic process; biological_process} {GO:0016021; integral component of membrane; cellular_component} {GO:0051301; cell division; biological_process}
Bt-GS57GL000290	5	{GO:0005975; carbohydrate metabolic process; biological_process} {GO:0009252; peptidoglycan biosynthetic process; biological_process} {GO:0016758; transferase activity, transferring hexosyl groups; molecular_function} {GO:0030259; lipid glycosylation; biological_process} {GO:0050511; undecaprenyldiphospho-muramoylpentapeptide beta-N-acetylglucosaminyltransferase activity; molecular_function}
Bt-GS57GL000291	6	{GO:0003824; catalytic activity; molecular_function} {GO:0008762; UDP-N-acetylmuramate dehydrogenase activity; molecular_function} {GO:0016491; oxidoreductase activity; molecular_function} {GO:0016614; oxidoreductase activity, acting on CH-OH group of donors; molecular_function} {GO:0050660; flavin adenine dinucleotide binding; molecular_function} {GO:0055114; oxidation-reduction process; biologi…
Bt-GS57GL000293	2	{GO:0005515; protein binding; molecular_function} {GO:0007049; cell cycle; biological_process}
Bt-GS57GL000295	3	{GO:0003924; GTPase activity; molecular_function} {GO:0005525; GTP binding; molecular_function} {GO:0005737; cytoplasm; cellular_component}
Bt-GS57GL000296	3	{GO:0004190; aspartic-type endopeptidase activity; molecular_function} {GO:0006508; proteolysis; biological_process} {GO:0030436; asexual sporulation; biological_process}
Bt-GS57GL000297	7	{GO:0003677; DNA binding; molecular_function} {GO:0003700; transcription factor activity, sequence-specific DNA binding; molecular_function} {GO:0006351; transcription, DNA-templated; biological_process} {GO:0006352; DNA-templated transcription, initiation; biological_process} {GO:0006355; regulation of transcription, DNA-templated; biological_process} {GO:0016987; sigma factor activity; molecula…
Bt-GS57GL000298	5	{GO:0003677; DNA binding; molecular_function} {GO:0003700; transcription factor activity, sequence-specific DNA binding; molecular_function} {GO:0006352; DNA-templated transcription, initiation; biological_process} {GO:0006355; regulation of transcription, DNA-templated; biological_process} {GO:0016987; sigma factor activity; molecular_function}
Bt-GS57GL000302	2	{GO:0000917; barrier septum assembly; biological_process} {GO:0090529; cell septum assembly; biological_process}
Bt-GS57GL000303	1	{GO:0016020; membrane; cellular_component}
Bt-GS57GL000304	1	{GO:0003723; RNA binding; molecular_function}
Bt-GS57GL000306	8	{GO:0000166; nucleotide binding; molecular_function} {GO:0002161; aminoacyl-tRNA editing activity; molecular_function} {GO:0004812; aminoacyl-tRNA ligase activity; molecular_function} {GO:0004822; isoleucine-tRNA ligase activity; molecular_function} {GO:0005524; ATP binding; molecular_function} {GO:0005737; cytoplasm; cellular_component} {GO:0006418; tRNA aminoacylation for protein translation; b…
Bt-GS57GL000307	1	{GO:0008270; zinc ion binding; molecular_function}
Bt-GS57GL000308	3	{GO:0004190; aspartic-type endopeptidase activity; molecular_function} {GO:0006508; proteolysis; biological_process} {GO:0016020; membrane; cellular_component}
Bt-GS57GL000309	4	{GO:0001522; pseudouridine synthesis; biological_process} {GO:0003723; RNA binding; molecular_function} {GO:0009451; RNA modification; biological_process} {GO:0009982; pseudouridine synthase activity; molecular_function}
Bt-GS57GL000310	1	{GO:0009116; nucleoside metabolic process; biological_process}
Bt-GS57GL000311	4	{GO:0005215; transporter activity; molecular_function} {GO:0006810; transport; biological_process} {GO:0016020; membrane; cellular_component} {GO:0055085; transmembrane transport; biological_process}
Bt-GS57GL000312	5	{GO:0004070; aspartate carbamoyltransferase activity; molecular_function} {GO:0006207; 'de novo' pyrimidine nucleobase biosynthetic process; biological_process} {GO:0006520; cellular amino acid metabolic process; biological_process} {GO:0016597; amino acid binding; molecular_function} {GO:0016743; carboxyl- or carbamoyltransferase activity; molecular_function}
Bt-GS57GL000313	6	{GO:0004151; dihydroorotase activity; molecular_function} {GO:0006221; pyrimidine nucleotide biosynthetic process; biological_process} {GO:0016787; hydrolase activity; molecular_function} {GO:0016810; hydrolase activity, acting on carbon-nitrogen (but not peptide) bonds; molecular_function} {GO:0016812; hydrolase activity, acting on carbon-nitrogen (but not peptide) bonds, in cyclic amides; molec…
Bt-GS57GL000314	3	{GO:0004088; carbamoyl-phosphate synthase (glutamine-hydrolyzing) activity; molecular_function} {GO:0006207; 'de novo' pyrimidine nucleobase biosynthetic process; biological_process} {GO:0006541; glutamine metabolic process; biological_process}
Bt-GS57GL000315	4	{GO:0003824; catalytic activity; molecular_function} {GO:0005524; ATP binding; molecular_function} {GO:0006807; nitrogen compound metabolic process; biological_process} {GO:0046872; metal ion binding; molecular_function}
Bt-GS57GL000316	5	{GO:0006221; pyrimidine nucleotide biosynthetic process; biological_process} {GO:0016491; oxidoreductase activity; molecular_function} {GO:0050660; flavin adenine dinucleotide binding; molecular_function} {GO:0051537; 2 iron, 2 sulfur cluster binding; molecular_function} {GO:0055114; oxidation-reduction process; biological_process}
Bt-GS57GL000317	8	{GO:0003824; catalytic activity; molecular_function} {GO:0004152; dihydroorotate dehydrogenase activity; molecular_function} {GO:0005737; cytoplasm; cellular_component} {GO:0006207; 'de novo' pyrimidine nucleobase biosynthetic process; biological_process} {GO:0006221; pyrimidine nucleotide biosynthetic process; biological_process} {GO:0006222; UMP biosynthetic process; biological_process} {GO:001…
Bt-GS57GL000318	5	{GO:0003824; catalytic activity; molecular_function} {GO:0004590; orotidine-5'-phosphate decarboxylase activity; molecular_function} {GO:0006207; 'de novo' pyrimidine nucleobase biosynthetic process; biological_process} {GO:0008152; metabolic process; biological_process} {GO:0044205; 'de novo' UMP biosynthetic process; biological_process}
Bt-GS57GL000319	3	{GO:0004588; orotate phosphoribosyltransferase activity; molecular_function} {GO:0006221; pyrimidine nucleotide biosynthetic process; biological_process} {GO:0009116; nucleoside metabolic process; biological_process}
Bt-GS57GL000325	1	{GO:0016787; hydrolase activity; molecular_function}
Bt-GS57GL000327	5	{GO:0000166; nucleotide binding; molecular_function} {GO:0005388; calcium-transporting ATPase activity; molecular_function} {GO:0006816; calcium ion transport; biological_process} {GO:0016021; integral component of membrane; cellular_component} {GO:0046872; metal ion binding; molecular_function}
Bt-GS57GL000330	2	{GO:0004385; guanylate kinase activity; molecular_function} {GO:0006163; purine nucleotide metabolic process; biological_process}
Bt-GS57GL000331	3	{GO:0003677; DNA binding; molecular_function} {GO:0003899; DNA-directed RNA polymerase activity; molecular_function} {GO:0006351; transcription, DNA-templated; biological_process}
Bt-GS57GL000332	6	{GO:0003824; catalytic activity; molecular_function} {GO:0004632; phosphopantothenate--cysteine ligase activity; molecular_function} {GO:0004633; phosphopantothenoylcysteine decarboxylase activity; molecular_function} {GO:0010181; FMN binding; molecular_function} {GO:0015937; coenzyme A biosynthetic process; biological_process} {GO:0015941; pantothenate catabolic process; biological_process}
Bt-GS57GL000333	6	{GO:0003676; nucleic acid binding; molecular_function} {GO:0003677; DNA binding; molecular_function} {GO:0004003; ATP-dependent DNA helicase activity; molecular_function} {GO:0005524; ATP binding; molecular_function} {GO:0006260; DNA replication; biological_process} {GO:0032508; DNA duplex unwinding; biological_process}
Bt-GS57GL000334	2	{GO:0005506; iron ion binding; molecular_function} {GO:0042586; peptide deformylase activity; molecular_function}
Bt-GS57GL000335	6	{GO:0003824; catalytic activity; molecular_function} {GO:0004479; methionyl-tRNA formyltransferase activity; molecular_function} {GO:0008168; methyltransferase activity; molecular_function} {GO:0009058; biosynthetic process; biological_process} {GO:0016742; hydroxymethyl-, formyl- and related transferase activity; molecular_function} {GO:0071951; conversion of methionyl-tRNA to N-formyl-methionyl…
Bt-GS57GL000336	5	{GO:0003723; RNA binding; molecular_function} {GO:0006355; regulation of transcription, DNA-templated; biological_process} {GO:0006364; rRNA processing; biological_process} {GO:0008168; methyltransferase activity; molecular_function} {GO:0008649; rRNA methyltransferase activity; molecular_function}
Bt-GS57GL000337	7	{GO:0003824; catalytic activity; molecular_function} {GO:0005737; cytoplasm; cellular_component} {GO:0006364; rRNA processing; biological_process} {GO:0008173; RNA methyltransferase activity; molecular_function} {GO:0030488; tRNA methylation; biological_process} {GO:0051536; iron-sulfur cluster binding; molecular_function} {GO:0070475; rRNA base methylation; biological_process}
Bt-GS57GL000338	3	{GO:0003824; catalytic activity; molecular_function} {GO:0004722; protein serine/threonine phosphatase activity; molecular_function} {GO:0006470; protein dephosphorylation; biological_process}
Bt-GS57GL000339	3	{GO:0004672; protein kinase activity; molecular_function} {GO:0005524; ATP binding; molecular_function} {GO:0006468; protein phosphorylation; biological_process}
Bt-GS57GL000340	2	{GO:0003924; GTPase activity; molecular_function} {GO:0005525; GTP binding; molecular_function}
Bt-GS57GL000341	6	{GO:0003824; catalytic activity; molecular_function} {GO:0004750; ribulose-phosphate 3-epimerase activity; molecular_function} {GO:0005975; carbohydrate metabolic process; biological_process} {GO:0006098; pentose-phosphate shunt; biological_process} {GO:0008152; metabolic process; biological_process} {GO:0016857; racemase and epimerase activity, acting on carbohydrates and derivatives; molecular_…
Bt-GS57GL000342	5	{GO:0004788; thiamine diphosphokinase activity; molecular_function} {GO:0005524; ATP binding; molecular_function} {GO:0006772; thiamine metabolic process; biological_process} {GO:0009229; thiamine diphosphate biosynthetic process; biological_process} {GO:0030975; thiamine binding; molecular_function}
Bt-GS57GL000343	4	{GO:0003735; structural constituent of ribosome; molecular_function} {GO:0005622; intracellular; cellular_component} {GO:0005840; ribosome; cellular_component} {GO:0006412; translation; biological_process}
Bt-GS57GL000345	2	{GO:0004371; glycerone kinase activity; molecular_function} {GO:0006071; glycerol metabolic process; biological_process}
Bt-GS57GL000346	5	{GO:0003676; nucleic acid binding; molecular_function} {GO:0004003; ATP-dependent DNA helicase activity; molecular_function} {GO:0005524; ATP binding; molecular_function} {GO:0006281; DNA repair; biological_process} {GO:0006310; DNA recombination; biological_process}
Bt-GS57GL000347	3	{GO:0003700; transcription factor activity, sequence-specific DNA binding; molecular_function} {GO:0045717; negative regulation of fatty acid biosynthetic process; biological_process} {GO:0045892; negative regulation of transcription, DNA-templated; biological_process}
Bt-GS57GL000348	5	{GO:0003824; catalytic activity; molecular_function} {GO:0006633; fatty acid biosynthetic process; biological_process} {GO:0016616; oxidoreductase activity, acting on the CH-OH group of donors, NAD or NADP as acceptor; molecular_function} {GO:0016747; transferase activity, transferring acyl groups other than amino-acyl groups; molecular_function} {GO:0055114; oxidation-reduction process; biologic…
Bt-GS57GL000349	4	{GO:0003824; catalytic activity; molecular_function} {GO:0004314; [acyl-carrier-protein] S-malonyltransferase activity; molecular_function} {GO:0008152; metabolic process; biological_process} {GO:0016740; transferase activity; molecular_function}
Bt-GS57GL000350	6	{GO:0004316; 3-oxoacyl-[acyl-carrier-protein] reductase (NADPH) activity; molecular_function} {GO:0006633; fatty acid biosynthetic process; biological_process} {GO:0008152; metabolic process; biological_process} {GO:0016491; oxidoreductase activity; molecular_function} {GO:0051287; NAD binding; molecular_function} {GO:0055114; oxidation-reduction process; biological_process}
Bt-GS57GL000351	1	{GO:0006633; fatty acid biosynthetic process; biological_process}
Bt-GS57GL000352	4	{GO:0003723; RNA binding; molecular_function} {GO:0004525; ribonuclease III activity; molecular_function} {GO:0006396; RNA processing; biological_process} {GO:0016075; rRNA catabolic process; biological_process}
Bt-GS57GL000353	6	{GO:0005515; protein binding; molecular_function} {GO:0005524; ATP binding; molecular_function} {GO:0005694; chromosome; cellular_component} {GO:0007062; sister chromatid cohesion; biological_process} {GO:0030261; chromosome condensation; biological_process} {GO:0051276; chromosome organization; biological_process}
Bt-GS57GL000354	2	{GO:0005525; GTP binding; molecular_function} {GO:0006614; SRP-dependent cotranslational protein targeting to membrane; biological_process}
Bt-GS57GL000355	5	{GO:0003677; DNA binding; molecular_function} {GO:0003700; transcription factor activity, sequence-specific DNA binding; molecular_function} {GO:0006352; DNA-templated transcription, initiation; biological_process} {GO:0006355; regulation of transcription, DNA-templated; biological_process} {GO:0016987; sigma factor activity; molecular_function}
Bt-GS57GL000356	5	{GO:0003924; GTPase activity; molecular_function} {GO:0005525; GTP binding; molecular_function} {GO:0006614; SRP-dependent cotranslational protein targeting to membrane; biological_process} {GO:0008312; 7S RNA binding; molecular_function} {GO:0048500; signal recognition particle; cellular_component}
Bt-GS57GL000357	4	{GO:0003735; structural constituent of ribosome; molecular_function} {GO:0005622; intracellular; cellular_component} {GO:0005840; ribosome; cellular_component} {GO:0006412; translation; biological_process}
Bt-GS57GL000358	1	{GO:0003723; RNA binding; molecular_function}
Bt-GS57GL000359	3	{GO:0005840; ribosome; cellular_component} {GO:0006364; rRNA processing; biological_process} {GO:0043022; ribosome binding; molecular_function}
Bt-GS57GL000360	2	{GO:0008033; tRNA processing; biological_process} {GO:0052906; tRNA (guanine(37)-N(1))-methyltransferase activity; molecular_function}
Bt-GS57GL000361	4	{GO:0003735; structural constituent of ribosome; molecular_function} {GO:0005622; intracellular; cellular_component} {GO:0005840; ribosome; cellular_component} {GO:0006412; translation; biological_process}
Bt-GS57GL000362	4	{GO:0006508; proteolysis; biological_process} {GO:0008236; serine-type peptidase activity; molecular_function} {GO:0016020; membrane; cellular_component} {GO:0016021; integral component of membrane; cellular_component}
Bt-GS57GL000363	1	{GO:0005525; GTP binding; molecular_function}
Bt-GS57GL000364	3	{GO:0003676; nucleic acid binding; molecular_function} {GO:0003723; RNA binding; molecular_function} {GO:0004523; RNA-DNA hybrid ribonuclease activity; molecular_function}
Bt-GS57GL000365	4	{GO:0003824; catalytic activity; molecular_function} {GO:0005524; ATP binding; molecular_function} {GO:0008152; metabolic process; biological_process} {GO:0046872; metal ion binding; molecular_function}
Bt-GS57GL000366	3	{GO:0003824; catalytic activity; molecular_function} {GO:0008152; metabolic process; biological_process} {GO:0048037; cofactor binding; molecular_function}
Bt-GS57GL000367	1	{GO:0009294; DNA mediated transformation; biological_process}
Bt-GS57GL000368	5	{GO:0003677; DNA binding; molecular_function} {GO:0003916; DNA topoisomerase activity; molecular_function} {GO:0003917; DNA topoisomerase type I activity; molecular_function} {GO:0005694; chromosome; cellular_component} {GO:0006265; DNA topological change; biological_process}
Bt-GS57GL000369	6	{GO:0005737; cytoplasm; cellular_component} {GO:0008033; tRNA processing; biological_process} {GO:0016491; oxidoreductase activity; molecular_function} {GO:0047151; methylenetetrahydrofolate-tRNA-(uracil-5-)-methyltransferase (FADH2-oxidizing) activity; molecular_function} {GO:0050660; flavin adenine dinucleotide binding; molecular_function} {GO:0055114; oxidation-reduction process; biological_pr…
Bt-GS57GL000370	6	{GO:0003677; DNA binding; molecular_function} {GO:0006310; DNA recombination; biological_process} {GO:0007049; cell cycle; biological_process} {GO:0007059; chromosome segregation; biological_process} {GO:0015074; DNA integration; biological_process} {GO:0051301; cell division; biological_process}
Bt-GS57GL000371	5	{GO:0004298; threonine-type endopeptidase activity; molecular_function} {GO:0005839; proteasome core complex; cellular_component} {GO:0006508; proteolysis; biological_process} {GO:0009376; HslUV protease complex; cellular_component} {GO:0051603; proteolysis involved in cellular protein catabolic process; biological_process}
Bt-GS57GL000372	5	{GO:0005524; ATP binding; molecular_function} {GO:0005737; cytoplasm; cellular_component} {GO:0009376; HslUV protease complex; cellular_component} {GO:0016887; ATPase activity; molecular_function} {GO:0070011; peptidase activity, acting on L-amino acid peptides; molecular_function}
Bt-GS57GL000373	4	{GO:0003677; DNA binding; molecular_function} {GO:0003700; transcription factor activity, sequence-specific DNA binding; molecular_function} {GO:0005525; GTP binding; molecular_function} {GO:0045892; negative regulation of transcription, DNA-templated; biological_process}
Bt-GS57GL000376	5	{GO:0003735; structural constituent of ribosome; molecular_function} {GO:0005622; intracellular; cellular_component} {GO:0005840; ribosome; cellular_component} {GO:0006412; translation; biological_process} {GO:0015935; small ribosomal subunit; cellular_component}
Bt-GS57GL000377	4	{GO:0003746; translation elongation factor activity; molecular_function} {GO:0005515; protein binding; molecular_function} {GO:0005622; intracellular; cellular_component} {GO:0006414; translational elongation; biological_process}
Bt-GS57GL000378	4	{GO:0005737; cytoplasm; cellular_component} {GO:0006221; pyrimidine nucleotide biosynthetic process; biological_process} {GO:0009041; uridylate kinase activity; molecular_function} {GO:0033862; UMP kinase activity; molecular_function}
Bt-GS57GL000379	1	{GO:0006412; translation; biological_process}
Bt-GS57GL000380	1	{GO:0016765; transferase activity, transferring alkyl or aryl (other than methyl) groups; molecular_function}
Bt-GS57GL000382	2	{GO:0016020; membrane; cellular_component} {GO:0016772; transferase activity, transferring phosphorus-containing groups; molecular_function}
Bt-GS57GL000383	6	{GO:0005515; protein binding; molecular_function} {GO:0008299; isoprenoid biosynthetic process; biological_process} {GO:0030604; 1-deoxy-D-xylulose-5-phosphate reductoisomerase activity; molecular_function} {GO:0046872; metal ion binding; molecular_function} {GO:0055114; oxidation-reduction process; biological_process} {GO:0070402; NADPH binding; molecular_function}
Bt-GS57GL000384	4	{GO:0004222; metalloendopeptidase activity; molecular_function} {GO:0005515; protein binding; molecular_function} {GO:0006508; proteolysis; biological_process} {GO:0016021; integral component of membrane; cellular_component}
Bt-GS57GL000385	8	{GO:0000166; nucleotide binding; molecular_function} {GO:0002161; aminoacyl-tRNA editing activity; molecular_function} {GO:0004812; aminoacyl-tRNA ligase activity; molecular_function} {GO:0004827; proline-tRNA ligase activity; molecular_function} {GO:0005524; ATP binding; molecular_function} {GO:0005737; cytoplasm; cellular_component} {GO:0006418; tRNA aminoacylation for protein translation; biol…
Bt-GS57GL000386	7	{GO:0003676; nucleic acid binding; molecular_function} {GO:0003677; DNA binding; molecular_function} {GO:0003824; catalytic activity; molecular_function} {GO:0003887; DNA-directed DNA polymerase activity; molecular_function} {GO:0005737; cytoplasm; cellular_component} {GO:0006260; DNA replication; biological_process} {GO:0008408; 3'-5' exonuclease activity; molecular_function}
Bt-GS57GL000387	1	{GO:0042274; ribosomal small subunit biogenesis; biological_process}
Bt-GS57GL000388	6	{GO:0003676; nucleic acid binding; molecular_function} {GO:0003700; transcription factor activity, sequence-specific DNA binding; molecular_function} {GO:0003723; RNA binding; molecular_function} {GO:0006353; DNA-templated transcription, termination; biological_process} {GO:0031554; regulation of DNA-templated transcription, termination; biological_process} {GO:0031564; transcription antiterminat…
Bt-GS57GL000391	5	{GO:0003743; translation initiation factor activity; molecular_function} {GO:0003924; GTPase activity; molecular_function} {GO:0005525; GTP binding; molecular_function} {GO:0005622; intracellular; cellular_component} {GO:0006413; translational initiation; biological_process}
Bt-GS57GL000393	1	{GO:0006364; rRNA processing; biological_process}
Bt-GS57GL000394	5	{GO:0001522; pseudouridine synthesis; biological_process} {GO:0003723; RNA binding; molecular_function} {GO:0006396; RNA processing; biological_process} {GO:0009451; RNA modification; biological_process} {GO:0009982; pseudouridine synthase activity; molecular_function}
Bt-GS57GL000395	3	{GO:0003919; FMN adenylyltransferase activity; molecular_function} {GO:0008531; riboflavin kinase activity; molecular_function} {GO:0009231; riboflavin biosynthetic process; biological_process}
Bt-GS57GL000396	4	{GO:0003735; structural constituent of ribosome; molecular_function} {GO:0005622; intracellular; cellular_component} {GO:0005840; ribosome; cellular_component} {GO:0006412; translation; biological_process}
Bt-GS57GL000397	6	{GO:0000175; 3'-5'-exoribonuclease activity; molecular_function} {GO:0003676; nucleic acid binding; molecular_function} {GO:0003723; RNA binding; molecular_function} {GO:0004654; polyribonucleotide nucleotidyltransferase activity; molecular_function} {GO:0006396; RNA processing; biological_process} {GO:0006402; mRNA catabolic process; biological_process}
Bt-GS57GL000398	3	{GO:0003824; catalytic activity; molecular_function} {GO:0005975; carbohydrate metabolic process; biological_process} {GO:0016810; hydrolase activity, acting on carbon-nitrogen (but not peptide) bonds; molecular_function}
Bt-GS57GL000399	4	{GO:0003824; catalytic activity; molecular_function} {GO:0004222; metalloendopeptidase activity; molecular_function} {GO:0006508; proteolysis; biological_process} {GO:0046872; metal ion binding; molecular_function}
Bt-GS57GL000402	1	{GO:0003824; catalytic activity; molecular_function}
Bt-GS57GL000403	14	{GO:0003942; N-acetyl-gamma-glutamyl-phosphate reductase activity; molecular_function} {GO:0004073; aspartate-semialdehyde dehydrogenase activity; molecular_function} {GO:0005737; cytoplasm; cellular_component} {GO:0006520; cellular amino acid metabolic process; biological_process} {GO:0008652; cellular amino acid biosynthetic process; biological_process} {GO:0009086; methionine biosynthetic proc…
Bt-GS57GL000404	5	{GO:0004072; aspartate kinase activity; molecular_function} {GO:0008152; metabolic process; biological_process} {GO:0008652; cellular amino acid biosynthetic process; biological_process} {GO:0009089; lysine biosynthetic process via diaminopimelate; biological_process} {GO:0016597; amino acid binding; molecular_function}
Bt-GS57GL000405	5	{GO:0003824; catalytic activity; molecular_function} {GO:0008152; metabolic process; biological_process} {GO:0008840; 4-hydroxy-tetrahydrodipicolinate synthase; molecular_function} {GO:0009089; lysine biosynthetic process via diaminopimelate; biological_process} {GO:0016829; lyase activity; molecular_function}
Bt-GS57GL000406	7	{GO:0003723; RNA binding; molecular_function} {GO:0004521; endoribonuclease activity; molecular_function} {GO:0004534; 5'-3' exoribonuclease activity; molecular_function} {GO:0006396; RNA processing; biological_process} {GO:0008270; zinc ion binding; molecular_function} {GO:0046872; metal ion binding; molecular_function} {GO:0090501; RNA phosphodiester bond hydrolysis; biological_process}
Bt-GS57GL000411	3	{GO:0000166; nucleotide binding; molecular_function} {GO:0003677; DNA binding; molecular_function} {GO:0005524; ATP binding; molecular_function}
Bt-GS57GL000412	3	{GO:0003677; DNA binding; molecular_function} {GO:0003700; transcription factor activity, sequence-specific DNA binding; molecular_function} {GO:0006355; regulation of transcription, DNA-templated; biological_process}
Bt-GS57GL000413	1	{GO:0005886; plasma membrane; cellular_component}
Bt-GS57GL000414	2	{GO:0005524; ATP binding; molecular_function} {GO:0016887; ATPase activity; molecular_function}
Bt-GS57GL000415	3	{GO:0005215; transporter activity; molecular_function} {GO:0006810; transport; biological_process} {GO:0016020; membrane; cellular_component}
Bt-GS57GL000416	3	{GO:0005215; transporter activity; molecular_function} {GO:0006810; transport; biological_process} {GO:0016020; membrane; cellular_component}
Bt-GS57GL000417	2	{GO:0003824; catalytic activity; molecular_function} {GO:0046872; metal ion binding; molecular_function}
Bt-GS57GL000418	2	{GO:0003824; catalytic activity; molecular_function} {GO:0046872; metal ion binding; molecular_function}
Bt-GS57GL000419	2	{GO:0008152; metabolic process; biological_process} {GO:0016491; oxidoreductase activity; molecular_function}
Bt-GS57GL000422	1	{GO:0003677; DNA binding; molecular_function}
Bt-GS57GL000423	5	{GO:0008444; CDP-diacylglycerol-glycerol-3-phosphate 3-phosphatidyltransferase activity; molecular_function} {GO:0008654; phospholipid biosynthetic process; biological_process} {GO:0016020; membrane; cellular_component} {GO:0016021; integral component of membrane; cellular_component} {GO:0016780; phosphotransferase activity, for other substituted phosphate groups; molecular_function}
Bt-GS57GL000425	7	{GO:0003677; DNA binding; molecular_function} {GO:0003697; single-stranded DNA binding; molecular_function} {GO:0005524; ATP binding; molecular_function} {GO:0006259; DNA metabolic process; biological_process} {GO:0006281; DNA repair; biological_process} {GO:0008094; DNA-dependent ATPase activity; molecular_function} {GO:0009432; SOS response; biological_process}
Bt-GS57GL000426	4	{GO:0003676; nucleic acid binding; molecular_function} {GO:0003723; RNA binding; molecular_function} {GO:0006402; mRNA catabolic process; biological_process} {GO:0016020; membrane; cellular_component}
Bt-GS57GL000429	2	{GO:0006508; proteolysis; biological_process} {GO:0016805; dipeptidase activity; molecular_function}
Bt-GS57GL000430	5	{GO:0003824; catalytic activity; molecular_function} {GO:0008152; metabolic process; biological_process} {GO:0016491; oxidoreductase activity; molecular_function} {GO:0016903; oxidoreductase activity, acting on the aldehyde or oxo group of donors; molecular_function} {GO:0055114; oxidation-reduction process; biological_process}
Bt-GS57GL000431	2	{GO:0003824; catalytic activity; molecular_function} {GO:0030976; thiamine pyrophosphate binding; molecular_function}
Bt-GS57GL000432	8	{GO:0003824; catalytic activity; molecular_function} {GO:0005737; cytoplasm; cellular_component} {GO:0006400; tRNA modification; biological_process} {GO:0009451; RNA modification; biological_process} {GO:0016740; transferase activity; molecular_function} {GO:0043412; macromolecule modification; biological_process} {GO:0051536; iron-sulfur cluster binding; molecular_function} {GO:0051539; 4 iron, …
Bt-GS57GL000435	3	{GO:0005524; ATP binding; molecular_function} {GO:0006298; mismatch repair; biological_process} {GO:0030983; mismatched DNA binding; molecular_function}
Bt-GS57GL000436	3	{GO:0005524; ATP binding; molecular_function} {GO:0006298; mismatch repair; biological_process} {GO:0030983; mismatched DNA binding; molecular_function}
Bt-GS57GL000438	1	{GO:0005515; protein binding; molecular_function}
Bt-GS57GL000439	3	{GO:0003824; catalytic activity; molecular_function} {GO:0008152; metabolic process; biological_process} {GO:0008484; sulfuric ester hydrolase activity; molecular_function}
Bt-GS57GL000440	2	{GO:0016491; oxidoreductase activity; molecular_function} {GO:0055114; oxidation-reduction process; biological_process}
Bt-GS57GL000441	1	{GO:0016787; hydrolase activity; molecular_function}
Bt-GS57GL000442	2	{GO:0004252; serine-type endopeptidase activity; molecular_function} {GO:0006508; proteolysis; biological_process}
Bt-GS57GL000443	2	{GO:0006629; lipid metabolic process; biological_process} {GO:0008081; phosphoric diester hydrolase activity; molecular_function}
Bt-GS57GL000444	2	{GO:0004553; hydrolase activity, hydrolyzing O-glycosyl compounds; molecular_function} {GO:0005975; carbohydrate metabolic process; biological_process}
Bt-GS57GL000445	3	{GO:0003677; DNA binding; molecular_function} {GO:0003700; transcription factor activity, sequence-specific DNA binding; molecular_function} {GO:0006355; regulation of transcription, DNA-templated; biological_process}
Bt-GS57GL000448	5	{GO:0003700; transcription factor activity, sequence-specific DNA binding; molecular_function} {GO:0003824; catalytic activity; molecular_function} {GO:0006355; regulation of transcription, DNA-templated; biological_process} {GO:0009058; biosynthetic process; biological_process} {GO:0030170; pyridoxal phosphate binding; molecular_function}
Bt-GS57GL000449	1	{GO:0016021; integral component of membrane; cellular_component}
Bt-GS57GL000455	2	{GO:0003824; catalytic activity; molecular_function} {GO:0050662; coenzyme binding; molecular_function}
Bt-GS57GL000457	5	{GO:0005975; carbohydrate metabolic process; biological_process} {GO:0009252; peptidoglycan biosynthetic process; biological_process} {GO:0016758; transferase activity, transferring hexosyl groups; molecular_function} {GO:0030259; lipid glycosylation; biological_process} {GO:0050511; undecaprenyldiphospho-muramoylpentapeptide beta-N-acetylglucosaminyltransferase activity; molecular_function}
Bt-GS57GL000460	2	{GO:0004185; serine-type carboxypeptidase activity; molecular_function} {GO:0006508; proteolysis; biological_process}
Bt-GS57GL000463	8	{GO:0005737; cytoplasm; cellular_component} {GO:0006508; proteolysis; biological_process} {GO:0006518; peptide metabolic process; biological_process} {GO:0008152; metabolic process; biological_process} {GO:0008237; metallopeptidase activity; molecular_function} {GO:0008270; zinc ion binding; molecular_function} {GO:0016787; hydrolase activity; molecular_function} {GO:0045148; tripeptide aminopept…
Bt-GS57GL000464	7	{GO:0003684; damaged DNA binding; molecular_function} {GO:0003824; catalytic activity; molecular_function} {GO:0003905; alkylbase DNA N-glycosylase activity; molecular_function} {GO:0006281; DNA repair; biological_process} {GO:0006284; base-excision repair; biological_process} {GO:0006289; nucleotide-excision repair; biological_process} {GO:0008534; oxidized purine nucleobase lesion DNA N-glycosy…
Bt-GS57GL000465	3	{GO:0003824; catalytic activity; molecular_function} {GO:0003908; methylated-DNA-[protein]-cysteine S-methyltransferase activity; molecular_function} {GO:0006281; DNA repair; biological_process}
Bt-GS57GL000466	7	{GO:0003677; DNA binding; molecular_function} {GO:0003700; transcription factor activity, sequence-specific DNA binding; molecular_function} {GO:0006281; DNA repair; biological_process} {GO:0006355; regulation of transcription, DNA-templated; biological_process} {GO:0008168; methyltransferase activity; molecular_function} {GO:0008270; zinc ion binding; molecular_function} {GO:0043565; sequence-sp…
Bt-GS57GL000468	1	{GO:0005488; binding; molecular_function}
Bt-GS57GL000469	1	{GO:0005488; binding; molecular_function}
Bt-GS57GL000470	2	{GO:0005215; transporter activity; molecular_function} {GO:0016020; membrane; cellular_component}
Bt-GS57GL000471	2	{GO:0005215; transporter activity; molecular_function} {GO:0016020; membrane; cellular_component}
Bt-GS57GL000472	2	{GO:0005524; ATP binding; molecular_function} {GO:0016887; ATPase activity; molecular_function}
Bt-GS57GL000475	3	{GO:0003677; DNA binding; molecular_function} {GO:0006355; regulation of transcription, DNA-templated; biological_process} {GO:0046872; metal ion binding; molecular_function}
Bt-GS57GL000476	3	{GO:0005507; copper ion binding; molecular_function} {GO:0030001; metal ion transport; biological_process} {GO:0046872; metal ion binding; molecular_function}
Bt-GS57GL000477	4	{GO:0000166; nucleotide binding; molecular_function} {GO:0005507; copper ion binding; molecular_function} {GO:0030001; metal ion transport; biological_process} {GO:0046872; metal ion binding; molecular_function}
Bt-GS57GL000478	5	{GO:0000166; nucleotide binding; molecular_function} {GO:0006812; cation transport; biological_process} {GO:0016021; integral component of membrane; cellular_component} {GO:0019829; cation-transporting ATPase activity; molecular_function} {GO:0046872; metal ion binding; molecular_function}
Bt-GS57GL000479	1	{GO:0008080; N-acetyltransferase activity; molecular_function}
Bt-GS57GL000480	1	{GO:0003677; DNA binding; molecular_function}
Bt-GS57GL000481	3	{GO:0005215; transporter activity; molecular_function} {GO:0006810; transport; biological_process} {GO:0016020; membrane; cellular_component}
Bt-GS57GL000482	1	{GO:0016787; hydrolase activity; molecular_function}
Bt-GS57GL000484	4	{GO:0004553; hydrolase activity, hydrolyzing O-glycosyl compounds; molecular_function} {GO:0004568; chitinase activity; molecular_function} {GO:0005975; carbohydrate metabolic process; biological_process} {GO:0006032; chitin catabolic process; biological_process}
Bt-GS57GL000485	7	{GO:0003333; amino acid transmembrane transport; biological_process} {GO:0006810; transport; biological_process} {GO:0006865; amino acid transport; biological_process} {GO:0015171; amino acid transmembrane transporter activity; molecular_function} {GO:0016020; membrane; cellular_component} {GO:0016021; integral component of membrane; cellular_component} {GO:0055085; transmembrane transport; biolo…
Bt-GS57GL000489	3	{GO:0016491; oxidoreductase activity; molecular_function} {GO:0046872; metal ion binding; molecular_function} {GO:0055114; oxidation-reduction process; biological_process}
Bt-GS57GL000490	3	{GO:0003700; transcription factor activity, sequence-specific DNA binding; molecular_function} {GO:0005622; intracellular; cellular_component} {GO:0006355; regulation of transcription, DNA-templated; biological_process}
Bt-GS57GL000491	3	{GO:0005975; carbohydrate metabolic process; biological_process} {GO:0008662; 1-phosphofructokinase activity; molecular_function} {GO:0016773; phosphotransferase activity, alcohol group as acceptor; molecular_function}
Bt-GS57GL000492	7	{GO:0005215; transporter activity; molecular_function} {GO:0005351; sugar:proton symporter activity; molecular_function} {GO:0006810; transport; biological_process} {GO:0008982; protein-N(PI)-phosphohistidine-sugar phosphotransferase activity; molecular_function} {GO:0009401; phosphoenolpyruvate-dependent sugar phosphotransferase system; biological_process} {GO:0016021; integral component of memb…
Bt-GS57GL000495	3	{GO:0004553; hydrolase activity, hydrolyzing O-glycosyl compounds; molecular_function} {GO:0009254; peptidoglycan turnover; biological_process} {GO:0019867; outer membrane; cellular_component}
Bt-GS57GL000497	1	{GO:0008033; tRNA processing; biological_process}
Bt-GS57GL000498	2	{GO:0003723; RNA binding; molecular_function} {GO:0006355; regulation of transcription, DNA-templated; biological_process}
Bt-GS57GL000500	3	{GO:0003677; DNA binding; molecular_function} {GO:0006310; DNA recombination; biological_process} {GO:0015074; DNA integration; biological_process}
Bt-GS57GL000501	1	{GO:0005524; ATP binding; molecular_function}
Bt-GS57GL000504	1	{GO:0005525; GTP binding; molecular_function}
Bt-GS57GL000505	2	{GO:0003824; catalytic activity; molecular_function} {GO:0030170; pyridoxal phosphate binding; molecular_function}
Bt-GS57GL000506	2	{GO:0003677; DNA binding; molecular_function} {GO:0006355; regulation of transcription, DNA-templated; biological_process}
Bt-GS57GL000507	6	{GO:0003824; catalytic activity; molecular_function} {GO:0004356; glutamate-ammonia ligase activity; molecular_function} {GO:0005737; cytoplasm; cellular_component} {GO:0006542; glutamine biosynthetic process; biological_process} {GO:0006807; nitrogen compound metabolic process; biological_process} {GO:0009399; nitrogen fixation; biological_process}
Bt-GS57GL000511	4	{GO:0004252; serine-type endopeptidase activity; molecular_function} {GO:0006508; proteolysis; biological_process} {GO:0009432; SOS response; biological_process} {GO:0045892; negative regulation of transcription, DNA-templated; biological_process}
Bt-GS57GL000512	3	{GO:0000150; recombinase activity; molecular_function} {GO:0003677; DNA binding; molecular_function} {GO:0006310; DNA recombination; biological_process}
Bt-GS57GL000513	5	{GO:0000166; nucleotide binding; molecular_function} {GO:0009166; nucleotide catabolic process; biological_process} {GO:0016787; hydrolase activity; molecular_function} {GO:0016788; hydrolase activity, acting on ester bonds; molecular_function} {GO:0046872; metal ion binding; molecular_function}
Bt-GS57GL000514	2	{GO:0009166; nucleotide catabolic process; biological_process} {GO:0016787; hydrolase activity; molecular_function}
Bt-GS57GL000515	2	{GO:0043190; ATP-binding cassette (ABC) transporter complex; cellular_component} {GO:0055085; transmembrane transport; biological_process}
Bt-GS57GL000516	5	{GO:0005524; ATP binding; molecular_function} {GO:0015416; organic phosphonate transmembrane-transporting ATPase activity; molecular_function} {GO:0015716; organic phosphonate transport; biological_process} {GO:0016020; membrane; cellular_component} {GO:0016887; ATPase activity; molecular_function}
Bt-GS57GL000518	5	{GO:0005887; integral component of plasma membrane; cellular_component} {GO:0006810; transport; biological_process} {GO:0015604; organic phosphonate transmembrane transporter activity; molecular_function} {GO:0015716; organic phosphonate transport; biological_process} {GO:0016020; membrane; cellular_component}
Bt-GS57GL000519	5	{GO:0005887; integral component of plasma membrane; cellular_component} {GO:0006810; transport; biological_process} {GO:0015604; organic phosphonate transmembrane transporter activity; molecular_function} {GO:0015716; organic phosphonate transport; biological_process} {GO:0016020; membrane; cellular_component}
Bt-GS57GL000521	3	{GO:0003824; catalytic activity; molecular_function} {GO:0004802; transketolase activity; molecular_function} {GO:0008152; metabolic process; biological_process}
Bt-GS57GL000524	6	{GO:0005524; ATP binding; molecular_function} {GO:0006810; transport; biological_process} {GO:0016021; integral component of membrane; cellular_component} {GO:0016887; ATPase activity; molecular_function} {GO:0042626; ATPase activity, coupled to transmembrane movement of substances; molecular_function} {GO:0055085; transmembrane transport; biological_process}
Bt-GS57GL000525	6	{GO:0005524; ATP binding; molecular_function} {GO:0006810; transport; biological_process} {GO:0016021; integral component of membrane; cellular_component} {GO:0016887; ATPase activity; molecular_function} {GO:0042626; ATPase activity, coupled to transmembrane movement of substances; molecular_function} {GO:0055085; transmembrane transport; biological_process}
Bt-GS57GL000526	4	{GO:0003796; lysozyme activity; molecular_function} {GO:0005975; carbohydrate metabolic process; biological_process} {GO:0009253; peptidoglycan catabolic process; biological_process} {GO:0016998; cell wall macromolecule catabolic process; biological_process}
Bt-GS57GL000530	1	{GO:0016021; integral component of membrane; cellular_component}
Bt-GS57GL000532	1	{GO:0016787; hydrolase activity; molecular_function}
Bt-GS57GL000534	1	{GO:0016021; integral component of membrane; cellular_component}
Bt-GS57GL000535	2	{GO:0003700; transcription factor activity, sequence-specific DNA binding; molecular_function} {GO:0006355; regulation of transcription, DNA-templated; biological_process}
Bt-GS57GL000538	2	{GO:0005524; ATP binding; molecular_function} {GO:0016887; ATPase activity; molecular_function}
Bt-GS57GL000540	2	{GO:0003676; nucleic acid binding; molecular_function} {GO:0015074; DNA integration; biological_process}
Bt-GS57GL000541	3	{GO:0003677; DNA binding; molecular_function} {GO:0004803; transposase activity; molecular_function} {GO:0006313; transposition, DNA-mediated; biological_process}
Bt-GS57GL000542	2	{GO:0008152; metabolic process; biological_process} {GO:0016787; hydrolase activity; molecular_function}
Bt-GS57GL000543	2	{GO:0016020; membrane; cellular_component} {GO:0016021; integral component of membrane; cellular_component}
Bt-GS57GL000545	3	{GO:0016020; membrane; cellular_component} {GO:0017004; cytochrome complex assembly; biological_process} {GO:0055114; oxidation-reduction process; biological_process}
Bt-GS57GL000552	2	{GO:0008152; metabolic process; biological_process} {GO:0008168; methyltransferase activity; molecular_function}
Bt-GS57GL000554	5	{GO:0003824; catalytic activity; molecular_function} {GO:0004397; histidine ammonia-lyase activity; molecular_function} {GO:0005737; cytoplasm; cellular_component} {GO:0006548; histidine catabolic process; biological_process} {GO:0016841; ammonia-lyase activity; molecular_function}
Bt-GS57GL000555	1	{GO:0016153; urocanate hydratase activity; molecular_function}
Bt-GS57GL000556	5	{GO:0005737; cytoplasm; cellular_component} {GO:0016787; hydrolase activity; molecular_function} {GO:0016810; hydrolase activity, acting on carbon-nitrogen (but not peptide) bonds; molecular_function} {GO:0016812; hydrolase activity, acting on carbon-nitrogen (but not peptide) bonds, in cyclic amides; molecular_function} {GO:0019556; histidine catabolic process to glutamate and formamide; biologi…
Bt-GS57GL000557	4	{GO:0016813; hydrolase activity, acting on carbon-nitrogen (but not peptide) bonds, in linear amidines; molecular_function} {GO:0019556; histidine catabolic process to glutamate and formamide; biological_process} {GO:0046872; metal ion binding; molecular_function} {GO:0050415; formimidoylglutamase activity; molecular_function}
Bt-GS57GL000559	4	{GO:0003824; catalytic activity; molecular_function} {GO:0010181; FMN binding; molecular_function} {GO:0016491; oxidoreductase activity; molecular_function} {GO:0055114; oxidation-reduction process; biological_process}
Bt-GS57GL000560	5	{GO:0003824; catalytic activity; molecular_function} {GO:0006537; glutamate biosynthetic process; biological_process} {GO:0015930; glutamate synthase activity; molecular_function} {GO:0016638; oxidoreductase activity, acting on the CH-NH2 group of donors; molecular_function} {GO:0055114; oxidation-reduction process; biological_process}
Bt-GS57GL000564	3	{GO:0000155; phosphorelay sensor kinase activity; molecular_function} {GO:0000160; phosphorelay signal transduction system; biological_process} {GO:0007165; signal transduction; biological_process}
Bt-GS57GL000567	1	{GO:0003824; catalytic activity; molecular_function}
Bt-GS57GL000568	3	{GO:0008270; zinc ion binding; molecular_function} {GO:0008745; N-acetylmuramoyl-L-alanine amidase activity; molecular_function} {GO:0009253; peptidoglycan catabolic process; biological_process}
Bt-GS57GL000570	4	{GO:0009039; urease activity; molecular_function} {GO:0016151; nickel cation binding; molecular_function} {GO:0019627; urea metabolic process; biological_process} {GO:0043419; urea catabolic process; biological_process}
Bt-GS57GL000572	5	{GO:0006807; nitrogen compound metabolic process; biological_process} {GO:0009039; urease activity; molecular_function} {GO:0016151; nickel cation binding; molecular_function} {GO:0016787; hydrolase activity; molecular_function} {GO:0016810; hydrolase activity, acting on carbon-nitrogen (but not peptide) bonds; molecular_function}
Bt-GS57GL000573	6	{GO:0005737; cytoplasm; cellular_component} {GO:0006457; protein folding; biological_process} {GO:0006461; protein complex assembly; biological_process} {GO:0016151; nickel cation binding; molecular_function} {GO:0018307; enzyme active site formation; biological_process} {GO:0019627; urea metabolic process; biological_process}
Bt-GS57GL000574	2	{GO:0006807; nitrogen compound metabolic process; biological_process} {GO:0016151; nickel cation binding; molecular_function}
Bt-GS57GL000575	3	{GO:0003924; GTPase activity; molecular_function} {GO:0006807; nitrogen compound metabolic process; biological_process} {GO:0016151; nickel cation binding; molecular_function}
Bt-GS57GL000576	2	{GO:0006807; nitrogen compound metabolic process; biological_process} {GO:0016151; nickel cation binding; molecular_function}
Bt-GS57GL000577	2	{GO:0006810; transport; biological_process} {GO:0016020; membrane; cellular_component}
Bt-GS57GL000578	4	{GO:0015099; nickel cation transmembrane transporter activity; molecular_function} {GO:0016021; integral component of membrane; cellular_component} {GO:0035444; nickel cation transmembrane transport; biological_process} {GO:0046872; metal ion binding; molecular_function}
Bt-GS57GL000580	1	{GO:0008080; N-acetyltransferase activity; molecular_function}
Bt-GS57GL000583	1	{GO:0008080; N-acetyltransferase activity; molecular_function}
Bt-GS57GL000584	2	{GO:0003677; DNA binding; molecular_function} {GO:0043565; sequence-specific DNA binding; molecular_function}
Bt-GS57GL000585	2	{GO:0003824; catalytic activity; molecular_function} {GO:0008152; metabolic process; biological_process}
Bt-GS57GL000586	3	{GO:0005886; plasma membrane; cellular_component} {GO:0015225; biotin transporter activity; molecular_function} {GO:0015878; biotin transport; biological_process}
Bt-GS57GL000587	2	{GO:0003824; catalytic activity; molecular_function} {GO:0008152; metabolic process; biological_process}
Bt-GS57GL000588	3	{GO:0003824; catalytic activity; molecular_function} {GO:0008152; metabolic process; biological_process} {GO:0016747; transferase activity, transferring acyl groups other than amino-acyl groups; molecular_function}
Bt-GS57GL000590	1	{GO:0016787; hydrolase activity; molecular_function}
Bt-GS57GL000592	7	{GO:0000166; nucleotide binding; molecular_function} {GO:0003676; nucleic acid binding; molecular_function} {GO:0004813; alanine-tRNA ligase activity; molecular_function} {GO:0005524; ATP binding; molecular_function} {GO:0006419; alanyl-tRNA aminoacylation; biological_process} {GO:0016876; ligase activity, forming aminoacyl-tRNA and related compounds; molecular_function} {GO:0043039; tRNA aminoac…
Bt-GS57GL000594	2	{GO:0016021; integral component of membrane; cellular_component} {GO:0055085; transmembrane transport; biological_process}
Bt-GS57GL000596	1	{GO:0030435; sporulation resulting in formation of a cellular spore; biological_process}
Bt-GS57GL000598	3	{GO:0003824; catalytic activity; molecular_function} {GO:0005975; carbohydrate metabolic process; biological_process} {GO:0016810; hydrolase activity, acting on carbon-nitrogen (but not peptide) bonds; molecular_function}
Bt-GS57GL000599	2	{GO:0030436; asexual sporulation; biological_process} {GO:0042601; endospore-forming forespore; cellular_component}
Bt-GS57GL000600	1	{GO:0008152; metabolic process; biological_process}
Bt-GS57GL000603	5	{GO:0005524; ATP binding; molecular_function} {GO:0006810; transport; biological_process} {GO:0016021; integral component of membrane; cellular_component} {GO:0042626; ATPase activity, coupled to transmembrane movement of substances; molecular_function} {GO:0055085; transmembrane transport; biological_process}
Bt-GS57GL000604	6	{GO:0005524; ATP binding; molecular_function} {GO:0006810; transport; biological_process} {GO:0016021; integral component of membrane; cellular_component} {GO:0016887; ATPase activity; molecular_function} {GO:0042626; ATPase activity, coupled to transmembrane movement of substances; molecular_function} {GO:0055085; transmembrane transport; biological_process}
Bt-GS57GL000606	4	{GO:0016209; antioxidant activity; molecular_function} {GO:0016491; oxidoreductase activity; molecular_function} {GO:0045454; cell redox homeostasis; biological_process} {GO:0055114; oxidation-reduction process; biological_process}
Bt-GS57GL000607	4	{GO:0003676; nucleic acid binding; molecular_function} {GO:0003677; DNA binding; molecular_function} {GO:0003887; DNA-directed DNA polymerase activity; molecular_function} {GO:0006260; DNA replication; biological_process}
Bt-GS57GL000609	2	{GO:0030436; asexual sporulation; biological_process} {GO:0042601; endospore-forming forespore; cellular_component}
Bt-GS57GL000611	4	{GO:0004553; hydrolase activity, hydrolyzing O-glycosyl compounds; molecular_function} {GO:0004568; chitinase activity; molecular_function} {GO:0005975; carbohydrate metabolic process; biological_process} {GO:0006032; chitin catabolic process; biological_process}
Bt-GS57GL000613	1	{GO:0016787; hydrolase activity; molecular_function}
Bt-GS57GL000615	3	{GO:0005886; plasma membrane; cellular_component} {GO:0008654; phospholipid biosynthetic process; biological_process} {GO:0043772; acyl-phosphate glycerol-3-phosphate acyltransferase activity; molecular_function}
Bt-GS57GL000616	4	{GO:0006260; DNA replication; biological_process} {GO:0008998; ribonucleoside-triphosphate reductase activity; molecular_function} {GO:0016491; oxidoreductase activity; molecular_function} {GO:0055114; oxidation-reduction process; biological_process}
Bt-GS57GL000617	7	{GO:0003824; catalytic activity; molecular_function} {GO:0005737; cytoplasm; cellular_component} {GO:0016491; oxidoreductase activity; molecular_function} {GO:0043365; [formate-C-acetyltransferase]-activating enzyme activity; molecular_function} {GO:0051536; iron-sulfur cluster binding; molecular_function} {GO:0051539; 4 iron, 4 sulfur cluster binding; molecular_function} {GO:0055114; oxidation-r…
Bt-GS57GL000618	3	{GO:0000160; phosphorelay signal transduction system; biological_process} {GO:0003677; DNA binding; molecular_function} {GO:0006355; regulation of transcription, DNA-templated; biological_process}
Bt-GS57GL000619	1	{GO:0005515; protein binding; molecular_function}
Bt-GS57GL000620	1	{GO:0048037; cofactor binding; molecular_function}
Bt-GS57GL000621	5	{GO:0003677; DNA binding; molecular_function} {GO:0003918; DNA topoisomerase type II (ATP-hydrolyzing) activity; molecular_function} {GO:0005524; ATP binding; molecular_function} {GO:0005694; chromosome; cellular_component} {GO:0006265; DNA topological change; biological_process}
Bt-GS57GL000622	7	{GO:0003677; DNA binding; molecular_function} {GO:0003916; DNA topoisomerase activity; molecular_function} {GO:0003918; DNA topoisomerase type II (ATP-hydrolyzing) activity; molecular_function} {GO:0005524; ATP binding; molecular_function} {GO:0005694; chromosome; cellular_component} {GO:0006259; DNA metabolic process; biological_process} {GO:0006265; DNA topological change; biological_process}
Bt-GS57GL000623	1	{GO:0016491; oxidoreductase activity; molecular_function}
Bt-GS57GL000624	3	{GO:0008152; metabolic process; biological_process} {GO:0016491; oxidoreductase activity; molecular_function} {GO:0055114; oxidation-reduction process; biological_process}
Bt-GS57GL000627	1	{GO:0003677; DNA binding; molecular_function}
Bt-GS57GL000628	2	{GO:0005524; ATP binding; molecular_function} {GO:0016887; ATPase activity; molecular_function}
Bt-GS57GL000630	5	{GO:0003677; DNA binding; molecular_function} {GO:0003700; transcription factor activity, sequence-specific DNA binding; molecular_function} {GO:0006352; DNA-templated transcription, initiation; biological_process} {GO:0006355; regulation of transcription, DNA-templated; biological_process} {GO:0016987; sigma factor activity; molecular_function}
Bt-GS57GL000633	2	{GO:0043190; ATP-binding cassette (ABC) transporter complex; cellular_component} {GO:0055085; transmembrane transport; biological_process}
Bt-GS57GL000634	2	{GO:0043190; ATP-binding cassette (ABC) transporter complex; cellular_component} {GO:0055085; transmembrane transport; biological_process}
Bt-GS57GL000635	2	{GO:0043190; ATP-binding cassette (ABC) transporter complex; cellular_component} {GO:0055085; transmembrane transport; biological_process}
Bt-GS57GL000636	2	{GO:0008152; metabolic process; biological_process} {GO:0008168; methyltransferase activity; molecular_function}
Bt-GS57GL000641	1	{GO:0003924; GTPase activity; molecular_function}
Bt-GS57GL000643	3	{GO:0003333; amino acid transmembrane transport; biological_process} {GO:0015171; amino acid transmembrane transporter activity; molecular_function} {GO:0016020; membrane; cellular_component}
Bt-GS57GL000644	2	{GO:0009847; spore germination; biological_process} {GO:0016020; membrane; cellular_component}
Bt-GS57GL000645	2	{GO:0009847; spore germination; biological_process} {GO:0016021; integral component of membrane; cellular_component}
Bt-GS57GL000646	2	{GO:0009847; spore germination; biological_process} {GO:0016021; integral component of membrane; cellular_component}
Bt-GS57GL000647	2	{GO:0009847; spore germination; biological_process} {GO:0016021; integral component of membrane; cellular_component}
Bt-GS57GL000649	7	{GO:0008863; formate dehydrogenase (NAD+) activity; molecular_function} {GO:0009055; electron carrier activity; molecular_function} {GO:0015942; formate metabolic process; biological_process} {GO:0016491; oxidoreductase activity; molecular_function} {GO:0030151; molybdenum ion binding; molecular_function} {GO:0051536; iron-sulfur cluster binding; molecular_function} {GO:0055114; oxidation-reducti…
Bt-GS57GL000652	2	{GO:0003824; catalytic activity; molecular_function} {GO:0016783; sulfurtransferase activity; molecular_function}
Bt-GS57GL000653	6	{GO:0003824; catalytic activity; molecular_function} {GO:0006777; Mo-molybdopterin cofactor biosynthetic process; biological_process} {GO:0019008; molybdopterin synthase complex; cellular_component} {GO:0046872; metal ion binding; molecular_function} {GO:0051536; iron-sulfur cluster binding; molecular_function} {GO:0051539; 4 iron, 4 sulfur cluster binding; molecular_function}
Bt-GS57GL000654	3	{GO:0005215; transporter activity; molecular_function} {GO:0006810; transport; biological_process} {GO:0016020; membrane; cellular_component}
Bt-GS57GL000655	1	{GO:0008641; small protein activating enzyme activity; molecular_function}
Bt-GS57GL000656	1	{GO:0032324; molybdopterin cofactor biosynthetic process; biological_process}
Bt-GS57GL000657	1	{GO:0032324; molybdopterin cofactor biosynthetic process; biological_process}
Bt-GS57GL000658	1	{GO:0006777; Mo-molybdopterin cofactor biosynthetic process; biological_process}
Bt-GS57GL000659	1	{GO:0006777; Mo-molybdopterin cofactor biosynthetic process; biological_process}
Bt-GS57GL000660	1	{GO:0005524; ATP binding; molecular_function}
Bt-GS57GL000663	1	{GO:0003676; nucleic acid binding; molecular_function}
Bt-GS57GL000664	5	{GO:0005215; transporter activity; molecular_function} {GO:0005887; integral component of plasma membrane; cellular_component} {GO:0006810; transport; biological_process} {GO:0016020; membrane; cellular_component} {GO:0016021; integral component of membrane; cellular_component}
Bt-GS57GL000666	1	{GO:0016866; intramolecular transferase activity; molecular_function}
Bt-GS57GL000668	6	{GO:0004316; 3-oxoacyl-[acyl-carrier-protein] reductase (NADPH) activity; molecular_function} {GO:0006633; fatty acid biosynthetic process; biological_process} {GO:0008152; metabolic process; biological_process} {GO:0016491; oxidoreductase activity; molecular_function} {GO:0051287; NAD binding; molecular_function} {GO:0055114; oxidation-reduction process; biological_process}
Bt-GS57GL000669	4	{GO:0008152; metabolic process; biological_process} {GO:0016491; oxidoreductase activity; molecular_function} {GO:0016620; oxidoreductase activity, acting on the aldehyde or oxo group of donors, NAD or NADP as acceptor; molecular_function} {GO:0055114; oxidation-reduction process; biological_process}
Bt-GS57GL000672	10	{GO:0005215; transporter activity; molecular_function} {GO:0006810; transport; biological_process} {GO:0015081; sodium ion transmembrane transporter activity; molecular_function} {GO:0015233; pantothenate transmembrane transporter activity; molecular_function} {GO:0015887; pantothenate transmembrane transport; biological_process} {GO:0016020; membrane; cellular_component} {GO:0016021; integral co…
Bt-GS57GL000675	3	{GO:0003824; catalytic activity; molecular_function} {GO:0004056; argininosuccinate lyase activity; molecular_function} {GO:0042450; arginine biosynthetic process via ornithine; biological_process}
Bt-GS57GL000676	2	{GO:0008080; N-acetyltransferase activity; molecular_function} {GO:0016747; transferase activity, transferring acyl groups other than amino-acyl groups; molecular_function}
Bt-GS57GL000677	2	{GO:0008152; metabolic process; biological_process} {GO:0016491; oxidoreductase activity; molecular_function}
Bt-GS57GL000680	1	{GO:0016740; transferase activity; molecular_function}
Bt-GS57GL000682	1	{GO:0016787; hydrolase activity; molecular_function}
Bt-GS57GL000683	1	{GO:0016021; integral component of membrane; cellular_component}
Bt-GS57GL000685	1	{GO:0010181; FMN binding; molecular_function}
Bt-GS57GL000687	3	{GO:0003676; nucleic acid binding; molecular_function} {GO:0003677; DNA binding; molecular_function} {GO:0006355; regulation of transcription, DNA-templated; biological_process}
Bt-GS57GL000688	1	{GO:0003676; nucleic acid binding; molecular_function}
Bt-GS57GL000695	1	{GO:0008080; N-acetyltransferase activity; molecular_function}
Bt-GS57GL000696	1	{GO:0016020; membrane; cellular_component}
Bt-GS57GL000697	4	{GO:0004252; serine-type endopeptidase activity; molecular_function} {GO:0005576; extracellular region; cellular_component} {GO:0006508; proteolysis; biological_process} {GO:0008270; zinc ion binding; molecular_function}
Bt-GS57GL000698	6	{GO:0000155; phosphorelay sensor kinase activity; molecular_function} {GO:0000160; phosphorelay signal transduction system; biological_process} {GO:0004673; protein histidine kinase activity; molecular_function} {GO:0007165; signal transduction; biological_process} {GO:0016021; integral component of membrane; cellular_component} {GO:0071555; cell wall organization; biological_process}
Bt-GS57GL000703	2	{GO:0005524; ATP binding; molecular_function} {GO:0016887; ATPase activity; molecular_function}
Bt-GS57GL000705	1	{GO:0005515; protein binding; molecular_function}
Bt-GS57GL000706	2	{GO:0004553; hydrolase activity, hydrolyzing O-glycosyl compounds; molecular_function} {GO:0005975; carbohydrate metabolic process; biological_process}
Bt-GS57GL000708	6	{GO:0004553; hydrolase activity, hydrolyzing O-glycosyl compounds; molecular_function} {GO:0005515; protein binding; molecular_function} {GO:0005576; extracellular region; cellular_component} {GO:0005975; carbohydrate metabolic process; biological_process} {GO:0016032; viral process; biological_process} {GO:0030246; carbohydrate binding; molecular_function}
Bt-GS57GL000709	1	{GO:0016032; viral process; biological_process}
Bt-GS57GL000710	3	{GO:0004252; serine-type endopeptidase activity; molecular_function} {GO:0006508; proteolysis; biological_process} {GO:0016032; viral process; biological_process}
Bt-GS57GL000711	2	{GO:0030674; protein binding, bridging; molecular_function} {GO:0051015; actin filament binding; molecular_function}
Bt-GS57GL000716	6	{GO:0004871; signal transducer activity; molecular_function} {GO:0004888; transmembrane signaling receptor activity; molecular_function} {GO:0006935; chemotaxis; biological_process} {GO:0007165; signal transduction; biological_process} {GO:0016020; membrane; cellular_component} {GO:0016021; integral component of membrane; cellular_component}
Bt-GS57GL000718	1	{GO:0005515; protein binding; molecular_function}
Bt-GS57GL000721	2	{GO:0003824; catalytic activity; molecular_function} {GO:0050662; coenzyme binding; molecular_function}
Bt-GS57GL000723	2	{GO:0009058; biosynthetic process; biological_process} {GO:0016779; nucleotidyltransferase activity; molecular_function}
Bt-GS57GL000725	2	{GO:0009847; spore germination; biological_process} {GO:0016020; membrane; cellular_component}
Bt-GS57GL000727	2	{GO:0009847; spore germination; biological_process} {GO:0016021; integral component of membrane; cellular_component}
Bt-GS57GL000728	2	{GO:0009847; spore germination; biological_process} {GO:0016021; integral component of membrane; cellular_component}
Bt-GS57GL000729	2	{GO:0009847; spore germination; biological_process} {GO:0016021; integral component of membrane; cellular_component}
Bt-GS57GL000730	2	{GO:0009847; spore germination; biological_process} {GO:0016021; integral component of membrane; cellular_component}
Bt-GS57GL000733	1	{GO:0019028; viral capsid; cellular_component}
Bt-GS57GL000734	6	{GO:0004553; hydrolase activity, hydrolyzing O-glycosyl compounds; molecular_function} {GO:0005515; protein binding; molecular_function} {GO:0005576; extracellular region; cellular_component} {GO:0005975; carbohydrate metabolic process; biological_process} {GO:0019028; viral capsid; cellular_component} {GO:0030246; carbohydrate binding; molecular_function}
Bt-GS57GL000736	2	{GO:0006629; lipid metabolic process; biological_process} {GO:0008081; phosphoric diester hydrolase activity; molecular_function}
Bt-GS57GL000737	2	{GO:0006629; lipid metabolic process; biological_process} {GO:0008081; phosphoric diester hydrolase activity; molecular_function}
Bt-GS57GL000739	2	{GO:0016491; oxidoreductase activity; molecular_function} {GO:0055114; oxidation-reduction process; biological_process}
Bt-GS57GL000742	3	{GO:0008654; phospholipid biosynthetic process; biological_process} {GO:0016020; membrane; cellular_component} {GO:0016780; phosphotransferase activity, for other substituted phosphate groups; molecular_function}
Bt-GS57GL000744	1	{GO:0008080; N-acetyltransferase activity; molecular_function}
Bt-GS57GL000746	5	{GO:0003824; catalytic activity; molecular_function} {GO:0016491; oxidoreductase activity; molecular_function} {GO:0016614; oxidoreductase activity, acting on CH-OH group of donors; molecular_function} {GO:0050660; flavin adenine dinucleotide binding; molecular_function} {GO:0055114; oxidation-reduction process; biological_process}
Bt-GS57GL000747	1	{GO:0016020; membrane; cellular_component}
Bt-GS57GL000748	1	{GO:0005515; protein binding; molecular_function}
Bt-GS57GL000751	3	{GO:0008270; zinc ion binding; molecular_function} {GO:0016491; oxidoreductase activity; molecular_function} {GO:0055114; oxidation-reduction process; biological_process}
Bt-GS57GL000752	2	{GO:0003700; transcription factor activity, sequence-specific DNA binding; molecular_function} {GO:0006355; regulation of transcription, DNA-templated; biological_process}
Bt-GS57GL000754	3	{GO:0016491; oxidoreductase activity; molecular_function} {GO:0055114; oxidation-reduction process; biological_process} {GO:0071949; FAD binding; molecular_function}
Bt-GS57GL000755	3	{GO:0006629; lipid metabolic process; biological_process} {GO:0008081; phosphoric diester hydrolase activity; molecular_function} {GO:0008889; glycerophosphodiester phosphodiesterase activity; molecular_function}
Bt-GS57GL000756	2	{GO:0003676; nucleic acid binding; molecular_function} {GO:0015074; DNA integration; biological_process}
Bt-GS57GL000757	1	{GO:0003677; DNA binding; molecular_function}
Bt-GS57GL000759	2	{GO:0003700; transcription factor activity, sequence-specific DNA binding; molecular_function} {GO:0006355; regulation of transcription, DNA-templated; biological_process}
Bt-GS57GL000760	2	{GO:0016021; integral component of membrane; cellular_component} {GO:0055085; transmembrane transport; biological_process}
Bt-GS57GL000763	2	{GO:0004668; protein-arginine deiminase activity; molecular_function} {GO:0009446; putrescine biosynthetic process; biological_process}
Bt-GS57GL000764	2	{GO:0004668; protein-arginine deiminase activity; molecular_function} {GO:0009446; putrescine biosynthetic process; biological_process}
Bt-GS57GL000765	2	{GO:0003677; DNA binding; molecular_function} {GO:0006355; regulation of transcription, DNA-templated; biological_process}
Bt-GS57GL000766	2	{GO:0004668; protein-arginine deiminase activity; molecular_function} {GO:0009446; putrescine biosynthetic process; biological_process}
Bt-GS57GL000767	2	{GO:0004222; metalloendopeptidase activity; molecular_function} {GO:0006508; proteolysis; biological_process}
Bt-GS57GL000768	2	{GO:0008152; metabolic process; biological_process} {GO:0016407; acetyltransferase activity; molecular_function}
Bt-GS57GL000769	5	{GO:0003824; catalytic activity; molecular_function} {GO:0004553; hydrolase activity, hydrolyzing O-glycosyl compounds; molecular_function} {GO:0005509; calcium ion binding; molecular_function} {GO:0005975; carbohydrate metabolic process; biological_process} {GO:0043169; cation binding; molecular_function}
Bt-GS57GL000770	6	{GO:0004519; endonuclease activity; molecular_function} {GO:0005524; ATP binding; molecular_function} {GO:0006298; mismatch repair; biological_process} {GO:0016887; ATPase activity; molecular_function} {GO:0030983; mismatched DNA binding; molecular_function} {GO:0045910; negative regulation of DNA recombination; biological_process}
Bt-GS57GL000771	1	{GO:0008080; N-acetyltransferase activity; molecular_function}
Bt-GS57GL000773	3	{GO:0006479; protein methylation; biological_process} {GO:0008168; methyltransferase activity; molecular_function} {GO:0008276; protein methyltransferase activity; molecular_function}
Bt-GS57GL000774	3	{GO:0008270; zinc ion binding; molecular_function} {GO:0016491; oxidoreductase activity; molecular_function} {GO:0055114; oxidation-reduction process; biological_process}
Bt-GS57GL000775	2	{GO:0003700; transcription factor activity, sequence-specific DNA binding; molecular_function} {GO:0006355; regulation of transcription, DNA-templated; biological_process}
Bt-GS57GL000779	1	{GO:0008080; N-acetyltransferase activity; molecular_function}
Bt-GS57GL000782	1	{GO:0003677; DNA binding; molecular_function}
Bt-GS57GL000783	2	{GO:0003676; nucleic acid binding; molecular_function} {GO:0015074; DNA integration; biological_process}
Bt-GS57GL000786	2	{GO:0005215; transporter activity; molecular_function} {GO:0016020; membrane; cellular_component}
Bt-GS57GL000787	2	{GO:0005215; transporter activity; molecular_function} {GO:0016020; membrane; cellular_component}
Bt-GS57GL000788	2	{GO:0005215; transporter activity; molecular_function} {GO:0016020; membrane; cellular_component}
Bt-GS57GL000789	1	{GO:0005488; binding; molecular_function}
Bt-GS57GL000790	1	{GO:0008080; N-acetyltransferase activity; molecular_function}
Bt-GS57GL000791	2	{GO:0003700; transcription factor activity, sequence-specific DNA binding; molecular_function} {GO:0006355; regulation of transcription, DNA-templated; biological_process}
Bt-GS57GL000792	2	{GO:0016021; integral component of membrane; cellular_component} {GO:0055085; transmembrane transport; biological_process}
Bt-GS57GL000795	2	{GO:0008152; metabolic process; biological_process} {GO:0016491; oxidoreductase activity; molecular_function}
Bt-GS57GL000796	1	{GO:0006397; mRNA processing; biological_process}
Bt-GS57GL000801	4	{GO:0005215; transporter activity; molecular_function} {GO:0006810; transport; biological_process} {GO:0016021; integral component of membrane; cellular_component} {GO:0055085; transmembrane transport; biological_process}
Bt-GS57GL000802	7	{GO:0003333; amino acid transmembrane transport; biological_process} {GO:0006810; transport; biological_process} {GO:0006865; amino acid transport; biological_process} {GO:0015171; amino acid transmembrane transporter activity; molecular_function} {GO:0016020; membrane; cellular_component} {GO:0016021; integral component of membrane; cellular_component} {GO:0055085; transmembrane transport; biolo…
Bt-GS57GL000808	2	{GO:0003677; DNA binding; molecular_function} {GO:0006355; regulation of transcription, DNA-templated; biological_process}
Bt-GS57GL000814	3	{GO:0008270; zinc ion binding; molecular_function} {GO:0008800; beta-lactamase activity; molecular_function} {GO:0017001; antibiotic catabolic process; biological_process}
Bt-GS57GL000815	6	{GO:0003824; catalytic activity; molecular_function} {GO:0005737; cytoplasm; cellular_component} {GO:0016491; oxidoreductase activity; molecular_function} {GO:0016661; oxidoreductase activity, acting on other nitrogenous compounds as donors; molecular_function} {GO:0051536; iron-sulfur cluster binding; molecular_function} {GO:0055114; oxidation-reduction process; biological_process}
Bt-GS57GL000818	1	{GO:0003723; RNA binding; molecular_function}
Bt-GS57GL000819	2	{GO:0005524; ATP binding; molecular_function} {GO:0016887; ATPase activity; molecular_function}
Bt-GS57GL000820	2	{GO:0006810; transport; biological_process} {GO:0016020; membrane; cellular_component}
Bt-GS57GL000821	3	{GO:0003700; transcription factor activity, sequence-specific DNA binding; molecular_function} {GO:0005622; intracellular; cellular_component} {GO:0006355; regulation of transcription, DNA-templated; biological_process}
Bt-GS57GL000825	5	{GO:0003677; DNA binding; molecular_function} {GO:0003700; transcription factor activity, sequence-specific DNA binding; molecular_function} {GO:0006352; DNA-templated transcription, initiation; biological_process} {GO:0006355; regulation of transcription, DNA-templated; biological_process} {GO:0016987; sigma factor activity; molecular_function}
Bt-GS57GL000827	4	{GO:0004553; hydrolase activity, hydrolyzing O-glycosyl compounds; molecular_function} {GO:0004568; chitinase activity; molecular_function} {GO:0005975; carbohydrate metabolic process; biological_process} {GO:0006032; chitin catabolic process; biological_process}
Bt-GS57GL000828	3	{GO:0003824; catalytic activity; molecular_function} {GO:0005975; carbohydrate metabolic process; biological_process} {GO:0016810; hydrolase activity, acting on carbon-nitrogen (but not peptide) bonds; molecular_function}
Bt-GS57GL000830	2	{GO:0003700; transcription factor activity, sequence-specific DNA binding; molecular_function} {GO:0006355; regulation of transcription, DNA-templated; biological_process}
Bt-GS57GL000834	2	{GO:0003824; catalytic activity; molecular_function} {GO:0008152; metabolic process; biological_process}
Bt-GS57GL000835	1	{GO:0008080; N-acetyltransferase activity; molecular_function}
Bt-GS57GL000836	1	{GO:0008080; N-acetyltransferase activity; molecular_function}
Bt-GS57GL000837	1	{GO:0008080; N-acetyltransferase activity; molecular_function}
Bt-GS57GL000838	2	{GO:0003824; catalytic activity; molecular_function} {GO:0009058; biosynthetic process; biological_process}
Bt-GS57GL000843	1	{GO:0016788; hydrolase activity, acting on ester bonds; molecular_function}
Bt-GS57GL000844	2	{GO:0004252; serine-type endopeptidase activity; molecular_function} {GO:0006508; proteolysis; biological_process}
Bt-GS57GL000846	3	{GO:0008152; metabolic process; biological_process} {GO:0016491; oxidoreductase activity; molecular_function} {GO:0055114; oxidation-reduction process; biological_process}
Bt-GS57GL000847	3	{GO:0003677; DNA binding; molecular_function} {GO:0003700; transcription factor activity, sequence-specific DNA binding; molecular_function} {GO:0006355; regulation of transcription, DNA-templated; biological_process}
Bt-GS57GL000848	1	{GO:0045892; negative regulation of transcription, DNA-templated; biological_process}
Bt-GS57GL000852	1	{GO:0003333; amino acid transmembrane transport; biological_process}
Bt-GS57GL000854	1	{GO:0016491; oxidoreductase activity; molecular_function}
Bt-GS57GL000858	8	{GO:0003824; catalytic activity; molecular_function} {GO:0008270; zinc ion binding; molecular_function} {GO:0008703; 5-amino-6-(5-phosphoribosylamino)uracil reductase activity; molecular_function} {GO:0008835; diaminohydroxyphosphoribosylaminopyrimidine deaminase activity; molecular_function} {GO:0009231; riboflavin biosynthetic process; biological_process} {GO:0016787; hydrolase activity; molecu…
Bt-GS57GL000859	3	{GO:0008253; 5'-nucleotidase activity; molecular_function} {GO:0009264; deoxyribonucleotide catabolic process; biological_process} {GO:0016791; phosphatase activity; molecular_function}
Bt-GS57GL000861	4	{GO:0004871; signal transducer activity; molecular_function} {GO:0007165; signal transduction; biological_process} {GO:0016020; membrane; cellular_component} {GO:0016021; integral component of membrane; cellular_component}
Bt-GS57GL000864	1	{GO:0016032; viral process; biological_process}
Bt-GS57GL000865	1	{GO:0004222; metalloendopeptidase activity; molecular_function}
Bt-GS57GL000866	3	{GO:0008270; zinc ion binding; molecular_function} {GO:0016491; oxidoreductase activity; molecular_function} {GO:0055114; oxidation-reduction process; biological_process}
Bt-GS57GL000868	4	{GO:0004345; glucose-6-phosphate dehydrogenase activity; molecular_function} {GO:0006006; glucose metabolic process; biological_process} {GO:0050661; NADP binding; molecular_function} {GO:0055114; oxidation-reduction process; biological_process}
Bt-GS57GL000869	4	{GO:0004345; glucose-6-phosphate dehydrogenase activity; molecular_function} {GO:0006006; glucose metabolic process; biological_process} {GO:0050661; NADP binding; molecular_function} {GO:0055114; oxidation-reduction process; biological_process}
Bt-GS57GL000870	3	{GO:0003824; catalytic activity; molecular_function} {GO:0004802; transketolase activity; molecular_function} {GO:0008152; metabolic process; biological_process}
Bt-GS57GL000871	4	{GO:0004616; phosphogluconate dehydrogenase (decarboxylating) activity; molecular_function} {GO:0006098; pentose-phosphate shunt; biological_process} {GO:0016491; oxidoreductase activity; molecular_function} {GO:0055114; oxidation-reduction process; biological_process}
Bt-GS57GL000872	2	{GO:0003824; catalytic activity; molecular_function} {GO:0005975; carbohydrate metabolic process; biological_process}
Bt-GS57GL000873	3	{GO:0015128; gluconate transmembrane transporter activity; molecular_function} {GO:0016020; membrane; cellular_component} {GO:0035429; gluconate transmembrane transport; biological_process}
Bt-GS57GL000874	4	{GO:0005975; carbohydrate metabolic process; biological_process} {GO:0016773; phosphotransferase activity, alcohol group as acceptor; molecular_function} {GO:0019521; D-gluconate metabolic process; biological_process} {GO:0046316; gluconokinase activity; molecular_function}
Bt-GS57GL000875	1	{GO:0005515; protein binding; molecular_function}
Bt-GS57GL000879	2	{GO:0016020; membrane; cellular_component} {GO:0016021; integral component of membrane; cellular_component}
Bt-GS57GL000880	1	{GO:0005515; protein binding; molecular_function}
Bt-GS57GL000882	2	{GO:0003824; catalytic activity; molecular_function} {GO:0050662; coenzyme binding; molecular_function}
Bt-GS57GL000885	3	{GO:0009058; biosynthetic process; biological_process} {GO:0016779; nucleotidyltransferase activity; molecular_function} {GO:0047343; glucose-1-phosphate cytidylyltransferase activity; molecular_function}
Bt-GS57GL000887	2	{GO:0003677; DNA binding; molecular_function} {GO:0006355; regulation of transcription, DNA-templated; biological_process}
Bt-GS57GL000888	4	{GO:0003824; catalytic activity; molecular_function} {GO:0016614; oxidoreductase activity, acting on CH-OH group of donors; molecular_function} {GO:0050660; flavin adenine dinucleotide binding; molecular_function} {GO:0055114; oxidation-reduction process; biological_process}
Bt-GS57GL000893	1	{GO:0005515; protein binding; molecular_function}
Bt-GS57GL000894	2	{GO:0016021; integral component of membrane; cellular_component} {GO:0055085; transmembrane transport; biological_process}
Bt-GS57GL000897	1	{GO:0005515; protein binding; molecular_function}
Bt-GS57GL000901	1	{GO:0016021; integral component of membrane; cellular_component}
Bt-GS57GL000903	6	{GO:0005515; protein binding; molecular_function} {GO:0008299; isoprenoid biosynthetic process; biological_process} {GO:0030604; 1-deoxy-D-xylulose-5-phosphate reductoisomerase activity; molecular_function} {GO:0046872; metal ion binding; molecular_function} {GO:0055114; oxidation-reduction process; biological_process} {GO:0070402; NADPH binding; molecular_function}
Bt-GS57GL000904	8	{GO:0000166; nucleotide binding; molecular_function} {GO:0004812; aminoacyl-tRNA ligase activity; molecular_function} {GO:0004830; tryptophan-tRNA ligase activity; molecular_function} {GO:0004842; ubiquitin-protein transferase activity; molecular_function} {GO:0005524; ATP binding; molecular_function} {GO:0005737; cytoplasm; cellular_component} {GO:0006418; tRNA aminoacylation for protein transla…
Bt-GS57GL000905	1	{GO:0016787; hydrolase activity; molecular_function}
Bt-GS57GL000908	1	{GO:0008080; N-acetyltransferase activity; molecular_function}
Bt-GS57GL000912	2	{GO:0008152; metabolic process; biological_process} {GO:0016787; hydrolase activity; molecular_function}
Bt-GS57GL000914	2	{GO:0003677; DNA binding; molecular_function} {GO:0043565; sequence-specific DNA binding; molecular_function}
Bt-GS57GL000917	2	{GO:0005524; ATP binding; molecular_function} {GO:0016887; ATPase activity; molecular_function}
Bt-GS57GL000919	2	{GO:0008152; metabolic process; biological_process} {GO:0016491; oxidoreductase activity; molecular_function}
Bt-GS57GL000925	5	{GO:0000287; magnesium ion binding; molecular_function} {GO:0003824; catalytic activity; molecular_function} {GO:0004743; pyruvate kinase activity; molecular_function} {GO:0006096; glycolytic process; biological_process} {GO:0030955; potassium ion binding; molecular_function}
Bt-GS57GL000927	1	{GO:0016491; oxidoreductase activity; molecular_function}
Bt-GS57GL000929	6	{GO:0004812; aminoacyl-tRNA ligase activity; molecular_function} {GO:0004821; histidine-tRNA ligase activity; molecular_function} {GO:0005524; ATP binding; molecular_function} {GO:0005737; cytoplasm; cellular_component} {GO:0006418; tRNA aminoacylation for protein translation; biological_process} {GO:0006427; histidyl-tRNA aminoacylation; biological_process}
Bt-GS57GL000930	1	{GO:0002161; aminoacyl-tRNA editing activity; molecular_function}
Bt-GS57GL000934	1	{GO:0016021; integral component of membrane; cellular_component}
Bt-GS57GL000935	2	{GO:0008428; ribonuclease inhibitor activity; molecular_function} {GO:0051252; regulation of RNA metabolic process; biological_process}
Bt-GS57GL000940	2	{GO:0005524; ATP binding; molecular_function} {GO:0016887; ATPase activity; molecular_function}
Bt-GS57GL000946	1	{GO:0008270; zinc ion binding; molecular_function}
Bt-GS57GL000952	2	{GO:0016021; integral component of membrane; cellular_component} {GO:0055085; transmembrane transport; biological_process}
Bt-GS57GL000953	2	{GO:0003700; transcription factor activity, sequence-specific DNA binding; molecular_function} {GO:0006355; regulation of transcription, DNA-templated; biological_process}
Bt-GS57GL000956	2	{GO:0016021; integral component of membrane; cellular_component} {GO:0055085; transmembrane transport; biological_process}
Bt-GS57GL000958	3	{GO:0003677; DNA binding; molecular_function} {GO:0004803; transposase activity; molecular_function} {GO:0006313; transposition, DNA-mediated; biological_process}
Bt-GS57GL000959	2	{GO:0003676; nucleic acid binding; molecular_function} {GO:0015074; DNA integration; biological_process}
Bt-GS57GL000961	2	{GO:0006508; proteolysis; biological_process} {GO:0008233; peptidase activity; molecular_function}
Bt-GS57GL000969	2	{GO:0004519; endonuclease activity; molecular_function} {GO:0006281; DNA repair; biological_process}
Bt-GS57GL000973	1	{GO:0004519; endonuclease activity; molecular_function}
Bt-GS57GL000976	1	{GO:0009898; cytoplasmic side of plasma membrane; cellular_component}
Bt-GS57GL000978	1	{GO:0005488; binding; molecular_function}
Bt-GS57GL000983	2	{GO:0008745; N-acetylmuramoyl-L-alanine amidase activity; molecular_function} {GO:0009253; peptidoglycan catabolic process; biological_process}
Bt-GS57GL000984	1	{GO:0006397; mRNA processing; biological_process}
Bt-GS57GL000993	3	{GO:0003824; catalytic activity; molecular_function} {GO:0004648; O-phospho-L-serine:2-oxoglutarate aminotransferase activity; molecular_function} {GO:0006564; L-serine biosynthetic process; biological_process}
Bt-GS57GL000994	5	{GO:0008152; metabolic process; biological_process} {GO:0016597; amino acid binding; molecular_function} {GO:0016616; oxidoreductase activity, acting on the CH-OH group of donors, NAD or NADP as acceptor; molecular_function} {GO:0051287; NAD binding; molecular_function} {GO:0055114; oxidation-reduction process; biological_process}
Bt-GS57GL001001	3	{GO:0000160; phosphorelay signal transduction system; biological_process} {GO:0003677; DNA binding; molecular_function} {GO:0006355; regulation of transcription, DNA-templated; biological_process}
Bt-GS57GL001002	4	{GO:0000155; phosphorelay sensor kinase activity; molecular_function} {GO:0004871; signal transducer activity; molecular_function} {GO:0007165; signal transduction; biological_process} {GO:0016021; integral component of membrane; cellular_component}
Bt-GS57GL001003	1	{GO:0016020; membrane; cellular_component}
Bt-GS57GL001004	2	{GO:0005524; ATP binding; molecular_function} {GO:0016887; ATPase activity; molecular_function}
Bt-GS57GL001007	2	{GO:0008168; methyltransferase activity; molecular_function} {GO:0032259; methylation; biological_process}
Bt-GS57GL001008	2	{GO:0006396; RNA processing; biological_process} {GO:0008452; RNA ligase activity; molecular_function}
Bt-GS57GL001009	2	{GO:0006396; RNA processing; biological_process} {GO:0008452; RNA ligase activity; molecular_function}
Bt-GS57GL001010	1	{GO:0016787; hydrolase activity; molecular_function}
Bt-GS57GL001011	1	{GO:0003824; catalytic activity; molecular_function}
Bt-GS57GL001014	3	{GO:0006810; transport; biological_process} {GO:0016021; integral component of membrane; cellular_component} {GO:0055085; transmembrane transport; biological_process}
Bt-GS57GL001015	8	{GO:0003958; NADPH-hemoprotein reductase activity; molecular_function} {GO:0005506; iron ion binding; molecular_function} {GO:0010181; FMN binding; molecular_function} {GO:0016491; oxidoreductase activity; molecular_function} {GO:0016705; oxidoreductase activity, acting on paired donors, with incorporation or reduction of molecular oxygen; molecular_function} {GO:0020037; heme binding; molecular_…
Bt-GS57GL001017	3	{GO:0003677; DNA binding; molecular_function} {GO:0004803; transposase activity; molecular_function} {GO:0006313; transposition, DNA-mediated; biological_process}
Bt-GS57GL001018	2	{GO:0003676; nucleic acid binding; molecular_function} {GO:0015074; DNA integration; biological_process}
Bt-GS57GL001023	6	{GO:0000155; phosphorelay sensor kinase activity; molecular_function} {GO:0000160; phosphorelay signal transduction system; biological_process} {GO:0003677; DNA binding; molecular_function} {GO:0006355; regulation of transcription, DNA-templated; biological_process} {GO:0016021; integral component of membrane; cellular_component} {GO:0046983; protein dimerization activity; molecular_function}
Bt-GS57GL001025	1	{GO:0046677; response to antibiotic; biological_process}
Bt-GS57GL001026	1	{GO:0046677; response to antibiotic; biological_process}
Bt-GS57GL001027	1	{GO:0016020; membrane; cellular_component}
Bt-GS57GL001028	1	{GO:0016740; transferase activity; molecular_function}
Bt-GS57GL001035	2	{GO:0003676; nucleic acid binding; molecular_function} {GO:0015074; DNA integration; biological_process}
Bt-GS57GL001037	1	{GO:0003677; DNA binding; molecular_function}
Bt-GS57GL001040	4	{GO:0003700; transcription factor activity, sequence-specific DNA binding; molecular_function} {GO:0005622; intracellular; cellular_component} {GO:0006355; regulation of transcription, DNA-templated; biological_process} {GO:0043565; sequence-specific DNA binding; molecular_function}
Bt-GS57GL001041	2	{GO:0008152; metabolic process; biological_process} {GO:0016491; oxidoreductase activity; molecular_function}
Bt-GS57GL001043	2	{GO:0008152; metabolic process; biological_process} {GO:0016491; oxidoreductase activity; molecular_function}
Bt-GS57GL001045	1	{GO:0003677; DNA binding; molecular_function}
Bt-GS57GL001046	1	{GO:0003677; DNA binding; molecular_function}
Bt-GS57GL001049	2	{GO:0016021; integral component of membrane; cellular_component} {GO:0055085; transmembrane transport; biological_process}
Bt-GS57GL001051	2	{GO:0003700; transcription factor activity, sequence-specific DNA binding; molecular_function} {GO:0006355; regulation of transcription, DNA-templated; biological_process}
Bt-GS57GL001053	4	{GO:0015103; inorganic anion transmembrane transporter activity; molecular_function} {GO:0015297; antiporter activity; molecular_function} {GO:0016020; membrane; cellular_component} {GO:0016021; integral component of membrane; cellular_component}
Bt-GS57GL001054	4	{GO:0015103; inorganic anion transmembrane transporter activity; molecular_function} {GO:0015297; antiporter activity; molecular_function} {GO:0016020; membrane; cellular_component} {GO:0016021; integral component of membrane; cellular_component}
Bt-GS57GL001055	4	{GO:0015103; inorganic anion transmembrane transporter activity; molecular_function} {GO:0015297; antiporter activity; molecular_function} {GO:0016020; membrane; cellular_component} {GO:0016021; integral component of membrane; cellular_component}
Bt-GS57GL001064	3	{GO:0003824; catalytic activity; molecular_function} {GO:0005975; carbohydrate metabolic process; biological_process} {GO:0016810; hydrolase activity, acting on carbon-nitrogen (but not peptide) bonds; molecular_function}
Bt-GS57GL001071	2	{GO:0004089; carbonate dehydratase activity; molecular_function} {GO:0008270; zinc ion binding; molecular_function}
Bt-GS57GL001072	2	{GO:0004089; carbonate dehydratase activity; molecular_function} {GO:0008270; zinc ion binding; molecular_function}
Bt-GS57GL001073	2	{GO:0008152; metabolic process; biological_process} {GO:0016787; hydrolase activity; molecular_function}
Bt-GS57GL001074	2	{GO:0016491; oxidoreductase activity; molecular_function} {GO:0055114; oxidation-reduction process; biological_process}
Bt-GS57GL001076	2	{GO:0003700; transcription factor activity, sequence-specific DNA binding; molecular_function} {GO:0006355; regulation of transcription, DNA-templated; biological_process}
Bt-GS57GL001080	1	{GO:0016021; integral component of membrane; cellular_component}
Bt-GS57GL001089	4	{GO:0016020; membrane; cellular_component} {GO:0030001; metal ion transport; biological_process} {GO:0046873; metal ion transmembrane transporter activity; molecular_function} {GO:0055085; transmembrane transport; biological_process}
Bt-GS57GL001090	1	{GO:0003677; DNA binding; molecular_function}
Bt-GS57GL001091	2	{GO:0003847; 1-alkyl-2-acetylglycerophosphocholine esterase activity; molecular_function} {GO:0016042; lipid catabolic process; biological_process}
Bt-GS57GL001093	4	{GO:0004252; serine-type endopeptidase activity; molecular_function} {GO:0005576; extracellular region; cellular_component} {GO:0006508; proteolysis; biological_process} {GO:0008270; zinc ion binding; molecular_function}
Bt-GS57GL001095	2	{GO:0003700; transcription factor activity, sequence-specific DNA binding; molecular_function} {GO:0006355; regulation of transcription, DNA-templated; biological_process}
Bt-GS57GL001097	2	{GO:0003676; nucleic acid binding; molecular_function} {GO:0015074; DNA integration; biological_process}
Bt-GS57GL001100	1	{GO:0003677; DNA binding; molecular_function}
Bt-GS57GL001104	1	{GO:0016810; hydrolase activity, acting on carbon-nitrogen (but not peptide) bonds; molecular_function}
Bt-GS57GL001106	2	{GO:0003824; catalytic activity; molecular_function} {GO:0008152; metabolic process; biological_process}
Bt-GS57GL001107	2	{GO:0003824; catalytic activity; molecular_function} {GO:0008152; metabolic process; biological_process}
Bt-GS57GL001109	5	{GO:0000166; nucleotide binding; molecular_function} {GO:0009166; nucleotide catabolic process; biological_process} {GO:0016787; hydrolase activity; molecular_function} {GO:0016788; hydrolase activity, acting on ester bonds; molecular_function} {GO:0046872; metal ion binding; molecular_function}
Bt-GS57GL001112	4	{GO:0003677; DNA binding; molecular_function} {GO:0003700; transcription factor activity, sequence-specific DNA binding; molecular_function} {GO:0006355; regulation of transcription, DNA-templated; biological_process} {GO:0043565; sequence-specific DNA binding; molecular_function}
Bt-GS57GL001113	2	{GO:0009405; pathogenesis; biological_process} {GO:0016020; membrane; cellular_component}
Bt-GS57GL001114	2	{GO:0009405; pathogenesis; biological_process} {GO:0016020; membrane; cellular_component}
Bt-GS57GL001115	2	{GO:0009405; pathogenesis; biological_process} {GO:0016020; membrane; cellular_component}
Bt-GS57GL001116	2	{GO:0009405; pathogenesis; biological_process} {GO:0016020; membrane; cellular_component}
Bt-GS57GL001119	5	{GO:0000155; phosphorelay sensor kinase activity; molecular_function} {GO:0000160; phosphorelay signal transduction system; biological_process} {GO:0004673; protein histidine kinase activity; molecular_function} {GO:0016021; integral component of membrane; cellular_component} {GO:0071555; cell wall organization; biological_process}
Bt-GS57GL001122	3	{GO:0000155; phosphorelay sensor kinase activity; molecular_function} {GO:0000160; phosphorelay signal transduction system; biological_process} {GO:0007165; signal transduction; biological_process}
Bt-GS57GL001124	3	{GO:0008270; zinc ion binding; molecular_function} {GO:0016491; oxidoreductase activity; molecular_function} {GO:0055114; oxidation-reduction process; biological_process}
Bt-GS57GL001125	2	{GO:0003690; double-stranded DNA binding; molecular_function} {GO:0006265; DNA topological change; biological_process}
Bt-GS57GL001129	2	{GO:0008152; metabolic process; biological_process} {GO:0016491; oxidoreductase activity; molecular_function}
Bt-GS57GL001130	4	{GO:0003700; transcription factor activity, sequence-specific DNA binding; molecular_function} {GO:0005622; intracellular; cellular_component} {GO:0006355; regulation of transcription, DNA-templated; biological_process} {GO:0043565; sequence-specific DNA binding; molecular_function}
Bt-GS57GL001133	2	{GO:0006865; amino acid transport; biological_process} {GO:0016020; membrane; cellular_component}
Bt-GS57GL001135	4	{GO:0003824; catalytic activity; molecular_function} {GO:0005524; ATP binding; molecular_function} {GO:0016301; kinase activity; molecular_function} {GO:0016310; phosphorylation; biological_process}
Bt-GS57GL001138	2	{GO:0016310; phosphorylation; biological_process} {GO:0016772; transferase activity, transferring phosphorus-containing groups; molecular_function}
Bt-GS57GL001140	1	{GO:0003677; DNA binding; molecular_function}
Bt-GS57GL001142	4	{GO:0003677; DNA binding; molecular_function} {GO:0004803; transposase activity; molecular_function} {GO:0006313; transposition, DNA-mediated; biological_process} {GO:0043565; sequence-specific DNA binding; molecular_function}
Bt-GS57GL001143	2	{GO:0003676; nucleic acid binding; molecular_function} {GO:0015074; DNA integration; biological_process}
Bt-GS57GL001144	1	{GO:0008080; N-acetyltransferase activity; molecular_function}
Bt-GS57GL001145	3	{GO:0016491; oxidoreductase activity; molecular_function} {GO:0046872; metal ion binding; molecular_function} {GO:0055114; oxidation-reduction process; biological_process}
Bt-GS57GL001148	1	{GO:0008080; N-acetyltransferase activity; molecular_function}
Bt-GS57GL001154	5	{GO:0003995; acyl-CoA dehydrogenase activity; molecular_function} {GO:0008152; metabolic process; biological_process} {GO:0016627; oxidoreductase activity, acting on the CH-CH group of donors; molecular_function} {GO:0050660; flavin adenine dinucleotide binding; molecular_function} {GO:0055114; oxidation-reduction process; biological_process}
Bt-GS57GL001156	2	{GO:0003700; transcription factor activity, sequence-specific DNA binding; molecular_function} {GO:0006355; regulation of transcription, DNA-templated; biological_process}
Bt-GS57GL001157	2	{GO:0005507; copper ion binding; molecular_function} {GO:0055070; copper ion homeostasis; biological_process}
Bt-GS57GL001158	4	{GO:0006508; proteolysis; biological_process} {GO:0008236; serine-type peptidase activity; molecular_function} {GO:0016020; membrane; cellular_component} {GO:0016021; integral component of membrane; cellular_component}
Bt-GS57GL001159	2	{GO:0003677; DNA binding; molecular_function} {GO:0006355; regulation of transcription, DNA-templated; biological_process}
Bt-GS57GL001162	2	{GO:0003824; catalytic activity; molecular_function} {GO:0005975; carbohydrate metabolic process; biological_process}
Bt-GS57GL001165	4	{GO:0005829; cytosol; cellular_component} {GO:0006508; proteolysis; biological_process} {GO:0008234; cysteine-type peptidase activity; molecular_function} {GO:0016920; pyroglutamyl-peptidase activity; molecular_function}
Bt-GS57GL001166	3	{GO:0034979; NAD-dependent protein deacetylase activity; molecular_function} {GO:0051287; NAD binding; molecular_function} {GO:0070403; NAD+ binding; molecular_function}
Bt-GS57GL001168	1	{GO:0008658; penicillin binding; molecular_function}
Bt-GS57GL001169	4	{GO:0006508; proteolysis; biological_process} {GO:0008236; serine-type peptidase activity; molecular_function} {GO:0016020; membrane; cellular_component} {GO:0016021; integral component of membrane; cellular_component}
Bt-GS57GL001171	1	{GO:0016787; hydrolase activity; molecular_function}
Bt-GS57GL001172	2	{GO:0008152; metabolic process; biological_process} {GO:0008168; methyltransferase activity; molecular_function}
Bt-GS57GL001174	1	{GO:0005488; binding; molecular_function}
Bt-GS57GL001177	5	{GO:0003333; amino acid transmembrane transport; biological_process} {GO:0006810; transport; biological_process} {GO:0015171; amino acid transmembrane transporter activity; molecular_function} {GO:0016020; membrane; cellular_component} {GO:0055085; transmembrane transport; biological_process}
Bt-GS57GL001178	7	{GO:0003333; amino acid transmembrane transport; biological_process} {GO:0006810; transport; biological_process} {GO:0006865; amino acid transport; biological_process} {GO:0015171; amino acid transmembrane transporter activity; molecular_function} {GO:0016020; membrane; cellular_component} {GO:0016021; integral component of membrane; cellular_component} {GO:0055085; transmembrane transport; biolo…
Bt-GS57GL001179	1	{GO:0008080; N-acetyltransferase activity; molecular_function}
Bt-GS57GL001180	1	{GO:0016021; integral component of membrane; cellular_component}
Bt-GS57GL001182	1	{GO:0016021; integral component of membrane; cellular_component}
Bt-GS57GL001194	3	{GO:0003824; catalytic activity; molecular_function} {GO:0009058; biosynthetic process; biological_process} {GO:0030170; pyridoxal phosphate binding; molecular_function}
Bt-GS57GL001195	1	{GO:0003824; catalytic activity; molecular_function}
Bt-GS57GL001196	2	{GO:0003700; transcription factor activity, sequence-specific DNA binding; molecular_function} {GO:0006355; regulation of transcription, DNA-templated; biological_process}
Bt-GS57GL001197	2	{GO:0016020; membrane; cellular_component} {GO:0016021; integral component of membrane; cellular_component}
Bt-GS57GL001199	2	{GO:0016020; membrane; cellular_component} {GO:0016021; integral component of membrane; cellular_component}
Bt-GS57GL001200	1	{GO:0016787; hydrolase activity; molecular_function}
Bt-GS57GL001201	1	{GO:0016787; hydrolase activity; molecular_function}
Bt-GS57GL001204	1	{GO:0008080; N-acetyltransferase activity; molecular_function}
Bt-GS57GL001206	3	{GO:0003824; catalytic activity; molecular_function} {GO:0008270; zinc ion binding; molecular_function} {GO:0016787; hydrolase activity; molecular_function}
Bt-GS57GL001211	2	{GO:0003824; catalytic activity; molecular_function} {GO:0050662; coenzyme binding; molecular_function}
Bt-GS57GL001216	1	{GO:0016787; hydrolase activity; molecular_function}
Bt-GS57GL001220	1	{GO:0005525; GTP binding; molecular_function}
Bt-GS57GL001221	2	{GO:0003924; GTPase activity; molecular_function} {GO:0005525; GTP binding; molecular_function}
Bt-GS57GL001222	2	{GO:0003700; transcription factor activity, sequence-specific DNA binding; molecular_function} {GO:0006355; regulation of transcription, DNA-templated; biological_process}
Bt-GS57GL001223	1	{GO:0016491; oxidoreductase activity; molecular_function}
Bt-GS57GL001224	1	{GO:0016491; oxidoreductase activity; molecular_function}
Bt-GS57GL001242	2	{GO:0006388; tRNA splicing, via endonucleolytic cleavage and ligation; biological_process} {GO:0016772; transferase activity, transferring phosphorus-containing groups; molecular_function}
Bt-GS57GL001249	2	{GO:0005524; ATP binding; molecular_function} {GO:0016887; ATPase activity; molecular_function}
Bt-GS57GL001255	1	{GO:0016810; hydrolase activity, acting on carbon-nitrogen (but not peptide) bonds; molecular_function}
Bt-GS57GL001257	2	{GO:0016787; hydrolase activity; molecular_function} {GO:0016810; hydrolase activity, acting on carbon-nitrogen (but not peptide) bonds; molecular_function}
Bt-GS57GL001260	4	{GO:0004252; serine-type endopeptidase activity; molecular_function} {GO:0005576; extracellular region; cellular_component} {GO:0006508; proteolysis; biological_process} {GO:0008270; zinc ion binding; molecular_function}
Bt-GS57GL001261	4	{GO:0004096; catalase activity; molecular_function} {GO:0006979; response to oxidative stress; biological_process} {GO:0020037; heme binding; molecular_function} {GO:0055114; oxidation-reduction process; biological_process}
Bt-GS57GL001262	3	{GO:0003824; catalytic activity; molecular_function} {GO:0008483; transaminase activity; molecular_function} {GO:0030170; pyridoxal phosphate binding; molecular_function}
Bt-GS57GL001263	3	{GO:0003824; catalytic activity; molecular_function} {GO:0008483; transaminase activity; molecular_function} {GO:0030170; pyridoxal phosphate binding; molecular_function}
Bt-GS57GL001265	1	{GO:0005515; protein binding; molecular_function}
Bt-GS57GL001276	3	{GO:0005215; transporter activity; molecular_function} {GO:0016021; integral component of membrane; cellular_component} {GO:0055085; transmembrane transport; biological_process}
Bt-GS57GL001280	2	{GO:0005524; ATP binding; molecular_function} {GO:0016887; ATPase activity; molecular_function}
Bt-GS57GL001285	1	{GO:0008080; N-acetyltransferase activity; molecular_function}
Bt-GS57GL001287	2	{GO:0008152; metabolic process; biological_process} {GO:0016787; hydrolase activity; molecular_function}
Bt-GS57GL001288	2	{GO:0003677; DNA binding; molecular_function} {GO:0043565; sequence-specific DNA binding; molecular_function}
Bt-GS57GL001290	3	{GO:0003824; catalytic activity; molecular_function} {GO:0008152; metabolic process; biological_process} {GO:0016791; phosphatase activity; molecular_function}
Bt-GS57GL001292	3	{GO:0006508; proteolysis; biological_process} {GO:0008233; peptidase activity; molecular_function} {GO:0008237; metallopeptidase activity; molecular_function}
Bt-GS57GL001297	5	{GO:0003333; amino acid transmembrane transport; biological_process} {GO:0006810; transport; biological_process} {GO:0015171; amino acid transmembrane transporter activity; molecular_function} {GO:0016020; membrane; cellular_component} {GO:0055085; transmembrane transport; biological_process}
Bt-GS57GL001298	7	{GO:0003333; amino acid transmembrane transport; biological_process} {GO:0006810; transport; biological_process} {GO:0006865; amino acid transport; biological_process} {GO:0015171; amino acid transmembrane transporter activity; molecular_function} {GO:0016020; membrane; cellular_component} {GO:0016021; integral component of membrane; cellular_component} {GO:0055085; transmembrane transport; biolo…
Bt-GS57GL001299	2	{GO:0003677; DNA binding; molecular_function} {GO:0006355; regulation of transcription, DNA-templated; biological_process}
Bt-GS57GL001300	2	{GO:0008152; metabolic process; biological_process} {GO:0016787; hydrolase activity; molecular_function}
Bt-GS57GL001303	3	{GO:0004735; pyrroline-5-carboxylate reductase activity; molecular_function} {GO:0006561; proline biosynthetic process; biological_process} {GO:0055114; oxidation-reduction process; biological_process}
Bt-GS57GL001304	4	{GO:0003723; RNA binding; molecular_function} {GO:0004349; glutamate 5-kinase activity; molecular_function} {GO:0005737; cytoplasm; cellular_component} {GO:0006561; proline biosynthetic process; biological_process}
Bt-GS57GL001305	7	{GO:0004350; glutamate-5-semialdehyde dehydrogenase activity; molecular_function} {GO:0006561; proline biosynthetic process; biological_process} {GO:0008152; metabolic process; biological_process} {GO:0016491; oxidoreductase activity; molecular_function} {GO:0016620; oxidoreductase activity, acting on the aldehyde or oxo group of donors, NAD or NADP as acceptor; molecular_function} {GO:0050661; N…
Bt-GS57GL001306	2	{GO:0003676; nucleic acid binding; molecular_function} {GO:0015074; DNA integration; biological_process}
Bt-GS57GL001307	1	{GO:0003677; DNA binding; molecular_function}
Bt-GS57GL001308	3	{GO:0005337; nucleoside transmembrane transporter activity; molecular_function} {GO:0016020; membrane; cellular_component} {GO:1901642; nucleoside transmembrane transport; biological_process}
Bt-GS57GL001309	3	{GO:0005337; nucleoside transmembrane transporter activity; molecular_function} {GO:0016020; membrane; cellular_component} {GO:1901642; nucleoside transmembrane transport; biological_process}
Bt-GS57GL001312	2	{GO:0003700; transcription factor activity, sequence-specific DNA binding; molecular_function} {GO:0006355; regulation of transcription, DNA-templated; biological_process}
Bt-GS57GL001313	2	{GO:0016021; integral component of membrane; cellular_component} {GO:0055085; transmembrane transport; biological_process}
Bt-GS57GL001314	2	{GO:0016021; integral component of membrane; cellular_component} {GO:0055085; transmembrane transport; biological_process}
Bt-GS57GL001316	1	{GO:0016779; nucleotidyltransferase activity; molecular_function}
Bt-GS57GL001318	2	{GO:0003824; catalytic activity; molecular_function} {GO:0016829; lyase activity; molecular_function}
Bt-GS57GL001320	2	{GO:0005975; carbohydrate metabolic process; biological_process} {GO:0016773; phosphotransferase activity, alcohol group as acceptor; molecular_function}
Bt-GS57GL001321	1	{GO:0030246; carbohydrate binding; molecular_function}
Bt-GS57GL001322	2	{GO:0005524; ATP binding; molecular_function} {GO:0016887; ATPase activity; molecular_function}
Bt-GS57GL001323	3	{GO:0005215; transporter activity; molecular_function} {GO:0006810; transport; biological_process} {GO:0016020; membrane; cellular_component}
Bt-GS57GL001324	3	{GO:0005215; transporter activity; molecular_function} {GO:0006810; transport; biological_process} {GO:0016020; membrane; cellular_component}
Bt-GS57GL001325	1	{GO:0043190; ATP-binding cassette (ABC) transporter complex; cellular_component}
Bt-GS57GL001326	1	{GO:0043190; ATP-binding cassette (ABC) transporter complex; cellular_component}
Bt-GS57GL001327	4	{GO:0006099; tricarboxylic acid cycle; biological_process} {GO:0008924; malate dehydrogenase (quinone) activity; molecular_function} {GO:0016491; oxidoreductase activity; molecular_function} {GO:0055114; oxidation-reduction process; biological_process}
Bt-GS57GL001328	4	{GO:0006099; tricarboxylic acid cycle; biological_process} {GO:0008924; malate dehydrogenase (quinone) activity; molecular_function} {GO:0016491; oxidoreductase activity; molecular_function} {GO:0055114; oxidation-reduction process; biological_process}
Bt-GS57GL001329	4	{GO:0006099; tricarboxylic acid cycle; biological_process} {GO:0008924; malate dehydrogenase (quinone) activity; molecular_function} {GO:0016491; oxidoreductase activity; molecular_function} {GO:0055114; oxidation-reduction process; biological_process}
Bt-GS57GL001332	5	{GO:0003824; catalytic activity; molecular_function} {GO:0016491; oxidoreductase activity; molecular_function} {GO:0016614; oxidoreductase activity, acting on CH-OH group of donors; molecular_function} {GO:0050660; flavin adenine dinucleotide binding; molecular_function} {GO:0055114; oxidation-reduction process; biological_process}
Bt-GS57GL001335	3	{GO:0004553; hydrolase activity, hydrolyzing O-glycosyl compounds; molecular_function} {GO:0009254; peptidoglycan turnover; biological_process} {GO:0019867; outer membrane; cellular_component}
Bt-GS57GL001337	3	{GO:0004113; 2',3'-cyclic-nucleotide 3'-phosphodiesterase activity; molecular_function} {GO:0009214; cyclic nucleotide catabolic process; biological_process} {GO:0016020; membrane; cellular_component}
Bt-GS57GL001340	1	{GO:0008080; N-acetyltransferase activity; molecular_function}
Bt-GS57GL001341	2	{GO:0003824; catalytic activity; molecular_function} {GO:0008152; metabolic process; biological_process}
Bt-GS57GL001342	2	{GO:0003824; catalytic activity; molecular_function} {GO:0008152; metabolic process; biological_process}
Bt-GS57GL001344	1	{GO:0006397; mRNA processing; biological_process}
Bt-GS57GL001353	1	{GO:0003824; catalytic activity; molecular_function}
Bt-GS57GL001354	2	{GO:0003824; catalytic activity; molecular_function} {GO:0009058; biosynthetic process; biological_process}
Bt-GS57GL001355	1	{GO:0003824; catalytic activity; molecular_function}
Bt-GS57GL001356	2	{GO:0004107; chorismate synthase activity; molecular_function} {GO:0009073; aromatic amino acid family biosynthetic process; biological_process}
Bt-GS57GL001357	2	{GO:0004107; chorismate synthase activity; molecular_function} {GO:0009073; aromatic amino acid family biosynthetic process; biological_process}
Bt-GS57GL001358	3	{GO:0003824; catalytic activity; molecular_function} {GO:0009058; biosynthetic process; biological_process} {GO:0030170; pyridoxal phosphate binding; molecular_function}
Bt-GS57GL001359	1	{GO:0003824; catalytic activity; molecular_function}
Bt-GS57GL001360	4	{GO:0004665; prephenate dehydrogenase (NADP+) activity; molecular_function} {GO:0006571; tyrosine biosynthetic process; biological_process} {GO:0008977; prephenate dehydrogenase activity; molecular_function} {GO:0055114; oxidation-reduction process; biological_process}
Bt-GS57GL001361	3	{GO:0008152; metabolic process; biological_process} {GO:0016597; amino acid binding; molecular_function} {GO:0055114; oxidation-reduction process; biological_process}
Bt-GS57GL001362	2	{GO:0003824; catalytic activity; molecular_function} {GO:0016765; transferase activity, transferring alkyl or aryl (other than methyl) groups; molecular_function}
Bt-GS57GL001363	3	{GO:0003824; catalytic activity; molecular_function} {GO:0003866; 3-phosphoshikimate 1-carboxyvinyltransferase activity; molecular_function} {GO:0016765; transferase activity, transferring alkyl or aryl (other than methyl) groups; molecular_function}
Bt-GS57GL001364	1	{GO:0008080; N-acetyltransferase activity; molecular_function}
Bt-GS57GL001368	1	{GO:0003677; DNA binding; molecular_function}
Bt-GS57GL001373	1	{GO:0016020; membrane; cellular_component}
Bt-GS57GL001375	4	{GO:0003676; nucleic acid binding; molecular_function} {GO:0003677; DNA binding; molecular_function} {GO:0004803; transposase activity; molecular_function} {GO:0006313; transposition, DNA-mediated; biological_process}
Bt-GS57GL001377	1	{GO:0016020; membrane; cellular_component}
Bt-GS57GL001383	1	{GO:0016020; membrane; cellular_component}
Bt-GS57GL001385	2	{GO:0005524; ATP binding; molecular_function} {GO:0016887; ATPase activity; molecular_function}
Bt-GS57GL001386	2	{GO:0005524; ATP binding; molecular_function} {GO:0016887; ATPase activity; molecular_function}
Bt-GS57GL001391	3	{GO:0003824; catalytic activity; molecular_function} {GO:0008152; metabolic process; biological_process} {GO:0008484; sulfuric ester hydrolase activity; molecular_function}
Bt-GS57GL001395	1	{GO:0016021; integral component of membrane; cellular_component}
Bt-GS57GL001396	1	{GO:0016021; integral component of membrane; cellular_component}
Bt-GS57GL001397	3	{GO:0003824; catalytic activity; molecular_function} {GO:0005975; carbohydrate metabolic process; biological_process} {GO:0016810; hydrolase activity, acting on carbon-nitrogen (but not peptide) bonds; molecular_function}
Bt-GS57GL001401	1	{GO:0005488; binding; molecular_function}
Bt-GS57GL001402	1	{GO:0016779; nucleotidyltransferase activity; molecular_function}
Bt-GS57GL001403	1	{GO:0003677; DNA binding; molecular_function}
Bt-GS57GL001404	2	{GO:0003676; nucleic acid binding; molecular_function} {GO:0015074; DNA integration; biological_process}
Bt-GS57GL001405	1	{GO:0015074; DNA integration; biological_process}
Bt-GS57GL001406	1	{GO:0008080; N-acetyltransferase activity; molecular_function}
Bt-GS57GL001407	1	{GO:0008080; N-acetyltransferase activity; molecular_function}
Bt-GS57GL001409	1	{GO:0008080; N-acetyltransferase activity; molecular_function}
Bt-GS57GL001412	2	{GO:0046353; aminoglycoside 3-N-acetyltransferase activity; molecular_function} {GO:0046677; response to antibiotic; biological_process}
Bt-GS57GL001414	1	{GO:0005515; protein binding; molecular_function}
Bt-GS57GL001417	5	{GO:0005215; transporter activity; molecular_function} {GO:0005524; ATP binding; molecular_function} {GO:0005886; plasma membrane; cellular_component} {GO:0006810; transport; biological_process} {GO:0016887; ATPase activity; molecular_function}
Bt-GS57GL001418	3	{GO:0006790; sulfur compound metabolic process; biological_process} {GO:0006810; transport; biological_process} {GO:0016020; membrane; cellular_component}
Bt-GS57GL001419	2	{GO:0006810; transport; biological_process} {GO:0016020; membrane; cellular_component}
Bt-GS57GL001420	3	{GO:0008726; alkanesulfonate monooxygenase activity; molecular_function} {GO:0016705; oxidoreductase activity, acting on paired donors, with incorporation or reduction of molecular oxygen; molecular_function} {GO:0055114; oxidation-reduction process; biological_process}
Bt-GS57GL001432	2	{GO:0003700; transcription factor activity, sequence-specific DNA binding; molecular_function} {GO:0006355; regulation of transcription, DNA-templated; biological_process}
Bt-GS57GL001433	2	{GO:0005524; ATP binding; molecular_function} {GO:0016887; ATPase activity; molecular_function}
Bt-GS57GL001438	3	{GO:0004594; pantothenate kinase activity; molecular_function} {GO:0005524; ATP binding; molecular_function} {GO:0015937; coenzyme A biosynthetic process; biological_process}
Bt-GS57GL001440	3	{GO:0003824; catalytic activity; molecular_function} {GO:0009058; biosynthetic process; biological_process} {GO:0030170; pyridoxal phosphate binding; molecular_function}
Bt-GS57GL001448	2	{GO:0008152; metabolic process; biological_process} {GO:0008168; methyltransferase activity; molecular_function}
Bt-GS57GL001453	1	{GO:0016021; integral component of membrane; cellular_component}
Bt-GS57GL001459	2	{GO:0016021; integral component of membrane; cellular_component} {GO:0055085; transmembrane transport; biological_process}
Bt-GS57GL001460	2	{GO:0016021; integral component of membrane; cellular_component} {GO:0055085; transmembrane transport; biological_process}
Bt-GS57GL001468	3	{GO:0006810; transport; biological_process} {GO:0016021; integral component of membrane; cellular_component} {GO:0055085; transmembrane transport; biological_process}
Bt-GS57GL001471	1	{GO:0008080; N-acetyltransferase activity; molecular_function}
Bt-GS57GL001472	1	{GO:0008080; N-acetyltransferase activity; molecular_function}
Bt-GS57GL001473	2	{GO:0030435; sporulation resulting in formation of a cellular spore; biological_process} {GO:0031160; spore wall; cellular_component}
Bt-GS57GL001474	2	{GO:0030435; sporulation resulting in formation of a cellular spore; biological_process} {GO:0031160; spore wall; cellular_component}
Bt-GS57GL001475	3	{GO:0003677; DNA binding; molecular_function} {GO:0004803; transposase activity; molecular_function} {GO:0006313; transposition, DNA-mediated; biological_process}
Bt-GS57GL001477	2	{GO:0003676; nucleic acid binding; molecular_function} {GO:0015074; DNA integration; biological_process}
Bt-GS57GL001480	2	{GO:0004222; metalloendopeptidase activity; molecular_function} {GO:0006508; proteolysis; biological_process}
Bt-GS57GL001483	1	{GO:0009058; biosynthetic process; biological_process}
Bt-GS57GL001484	6	{GO:0003824; catalytic activity; molecular_function} {GO:0008782; adenosylhomocysteine nucleosidase activity; molecular_function} {GO:0008930; methylthioadenosine nucleosidase activity; molecular_function} {GO:0009116; nucleoside metabolic process; biological_process} {GO:0009164; nucleoside catabolic process; biological_process} {GO:0019509; L-methionine biosynthetic process from methylthioadeno…
Bt-GS57GL001487	1	{GO:0008080; N-acetyltransferase activity; molecular_function}
Bt-GS57GL001489	3	{GO:0000160; phosphorelay signal transduction system; biological_process} {GO:0003677; DNA binding; molecular_function} {GO:0006355; regulation of transcription, DNA-templated; biological_process}
Bt-GS57GL001490	4	{GO:0000155; phosphorelay sensor kinase activity; molecular_function} {GO:0004871; signal transducer activity; molecular_function} {GO:0007165; signal transduction; biological_process} {GO:0016021; integral component of membrane; cellular_component}
Bt-GS57GL001491	1	{GO:0016853; isomerase activity; molecular_function}
Bt-GS57GL001492	1	{GO:0016787; hydrolase activity; molecular_function}
Bt-GS57GL001494	1	{GO:0008239; dipeptidyl-peptidase activity; molecular_function}
Bt-GS57GL001500	1	{GO:0005515; protein binding; molecular_function}
Bt-GS57GL001504	1	{GO:0007049; cell cycle; biological_process}
Bt-GS57GL001506	2	{GO:0003824; catalytic activity; molecular_function} {GO:0008152; metabolic process; biological_process}
Bt-GS57GL001509	2	{GO:0043190; ATP-binding cassette (ABC) transporter complex; cellular_component} {GO:0055085; transmembrane transport; biological_process}
Bt-GS57GL001511	1	{GO:0008080; N-acetyltransferase activity; molecular_function}
Bt-GS57GL001521	4	{GO:0008033; tRNA processing; biological_process} {GO:0016491; oxidoreductase activity; molecular_function} {GO:0050660; flavin adenine dinucleotide binding; molecular_function} {GO:0055114; oxidation-reduction process; biological_process}
Bt-GS57GL001522	2	{GO:0009055; electron carrier activity; molecular_function} {GO:0051536; iron-sulfur cluster binding; molecular_function}
Bt-GS57GL001524	5	{GO:0003677; DNA binding; molecular_function} {GO:0005524; ATP binding; molecular_function} {GO:0006355; regulation of transcription, DNA-templated; biological_process} {GO:0008134; transcription factor binding; molecular_function} {GO:0043565; sequence-specific DNA binding; molecular_function}
Bt-GS57GL001525	2	{GO:0016491; oxidoreductase activity; molecular_function} {GO:0055114; oxidation-reduction process; biological_process}
Bt-GS57GL001526	1	{GO:0018112; proline racemase activity; molecular_function}
Bt-GS57GL001527	1	{GO:0018112; proline racemase activity; molecular_function}
Bt-GS57GL001528	1	{GO:0018112; proline racemase activity; molecular_function}
Bt-GS57GL001529	5	{GO:0003824; catalytic activity; molecular_function} {GO:0008152; metabolic process; biological_process} {GO:0008840; 4-hydroxy-tetrahydrodipicolinate synthase; molecular_function} {GO:0009089; lysine biosynthetic process via diaminopimelate; biological_process} {GO:0016829; lyase activity; molecular_function}
Bt-GS57GL001530	4	{GO:0008152; metabolic process; biological_process} {GO:0016491; oxidoreductase activity; molecular_function} {GO:0016620; oxidoreductase activity, acting on the aldehyde or oxo group of donors, NAD or NADP as acceptor; molecular_function} {GO:0055114; oxidation-reduction process; biological_process}
Bt-GS57GL001531	4	{GO:0006814; sodium ion transport; biological_process} {GO:0015655; alanine:sodium symporter activity; molecular_function} {GO:0016020; membrane; cellular_component} {GO:0032328; alanine transport; biological_process}
Bt-GS57GL001532	2	{GO:0051920; peroxiredoxin activity; molecular_function} {GO:0055114; oxidation-reduction process; biological_process}
Bt-GS57GL001535	1	{GO:0008080; N-acetyltransferase activity; molecular_function}
Bt-GS57GL001536	1	{GO:0019028; viral capsid; cellular_component}
Bt-GS57GL001537	2	{GO:0005737; cytoplasm; cellular_component} {GO:0016462; pyrophosphatase activity; molecular_function}
Bt-GS57GL001540	2	{GO:0008745; N-acetylmuramoyl-L-alanine amidase activity; molecular_function} {GO:0009253; peptidoglycan catabolic process; biological_process}
Bt-GS57GL001542	4	{GO:0003796; lysozyme activity; molecular_function} {GO:0005975; carbohydrate metabolic process; biological_process} {GO:0009253; peptidoglycan catabolic process; biological_process} {GO:0016998; cell wall macromolecule catabolic process; biological_process}
Bt-GS57GL001544	2	{GO:0003676; nucleic acid binding; molecular_function} {GO:0015074; DNA integration; biological_process}
Bt-GS57GL001546	3	{GO:0003677; DNA binding; molecular_function} {GO:0004803; transposase activity; molecular_function} {GO:0006313; transposition, DNA-mediated; biological_process}
Bt-GS57GL001553	4	{GO:0003676; nucleic acid binding; molecular_function} {GO:0005524; ATP binding; molecular_function} {GO:0006310; DNA recombination; biological_process} {GO:0008026; ATP-dependent helicase activity; molecular_function}
Bt-GS57GL001554	9	{GO:0000166; nucleotide binding; molecular_function} {GO:0003676; nucleic acid binding; molecular_function} {GO:0003677; DNA binding; molecular_function} {GO:0003824; catalytic activity; molecular_function} {GO:0005622; intracellular; cellular_component} {GO:0006260; DNA replication; biological_process} {GO:0006281; DNA repair; biological_process} {GO:0043140; ATP-dependent 3'-5' DNA helicase act…
Bt-GS57GL001557	3	{GO:0003677; DNA binding; molecular_function} {GO:0004003; ATP-dependent DNA helicase activity; molecular_function} {GO:0005524; ATP binding; molecular_function}
Bt-GS57GL001558	4	{GO:0003677; DNA binding; molecular_function} {GO:0004003; ATP-dependent DNA helicase activity; molecular_function} {GO:0005524; ATP binding; molecular_function} {GO:0016787; hydrolase activity; molecular_function}
Bt-GS57GL001560	1	{GO:0008080; N-acetyltransferase activity; molecular_function}
Bt-GS57GL001567	1	{GO:0008080; N-acetyltransferase activity; molecular_function}
Bt-GS57GL001570	1	{GO:0008080; N-acetyltransferase activity; molecular_function}
Bt-GS57GL001575	2	{GO:0008152; metabolic process; biological_process} {GO:0008168; methyltransferase activity; molecular_function}
Bt-GS57GL001580	3	{GO:0008152; metabolic process; biological_process} {GO:0016758; transferase activity, transferring hexosyl groups; molecular_function} {GO:0016999; antibiotic metabolic process; biological_process}
Bt-GS57GL001581	6	{GO:0004553; hydrolase activity, hydrolyzing O-glycosyl compounds; molecular_function} {GO:0005515; protein binding; molecular_function} {GO:0005576; extracellular region; cellular_component} {GO:0005975; carbohydrate metabolic process; biological_process} {GO:0019028; viral capsid; cellular_component} {GO:0030246; carbohydrate binding; molecular_function}
Bt-GS57GL001582	1	{GO:0008080; N-acetyltransferase activity; molecular_function}
Bt-GS57GL001583	2	{GO:0004751; ribose-5-phosphate isomerase activity; molecular_function} {GO:0009052; pentose-phosphate shunt, non-oxidative branch; biological_process}
Bt-GS57GL001584	2	{GO:0009055; electron carrier activity; molecular_function} {GO:0051536; iron-sulfur cluster binding; molecular_function}
Bt-GS57GL001585	5	{GO:0003677; DNA binding; molecular_function} {GO:0003700; transcription factor activity, sequence-specific DNA binding; molecular_function} {GO:0006352; DNA-templated transcription, initiation; biological_process} {GO:0006355; regulation of transcription, DNA-templated; biological_process} {GO:0016987; sigma factor activity; molecular_function}
Bt-GS57GL001586	2	{GO:0004252; serine-type endopeptidase activity; molecular_function} {GO:0006508; proteolysis; biological_process}
Bt-GS57GL001587	2	{GO:0005215; transporter activity; molecular_function} {GO:0006810; transport; biological_process}
Bt-GS57GL001588	4	{GO:0005524; ATP binding; molecular_function} {GO:0016020; membrane; cellular_component} {GO:0016887; ATPase activity; molecular_function} {GO:0031460; glycine betaine transport; biological_process}
Bt-GS57GL001589	2	{GO:0006810; transport; biological_process} {GO:0016020; membrane; cellular_component}
Bt-GS57GL001592	1	{GO:0003824; catalytic activity; molecular_function}
Bt-GS57GL001593	1	{GO:0003824; catalytic activity; molecular_function}
Bt-GS57GL001595	1	{GO:0016787; hydrolase activity; molecular_function}
Bt-GS57GL001598	2	{GO:0008152; metabolic process; biological_process} {GO:0016491; oxidoreductase activity; molecular_function}
Bt-GS57GL001599	4	{GO:0003677; DNA binding; molecular_function} {GO:0003700; transcription factor activity, sequence-specific DNA binding; molecular_function} {GO:0006355; regulation of transcription, DNA-templated; biological_process} {GO:0043565; sequence-specific DNA binding; molecular_function}
Bt-GS57GL001603	2	{GO:0008152; metabolic process; biological_process} {GO:0016624; oxidoreductase activity, acting on the aldehyde or oxo group of donors, disulfide as acceptor; molecular_function}
Bt-GS57GL001604	2	{GO:0003824; catalytic activity; molecular_function} {GO:0008152; metabolic process; biological_process}
Bt-GS57GL001605	2	{GO:0008152; metabolic process; biological_process} {GO:0016746; transferase activity, transferring acyl groups; molecular_function}
Bt-GS57GL001606	6	{GO:0004148; dihydrolipoyl dehydrogenase activity; molecular_function} {GO:0016491; oxidoreductase activity; molecular_function} {GO:0016668; oxidoreductase activity, acting on a sulfur group of donors, NAD(P) as acceptor; molecular_function} {GO:0045454; cell redox homeostasis; biological_process} {GO:0050660; flavin adenine dinucleotide binding; molecular_function} {GO:0055114; oxidation-reduct…
Bt-GS57GL001614	3	{GO:0003700; transcription factor activity, sequence-specific DNA binding; molecular_function} {GO:0005622; intracellular; cellular_component} {GO:0006355; regulation of transcription, DNA-templated; biological_process}
Bt-GS57GL001615	1	{GO:0008080; N-acetyltransferase activity; molecular_function}
Bt-GS57GL001618	1	{GO:0006397; mRNA processing; biological_process}
Bt-GS57GL001621	1	{GO:0005515; protein binding; molecular_function}
Bt-GS57GL001622	3	{GO:0005524; ATP binding; molecular_function} {GO:0006355; regulation of transcription, DNA-templated; biological_process} {GO:0008134; transcription factor binding; molecular_function}
Bt-GS57GL001623	2	{GO:0003677; DNA binding; molecular_function} {GO:0043565; sequence-specific DNA binding; molecular_function}
Bt-GS57GL001631	1	{GO:0016787; hydrolase activity; molecular_function}
Bt-GS57GL001633	1	{GO:0003677; DNA binding; molecular_function}
Bt-GS57GL001634	6	{GO:0003824; catalytic activity; molecular_function} {GO:0005737; cytoplasm; cellular_component} {GO:0006569; tryptophan catabolic process; biological_process} {GO:0009435; NAD biosynthetic process; biological_process} {GO:0030170; pyridoxal phosphate binding; molecular_function} {GO:0030429; kynureninase activity; molecular_function}
Bt-GS57GL001635	6	{GO:0003824; catalytic activity; molecular_function} {GO:0005737; cytoplasm; cellular_component} {GO:0006569; tryptophan catabolic process; biological_process} {GO:0009435; NAD biosynthetic process; biological_process} {GO:0030170; pyridoxal phosphate binding; molecular_function} {GO:0030429; kynureninase activity; molecular_function}
Bt-GS57GL001636	3	{GO:0004061; arylformamidase activity; molecular_function} {GO:0004328; formamidase activity; molecular_function} {GO:0019441; tryptophan catabolic process to kynurenine; biological_process}
Bt-GS57GL001637	3	{GO:0004833; tryptophan 2,3-dioxygenase activity; molecular_function} {GO:0019441; tryptophan catabolic process to kynurenine; biological_process} {GO:0020037; heme binding; molecular_function}
Bt-GS57GL001641	3	{GO:0003824; catalytic activity; molecular_function} {GO:0009847; spore germination; biological_process} {GO:0016787; hydrolase activity; molecular_function}
Bt-GS57GL001642	1	{GO:0009847; spore germination; biological_process}
Bt-GS57GL001645	1	{GO:0008080; N-acetyltransferase activity; molecular_function}
Bt-GS57GL001652	1	{GO:0003824; catalytic activity; molecular_function}
Bt-GS57GL001653	2	{GO:0003700; transcription factor activity, sequence-specific DNA binding; molecular_function} {GO:0006355; regulation of transcription, DNA-templated; biological_process}
Bt-GS57GL001654	2	{GO:0016020; membrane; cellular_component} {GO:0016021; integral component of membrane; cellular_component}
Bt-GS57GL001656	2	{GO:0016020; membrane; cellular_component} {GO:0016021; integral component of membrane; cellular_component}
Bt-GS57GL001657	2	{GO:0015031; protein transport; biological_process} {GO:0016020; membrane; cellular_component}
Bt-GS57GL001662	2	{GO:0009166; nucleotide catabolic process; biological_process} {GO:0016787; hydrolase activity; molecular_function}
Bt-GS57GL001665	2	{GO:0009166; nucleotide catabolic process; biological_process} {GO:0016787; hydrolase activity; molecular_function}
Bt-GS57GL001667	1	{GO:0004222; metalloendopeptidase activity; molecular_function}
Bt-GS57GL001668	5	{GO:0003824; catalytic activity; molecular_function} {GO:0004553; hydrolase activity, hydrolyzing O-glycosyl compounds; molecular_function} {GO:0005975; carbohydrate metabolic process; biological_process} {GO:0030246; carbohydrate binding; molecular_function} {GO:0043169; cation binding; molecular_function}
Bt-GS57GL001669	2	{GO:0003824; catalytic activity; molecular_function} {GO:0005975; carbohydrate metabolic process; biological_process}
Bt-GS57GL001671	1	{GO:0016491; oxidoreductase activity; molecular_function}
Bt-GS57GL001672	2	{GO:0003824; catalytic activity; molecular_function} {GO:0008152; metabolic process; biological_process}
Bt-GS57GL001673	4	{GO:0003824; catalytic activity; molecular_function} {GO:0016831; carboxy-lyase activity; molecular_function} {GO:0019752; carboxylic acid metabolic process; biological_process} {GO:0030170; pyridoxal phosphate binding; molecular_function}
Bt-GS57GL001674	2	{GO:0008152; metabolic process; biological_process} {GO:0016787; hydrolase activity; molecular_function}
Bt-GS57GL001677	1	{GO:0016020; membrane; cellular_component}
Bt-GS57GL001678	2	{GO:0005524; ATP binding; molecular_function} {GO:0016887; ATPase activity; molecular_function}
Bt-GS57GL001683	2	{GO:0000155; phosphorelay sensor kinase activity; molecular_function} {GO:0007165; signal transduction; biological_process}
Bt-GS57GL001684	3	{GO:0004871; signal transducer activity; molecular_function} {GO:0007165; signal transduction; biological_process} {GO:0016021; integral component of membrane; cellular_component}
Bt-GS57GL001685	3	{GO:0000160; phosphorelay signal transduction system; biological_process} {GO:0003677; DNA binding; molecular_function} {GO:0006355; regulation of transcription, DNA-templated; biological_process}
Bt-GS57GL001686	2	{GO:0008152; metabolic process; biological_process} {GO:0016787; hydrolase activity; molecular_function}
Bt-GS57GL001693	2	{GO:0016491; oxidoreductase activity; molecular_function} {GO:0055114; oxidation-reduction process; biological_process}
Bt-GS57GL001694	2	{GO:0016491; oxidoreductase activity; molecular_function} {GO:0055114; oxidation-reduction process; biological_process}
Bt-GS57GL001697	1	{GO:0008080; N-acetyltransferase activity; molecular_function}
Bt-GS57GL001700	3	{GO:0016020; membrane; cellular_component} {GO:0016311; dephosphorylation; biological_process} {GO:0050380; undecaprenyl-diphosphatase activity; molecular_function}
Bt-GS57GL001701	1	{GO:0008080; N-acetyltransferase activity; molecular_function}
Bt-GS57GL001702	1	{GO:0046872; metal ion binding; molecular_function}
Bt-GS57GL001703	1	{GO:0008080; N-acetyltransferase activity; molecular_function}
Bt-GS57GL001705	2	{GO:0006629; lipid metabolic process; biological_process} {GO:0008152; metabolic process; biological_process}
Bt-GS57GL001715	1	{GO:0004519; endonuclease activity; molecular_function}
Bt-GS57GL001719	5	{GO:0003677; DNA binding; molecular_function} {GO:0003887; DNA-directed DNA polymerase activity; molecular_function} {GO:0006260; DNA replication; biological_process} {GO:0008408; 3'-5' exonuclease activity; molecular_function} {GO:0009360; DNA polymerase III complex; cellular_component}
Bt-GS57GL001720	1	{GO:0016787; hydrolase activity; molecular_function}
Bt-GS57GL001721	1	{GO:0008080; N-acetyltransferase activity; molecular_function}
Bt-GS57GL001722	2	{GO:0016021; integral component of membrane; cellular_component} {GO:0055085; transmembrane transport; biological_process}
Bt-GS57GL001728	1	{GO:0016787; hydrolase activity; molecular_function}
Bt-GS57GL001729	1	{GO:0010038; response to metal ion; biological_process}
Bt-GS57GL001732	1	{GO:0003824; catalytic activity; molecular_function}
Bt-GS57GL001733	3	{GO:0003824; catalytic activity; molecular_function} {GO:0004553; hydrolase activity, hydrolyzing O-glycosyl compounds; molecular_function} {GO:0005975; carbohydrate metabolic process; biological_process}
Bt-GS57GL001734	2	{GO:0016020; membrane; cellular_component} {GO:0016021; integral component of membrane; cellular_component}
Bt-GS57GL001735	3	{GO:0003824; catalytic activity; molecular_function} {GO:0009058; biosynthetic process; biological_process} {GO:0030170; pyridoxal phosphate binding; molecular_function}
Bt-GS57GL001738	3	{GO:0006629; lipid metabolic process; biological_process} {GO:0008081; phosphoric diester hydrolase activity; molecular_function} {GO:0008889; glycerophosphodiester phosphodiesterase activity; molecular_function}
Bt-GS57GL001739	1	{GO:0008080; N-acetyltransferase activity; molecular_function}
Bt-GS57GL001741	2	{GO:0016021; integral component of membrane; cellular_component} {GO:0055085; transmembrane transport; biological_process}
Bt-GS57GL001742	2	{GO:0016021; integral component of membrane; cellular_component} {GO:0055085; transmembrane transport; biological_process}
Bt-GS57GL001743	2	{GO:0003677; DNA binding; molecular_function} {GO:0006355; regulation of transcription, DNA-templated; biological_process}
Bt-GS57GL001746	1	{GO:0006397; mRNA processing; biological_process}
Bt-GS57GL001756	2	{GO:0016021; integral component of membrane; cellular_component} {GO:0055085; transmembrane transport; biological_process}
Bt-GS57GL001758	1	{GO:0008658; penicillin binding; molecular_function}
Bt-GS57GL001759	1	{GO:0008658; penicillin binding; molecular_function}
Bt-GS57GL001761	3	{GO:0008270; zinc ion binding; molecular_function} {GO:0016491; oxidoreductase activity; molecular_function} {GO:0055114; oxidation-reduction process; biological_process}
Bt-GS57GL001762	3	{GO:0008270; zinc ion binding; molecular_function} {GO:0016491; oxidoreductase activity; molecular_function} {GO:0055114; oxidation-reduction process; biological_process}
Bt-GS57GL001764	2	{GO:0000155; phosphorelay sensor kinase activity; molecular_function} {GO:0007165; signal transduction; biological_process}
Bt-GS57GL001766	3	{GO:0000160; phosphorelay signal transduction system; biological_process} {GO:0003677; DNA binding; molecular_function} {GO:0006355; regulation of transcription, DNA-templated; biological_process}
Bt-GS57GL001770	4	{GO:0006812; cation transport; biological_process} {GO:0008324; cation transmembrane transporter activity; molecular_function} {GO:0016021; integral component of membrane; cellular_component} {GO:0055085; transmembrane transport; biological_process}
Bt-GS57GL001771	4	{GO:0006812; cation transport; biological_process} {GO:0008324; cation transmembrane transporter activity; molecular_function} {GO:0016021; integral component of membrane; cellular_component} {GO:0055085; transmembrane transport; biological_process}
Bt-GS57GL001774	1	{GO:0005515; protein binding; molecular_function}
Bt-GS57GL001775	1	{GO:0005515; protein binding; molecular_function}
Bt-GS57GL001779	2	{GO:0000155; phosphorelay sensor kinase activity; molecular_function} {GO:0007165; signal transduction; biological_process}
Bt-GS57GL001783	2	{GO:0005524; ATP binding; molecular_function} {GO:0016887; ATPase activity; molecular_function}
Bt-GS57GL001784	3	{GO:0005524; ATP binding; molecular_function} {GO:0016820; hydrolase activity, acting on acid anhydrides, catalyzing transmembrane movement of substances; molecular_function} {GO:0016887; ATPase activity; molecular_function}
Bt-GS57GL001785	1	{GO:0016020; membrane; cellular_component}
Bt-GS57GL001786	5	{GO:0006520; cellular amino acid metabolic process; biological_process} {GO:0006807; nitrogen compound metabolic process; biological_process} {GO:0008152; metabolic process; biological_process} {GO:0016855; racemase and epimerase activity, acting on amino acids and derivatives; molecular_function} {GO:0036361; racemase activity, acting on amino acids and derivatives; molecular_function}
Bt-GS57GL001787	3	{GO:0008152; metabolic process; biological_process} {GO:0016758; transferase activity, transferring hexosyl groups; molecular_function} {GO:0016999; antibiotic metabolic process; biological_process}
Bt-GS57GL001789	4	{GO:0006508; proteolysis; biological_process} {GO:0008236; serine-type peptidase activity; molecular_function} {GO:0016020; membrane; cellular_component} {GO:0016021; integral component of membrane; cellular_component}
Bt-GS57GL001790	1	{GO:0008658; penicillin binding; molecular_function}
Bt-GS57GL001791	2	{GO:0000155; phosphorelay sensor kinase activity; molecular_function} {GO:0007165; signal transduction; biological_process}
Bt-GS57GL001792	1	{GO:0006355; regulation of transcription, DNA-templated; biological_process}
Bt-GS57GL001793	1	{GO:0016787; hydrolase activity; molecular_function}
Bt-GS57GL001794	4	{GO:0005506; iron ion binding; molecular_function} {GO:0017172; cysteine dioxygenase activity; molecular_function} {GO:0046439; L-cysteine metabolic process; biological_process} {GO:0055114; oxidation-reduction process; biological_process}
Bt-GS57GL001795	4	{GO:0005506; iron ion binding; molecular_function} {GO:0016705; oxidoreductase activity, acting on paired donors, with incorporation or reduction of molecular oxygen; molecular_function} {GO:0020037; heme binding; molecular_function} {GO:0055114; oxidation-reduction process; biological_process}
Bt-GS57GL001798	1	{GO:0016740; transferase activity; molecular_function}
Bt-GS57GL001799	2	{GO:0016021; integral component of membrane; cellular_component} {GO:0055085; transmembrane transport; biological_process}
Bt-GS57GL001800	4	{GO:0005506; iron ion binding; molecular_function} {GO:0016705; oxidoreductase activity, acting on paired donors, with incorporation or reduction of molecular oxygen; molecular_function} {GO:0020037; heme binding; molecular_function} {GO:0055114; oxidation-reduction process; biological_process}
Bt-GS57GL001808	1	{GO:0006397; mRNA processing; biological_process}
Bt-GS57GL001815	3	{GO:0005524; ATP binding; molecular_function} {GO:0008716; D-alanine-D-alanine ligase activity; molecular_function} {GO:0046872; metal ion binding; molecular_function}
Bt-GS57GL001816	3	{GO:0003824; catalytic activity; molecular_function} {GO:0005524; ATP binding; molecular_function} {GO:0008716; D-alanine-D-alanine ligase activity; molecular_function}
Bt-GS57GL001818	5	{GO:0003700; transcription factor activity, sequence-specific DNA binding; molecular_function} {GO:0003824; catalytic activity; molecular_function} {GO:0006355; regulation of transcription, DNA-templated; biological_process} {GO:0009058; biosynthetic process; biological_process} {GO:0030170; pyridoxal phosphate binding; molecular_function}
Bt-GS57GL001819	2	{GO:0006520; cellular amino acid metabolic process; biological_process} {GO:0055114; oxidation-reduction process; biological_process}
Bt-GS57GL001821	2	{GO:0006520; cellular amino acid metabolic process; biological_process} {GO:0055114; oxidation-reduction process; biological_process}
Bt-GS57GL001829	1	{GO:0016020; membrane; cellular_component}
Bt-GS57GL001830	2	{GO:0005524; ATP binding; molecular_function} {GO:0016887; ATPase activity; molecular_function}
Bt-GS57GL001831	1	{GO:0008080; N-acetyltransferase activity; molecular_function}
Bt-GS57GL001832	2	{GO:0005524; ATP binding; molecular_function} {GO:0016887; ATPase activity; molecular_function}
Bt-GS57GL001834	3	{GO:0000160; phosphorelay signal transduction system; biological_process} {GO:0003677; DNA binding; molecular_function} {GO:0006355; regulation of transcription, DNA-templated; biological_process}
Bt-GS57GL001835	1	{GO:0016811; hydrolase activity, acting on carbon-nitrogen (but not peptide) bonds, in linear amides; molecular_function}
Bt-GS57GL001836	1	{GO:0016811; hydrolase activity, acting on carbon-nitrogen (but not peptide) bonds, in linear amides; molecular_function}
Bt-GS57GL001837	1	{GO:0016787; hydrolase activity; molecular_function}
Bt-GS57GL001838	8	{GO:0000049; tRNA binding; molecular_function} {GO:0000166; nucleotide binding; molecular_function} {GO:0004812; aminoacyl-tRNA ligase activity; molecular_function} {GO:0004824; lysine-tRNA ligase activity; molecular_function} {GO:0005524; ATP binding; molecular_function} {GO:0005737; cytoplasm; cellular_component} {GO:0006418; tRNA aminoacylation for protein translation; biological_process} {GO:…
Bt-GS57GL001845	2	{GO:0003824; catalytic activity; molecular_function} {GO:0050662; coenzyme binding; molecular_function}
Bt-GS57GL001849	4	{GO:0005506; iron ion binding; molecular_function} {GO:0017172; cysteine dioxygenase activity; molecular_function} {GO:0046439; L-cysteine metabolic process; biological_process} {GO:0055114; oxidation-reduction process; biological_process}
Bt-GS57GL001850	3	{GO:0008152; metabolic process; biological_process} {GO:0016627; oxidoreductase activity, acting on the CH-CH group of donors; molecular_function} {GO:0055114; oxidation-reduction process; biological_process}
Bt-GS57GL001852	5	{GO:0003700; transcription factor activity, sequence-specific DNA binding; molecular_function} {GO:0003824; catalytic activity; molecular_function} {GO:0006355; regulation of transcription, DNA-templated; biological_process} {GO:0009058; biosynthetic process; biological_process} {GO:0030170; pyridoxal phosphate binding; molecular_function}
Bt-GS57GL001855	3	{GO:0004222; metalloendopeptidase activity; molecular_function} {GO:0006508; proteolysis; biological_process} {GO:0008237; metallopeptidase activity; molecular_function}
Bt-GS57GL001859	2	{GO:0005524; ATP binding; molecular_function} {GO:0016887; ATPase activity; molecular_function}
Bt-GS57GL001861	2	{GO:0003700; transcription factor activity, sequence-specific DNA binding; molecular_function} {GO:0006355; regulation of transcription, DNA-templated; biological_process}
Bt-GS57GL001862	2	{GO:0006725; cellular aromatic compound metabolic process; biological_process} {GO:0016853; isomerase activity; molecular_function}
Bt-GS57GL001864	2	{GO:0008152; metabolic process; biological_process} {GO:0016491; oxidoreductase activity; molecular_function}
Bt-GS57GL001865	2	{GO:0003677; DNA binding; molecular_function} {GO:0006355; regulation of transcription, DNA-templated; biological_process}
Bt-GS57GL001866	1	{GO:0006950; response to stress; biological_process}
Bt-GS57GL001872	4	{GO:0003677; DNA binding; molecular_function} {GO:0003700; transcription factor activity, sequence-specific DNA binding; molecular_function} {GO:0006355; regulation of transcription, DNA-templated; biological_process} {GO:0043565; sequence-specific DNA binding; molecular_function}
Bt-GS57GL001873	4	{GO:0004222; metalloendopeptidase activity; molecular_function} {GO:0005509; calcium ion binding; molecular_function} {GO:0007156; homophilic cell adhesion via plasma membrane adhesion molecules; biological_process} {GO:0016020; membrane; cellular_component}
Bt-GS57GL001875	1	{GO:0008080; N-acetyltransferase activity; molecular_function}
Bt-GS57GL001876	2	{GO:0003824; catalytic activity; molecular_function} {GO:0009116; nucleoside metabolic process; biological_process}
Bt-GS57GL001877	2	{GO:0003824; catalytic activity; molecular_function} {GO:0009116; nucleoside metabolic process; biological_process}
Bt-GS57GL001879	3	{GO:0000160; phosphorelay signal transduction system; biological_process} {GO:0003677; DNA binding; molecular_function} {GO:0006355; regulation of transcription, DNA-templated; biological_process}
Bt-GS57GL001880	2	{GO:0000155; phosphorelay sensor kinase activity; molecular_function} {GO:0007165; signal transduction; biological_process}
Bt-GS57GL001881	2	{GO:0006508; proteolysis; biological_process} {GO:0009002; serine-type D-Ala-D-Ala carboxypeptidase activity; molecular_function}
Bt-GS57GL001884	1	{GO:0008080; N-acetyltransferase activity; molecular_function}
Bt-GS57GL001887	1	{GO:0007049; cell cycle; biological_process}
Bt-GS57GL001889	2	{GO:0003824; catalytic activity; molecular_function} {GO:0008152; metabolic process; biological_process}
Bt-GS57GL001890	1	{GO:0016874; ligase activity; molecular_function}
Bt-GS57GL001891	2	{GO:0003824; catalytic activity; molecular_function} {GO:0008152; metabolic process; biological_process}
Bt-GS57GL001892	1	{GO:0003824; catalytic activity; molecular_function}
Bt-GS57GL001894	4	{GO:0003824; catalytic activity; molecular_function} {GO:0004075; biotin carboxylase activity; molecular_function} {GO:0005524; ATP binding; molecular_function} {GO:0046872; metal ion binding; molecular_function}
Bt-GS57GL001895	5	{GO:0003995; acyl-CoA dehydrogenase activity; molecular_function} {GO:0008152; metabolic process; biological_process} {GO:0016627; oxidoreductase activity, acting on the CH-CH group of donors; molecular_function} {GO:0050660; flavin adenine dinucleotide binding; molecular_function} {GO:0055114; oxidation-reduction process; biological_process}
Bt-GS57GL001898	1	{GO:0003677; DNA binding; molecular_function}
Bt-GS57GL001899	2	{GO:0006810; transport; biological_process} {GO:0016020; membrane; cellular_component}
Bt-GS57GL001900	2	{GO:0005524; ATP binding; molecular_function} {GO:0016887; ATPase activity; molecular_function}
Bt-GS57GL001905	1	{GO:0008658; penicillin binding; molecular_function}
Bt-GS57GL001906	1	{GO:0008658; penicillin binding; molecular_function}
Bt-GS57GL001907	1	{GO:0008658; penicillin binding; molecular_function}
Bt-GS57GL001910	5	{GO:0003677; DNA binding; molecular_function} {GO:0003700; transcription factor activity, sequence-specific DNA binding; molecular_function} {GO:0006352; DNA-templated transcription, initiation; biological_process} {GO:0006355; regulation of transcription, DNA-templated; biological_process} {GO:0016987; sigma factor activity; molecular_function}
Bt-GS57GL001911	5	{GO:0003677; DNA binding; molecular_function} {GO:0003700; transcription factor activity, sequence-specific DNA binding; molecular_function} {GO:0006352; DNA-templated transcription, initiation; biological_process} {GO:0006355; regulation of transcription, DNA-templated; biological_process} {GO:0016987; sigma factor activity; molecular_function}
Bt-GS57GL001912	1	{GO:0008658; penicillin binding; molecular_function}
Bt-GS57GL001913	2	{GO:0008658; penicillin binding; molecular_function} {GO:0046677; response to antibiotic; biological_process}
Bt-GS57GL001914	1	{GO:0046677; response to antibiotic; biological_process}
Bt-GS57GL001917	2	{GO:0006812; cation transport; biological_process} {GO:0008324; cation transmembrane transporter activity; molecular_function}
Bt-GS57GL001918	5	{GO:0006812; cation transport; biological_process} {GO:0008324; cation transmembrane transporter activity; molecular_function} {GO:0015095; magnesium ion transmembrane transporter activity; molecular_function} {GO:0015693; magnesium ion transport; biological_process} {GO:0016020; membrane; cellular_component}
Bt-GS57GL001920	2	{GO:0016021; integral component of membrane; cellular_component} {GO:0051301; cell division; biological_process}
Bt-GS57GL001921	2	{GO:0016021; integral component of membrane; cellular_component} {GO:0051301; cell division; biological_process}
Bt-GS57GL001922	5	{GO:0005506; iron ion binding; molecular_function} {GO:0016491; oxidoreductase activity; molecular_function} {GO:0016705; oxidoreductase activity, acting on paired donors, with incorporation or reduction of molecular oxygen; molecular_function} {GO:0051537; 2 iron, 2 sulfur cluster binding; molecular_function} {GO:0055114; oxidation-reduction process; biological_process}
Bt-GS57GL001923	2	{GO:0009847; spore germination; biological_process} {GO:0016020; membrane; cellular_component}
Bt-GS57GL001926	6	{GO:0003824; catalytic activity; molecular_function} {GO:0004351; glutamate decarboxylase activity; molecular_function} {GO:0006536; glutamate metabolic process; biological_process} {GO:0016831; carboxy-lyase activity; molecular_function} {GO:0019752; carboxylic acid metabolic process; biological_process} {GO:0030170; pyridoxal phosphate binding; molecular_function}
Bt-GS57GL001928	1	{GO:0003913; DNA photolyase activity; molecular_function}
Bt-GS57GL001933	1	{GO:0003333; amino acid transmembrane transport; biological_process}
Bt-GS57GL001934	2	{GO:0003941; L-serine ammonia-lyase activity; molecular_function} {GO:0006094; gluconeogenesis; biological_process}
Bt-GS57GL001935	3	{GO:0003941; L-serine ammonia-lyase activity; molecular_function} {GO:0006094; gluconeogenesis; biological_process} {GO:0051539; 4 iron, 4 sulfur cluster binding; molecular_function}
Bt-GS57GL001937	2	{GO:0006629; lipid metabolic process; biological_process} {GO:0008152; metabolic process; biological_process}
Bt-GS57GL001943	2	{GO:0004066; asparagine synthase (glutamine-hydrolyzing) activity; molecular_function} {GO:0006529; asparagine biosynthetic process; biological_process}
Bt-GS57GL001944	1	{GO:0003677; DNA binding; molecular_function}
Bt-GS57GL001945	3	{GO:0003824; catalytic activity; molecular_function} {GO:0005975; carbohydrate metabolic process; biological_process} {GO:0016810; hydrolase activity, acting on carbon-nitrogen (but not peptide) bonds; molecular_function}
Bt-GS57GL001947	3	{GO:0008721; D-serine ammonia-lyase activity; molecular_function} {GO:0030170; pyridoxal phosphate binding; molecular_function} {GO:0046416; D-amino acid metabolic process; biological_process}
Bt-GS57GL001948	2	{GO:0003677; DNA binding; molecular_function} {GO:0043565; sequence-specific DNA binding; molecular_function}
Bt-GS57GL001949	2	{GO:0004040; amidase activity; molecular_function} {GO:0016787; hydrolase activity; molecular_function}
Bt-GS57GL001960	2	{GO:0009405; pathogenesis; biological_process} {GO:0016020; membrane; cellular_component}
Bt-GS57GL001961	2	{GO:0009405; pathogenesis; biological_process} {GO:0016020; membrane; cellular_component}
Bt-GS57GL001963	1	{GO:0006397; mRNA processing; biological_process}
Bt-GS57GL001965	2	{GO:0009405; pathogenesis; biological_process} {GO:0016020; membrane; cellular_component}
Bt-GS57GL001966	4	{GO:0003676; nucleic acid binding; molecular_function} {GO:0003677; DNA binding; molecular_function} {GO:0004803; transposase activity; molecular_function} {GO:0006313; transposition, DNA-mediated; biological_process}
Bt-GS57GL001969	2	{GO:0003700; transcription factor activity, sequence-specific DNA binding; molecular_function} {GO:0006355; regulation of transcription, DNA-templated; biological_process}
Bt-GS57GL001971	5	{GO:0000166; nucleotide binding; molecular_function} {GO:0015444; magnesium-importing ATPase activity; molecular_function} {GO:0015693; magnesium ion transport; biological_process} {GO:0016021; integral component of membrane; cellular_component} {GO:0046872; metal ion binding; molecular_function}
Bt-GS57GL001973	5	{GO:0006812; cation transport; biological_process} {GO:0008324; cation transmembrane transporter activity; molecular_function} {GO:0015095; magnesium ion transmembrane transporter activity; molecular_function} {GO:0015693; magnesium ion transport; biological_process} {GO:0016020; membrane; cellular_component}
Bt-GS57GL001974	1	{GO:0008080; N-acetyltransferase activity; molecular_function}
Bt-GS57GL001980	1	{GO:0016032; viral process; biological_process}
Bt-GS57GL001981	2	{GO:0008152; metabolic process; biological_process} {GO:0016491; oxidoreductase activity; molecular_function}
Bt-GS57GL001982	2	{GO:0009058; biosynthetic process; biological_process} {GO:0016788; hydrolase activity, acting on ester bonds; molecular_function}
Bt-GS57GL001983	3	{GO:0000287; magnesium ion binding; molecular_function} {GO:0006633; fatty acid biosynthetic process; biological_process} {GO:0008897; holo-[acyl-carrier-protein] synthase activity; molecular_function}
Bt-GS57GL001984	5	{GO:0003824; catalytic activity; molecular_function} {GO:0008152; metabolic process; biological_process} {GO:0009058; biosynthetic process; biological_process} {GO:0016788; hydrolase activity, acting on ester bonds; molecular_function} {GO:0031177; phosphopantetheine binding; molecular_function}
Bt-GS57GL001985	2	{GO:0003824; catalytic activity; molecular_function} {GO:0008152; metabolic process; biological_process}
Bt-GS57GL001987	1	{GO:0031177; phosphopantetheine binding; molecular_function}
Bt-GS57GL001988	2	{GO:0003824; catalytic activity; molecular_function} {GO:0008152; metabolic process; biological_process}
Bt-GS57GL001989	2	{GO:0003824; catalytic activity; molecular_function} {GO:0008152; metabolic process; biological_process}
Bt-GS57GL001990	2	{GO:0003824; catalytic activity; molecular_function} {GO:0008152; metabolic process; biological_process}
Bt-GS57GL001994	2	{GO:0003824; catalytic activity; molecular_function} {GO:0008152; metabolic process; biological_process}
Bt-GS57GL001996	2	{GO:0003824; catalytic activity; molecular_function} {GO:0008152; metabolic process; biological_process}
Bt-GS57GL001997	3	{GO:0003824; catalytic activity; molecular_function} {GO:0008152; metabolic process; biological_process} {GO:0031177; phosphopantetheine binding; molecular_function}
Bt-GS57GL001998	2	{GO:0003824; catalytic activity; molecular_function} {GO:0008152; metabolic process; biological_process}
Bt-GS57GL001999	2	{GO:0016021; integral component of membrane; cellular_component} {GO:0055085; transmembrane transport; biological_process}
Bt-GS57GL002000	1	{GO:0016788; hydrolase activity, acting on ester bonds; molecular_function}
Bt-GS57GL002001	3	{GO:0004180; carboxypeptidase activity; molecular_function} {GO:0006508; proteolysis; biological_process} {GO:0009002; serine-type D-Ala-D-Ala carboxypeptidase activity; molecular_function}
Bt-GS57GL002002	1	{GO:0016740; transferase activity; molecular_function}
Bt-GS57GL002003	1	{GO:0016021; integral component of membrane; cellular_component}
Bt-GS57GL002005	1	{GO:0003677; DNA binding; molecular_function}
Bt-GS57GL002006	3	{GO:0003677; DNA binding; molecular_function} {GO:0005515; protein binding; molecular_function} {GO:0043565; sequence-specific DNA binding; molecular_function}
Bt-GS57GL002010	3	{GO:0006508; proteolysis; biological_process} {GO:0008152; metabolic process; biological_process} {GO:0016787; hydrolase activity; molecular_function}
Bt-GS57GL002014	2	{GO:0009405; pathogenesis; biological_process} {GO:0016021; integral component of membrane; cellular_component}
Bt-GS57GL002015	5	{GO:0003824; catalytic activity; molecular_function} {GO:0004619; phosphoglycerate mutase activity; molecular_function} {GO:0006096; glycolytic process; biological_process} {GO:0008152; metabolic process; biological_process} {GO:0016868; intramolecular transferase activity, phosphotransferases; molecular_function}
Bt-GS57GL002016	2	{GO:0003700; transcription factor activity, sequence-specific DNA binding; molecular_function} {GO:0006355; regulation of transcription, DNA-templated; biological_process}
Bt-GS57GL002017	4	{GO:0000287; magnesium ion binding; molecular_function} {GO:0003824; catalytic activity; molecular_function} {GO:0016831; carboxy-lyase activity; molecular_function} {GO:0030976; thiamine pyrophosphate binding; molecular_function}
Bt-GS57GL002018	2	{GO:0008152; metabolic process; biological_process} {GO:0008168; methyltransferase activity; molecular_function}
Bt-GS57GL002022	1	{GO:0006397; mRNA processing; biological_process}
Bt-GS57GL002023	2	{GO:0016021; integral component of membrane; cellular_component} {GO:0055085; transmembrane transport; biological_process}
Bt-GS57GL002024	1	{GO:0003677; DNA binding; molecular_function}
Bt-GS57GL002025	1	{GO:0003677; DNA binding; molecular_function}
Bt-GS57GL002029	2	{GO:0003676; nucleic acid binding; molecular_function} {GO:0005524; ATP binding; molecular_function}
Bt-GS57GL002034	2	{GO:0016021; integral component of membrane; cellular_component} {GO:0055085; transmembrane transport; biological_process}
Bt-GS57GL002036	2	{GO:0003700; transcription factor activity, sequence-specific DNA binding; molecular_function} {GO:0006355; regulation of transcription, DNA-templated; biological_process}
Bt-GS57GL002037	4	{GO:0004794; L-threonine ammonia-lyase activity; molecular_function} {GO:0006520; cellular amino acid metabolic process; biological_process} {GO:0006567; threonine catabolic process; biological_process} {GO:0030170; pyridoxal phosphate binding; molecular_function}
Bt-GS57GL002038	2	{GO:0003824; catalytic activity; molecular_function} {GO:0008080; N-acetyltransferase activity; molecular_function}
Bt-GS57GL002039	3	{GO:0005886; plasma membrane; cellular_component} {GO:0008654; phospholipid biosynthetic process; biological_process} {GO:0043772; acyl-phosphate glycerol-3-phosphate acyltransferase activity; molecular_function}
Bt-GS57GL002041	4	{GO:0005524; ATP binding; molecular_function} {GO:0006040; amino sugar metabolic process; biological_process} {GO:0009254; peptidoglycan turnover; biological_process} {GO:0016773; phosphotransferase activity, alcohol group as acceptor; molecular_function}
Bt-GS57GL002043	4	{GO:0008982; protein-N(PI)-phosphohistidine-sugar phosphotransferase activity; molecular_function} {GO:0009401; phosphoenolpyruvate-dependent sugar phosphotransferase system; biological_process} {GO:0016020; membrane; cellular_component} {GO:0016021; integral component of membrane; cellular_component}
Bt-GS57GL002045	2	{GO:0008982; protein-N(PI)-phosphohistidine-sugar phosphotransferase activity; molecular_function} {GO:0009401; phosphoenolpyruvate-dependent sugar phosphotransferase system; biological_process}
Bt-GS57GL002049	1	{GO:0008171; O-methyltransferase activity; molecular_function}
Bt-GS57GL002050	5	{GO:0003677; DNA binding; molecular_function} {GO:0003700; transcription factor activity, sequence-specific DNA binding; molecular_function} {GO:0006352; DNA-templated transcription, initiation; biological_process} {GO:0006355; regulation of transcription, DNA-templated; biological_process} {GO:0016987; sigma factor activity; molecular_function}
Bt-GS57GL002051	2	{GO:0016491; oxidoreductase activity; molecular_function} {GO:0055114; oxidation-reduction process; biological_process}
Bt-GS57GL002053	1	{GO:0045735; nutrient reservoir activity; molecular_function}
Bt-GS57GL002055	3	{GO:0003677; DNA binding; molecular_function} {GO:0004803; transposase activity; molecular_function} {GO:0006313; transposition, DNA-mediated; biological_process}
Bt-GS57GL002056	2	{GO:0004803; transposase activity; molecular_function} {GO:0006313; transposition, DNA-mediated; biological_process}
Bt-GS57GL002057	2	{GO:0004803; transposase activity; molecular_function} {GO:0006313; transposition, DNA-mediated; biological_process}
Bt-GS57GL002058	2	{GO:0004803; transposase activity; molecular_function} {GO:0006313; transposition, DNA-mediated; biological_process}
Bt-GS57GL002061	3	{GO:0003677; DNA binding; molecular_function} {GO:0006310; DNA recombination; biological_process} {GO:0015074; DNA integration; biological_process}
Bt-GS57GL002067	2	{GO:0003677; DNA binding; molecular_function} {GO:0043565; sequence-specific DNA binding; molecular_function}
Bt-GS57GL002068	2	{GO:0006865; amino acid transport; biological_process} {GO:0016020; membrane; cellular_component}
Bt-GS57GL002073	6	{GO:0005524; ATP binding; molecular_function} {GO:0006810; transport; biological_process} {GO:0016021; integral component of membrane; cellular_component} {GO:0016887; ATPase activity; molecular_function} {GO:0042626; ATPase activity, coupled to transmembrane movement of substances; molecular_function} {GO:0055085; transmembrane transport; biological_process}
Bt-GS57GL002076	6	{GO:0005524; ATP binding; molecular_function} {GO:0006810; transport; biological_process} {GO:0016021; integral component of membrane; cellular_component} {GO:0016887; ATPase activity; molecular_function} {GO:0042626; ATPase activity, coupled to transmembrane movement of substances; molecular_function} {GO:0055085; transmembrane transport; biological_process}
Bt-GS57GL002077	5	{GO:0005524; ATP binding; molecular_function} {GO:0006810; transport; biological_process} {GO:0016021; integral component of membrane; cellular_component} {GO:0042626; ATPase activity, coupled to transmembrane movement of substances; molecular_function} {GO:0055085; transmembrane transport; biological_process}
Bt-GS57GL002079	1	{GO:0008080; N-acetyltransferase activity; molecular_function}
Bt-GS57GL002080	3	{GO:0003824; catalytic activity; molecular_function} {GO:0030151; molybdenum ion binding; molecular_function} {GO:0030170; pyridoxal phosphate binding; molecular_function}
Bt-GS57GL002081	2	{GO:0003700; transcription factor activity, sequence-specific DNA binding; molecular_function} {GO:0006355; regulation of transcription, DNA-templated; biological_process}
Bt-GS57GL002083	1	{GO:0016811; hydrolase activity, acting on carbon-nitrogen (but not peptide) bonds, in linear amides; molecular_function}
Bt-GS57GL002086	14	{GO:0003942; N-acetyl-gamma-glutamyl-phosphate reductase activity; molecular_function} {GO:0004073; aspartate-semialdehyde dehydrogenase activity; molecular_function} {GO:0005737; cytoplasm; cellular_component} {GO:0006520; cellular amino acid metabolic process; biological_process} {GO:0008652; cellular amino acid biosynthetic process; biological_process} {GO:0009086; methionine biosynthetic proc…
Bt-GS57GL002087	2	{GO:0003700; transcription factor activity, sequence-specific DNA binding; molecular_function} {GO:0006355; regulation of transcription, DNA-templated; biological_process}
Bt-GS57GL002090	1	{GO:0016020; membrane; cellular_component}
Bt-GS57GL002091	3	{GO:0003677; DNA binding; molecular_function} {GO:0004803; transposase activity; molecular_function} {GO:0006313; transposition, DNA-mediated; biological_process}
Bt-GS57GL002092	3	{GO:0003676; nucleic acid binding; molecular_function} {GO:0003677; DNA binding; molecular_function} {GO:0006355; regulation of transcription, DNA-templated; biological_process}
Bt-GS57GL002094	1	{GO:0008080; N-acetyltransferase activity; molecular_function}
Bt-GS57GL002097	4	{GO:0004729; oxygen-dependent protoporphyrinogen oxidase activity; molecular_function} {GO:0006779; porphyrin-containing compound biosynthetic process; biological_process} {GO:0016491; oxidoreductase activity; molecular_function} {GO:0055114; oxidation-reduction process; biological_process}
Bt-GS57GL002098	1	{GO:0043937; regulation of sporulation; biological_process}
Bt-GS57GL002100	2	{GO:0003677; DNA binding; molecular_function} {GO:0043565; sequence-specific DNA binding; molecular_function}
Bt-GS57GL002101	2	{GO:0016020; membrane; cellular_component} {GO:0016021; integral component of membrane; cellular_component}
Bt-GS57GL002102	1	{GO:0008080; N-acetyltransferase activity; molecular_function}
Bt-GS57GL002103	1	{GO:0008080; N-acetyltransferase activity; molecular_function}
Bt-GS57GL002104	1	{GO:0008080; N-acetyltransferase activity; molecular_function}
Bt-GS57GL002105	1	{GO:0008811; chloramphenicol O-acetyltransferase activity; molecular_function}
Bt-GS57GL002107	1	{GO:0016020; membrane; cellular_component}
Bt-GS57GL002108	1	{GO:0003677; DNA binding; molecular_function}
Bt-GS57GL002110	1	{GO:0008080; N-acetyltransferase activity; molecular_function}
Bt-GS57GL002111	2	{GO:0003700; transcription factor activity, sequence-specific DNA binding; molecular_function} {GO:0006355; regulation of transcription, DNA-templated; biological_process}
Bt-GS57GL002112	4	{GO:0008168; methyltransferase activity; molecular_function} {GO:0017000; antibiotic biosynthetic process; biological_process} {GO:0032259; methylation; biological_process} {GO:1901106; tetracenomycin C biosynthetic process; biological_process}
Bt-GS57GL002115	2	{GO:0003677; DNA binding; molecular_function} {GO:0006355; regulation of transcription, DNA-templated; biological_process}
Bt-GS57GL002122	4	{GO:0016020; membrane; cellular_component} {GO:0030001; metal ion transport; biological_process} {GO:0046873; metal ion transmembrane transporter activity; molecular_function} {GO:0055085; transmembrane transport; biological_process}
Bt-GS57GL002123	3	{GO:0000287; magnesium ion binding; molecular_function} {GO:0003824; catalytic activity; molecular_function} {GO:0030976; thiamine pyrophosphate binding; molecular_function}
Bt-GS57GL002126	1	{GO:0016020; membrane; cellular_component}
Bt-GS57GL002127	2	{GO:0005524; ATP binding; molecular_function} {GO:0016887; ATPase activity; molecular_function}
Bt-GS57GL002128	9	{GO:0000166; nucleotide binding; molecular_function} {GO:0004812; aminoacyl-tRNA ligase activity; molecular_function} {GO:0004829; threonine-tRNA ligase activity; molecular_function} {GO:0005524; ATP binding; molecular_function} {GO:0005737; cytoplasm; cellular_component} {GO:0006418; tRNA aminoacylation for protein translation; biological_process} {GO:0006435; threonyl-tRNA aminoacylation; biolo…
Bt-GS57GL002129	5	{GO:0001522; pseudouridine synthesis; biological_process} {GO:0003723; RNA binding; molecular_function} {GO:0009451; RNA modification; biological_process} {GO:0009982; pseudouridine synthase activity; molecular_function} {GO:0016866; intramolecular transferase activity; molecular_function}
Bt-GS57GL002133	4	{GO:0006814; sodium ion transport; biological_process} {GO:0015655; alanine:sodium symporter activity; molecular_function} {GO:0016020; membrane; cellular_component} {GO:0032328; alanine transport; biological_process}
Bt-GS57GL002134	2	{GO:0004252; serine-type endopeptidase activity; molecular_function} {GO:0006508; proteolysis; biological_process}
Bt-GS57GL002137	1	{GO:0003677; DNA binding; molecular_function}
Bt-GS57GL002139	2	{GO:0000287; magnesium ion binding; molecular_function} {GO:0008897; holo-[acyl-carrier-protein] synthase activity; molecular_function}
Bt-GS57GL002140	3	{GO:0006810; transport; biological_process} {GO:0016021; integral component of membrane; cellular_component} {GO:0055085; transmembrane transport; biological_process}
Bt-GS57GL002142	3	{GO:0009058; biosynthetic process; biological_process} {GO:0016788; hydrolase activity, acting on ester bonds; molecular_function} {GO:0031177; phosphopantetheine binding; molecular_function}
Bt-GS57GL002143	2	{GO:0003824; catalytic activity; molecular_function} {GO:0008152; metabolic process; biological_process}
Bt-GS57GL002144	3	{GO:0003824; catalytic activity; molecular_function} {GO:0008152; metabolic process; biological_process} {GO:0031177; phosphopantetheine binding; molecular_function}
Bt-GS57GL002145	3	{GO:0003824; catalytic activity; molecular_function} {GO:0008152; metabolic process; biological_process} {GO:0008908; isochorismatase activity; molecular_function}
Bt-GS57GL002146	4	{GO:0003824; catalytic activity; molecular_function} {GO:0008152; metabolic process; biological_process} {GO:0008668; (2,3-dihydroxybenzoyl)adenylate synthase activity; molecular_function} {GO:0019290; siderophore biosynthetic process; biological_process}
Bt-GS57GL002147	2	{GO:0008909; isochorismate synthase activity; molecular_function} {GO:0009058; biosynthetic process; biological_process}
Bt-GS57GL002148	5	{GO:0008152; metabolic process; biological_process} {GO:0008667; 2,3-dihydro-2,3-dihydroxybenzoate dehydrogenase activity; molecular_function} {GO:0016491; oxidoreductase activity; molecular_function} {GO:0019290; siderophore biosynthetic process; biological_process} {GO:0055114; oxidation-reduction process; biological_process}
Bt-GS57GL002149	2	{GO:0016021; integral component of membrane; cellular_component} {GO:0055085; transmembrane transport; biological_process}
Bt-GS57GL002152	2	{GO:0003700; transcription factor activity, sequence-specific DNA binding; molecular_function} {GO:0006355; regulation of transcription, DNA-templated; biological_process}
Bt-GS57GL002154	2	{GO:0004518; nuclease activity; molecular_function} {GO:0006281; DNA repair; biological_process}
Bt-GS57GL002156	2	{GO:0004518; nuclease activity; molecular_function} {GO:0006281; DNA repair; biological_process}
Bt-GS57GL002158	4	{GO:0004519; endonuclease activity; molecular_function} {GO:0006259; DNA metabolic process; biological_process} {GO:0008408; 3'-5' exonuclease activity; molecular_function} {GO:0016787; hydrolase activity; molecular_function}
Bt-GS57GL002161	1	{GO:0016836; hydro-lyase activity; molecular_function}
Bt-GS57GL002162	2	{GO:0006865; amino acid transport; biological_process} {GO:0016020; membrane; cellular_component}
Bt-GS57GL002163	6	{GO:0004491; methylmalonate-semialdehyde dehydrogenase (acylating) activity; molecular_function} {GO:0008152; metabolic process; biological_process} {GO:0016491; oxidoreductase activity; molecular_function} {GO:0016620; oxidoreductase activity, acting on the aldehyde or oxo group of donors, NAD or NADP as acceptor; molecular_function} {GO:0018478; malonate-semialdehyde dehydrogenase (acetylating)…
Bt-GS57GL002164	4	{GO:0004616; phosphogluconate dehydrogenase (decarboxylating) activity; molecular_function} {GO:0016491; oxidoreductase activity; molecular_function} {GO:0051287; NAD binding; molecular_function} {GO:0055114; oxidation-reduction process; biological_process}
Bt-GS57GL002165	5	{GO:0003995; acyl-CoA dehydrogenase activity; molecular_function} {GO:0008152; metabolic process; biological_process} {GO:0016627; oxidoreductase activity, acting on the CH-CH group of donors; molecular_function} {GO:0050660; flavin adenine dinucleotide binding; molecular_function} {GO:0055114; oxidation-reduction process; biological_process}
Bt-GS57GL002166	4	{GO:0003824; catalytic activity; molecular_function} {GO:0008152; metabolic process; biological_process} {GO:0019629; propionate catabolic process, 2-methylcitrate cycle; biological_process} {GO:0046421; methylisocitrate lyase activity; molecular_function}
Bt-GS57GL002167	4	{GO:0016829; lyase activity; molecular_function} {GO:0019629; propionate catabolic process, 2-methylcitrate cycle; biological_process} {GO:0047547; 2-methylcitrate dehydratase activity; molecular_function} {GO:0051537; 2 iron, 2 sulfur cluster binding; molecular_function}
Bt-GS57GL002168	2	{GO:0006099; tricarboxylic acid cycle; biological_process} {GO:0046912; transferase activity, transferring acyl groups, acyl groups converted into alkyl on transfer; molecular_function}
Bt-GS57GL002170	3	{GO:0005215; transporter activity; molecular_function} {GO:0016021; integral component of membrane; cellular_component} {GO:0055085; transmembrane transport; biological_process}
Bt-GS57GL002171	1	{GO:0008658; penicillin binding; molecular_function}
Bt-GS57GL002172	1	{GO:0016021; integral component of membrane; cellular_component}
Bt-GS57GL002174	2	{GO:0008152; metabolic process; biological_process} {GO:0016491; oxidoreductase activity; molecular_function}
Bt-GS57GL002181	3	{GO:0003677; DNA binding; molecular_function} {GO:0004803; transposase activity; molecular_function} {GO:0006313; transposition, DNA-mediated; biological_process}
Bt-GS57GL002182	2	{GO:0003676; nucleic acid binding; molecular_function} {GO:0015074; DNA integration; biological_process}
Bt-GS57GL002184	4	{GO:0003755; peptidyl-prolyl cis-trans isomerase activity; molecular_function} {GO:0006457; protein folding; biological_process} {GO:0015031; protein transport; biological_process} {GO:0016853; isomerase activity; molecular_function}
Bt-GS57GL002185	4	{GO:0003796; lysozyme activity; molecular_function} {GO:0005975; carbohydrate metabolic process; biological_process} {GO:0009253; peptidoglycan catabolic process; biological_process} {GO:0016998; cell wall macromolecule catabolic process; biological_process}
Bt-GS57GL002187	1	{GO:0005515; protein binding; molecular_function}
Bt-GS57GL002190	3	{GO:0006662; glycerol ether metabolic process; biological_process} {GO:0015035; protein disulfide oxidoreductase activity; molecular_function} {GO:0045454; cell redox homeostasis; biological_process}
Bt-GS57GL002191	4	{GO:0006812; cation transport; biological_process} {GO:0008324; cation transmembrane transporter activity; molecular_function} {GO:0016021; integral component of membrane; cellular_component} {GO:0055085; transmembrane transport; biological_process}
Bt-GS57GL002194	4	{GO:0004672; protein kinase activity; molecular_function} {GO:0004713; protein tyrosine kinase activity; molecular_function} {GO:0005524; ATP binding; molecular_function} {GO:0006468; protein phosphorylation; biological_process}
Bt-GS57GL002201	1	{GO:0003824; catalytic activity; molecular_function}
Bt-GS57GL002202	5	{GO:0003677; DNA binding; molecular_function} {GO:0005524; ATP binding; molecular_function} {GO:0006355; regulation of transcription, DNA-templated; biological_process} {GO:0008134; transcription factor binding; molecular_function} {GO:0043565; sequence-specific DNA binding; molecular_function}
Bt-GS57GL002203	1	{GO:0008080; N-acetyltransferase activity; molecular_function}
Bt-GS57GL002205	2	{GO:0008152; metabolic process; biological_process} {GO:0016787; hydrolase activity; molecular_function}
Bt-GS57GL002206	2	{GO:0008152; metabolic process; biological_process} {GO:0016787; hydrolase activity; molecular_function}
Bt-GS57GL002208	2	{GO:0008152; metabolic process; biological_process} {GO:0008410; CoA-transferase activity; molecular_function}
Bt-GS57GL002209	2	{GO:0008152; metabolic process; biological_process} {GO:0008410; CoA-transferase activity; molecular_function}
Bt-GS57GL002211	3	{GO:0003824; catalytic activity; molecular_function} {GO:0008483; transaminase activity; molecular_function} {GO:0030170; pyridoxal phosphate binding; molecular_function}
Bt-GS57GL002215	2	{GO:0000155; phosphorelay sensor kinase activity; molecular_function} {GO:0007165; signal transduction; biological_process}
Bt-GS57GL002217	4	{GO:0008152; metabolic process; biological_process} {GO:0016491; oxidoreductase activity; molecular_function} {GO:0016620; oxidoreductase activity, acting on the aldehyde or oxo group of donors, NAD or NADP as acceptor; molecular_function} {GO:0055114; oxidation-reduction process; biological_process}
Bt-GS57GL002218	4	{GO:0003824; catalytic activity; molecular_function} {GO:0016614; oxidoreductase activity, acting on CH-OH group of donors; molecular_function} {GO:0050660; flavin adenine dinucleotide binding; molecular_function} {GO:0055114; oxidation-reduction process; biological_process}
Bt-GS57GL002219	3	{GO:0019031; viral envelope; cellular_component} {GO:0019064; fusion of virus membrane with host plasma membrane; biological_process} {GO:0046789; host cell surface receptor binding; molecular_function}
Bt-GS57GL002222	2	{GO:0005524; ATP binding; molecular_function} {GO:0016887; ATPase activity; molecular_function}
Bt-GS57GL002224	5	{GO:0003333; amino acid transmembrane transport; biological_process} {GO:0006865; amino acid transport; biological_process} {GO:0015171; amino acid transmembrane transporter activity; molecular_function} {GO:0016020; membrane; cellular_component} {GO:0016021; integral component of membrane; cellular_component}
Bt-GS57GL002225	3	{GO:0005215; transporter activity; molecular_function} {GO:0006810; transport; biological_process} {GO:0016020; membrane; cellular_component}
Bt-GS57GL002226	4	{GO:0005524; ATP binding; molecular_function} {GO:0016020; membrane; cellular_component} {GO:0016887; ATPase activity; molecular_function} {GO:0031460; glycine betaine transport; biological_process}
Bt-GS57GL002228	2	{GO:0016021; integral component of membrane; cellular_component} {GO:0055085; transmembrane transport; biological_process}
Bt-GS57GL002229	1	{GO:0016491; oxidoreductase activity; molecular_function}
Bt-GS57GL002231	1	{GO:0005515; protein binding; molecular_function}
Bt-GS57GL002233	4	{GO:0004616; phosphogluconate dehydrogenase (decarboxylating) activity; molecular_function} {GO:0006098; pentose-phosphate shunt; biological_process} {GO:0016491; oxidoreductase activity; molecular_function} {GO:0055114; oxidation-reduction process; biological_process}
Bt-GS57GL002234	3	{GO:0015128; gluconate transmembrane transporter activity; molecular_function} {GO:0016020; membrane; cellular_component} {GO:0035429; gluconate transmembrane transport; biological_process}
Bt-GS57GL002235	4	{GO:0005975; carbohydrate metabolic process; biological_process} {GO:0016773; phosphotransferase activity, alcohol group as acceptor; molecular_function} {GO:0019521; D-gluconate metabolic process; biological_process} {GO:0046316; gluconokinase activity; molecular_function}
Bt-GS57GL002236	2	{GO:0006810; transport; biological_process} {GO:0016020; membrane; cellular_component}
Bt-GS57GL002237	2	{GO:0006810; transport; biological_process} {GO:0016020; membrane; cellular_component}
Bt-GS57GL002238	3	{GO:0008270; zinc ion binding; molecular_function} {GO:0016491; oxidoreductase activity; molecular_function} {GO:0055114; oxidation-reduction process; biological_process}
Bt-GS57GL002239	2	{GO:0003824; catalytic activity; molecular_function} {GO:0009058; biosynthetic process; biological_process}
Bt-GS57GL002240	5	{GO:0003677; DNA binding; molecular_function} {GO:0003700; transcription factor activity, sequence-specific DNA binding; molecular_function} {GO:0005975; carbohydrate metabolic process; biological_process} {GO:0006355; regulation of transcription, DNA-templated; biological_process} {GO:0030246; carbohydrate binding; molecular_function}
Bt-GS57GL002241	3	{GO:0000160; phosphorelay signal transduction system; biological_process} {GO:0003677; DNA binding; molecular_function} {GO:0006355; regulation of transcription, DNA-templated; biological_process}
Bt-GS57GL002242	5	{GO:0000155; phosphorelay sensor kinase activity; molecular_function} {GO:0000160; phosphorelay signal transduction system; biological_process} {GO:0005515; protein binding; molecular_function} {GO:0016021; integral component of membrane; cellular_component} {GO:0046983; protein dimerization activity; molecular_function}
Bt-GS57GL002243	2	{GO:0016020; membrane; cellular_component} {GO:0055085; transmembrane transport; biological_process}
Bt-GS57GL002245	2	{GO:0003824; catalytic activity; molecular_function} {GO:0008152; metabolic process; biological_process}
Bt-GS57GL002248	1	{GO:0016491; oxidoreductase activity; molecular_function}
Bt-GS57GL002249	5	{GO:0003824; catalytic activity; molecular_function} {GO:0008152; metabolic process; biological_process} {GO:0008483; transaminase activity; molecular_function} {GO:0030170; pyridoxal phosphate binding; molecular_function} {GO:0046416; D-amino acid metabolic process; biological_process}
Bt-GS57GL002250	1	{GO:0005488; binding; molecular_function}
Bt-GS57GL002251	2	{GO:0008745; N-acetylmuramoyl-L-alanine amidase activity; molecular_function} {GO:0009253; peptidoglycan catabolic process; biological_process}
Bt-GS57GL002253	1	{GO:0008080; N-acetyltransferase activity; molecular_function}
Bt-GS57GL002254	2	{GO:0004066; asparagine synthase (glutamine-hydrolyzing) activity; molecular_function} {GO:0006529; asparagine biosynthetic process; biological_process}
Bt-GS57GL002258	2	{GO:0008270; zinc ion binding; molecular_function} {GO:0070290; N-acylphosphatidylethanolamine-specific phospholipase D activity; molecular_function}
Bt-GS57GL002261	1	{GO:0016021; integral component of membrane; cellular_component}
Bt-GS57GL002262	5	{GO:0005886; plasma membrane; cellular_component} {GO:0008565; protein transporter activity; molecular_function} {GO:0009306; protein secretion; biological_process} {GO:0015031; protein transport; biological_process} {GO:0016021; integral component of membrane; cellular_component}
Bt-GS57GL002263	2	{GO:0016021; integral component of membrane; cellular_component} {GO:0019835; cytolysis; biological_process}
Bt-GS57GL002264	1	{GO:0015074; DNA integration; biological_process}
Bt-GS57GL002272	2	{GO:0008658; penicillin binding; molecular_function} {GO:0046677; response to antibiotic; biological_process}
Bt-GS57GL002273	5	{GO:0004146; dihydrofolate reductase activity; molecular_function} {GO:0006545; glycine biosynthetic process; biological_process} {GO:0009165; nucleotide biosynthetic process; biological_process} {GO:0050661; NADP binding; molecular_function} {GO:0055114; oxidation-reduction process; biological_process}
Bt-GS57GL002274	2	{GO:0004799; thymidylate synthase activity; molecular_function} {GO:0006231; dTMP biosynthetic process; biological_process}
Bt-GS57GL002278	2	{GO:0008152; metabolic process; biological_process} {GO:0016787; hydrolase activity; molecular_function}
Bt-GS57GL002280	1	{GO:0016021; integral component of membrane; cellular_component}
Bt-GS57GL002281	2	{GO:0005524; ATP binding; molecular_function} {GO:0016887; ATPase activity; molecular_function}
Bt-GS57GL002282	1	{GO:0008080; N-acetyltransferase activity; molecular_function}
Bt-GS57GL002283	2	{GO:0005975; carbohydrate metabolic process; biological_process} {GO:0016791; phosphatase activity; molecular_function}
Bt-GS57GL002284	2	{GO:0003677; DNA binding; molecular_function} {GO:0043565; sequence-specific DNA binding; molecular_function}
Bt-GS57GL002286	1	{GO:0008080; N-acetyltransferase activity; molecular_function}
Bt-GS57GL002288	5	{GO:0006520; cellular amino acid metabolic process; biological_process} {GO:0006807; nitrogen compound metabolic process; biological_process} {GO:0008152; metabolic process; biological_process} {GO:0016855; racemase and epimerase activity, acting on amino acids and derivatives; molecular_function} {GO:0036361; racemase activity, acting on amino acids and derivatives; molecular_function}
Bt-GS57GL002289	3	{GO:0016491; oxidoreductase activity; molecular_function} {GO:0046872; metal ion binding; molecular_function} {GO:0055114; oxidation-reduction process; biological_process}
Bt-GS57GL002290	3	{GO:0015128; gluconate transmembrane transporter activity; molecular_function} {GO:0016020; membrane; cellular_component} {GO:0035429; gluconate transmembrane transport; biological_process}
Bt-GS57GL002291	2	{GO:0008152; metabolic process; biological_process} {GO:0016787; hydrolase activity; molecular_function}
Bt-GS57GL002296	3	{GO:0005328; neurotransmitter:sodium symporter activity; molecular_function} {GO:0006836; neurotransmitter transport; biological_process} {GO:0016021; integral component of membrane; cellular_component}
Bt-GS57GL002297	3	{GO:0005328; neurotransmitter:sodium symporter activity; molecular_function} {GO:0006836; neurotransmitter transport; biological_process} {GO:0016021; integral component of membrane; cellular_component}
Bt-GS57GL002298	8	{GO:0000166; nucleotide binding; molecular_function} {GO:0003676; nucleic acid binding; molecular_function} {GO:0004812; aminoacyl-tRNA ligase activity; molecular_function} {GO:0004815; aspartate-tRNA ligase activity; molecular_function} {GO:0005524; ATP binding; molecular_function} {GO:0005737; cytoplasm; cellular_component} {GO:0006418; tRNA aminoacylation for protein translation; biological_pr…
Bt-GS57GL002300	3	{GO:0003677; DNA binding; molecular_function} {GO:0004803; transposase activity; molecular_function} {GO:0006313; transposition, DNA-mediated; biological_process}
Bt-GS57GL002301	2	{GO:0003676; nucleic acid binding; molecular_function} {GO:0015074; DNA integration; biological_process}
Bt-GS57GL002302	3	{GO:0004222; metalloendopeptidase activity; molecular_function} {GO:0005615; extracellular space; cellular_component} {GO:0008270; zinc ion binding; molecular_function}
Bt-GS57GL002303	1	{GO:0003677; DNA binding; molecular_function}
Bt-GS57GL002305	8	{GO:0000166; nucleotide binding; molecular_function} {GO:0002161; aminoacyl-tRNA editing activity; molecular_function} {GO:0004812; aminoacyl-tRNA ligase activity; molecular_function} {GO:0004822; isoleucine-tRNA ligase activity; molecular_function} {GO:0005524; ATP binding; molecular_function} {GO:0005737; cytoplasm; cellular_component} {GO:0006418; tRNA aminoacylation for protein translation; b…
Bt-GS57GL002306	1	{GO:0005515; protein binding; molecular_function}
Bt-GS57GL002310	7	{GO:0000166; nucleotide binding; molecular_function} {GO:0004812; aminoacyl-tRNA ligase activity; molecular_function} {GO:0004814; arginine-tRNA ligase activity; molecular_function} {GO:0005524; ATP binding; molecular_function} {GO:0005737; cytoplasm; cellular_component} {GO:0006418; tRNA aminoacylation for protein translation; biological_process} {GO:0006420; arginyl-tRNA aminoacylation; biologi…
Bt-GS57GL002314	1	{GO:0005488; binding; molecular_function}
Bt-GS57GL002328	1	{GO:0008080; N-acetyltransferase activity; molecular_function}
Bt-GS57GL002330	2	{GO:0003677; DNA binding; molecular_function} {GO:0043565; sequence-specific DNA binding; molecular_function}
Bt-GS57GL002342	3	{GO:0003677; DNA binding; molecular_function} {GO:0006310; DNA recombination; biological_process} {GO:0015074; DNA integration; biological_process}
Bt-GS57GL002346	3	{GO:0003677; DNA binding; molecular_function} {GO:0005524; ATP binding; molecular_function} {GO:0016887; ATPase activity; molecular_function}
Bt-GS57GL002351	1	{GO:0005515; protein binding; molecular_function}
Bt-GS57GL002352	3	{GO:0003677; DNA binding; molecular_function} {GO:0006310; DNA recombination; biological_process} {GO:0015074; DNA integration; biological_process}
Bt-GS57GL002353	3	{GO:0003677; DNA binding; molecular_function} {GO:0006310; DNA recombination; biological_process} {GO:0015074; DNA integration; biological_process}
Bt-GS57GL002355	2	{GO:0008146; sulfotransferase activity; molecular_function} {GO:0016021; integral component of membrane; cellular_component}
Bt-GS57GL002356	1	{GO:0016021; integral component of membrane; cellular_component}
Bt-GS57GL002357	2	{GO:0008146; sulfotransferase activity; molecular_function} {GO:0016021; integral component of membrane; cellular_component}
Bt-GS57GL002359	2	{GO:0003676; nucleic acid binding; molecular_function} {GO:0004519; endonuclease activity; molecular_function}
Bt-GS57GL002361	1	{GO:0005515; protein binding; molecular_function}
Bt-GS57GL002365	2	{GO:0008152; metabolic process; biological_process} {GO:0016407; acetyltransferase activity; molecular_function}
Bt-GS57GL002366	2	{GO:0008152; metabolic process; biological_process} {GO:0016407; acetyltransferase activity; molecular_function}
Bt-GS57GL002371	8	{GO:0008942; nitrite reductase [NAD(P)H] activity; molecular_function} {GO:0016491; oxidoreductase activity; molecular_function} {GO:0020037; heme binding; molecular_function} {GO:0042128; nitrate assimilation; biological_process} {GO:0050660; flavin adenine dinucleotide binding; molecular_function} {GO:0050661; NADP binding; molecular_function} {GO:0051536; iron-sulfur cluster binding; molecular…
Bt-GS57GL002372	5	{GO:0008942; nitrite reductase [NAD(P)H] activity; molecular_function} {GO:0016491; oxidoreductase activity; molecular_function} {GO:0042128; nitrate assimilation; biological_process} {GO:0051537; 2 iron, 2 sulfur cluster binding; molecular_function} {GO:0055114; oxidation-reduction process; biological_process}
Bt-GS57GL002373	7	{GO:0004852; uroporphyrinogen-III synthase activity; molecular_function} {GO:0006779; porphyrin-containing compound biosynthetic process; biological_process} {GO:0008152; metabolic process; biological_process} {GO:0008168; methyltransferase activity; molecular_function} {GO:0033014; tetrapyrrole biosynthetic process; biological_process} {GO:0043115; precorrin-2 dehydrogenase activity; molecular_f…
Bt-GS57GL002374	2	{GO:0009236; cobalamin biosynthetic process; biological_process} {GO:0016852; sirohydrochlorin cobaltochelatase activity; molecular_function}
Bt-GS57GL002375	4	{GO:0006779; porphyrin-containing compound biosynthetic process; biological_process} {GO:0019354; siroheme biosynthetic process; biological_process} {GO:0043115; precorrin-2 dehydrogenase activity; molecular_function} {GO:0055114; oxidation-reduction process; biological_process}
Bt-GS57GL002378	2	{GO:0016021; integral component of membrane; cellular_component} {GO:0055085; transmembrane transport; biological_process}
Bt-GS57GL002379	1	{GO:0006777; Mo-molybdopterin cofactor biosynthetic process; biological_process}
Bt-GS57GL002380	1	{GO:0006777; Mo-molybdopterin cofactor biosynthetic process; biological_process}
Bt-GS57GL002381	1	{GO:0032324; molybdopterin cofactor biosynthetic process; biological_process}
Bt-GS57GL002382	1	{GO:0032324; molybdopterin cofactor biosynthetic process; biological_process}
Bt-GS57GL002383	1	{GO:0008641; small protein activating enzyme activity; molecular_function}
Bt-GS57GL002384	6	{GO:0003824; catalytic activity; molecular_function} {GO:0006777; Mo-molybdopterin cofactor biosynthetic process; biological_process} {GO:0019008; molybdopterin synthase complex; cellular_component} {GO:0046872; metal ion binding; molecular_function} {GO:0051536; iron-sulfur cluster binding; molecular_function} {GO:0051539; 4 iron, 4 sulfur cluster binding; molecular_function}
Bt-GS57GL002385	4	{GO:0003677; DNA binding; molecular_function} {GO:0003700; transcription factor activity, sequence-specific DNA binding; molecular_function} {GO:0005622; intracellular; cellular_component} {GO:0006355; regulation of transcription, DNA-templated; biological_process}
Bt-GS57GL002386	3	{GO:0008940; nitrate reductase activity; molecular_function} {GO:0009325; nitrate reductase complex; cellular_component} {GO:0055114; oxidation-reduction process; biological_process}
Bt-GS57GL002387	2	{GO:0051082; unfolded protein binding; molecular_function} {GO:0051131; chaperone-mediated protein complex assembly; biological_process}
Bt-GS57GL002388	4	{GO:0008940; nitrate reductase activity; molecular_function} {GO:0009325; nitrate reductase complex; cellular_component} {GO:0042126; nitrate metabolic process; biological_process} {GO:0055114; oxidation-reduction process; biological_process}
Bt-GS57GL002389	8	{GO:0008940; nitrate reductase activity; molecular_function} {GO:0009055; electron carrier activity; molecular_function} {GO:0009325; nitrate reductase complex; cellular_component} {GO:0016491; oxidoreductase activity; molecular_function} {GO:0030151; molybdenum ion binding; molecular_function} {GO:0042126; nitrate metabolic process; biological_process} {GO:0051539; 4 iron, 4 sulfur cluster bindi…
Bt-GS57GL002391	2	{GO:0005524; ATP binding; molecular_function} {GO:0016887; ATPase activity; molecular_function}
Bt-GS57GL002395	3	{GO:0004602; glutathione peroxidase activity; molecular_function} {GO:0006979; response to oxidative stress; biological_process} {GO:0055114; oxidation-reduction process; biological_process}
Bt-GS57GL002401	5	{GO:0003677; DNA binding; molecular_function} {GO:0003700; transcription factor activity, sequence-specific DNA binding; molecular_function} {GO:0006352; DNA-templated transcription, initiation; biological_process} {GO:0006355; regulation of transcription, DNA-templated; biological_process} {GO:0016987; sigma factor activity; molecular_function}
Bt-GS57GL002402	3	{GO:0008270; zinc ion binding; molecular_function} {GO:0016491; oxidoreductase activity; molecular_function} {GO:0055114; oxidation-reduction process; biological_process}
Bt-GS57GL002406	1	{GO:0003677; DNA binding; molecular_function}
Bt-GS57GL002407	2	{GO:0003676; nucleic acid binding; molecular_function} {GO:0015074; DNA integration; biological_process}
Bt-GS57GL002408	2	{GO:0003676; nucleic acid binding; molecular_function} {GO:0005524; ATP binding; molecular_function}
Bt-GS57GL002410	3	{GO:0004329; formate-tetrahydrofolate ligase activity; molecular_function} {GO:0005524; ATP binding; molecular_function} {GO:0009396; folic acid-containing compound biosynthetic process; biological_process}
Bt-GS57GL002411	2	{GO:0008152; metabolic process; biological_process} {GO:0008168; methyltransferase activity; molecular_function}
Bt-GS57GL002417	1	{GO:0008080; N-acetyltransferase activity; molecular_function}
Bt-GS57GL002428	3	{GO:0000166; nucleotide binding; molecular_function} {GO:0003677; DNA binding; molecular_function} {GO:0005524; ATP binding; molecular_function}
Bt-GS57GL002432	1	{GO:0016021; integral component of membrane; cellular_component}
Bt-GS57GL002434	1	{GO:0008080; N-acetyltransferase activity; molecular_function}
Bt-GS57GL002437	1	{GO:0008080; N-acetyltransferase activity; molecular_function}
Bt-GS57GL002439	1	{GO:0008080; N-acetyltransferase activity; molecular_function}
Bt-GS57GL002441	1	{GO:0016787; hydrolase activity; molecular_function}
Bt-GS57GL002442	1	{GO:0008080; N-acetyltransferase activity; molecular_function}
Bt-GS57GL002443	5	{GO:0003700; transcription factor activity, sequence-specific DNA binding; molecular_function} {GO:0003824; catalytic activity; molecular_function} {GO:0006355; regulation of transcription, DNA-templated; biological_process} {GO:0009058; biosynthetic process; biological_process} {GO:0030170; pyridoxal phosphate binding; molecular_function}
Bt-GS57GL002445	3	{GO:0008152; metabolic process; biological_process} {GO:0016758; transferase activity, transferring hexosyl groups; molecular_function} {GO:0016999; antibiotic metabolic process; biological_process}
Bt-GS57GL002447	1	{GO:0008080; N-acetyltransferase activity; molecular_function}
Bt-GS57GL002448	3	{GO:0003824; catalytic activity; molecular_function} {GO:0006522; alanine metabolic process; biological_process} {GO:0008784; alanine racemase activity; molecular_function}
Bt-GS57GL002451	1	{GO:0016787; hydrolase activity; molecular_function}
Bt-GS57GL002454	1	{GO:0016020; membrane; cellular_component}
Bt-GS57GL002456	2	{GO:0016021; integral component of membrane; cellular_component} {GO:0055085; transmembrane transport; biological_process}
Bt-GS57GL002457	1	{GO:0016884; carbon-nitrogen ligase activity, with glutamine as amido-N-donor; molecular_function}
Bt-GS57GL002458	1	{GO:0016787; hydrolase activity; molecular_function}
Bt-GS57GL002459	2	{GO:0006508; proteolysis; biological_process} {GO:0008233; peptidase activity; molecular_function}
Bt-GS57GL002460	1	{GO:0008080; N-acetyltransferase activity; molecular_function}
Bt-GS57GL002463	1	{GO:0000049; tRNA binding; molecular_function}
Bt-GS57GL002464	3	{GO:0015658; branched-chain amino acid transmembrane transporter activity; molecular_function} {GO:0015803; branched-chain amino acid transport; biological_process} {GO:0016021; integral component of membrane; cellular_component}
Bt-GS57GL002465	2	{GO:0003676; nucleic acid binding; molecular_function} {GO:0015074; DNA integration; biological_process}
Bt-GS57GL002466	3	{GO:0003677; DNA binding; molecular_function} {GO:0004803; transposase activity; molecular_function} {GO:0006313; transposition, DNA-mediated; biological_process}
Bt-GS57GL002469	4	{GO:0003824; catalytic activity; molecular_function} {GO:0016614; oxidoreductase activity, acting on CH-OH group of donors; molecular_function} {GO:0050660; flavin adenine dinucleotide binding; molecular_function} {GO:0055114; oxidation-reduction process; biological_process}
Bt-GS57GL002474	4	{GO:0003824; catalytic activity; molecular_function} {GO:0008808; cardiolipin synthase activity; molecular_function} {GO:0016780; phosphotransferase activity, for other substituted phosphate groups; molecular_function} {GO:0032049; cardiolipin biosynthetic process; biological_process}
Bt-GS57GL002478	4	{GO:0016020; membrane; cellular_component} {GO:0030001; metal ion transport; biological_process} {GO:0046873; metal ion transmembrane transporter activity; molecular_function} {GO:0055085; transmembrane transport; biological_process}
Bt-GS57GL002479	1	{GO:0016020; membrane; cellular_component}
Bt-GS57GL002480	1	{GO:0016020; membrane; cellular_component}
Bt-GS57GL002482	1	{GO:0016787; hydrolase activity; molecular_function}
Bt-GS57GL002485	2	{GO:0003824; catalytic activity; molecular_function} {GO:0008152; metabolic process; biological_process}
Bt-GS57GL002489	2	{GO:0043190; ATP-binding cassette (ABC) transporter complex; cellular_component} {GO:0055085; transmembrane transport; biological_process}
Bt-GS57GL002491	3	{GO:0003824; catalytic activity; molecular_function} {GO:0003908; methylated-DNA-[protein]-cysteine S-methyltransferase activity; molecular_function} {GO:0006281; DNA repair; biological_process}
Bt-GS57GL002492	4	{GO:0003824; catalytic activity; molecular_function} {GO:0010181; FMN binding; molecular_function} {GO:0016491; oxidoreductase activity; molecular_function} {GO:0055114; oxidation-reduction process; biological_process}
Bt-GS57GL002493	2	{GO:0003824; catalytic activity; molecular_function} {GO:0050662; coenzyme binding; molecular_function}
Bt-GS57GL002495	2	{GO:0030001; metal ion transport; biological_process} {GO:0046872; metal ion binding; molecular_function}
Bt-GS57GL002496	1	{GO:0008080; N-acetyltransferase activity; molecular_function}
Bt-GS57GL002500	1	{GO:0008080; N-acetyltransferase activity; molecular_function}
Bt-GS57GL002501	2	{GO:0016491; oxidoreductase activity; molecular_function} {GO:0055114; oxidation-reduction process; biological_process}
Bt-GS57GL002503	2	{GO:0016705; oxidoreductase activity, acting on paired donors, with incorporation or reduction of molecular oxygen; molecular_function} {GO:0055114; oxidation-reduction process; biological_process}
Bt-GS57GL002506	5	{GO:0006879; cellular iron ion homeostasis; biological_process} {GO:0006950; response to stress; biological_process} {GO:0008199; ferric iron binding; molecular_function} {GO:0016722; oxidoreductase activity, oxidizing metal ions; molecular_function} {GO:0055114; oxidation-reduction process; biological_process}
Bt-GS57GL002510	6	{GO:0004871; signal transducer activity; molecular_function} {GO:0004888; transmembrane signaling receptor activity; molecular_function} {GO:0006935; chemotaxis; biological_process} {GO:0007165; signal transduction; biological_process} {GO:0016020; membrane; cellular_component} {GO:0016021; integral component of membrane; cellular_component}
Bt-GS57GL002511	2	{GO:0003924; GTPase activity; molecular_function} {GO:0005525; GTP binding; molecular_function}
Bt-GS57GL002515	1	{GO:0016021; integral component of membrane; cellular_component}
Bt-GS57GL002516	2	{GO:0016021; integral component of membrane; cellular_component} {GO:0055085; transmembrane transport; biological_process}
Bt-GS57GL002518	2	{GO:0003700; transcription factor activity, sequence-specific DNA binding; molecular_function} {GO:0006355; regulation of transcription, DNA-templated; biological_process}
Bt-GS57GL002519	2	{GO:0004252; serine-type endopeptidase activity; molecular_function} {GO:0006508; proteolysis; biological_process}
Bt-GS57GL002520	1	{GO:0003677; DNA binding; molecular_function}
Bt-GS57GL002521	2	{GO:0006810; transport; biological_process} {GO:0016020; membrane; cellular_component}
Bt-GS57GL002522	4	{GO:0003952; NAD+ synthase (glutamine-hydrolyzing) activity; molecular_function} {GO:0005524; ATP binding; molecular_function} {GO:0008795; NAD+ synthase activity; molecular_function} {GO:0009435; NAD biosynthetic process; biological_process}
Bt-GS57GL002523	1	{GO:0016787; hydrolase activity; molecular_function}
Bt-GS57GL002528	2	{GO:0006629; lipid metabolic process; biological_process} {GO:0008152; metabolic process; biological_process}
Bt-GS57GL002530	5	{GO:0003700; transcription factor activity, sequence-specific DNA binding; molecular_function} {GO:0003824; catalytic activity; molecular_function} {GO:0006355; regulation of transcription, DNA-templated; biological_process} {GO:0009058; biosynthetic process; biological_process} {GO:0030170; pyridoxal phosphate binding; molecular_function}
Bt-GS57GL002531	2	{GO:0006865; amino acid transport; biological_process} {GO:0016020; membrane; cellular_component}
Bt-GS57GL002532	3	{GO:0005215; transporter activity; molecular_function} {GO:0016021; integral component of membrane; cellular_component} {GO:0055085; transmembrane transport; biological_process}
Bt-GS57GL002533	2	{GO:0003690; double-stranded DNA binding; molecular_function} {GO:0006265; DNA topological change; biological_process}
Bt-GS57GL002537	2	{GO:0003824; catalytic activity; molecular_function} {GO:0008152; metabolic process; biological_process}
Bt-GS57GL002538	2	{GO:0015343; siderophore transmembrane transporter activity; molecular_function} {GO:0019290; siderophore biosynthetic process; biological_process}
Bt-GS57GL002539	2	{GO:0015343; siderophore transmembrane transporter activity; molecular_function} {GO:0019290; siderophore biosynthetic process; biological_process}
Bt-GS57GL002542	1	{GO:0008080; N-acetyltransferase activity; molecular_function}
Bt-GS57GL002543	1	{GO:0016020; membrane; cellular_component}
Bt-GS57GL002545	3	{GO:0003824; catalytic activity; molecular_function} {GO:0005975; carbohydrate metabolic process; biological_process} {GO:0016810; hydrolase activity, acting on carbon-nitrogen (but not peptide) bonds; molecular_function}
Bt-GS57GL002546	4	{GO:0000155; phosphorelay sensor kinase activity; molecular_function} {GO:0004871; signal transducer activity; molecular_function} {GO:0007165; signal transduction; biological_process} {GO:0016021; integral component of membrane; cellular_component}
Bt-GS57GL002547	3	{GO:0000160; phosphorelay signal transduction system; biological_process} {GO:0003677; DNA binding; molecular_function} {GO:0006355; regulation of transcription, DNA-templated; biological_process}
Bt-GS57GL002554	3	{GO:0004413; homoserine kinase activity; molecular_function} {GO:0005524; ATP binding; molecular_function} {GO:0006566; threonine metabolic process; biological_process}
Bt-GS57GL002555	4	{GO:0004795; threonine synthase activity; molecular_function} {GO:0006520; cellular amino acid metabolic process; biological_process} {GO:0009088; threonine biosynthetic process; biological_process} {GO:0030170; pyridoxal phosphate binding; molecular_function}
Bt-GS57GL002556	7	{GO:0004412; homoserine dehydrogenase activity; molecular_function} {GO:0006520; cellular amino acid metabolic process; biological_process} {GO:0008152; metabolic process; biological_process} {GO:0016491; oxidoreductase activity; molecular_function} {GO:0016597; amino acid binding; molecular_function} {GO:0050661; NADP binding; molecular_function} {GO:0055114; oxidation-reduction process; biologi…
Bt-GS57GL002557	4	{GO:0004733; pyridoxamine-phosphate oxidase activity; molecular_function} {GO:0010181; FMN binding; molecular_function} {GO:0016491; oxidoreductase activity; molecular_function} {GO:0055114; oxidation-reduction process; biological_process}
Bt-GS57GL002558	1	{GO:0016787; hydrolase activity; molecular_function}
Bt-GS57GL002560	3	{GO:0003824; catalytic activity; molecular_function} {GO:0005975; carbohydrate metabolic process; biological_process} {GO:0016810; hydrolase activity, acting on carbon-nitrogen (but not peptide) bonds; molecular_function}
Bt-GS57GL002562	2	{GO:0008152; metabolic process; biological_process} {GO:0016491; oxidoreductase activity; molecular_function}
Bt-GS57GL002563	4	{GO:0000155; phosphorelay sensor kinase activity; molecular_function} {GO:0004871; signal transducer activity; molecular_function} {GO:0007165; signal transduction; biological_process} {GO:0016021; integral component of membrane; cellular_component}
Bt-GS57GL002564	3	{GO:0000160; phosphorelay signal transduction system; biological_process} {GO:0003677; DNA binding; molecular_function} {GO:0006355; regulation of transcription, DNA-templated; biological_process}
Bt-GS57GL002565	6	{GO:0005524; ATP binding; molecular_function} {GO:0006810; transport; biological_process} {GO:0016021; integral component of membrane; cellular_component} {GO:0016887; ATPase activity; molecular_function} {GO:0042626; ATPase activity, coupled to transmembrane movement of substances; molecular_function} {GO:0055085; transmembrane transport; biological_process}
Bt-GS57GL002569	1	{GO:0016491; oxidoreductase activity; molecular_function}
Bt-GS57GL002570	2	{GO:0006508; proteolysis; biological_process} {GO:0009002; serine-type D-Ala-D-Ala carboxypeptidase activity; molecular_function}
Bt-GS57GL002572	2	{GO:0016020; membrane; cellular_component} {GO:0016021; integral component of membrane; cellular_component}
Bt-GS57GL002573	2	{GO:0016020; membrane; cellular_component} {GO:0016021; integral component of membrane; cellular_component}
Bt-GS57GL002576	1	{GO:0016740; transferase activity; molecular_function}
Bt-GS57GL002577	1	{GO:0003824; catalytic activity; molecular_function}
Bt-GS57GL002578	2	{GO:0008152; metabolic process; biological_process} {GO:0008168; methyltransferase activity; molecular_function}
Bt-GS57GL002580	6	{GO:0005524; ATP binding; molecular_function} {GO:0006810; transport; biological_process} {GO:0016021; integral component of membrane; cellular_component} {GO:0016887; ATPase activity; molecular_function} {GO:0042626; ATPase activity, coupled to transmembrane movement of substances; molecular_function} {GO:0055085; transmembrane transport; biological_process}
Bt-GS57GL002581	8	{GO:0005524; ATP binding; molecular_function} {GO:0006810; transport; biological_process} {GO:0016020; membrane; cellular_component} {GO:0016021; integral component of membrane; cellular_component} {GO:0016887; ATPase activity; molecular_function} {GO:0042626; ATPase activity, coupled to transmembrane movement of substances; molecular_function} {GO:0042883; cysteine transport; biological_process}…
Bt-GS57GL002582	2	{GO:0016020; membrane; cellular_component} {GO:0055114; oxidation-reduction process; biological_process}
Bt-GS57GL002583	1	{GO:0016020; membrane; cellular_component}
Bt-GS57GL002585	2	{GO:0016705; oxidoreductase activity, acting on paired donors, with incorporation or reduction of molecular oxygen; molecular_function} {GO:0055114; oxidation-reduction process; biological_process}
Bt-GS57GL002586	2	{GO:0003700; transcription factor activity, sequence-specific DNA binding; molecular_function} {GO:0006355; regulation of transcription, DNA-templated; biological_process}
Bt-GS57GL002587	4	{GO:0006725; cellular aromatic compound metabolic process; biological_process} {GO:0016853; isomerase activity; molecular_function} {GO:0051920; peroxiredoxin activity; molecular_function} {GO:0055114; oxidation-reduction process; biological_process}
Bt-GS57GL002588	1	{GO:0006397; mRNA processing; biological_process}
Bt-GS57GL002591	2	{GO:0003700; transcription factor activity, sequence-specific DNA binding; molecular_function} {GO:0006355; regulation of transcription, DNA-templated; biological_process}
Bt-GS57GL002592	3	{GO:0005215; transporter activity; molecular_function} {GO:0006810; transport; biological_process} {GO:0016020; membrane; cellular_component}
Bt-GS57GL002593	3	{GO:0005215; transporter activity; molecular_function} {GO:0006810; transport; biological_process} {GO:0016020; membrane; cellular_component}
Bt-GS57GL002594	2	{GO:0005524; ATP binding; molecular_function} {GO:0016887; ATPase activity; molecular_function}
Bt-GS57GL002595	2	{GO:0005524; ATP binding; molecular_function} {GO:0016887; ATPase activity; molecular_function}
Bt-GS57GL002597	1	{GO:0009236; cobalamin biosynthetic process; biological_process}
Bt-GS57GL002599	2	{GO:0016491; oxidoreductase activity; molecular_function} {GO:0055114; oxidation-reduction process; biological_process}
Bt-GS57GL002600	8	{GO:0003824; catalytic activity; molecular_function} {GO:0004459; L-lactate dehydrogenase activity; molecular_function} {GO:0005737; cytoplasm; cellular_component} {GO:0005975; carbohydrate metabolic process; biological_process} {GO:0016491; oxidoreductase activity; molecular_function} {GO:0016616; oxidoreductase activity, acting on the CH-OH group of donors, NAD or NADP as acceptor; molecular_fu…
Bt-GS57GL002604	1	{GO:0016491; oxidoreductase activity; molecular_function}
Bt-GS57GL002605	3	{GO:0009055; electron carrier activity; molecular_function} {GO:0015035; protein disulfide oxidoreductase activity; molecular_function} {GO:0045454; cell redox homeostasis; biological_process}
Bt-GS57GL002607	2	{GO:0003700; transcription factor activity, sequence-specific DNA binding; molecular_function} {GO:0006355; regulation of transcription, DNA-templated; biological_process}
Bt-GS57GL002608	2	{GO:0016020; membrane; cellular_component} {GO:0016021; integral component of membrane; cellular_component}
Bt-GS57GL002612	5	{GO:0005507; copper ion binding; molecular_function} {GO:0006825; copper ion transport; biological_process} {GO:0016021; integral component of membrane; cellular_component} {GO:0042597; periplasmic space; cellular_component} {GO:0046688; response to copper ion; biological_process}
Bt-GS57GL002614	1	{GO:0003677; DNA binding; molecular_function}
Bt-GS57GL002615	2	{GO:0003676; nucleic acid binding; molecular_function} {GO:0015074; DNA integration; biological_process}
Bt-GS57GL002616	3	{GO:0015658; branched-chain amino acid transmembrane transporter activity; molecular_function} {GO:0015803; branched-chain amino acid transport; biological_process} {GO:0016021; integral component of membrane; cellular_component}
Bt-GS57GL002617	2	{GO:0016661; oxidoreductase activity, acting on other nitrogenous compounds as donors; molecular_function} {GO:0055114; oxidation-reduction process; biological_process}
Bt-GS57GL002618	4	{GO:0015103; inorganic anion transmembrane transporter activity; molecular_function} {GO:0015297; antiporter activity; molecular_function} {GO:0016020; membrane; cellular_component} {GO:0016021; integral component of membrane; cellular_component}
Bt-GS57GL002620	4	{GO:0003677; DNA binding; molecular_function} {GO:0003916; DNA topoisomerase activity; molecular_function} {GO:0003917; DNA topoisomerase type I activity; molecular_function} {GO:0006265; DNA topological change; biological_process}
Bt-GS57GL002622	3	{GO:0005507; copper ion binding; molecular_function} {GO:0016491; oxidoreductase activity; molecular_function} {GO:0055114; oxidation-reduction process; biological_process}
Bt-GS57GL002623	3	{GO:0005507; copper ion binding; molecular_function} {GO:0016491; oxidoreductase activity; molecular_function} {GO:0055114; oxidation-reduction process; biological_process}
Bt-GS57GL002625	2	{GO:0004177; aminopeptidase activity; molecular_function} {GO:0030145; manganese ion binding; molecular_function}
Bt-GS57GL002629	5	{GO:0003824; catalytic activity; molecular_function} {GO:0004126; cytidine deaminase activity; molecular_function} {GO:0008270; zinc ion binding; molecular_function} {GO:0009972; cytidine deamination; biological_process} {GO:0016787; hydrolase activity; molecular_function}
Bt-GS57GL002630	7	{GO:0004645; phosphorylase activity; molecular_function} {GO:0006206; pyrimidine nucleobase metabolic process; biological_process} {GO:0006213; pyrimidine nucleoside metabolic process; biological_process} {GO:0008152; metabolic process; biological_process} {GO:0016154; pyrimidine-nucleoside phosphorylase activity; molecular_function} {GO:0016757; transferase activity, transferring glycosyl groups…
Bt-GS57GL002631	3	{GO:0005337; nucleoside transmembrane transporter activity; molecular_function} {GO:0016020; membrane; cellular_component} {GO:1901642; nucleoside transmembrane transport; biological_process}
Bt-GS57GL002632	5	{GO:0003824; catalytic activity; molecular_function} {GO:0004139; deoxyribose-phosphate aldolase activity; molecular_function} {GO:0005737; cytoplasm; cellular_component} {GO:0009264; deoxyribonucleotide catabolic process; biological_process} {GO:0016829; lyase activity; molecular_function}
Bt-GS57GL002633	6	{GO:0003677; DNA binding; molecular_function} {GO:0003700; transcription factor activity, sequence-specific DNA binding; molecular_function} {GO:0006352; DNA-templated transcription, initiation; biological_process} {GO:0006355; regulation of transcription, DNA-templated; biological_process} {GO:0016987; sigma factor activity; molecular_function} {GO:0030246; carbohydrate binding; molecular_functi…
Bt-GS57GL002634	1	{GO:0003677; DNA binding; molecular_function}
Bt-GS57GL002635	1	{GO:0016020; membrane; cellular_component}
Bt-GS57GL002638	2	{GO:0006865; amino acid transport; biological_process} {GO:0016020; membrane; cellular_component}
Bt-GS57GL002639	2	{GO:0009405; pathogenesis; biological_process} {GO:0016020; membrane; cellular_component}
Bt-GS57GL002640	2	{GO:0009405; pathogenesis; biological_process} {GO:0016020; membrane; cellular_component}
Bt-GS57GL002641	2	{GO:0009405; pathogenesis; biological_process} {GO:0016020; membrane; cellular_component}
Bt-GS57GL002642	3	{GO:0003333; amino acid transmembrane transport; biological_process} {GO:0015171; amino acid transmembrane transporter activity; molecular_function} {GO:0016020; membrane; cellular_component}
Bt-GS57GL002644	6	{GO:0005737; cytoplasm; cellular_component} {GO:0008677; 2-dehydropantoate 2-reductase activity; molecular_function} {GO:0015940; pantothenate biosynthetic process; biological_process} {GO:0016491; oxidoreductase activity; molecular_function} {GO:0050661; NADP binding; molecular_function} {GO:0055114; oxidation-reduction process; biological_process}
Bt-GS57GL002647	3	{GO:0005215; transporter activity; molecular_function} {GO:0006810; transport; biological_process} {GO:0016020; membrane; cellular_component}
Bt-GS57GL002648	1	{GO:0008080; N-acetyltransferase activity; molecular_function}
Bt-GS57GL002649	2	{GO:0043190; ATP-binding cassette (ABC) transporter complex; cellular_component} {GO:0055085; transmembrane transport; biological_process}
Bt-GS57GL002650	3	{GO:0016787; hydrolase activity; molecular_function} {GO:0016810; hydrolase activity, acting on carbon-nitrogen (but not peptide) bonds; molecular_function} {GO:0019239; deaminase activity; molecular_function}
Bt-GS57GL002652	1	{GO:0008080; N-acetyltransferase activity; molecular_function}
Bt-GS57GL002653	3	{GO:0003824; catalytic activity; molecular_function} {GO:0006084; acetyl-CoA metabolic process; biological_process} {GO:0016740; transferase activity; molecular_function}
Bt-GS57GL002654	1	{GO:0003677; DNA binding; molecular_function}
Bt-GS57GL002656	6	{GO:0006725; cellular aromatic compound metabolic process; biological_process} {GO:0008198; ferrous iron binding; molecular_function} {GO:0008270; zinc ion binding; molecular_function} {GO:0016491; oxidoreductase activity; molecular_function} {GO:0016701; oxidoreductase activity, acting on single donors with incorporation of molecular oxygen; molecular_function} {GO:0055114; oxidation-reduction p…
Bt-GS57GL002657	2	{GO:0016021; integral component of membrane; cellular_component} {GO:0055085; transmembrane transport; biological_process}
Bt-GS57GL002658	2	{GO:0008080; N-acetyltransferase activity; molecular_function} {GO:0019538; protein metabolic process; biological_process}
Bt-GS57GL002661	1	{GO:0004794; L-threonine ammonia-lyase activity; molecular_function}
Bt-GS57GL002662	4	{GO:0003824; catalytic activity; molecular_function} {GO:0004160; dihydroxy-acid dehydratase activity; molecular_function} {GO:0008152; metabolic process; biological_process} {GO:0009082; branched-chain amino acid biosynthetic process; biological_process}
Bt-GS57GL002663	4	{GO:0004455; ketol-acid reductoisomerase activity; molecular_function} {GO:0009082; branched-chain amino acid biosynthetic process; biological_process} {GO:0016491; oxidoreductase activity; molecular_function} {GO:0055114; oxidation-reduction process; biological_process}
Bt-GS57GL002664	4	{GO:0003984; acetolactate synthase activity; molecular_function} {GO:0008152; metabolic process; biological_process} {GO:0009082; branched-chain amino acid biosynthetic process; biological_process} {GO:0016597; amino acid binding; molecular_function}
Bt-GS57GL002665	2	{GO:0003824; catalytic activity; molecular_function} {GO:0030976; thiamine pyrophosphate binding; molecular_function}
Bt-GS57GL002666	2	{GO:0000287; magnesium ion binding; molecular_function} {GO:0030976; thiamine pyrophosphate binding; molecular_function}
Bt-GS57GL002667	4	{GO:0003824; catalytic activity; molecular_function} {GO:0004084; branched-chain-amino-acid transaminase activity; molecular_function} {GO:0008152; metabolic process; biological_process} {GO:0009081; branched-chain amino acid metabolic process; biological_process}
Bt-GS57GL002668	2	{GO:0008152; metabolic process; biological_process} {GO:0016491; oxidoreductase activity; molecular_function}
Bt-GS57GL002669	5	{GO:0006979; response to oxidative stress; biological_process} {GO:0008113; peptide-methionine (S)-S-oxide reductase activity; molecular_function} {GO:0016671; oxidoreductase activity, acting on a sulfur group of donors, disulfide as acceptor; molecular_function} {GO:0030091; protein repair; biological_process} {GO:0055114; oxidation-reduction process; biological_process}
Bt-GS57GL002675	1	{GO:0003677; DNA binding; molecular_function}
Bt-GS57GL002676	3	{GO:0005328; neurotransmitter:sodium symporter activity; molecular_function} {GO:0006836; neurotransmitter transport; biological_process} {GO:0016021; integral component of membrane; cellular_component}
Bt-GS57GL002681	1	{GO:0008080; N-acetyltransferase activity; molecular_function}
Bt-GS57GL002686	1	{GO:0006535; cysteine biosynthetic process from serine; biological_process}
Bt-GS57GL002687	2	{GO:0016021; integral component of membrane; cellular_component} {GO:0055085; transmembrane transport; biological_process}
Bt-GS57GL002689	1	{GO:0005525; GTP binding; molecular_function}
Bt-GS57GL002690	6	{GO:0003824; catalytic activity; molecular_function} {GO:0004315; 3-oxoacyl-[acyl-carrier-protein] synthase activity; molecular_function} {GO:0006633; fatty acid biosynthetic process; biological_process} {GO:0008152; metabolic process; biological_process} {GO:0008610; lipid biosynthetic process; biological_process} {GO:0016747; transferase activity, transferring acyl groups other than amino-acyl …
Bt-GS57GL002691	2	{GO:0016021; integral component of membrane; cellular_component} {GO:0055085; transmembrane transport; biological_process}
Bt-GS57GL002693	3	{GO:0006810; transport; biological_process} {GO:0016021; integral component of membrane; cellular_component} {GO:0055085; transmembrane transport; biological_process}
Bt-GS57GL002697	2	{GO:0016021; integral component of membrane; cellular_component} {GO:0055085; transmembrane transport; biological_process}
Bt-GS57GL002700	1	{GO:0016787; hydrolase activity; molecular_function}
Bt-GS57GL002704	5	{GO:0004072; aspartate kinase activity; molecular_function} {GO:0008152; metabolic process; biological_process} {GO:0008652; cellular amino acid biosynthetic process; biological_process} {GO:0009089; lysine biosynthetic process via diaminopimelate; biological_process} {GO:0016597; amino acid binding; molecular_function}
Bt-GS57GL002706	2	{GO:0003677; DNA binding; molecular_function} {GO:0043565; sequence-specific DNA binding; molecular_function}
Bt-GS57GL002707	5	{GO:0004071; aspartate-ammonia ligase activity; molecular_function} {GO:0004812; aminoacyl-tRNA ligase activity; molecular_function} {GO:0005737; cytoplasm; cellular_component} {GO:0006418; tRNA aminoacylation for protein translation; biological_process} {GO:0006529; asparagine biosynthetic process; biological_process}
Bt-GS57GL002710	2	{GO:0005524; ATP binding; molecular_function} {GO:0008270; zinc ion binding; molecular_function}
Bt-GS57GL002711	1	{GO:0000160; phosphorelay signal transduction system; biological_process}
Bt-GS57GL002713	5	{GO:0004470; malic enzyme activity; molecular_function} {GO:0004471; malate dehydrogenase (decarboxylating) (NAD+) activity; molecular_function} {GO:0006108; malate metabolic process; biological_process} {GO:0051287; NAD binding; molecular_function} {GO:0055114; oxidation-reduction process; biological_process}
Bt-GS57GL002714	5	{GO:0003824; catalytic activity; molecular_function} {GO:0006099; tricarboxylic acid cycle; biological_process} {GO:0006531; aspartate metabolic process; biological_process} {GO:0008797; aspartate ammonia-lyase activity; molecular_function} {GO:0016829; lyase activity; molecular_function}
Bt-GS57GL002715	3	{GO:0006835; dicarboxylic acid transport; biological_process} {GO:0016020; membrane; cellular_component} {GO:0017153; sodium:dicarboxylate symporter activity; molecular_function}
Bt-GS57GL002717	4	{GO:0005737; cytoplasm; cellular_component} {GO:0006221; pyrimidine nucleotide biosynthetic process; biological_process} {GO:0009041; uridylate kinase activity; molecular_function} {GO:0033862; UMP kinase activity; molecular_function}
Bt-GS57GL002718	4	{GO:0003824; catalytic activity; molecular_function} {GO:0008808; cardiolipin synthase activity; molecular_function} {GO:0016780; phosphotransferase activity, for other substituted phosphate groups; molecular_function} {GO:0032049; cardiolipin biosynthetic process; biological_process}
Bt-GS57GL002719	2	{GO:0006629; lipid metabolic process; biological_process} {GO:0008374; O-acyltransferase activity; molecular_function}
Bt-GS57GL002720	2	{GO:0006810; transport; biological_process} {GO:0016020; membrane; cellular_component}
Bt-GS57GL002722	2	{GO:0005524; ATP binding; molecular_function} {GO:0016887; ATPase activity; molecular_function}
Bt-GS57GL002723	2	{GO:0005524; ATP binding; molecular_function} {GO:0016887; ATPase activity; molecular_function}
Bt-GS57GL002724	4	{GO:0000155; phosphorelay sensor kinase activity; molecular_function} {GO:0000160; phosphorelay signal transduction system; biological_process} {GO:0016021; integral component of membrane; cellular_component} {GO:0046983; protein dimerization activity; molecular_function}
Bt-GS57GL002725	3	{GO:0000160; phosphorelay signal transduction system; biological_process} {GO:0003677; DNA binding; molecular_function} {GO:0006355; regulation of transcription, DNA-templated; biological_process}
Bt-GS57GL002726	5	{GO:0003677; DNA binding; molecular_function} {GO:0003700; transcription factor activity, sequence-specific DNA binding; molecular_function} {GO:0006352; DNA-templated transcription, initiation; biological_process} {GO:0006355; regulation of transcription, DNA-templated; biological_process} {GO:0016987; sigma factor activity; molecular_function}
Bt-GS57GL002732	4	{GO:0006520; cellular amino acid metabolic process; biological_process} {GO:0008721; D-serine ammonia-lyase activity; molecular_function} {GO:0030170; pyridoxal phosphate binding; molecular_function} {GO:0046416; D-amino acid metabolic process; biological_process}
Bt-GS57GL002733	2	{GO:0003677; DNA binding; molecular_function} {GO:0043565; sequence-specific DNA binding; molecular_function}
Bt-GS57GL002734	4	{GO:0009249; protein lipoylation; biological_process} {GO:0016020; membrane; cellular_component} {GO:0016757; transferase activity, transferring glycosyl groups; molecular_function} {GO:0042158; lipoprotein biosynthetic process; biological_process}
Bt-GS57GL002736	4	{GO:0016209; antioxidant activity; molecular_function} {GO:0016491; oxidoreductase activity; molecular_function} {GO:0045454; cell redox homeostasis; biological_process} {GO:0055114; oxidation-reduction process; biological_process}
Bt-GS57GL002739	2	{GO:0003677; DNA binding; molecular_function} {GO:0045892; negative regulation of transcription, DNA-templated; biological_process}
Bt-GS57GL002741	2	{GO:0006508; proteolysis; biological_process} {GO:0008236; serine-type peptidase activity; molecular_function}
Bt-GS57GL002742	5	{GO:0006855; drug transmembrane transport; biological_process} {GO:0015238; drug transmembrane transporter activity; molecular_function} {GO:0015297; antiporter activity; molecular_function} {GO:0016020; membrane; cellular_component} {GO:0055085; transmembrane transport; biological_process}
Bt-GS57GL002744	1	{GO:0030153; bacteriocin immunity; biological_process}
Bt-GS57GL002745	6	{GO:0003824; catalytic activity; molecular_function} {GO:0004333; fumarate hydratase activity; molecular_function} {GO:0006099; tricarboxylic acid cycle; biological_process} {GO:0006106; fumarate metabolic process; biological_process} {GO:0016829; lyase activity; molecular_function} {GO:0045239; tricarboxylic acid cycle enzyme complex; cellular_component}
Bt-GS57GL002746	2	{GO:0008152; metabolic process; biological_process} {GO:0016491; oxidoreductase activity; molecular_function}
Bt-GS57GL002747	2	{GO:0003677; DNA binding; molecular_function} {GO:0006355; regulation of transcription, DNA-templated; biological_process}
Bt-GS57GL002748	2	{GO:0015297; antiporter activity; molecular_function} {GO:0016021; integral component of membrane; cellular_component}
Bt-GS57GL002755	2	{GO:0016020; membrane; cellular_component} {GO:0016021; integral component of membrane; cellular_component}
Bt-GS57GL002756	2	{GO:0003700; transcription factor activity, sequence-specific DNA binding; molecular_function} {GO:0006355; regulation of transcription, DNA-templated; biological_process}
Bt-GS57GL002758	4	{GO:0006812; cation transport; biological_process} {GO:0008324; cation transmembrane transporter activity; molecular_function} {GO:0016021; integral component of membrane; cellular_component} {GO:0055085; transmembrane transport; biological_process}
Bt-GS57GL002759	1	{GO:0005515; protein binding; molecular_function}
Bt-GS57GL002761	5	{GO:0003677; DNA binding; molecular_function} {GO:0003700; transcription factor activity, sequence-specific DNA binding; molecular_function} {GO:0006352; DNA-templated transcription, initiation; biological_process} {GO:0006355; regulation of transcription, DNA-templated; biological_process} {GO:0016987; sigma factor activity; molecular_function}
Bt-GS57GL002762	2	{GO:0004066; asparagine synthase (glutamine-hydrolyzing) activity; molecular_function} {GO:0006529; asparagine biosynthetic process; biological_process}
Bt-GS57GL002763	1	{GO:0003824; catalytic activity; molecular_function}
Bt-GS57GL002765	2	{GO:0003700; transcription factor activity, sequence-specific DNA binding; molecular_function} {GO:0006355; regulation of transcription, DNA-templated; biological_process}
Bt-GS57GL002779	2	{GO:0006810; transport; biological_process} {GO:0016020; membrane; cellular_component}
Bt-GS57GL002781	2	{GO:0005524; ATP binding; molecular_function} {GO:0016887; ATPase activity; molecular_function}
Bt-GS57GL002782	2	{GO:0003700; transcription factor activity, sequence-specific DNA binding; molecular_function} {GO:0006355; regulation of transcription, DNA-templated; biological_process}
Bt-GS57GL002783	1	{GO:0005515; protein binding; molecular_function}
Bt-GS57GL002784	2	{GO:0016021; integral component of membrane; cellular_component} {GO:0055085; transmembrane transport; biological_process}
Bt-GS57GL002785	3	{GO:0003677; DNA binding; molecular_function} {GO:0005515; protein binding; molecular_function} {GO:0043565; sequence-specific DNA binding; molecular_function}
Bt-GS57GL002786	2	{GO:0030436; asexual sporulation; biological_process} {GO:0042601; endospore-forming forespore; cellular_component}
Bt-GS57GL002788	1	{GO:0016787; hydrolase activity; molecular_function}
Bt-GS57GL002793	7	{GO:0000166; nucleotide binding; molecular_function} {GO:0003676; nucleic acid binding; molecular_function} {GO:0004813; alanine-tRNA ligase activity; molecular_function} {GO:0005524; ATP binding; molecular_function} {GO:0006419; alanyl-tRNA aminoacylation; biological_process} {GO:0016876; ligase activity, forming aminoacyl-tRNA and related compounds; molecular_function} {GO:0043039; tRNA aminoac…
Bt-GS57GL002794	1	{GO:0071973; bacterial-type flagellum-dependent cell motility; biological_process}
Bt-GS57GL002795	2	{GO:0005525; GTP binding; molecular_function} {GO:0006614; SRP-dependent cotranslational protein targeting to membrane; biological_process}
Bt-GS57GL002797	2	{GO:0009306; protein secretion; biological_process} {GO:0016020; membrane; cellular_component}
Bt-GS57GL002798	2	{GO:0009306; protein secretion; biological_process} {GO:0016020; membrane; cellular_component}
Bt-GS57GL002799	2	{GO:0006605; protein targeting; biological_process} {GO:0016020; membrane; cellular_component}
Bt-GS57GL002800	2	{GO:0009306; protein secretion; biological_process} {GO:0016020; membrane; cellular_component}
Bt-GS57GL002801	2	{GO:0009306; protein secretion; biological_process} {GO:0016020; membrane; cellular_component}
Bt-GS57GL002803	4	{GO:0006935; chemotaxis; biological_process} {GO:0009288; bacterial-type flagellum; cellular_component} {GO:0016020; membrane; cellular_component} {GO:0071973; bacterial-type flagellum-dependent cell motility; biological_process}
Bt-GS57GL002804	3	{GO:0003774; motor activity; molecular_function} {GO:0009425; bacterial-type flagellum basal body; cellular_component} {GO:0071973; bacterial-type flagellum-dependent cell motility; biological_process}
Bt-GS57GL002807	2	{GO:0005198; structural molecule activity; molecular_function} {GO:0071973; bacterial-type flagellum-dependent cell motility; biological_process}
Bt-GS57GL002808	2	{GO:0005198; structural molecule activity; molecular_function} {GO:0071973; bacterial-type flagellum-dependent cell motility; biological_process}
Bt-GS57GL002809	2	{GO:0005198; structural molecule activity; molecular_function} {GO:0071973; bacterial-type flagellum-dependent cell motility; biological_process}
Bt-GS57GL002811	4	{GO:0000160; phosphorelay signal transduction system; biological_process} {GO:0004871; signal transducer activity; molecular_function} {GO:0006935; chemotaxis; biological_process} {GO:0007165; signal transduction; biological_process}
Bt-GS57GL002814	1	{GO:0071973; bacterial-type flagellum-dependent cell motility; biological_process}
Bt-GS57GL002818	7	{GO:0005524; ATP binding; molecular_function} {GO:0005737; cytoplasm; cellular_component} {GO:0009058; biosynthetic process; biological_process} {GO:0016887; ATPase activity; molecular_function} {GO:0030254; protein secretion by the type III secretion system; biological_process} {GO:0030257; type III protein secretion system complex; cellular_component} {GO:0044780; bacterial-type flagellum assem…
Bt-GS57GL002820	4	{GO:0003774; motor activity; molecular_function} {GO:0006935; chemotaxis; biological_process} {GO:0009288; bacterial-type flagellum; cellular_component} {GO:0071973; bacterial-type flagellum-dependent cell motility; biological_process}
Bt-GS57GL002822	4	{GO:0003774; motor activity; molecular_function} {GO:0005198; structural molecule activity; molecular_function} {GO:0009288; bacterial-type flagellum; cellular_component} {GO:0071973; bacterial-type flagellum-dependent cell motility; biological_process}
Bt-GS57GL002823	2	{GO:0030694; bacterial-type flagellum basal body, rod; cellular_component} {GO:0071973; bacterial-type flagellum-dependent cell motility; biological_process}
Bt-GS57GL002824	2	{GO:0030694; bacterial-type flagellum basal body, rod; cellular_component} {GO:0071973; bacterial-type flagellum-dependent cell motility; biological_process}
Bt-GS57GL002826	1	{GO:0009288; bacterial-type flagellum; cellular_component}
Bt-GS57GL002827	3	{GO:0007155; cell adhesion; biological_process} {GO:0009288; bacterial-type flagellum; cellular_component} {GO:0009424; bacterial-type flagellum hook; cellular_component}
Bt-GS57GL002828	3	{GO:0005198; structural molecule activity; molecular_function} {GO:0009424; bacterial-type flagellum hook; cellular_component} {GO:0071973; bacterial-type flagellum-dependent cell motility; biological_process}
Bt-GS57GL002829	3	{GO:0005198; structural molecule activity; molecular_function} {GO:0009424; bacterial-type flagellum hook; cellular_component} {GO:0044780; bacterial-type flagellum assembly; biological_process}
Bt-GS57GL002833	1	{GO:0008757; S-adenosylmethionine-dependent methyltransferase activity; molecular_function}
Bt-GS57GL002836	1	{GO:0016787; hydrolase activity; molecular_function}
Bt-GS57GL002837	8	{GO:0000155; phosphorelay sensor kinase activity; molecular_function} {GO:0000160; phosphorelay signal transduction system; biological_process} {GO:0004673; protein histidine kinase activity; molecular_function} {GO:0004871; signal transducer activity; molecular_function} {GO:0005737; cytoplasm; cellular_component} {GO:0006928; movement of cell or subcellular component; biological_process} {GO:00…
Bt-GS57GL002838	1	{GO:0000160; phosphorelay signal transduction system; biological_process}
Bt-GS57GL002840	3	{GO:0006810; transport; biological_process} {GO:0008565; protein transporter activity; molecular_function} {GO:0016020; membrane; cellular_component}
Bt-GS57GL002842	2	{GO:0003723; RNA binding; molecular_function} {GO:0006355; regulation of transcription, DNA-templated; biological_process}
Bt-GS57GL002843	1	{GO:0043937; regulation of sporulation; biological_process}
Bt-GS57GL002847	1	{GO:0016021; integral component of membrane; cellular_component}
Bt-GS57GL002848	2	{GO:0016491; oxidoreductase activity; molecular_function} {GO:0055114; oxidation-reduction process; biological_process}
Bt-GS57GL002852	5	{GO:0006855; drug transmembrane transport; biological_process} {GO:0015238; drug transmembrane transporter activity; molecular_function} {GO:0015297; antiporter activity; molecular_function} {GO:0016020; membrane; cellular_component} {GO:0055085; transmembrane transport; biological_process}
Bt-GS57GL002853	2	{GO:0003677; DNA binding; molecular_function} {GO:0006355; regulation of transcription, DNA-templated; biological_process}
Bt-GS57GL002854	7	{GO:0003723; RNA binding; molecular_function} {GO:0004521; endoribonuclease activity; molecular_function} {GO:0004534; 5'-3' exoribonuclease activity; molecular_function} {GO:0006396; RNA processing; biological_process} {GO:0008270; zinc ion binding; molecular_function} {GO:0046872; metal ion binding; molecular_function} {GO:0090501; RNA phosphodiester bond hydrolysis; biological_process}
Bt-GS57GL002855	5	{GO:0006812; cation transport; biological_process} {GO:0008324; cation transmembrane transporter activity; molecular_function} {GO:0015299; solute:proton antiporter activity; molecular_function} {GO:0016021; integral component of membrane; cellular_component} {GO:0055085; transmembrane transport; biological_process}
Bt-GS57GL002857	3	{GO:0003824; catalytic activity; molecular_function} {GO:0008483; transaminase activity; molecular_function} {GO:0030170; pyridoxal phosphate binding; molecular_function}
Bt-GS57GL002858	4	{GO:0005215; transporter activity; molecular_function} {GO:0006810; transport; biological_process} {GO:0016020; membrane; cellular_component} {GO:0055085; transmembrane transport; biological_process}
Bt-GS57GL002860	4	{GO:0005506; iron ion binding; molecular_function} {GO:0006633; fatty acid biosynthetic process; biological_process} {GO:0016491; oxidoreductase activity; molecular_function} {GO:0055114; oxidation-reduction process; biological_process}
Bt-GS57GL002862	2	{GO:0006865; amino acid transport; biological_process} {GO:0016020; membrane; cellular_component}
Bt-GS57GL002865	3	{GO:0003676; nucleic acid binding; molecular_function} {GO:0003677; DNA binding; molecular_function} {GO:0006355; regulation of transcription, DNA-templated; biological_process}
Bt-GS57GL002868	2	{GO:0003676; nucleic acid binding; molecular_function} {GO:0004523; RNA-DNA hybrid ribonuclease activity; molecular_function}
Bt-GS57GL002869	1	{GO:0005886; plasma membrane; cellular_component}
Bt-GS57GL002870	4	{GO:0003824; catalytic activity; molecular_function} {GO:0005975; carbohydrate metabolic process; biological_process} {GO:0016853; isomerase activity; molecular_function} {GO:0030246; carbohydrate binding; molecular_function}
Bt-GS57GL002871	2	{GO:0003676; nucleic acid binding; molecular_function} {GO:0004523; RNA-DNA hybrid ribonuclease activity; molecular_function}
Bt-GS57GL002872	2	{GO:0016020; membrane; cellular_component} {GO:0016021; integral component of membrane; cellular_component}
Bt-GS57GL002874	2	{GO:0003824; catalytic activity; molecular_function} {GO:0008152; metabolic process; biological_process}
Bt-GS57GL002875	1	{GO:0008080; N-acetyltransferase activity; molecular_function}
Bt-GS57GL002881	1	{GO:0016020; membrane; cellular_component}
Bt-GS57GL002884	2	{GO:0009103; lipopolysaccharide biosynthetic process; biological_process} {GO:0016020; membrane; cellular_component}
Bt-GS57GL002885	1	{GO:0016747; transferase activity, transferring acyl groups other than amino-acyl groups; molecular_function}
Bt-GS57GL002887	2	{GO:0003677; DNA binding; molecular_function} {GO:0003824; catalytic activity; molecular_function}
Bt-GS57GL002888	5	{GO:0000166; nucleotide binding; molecular_function} {GO:0015444; magnesium-importing ATPase activity; molecular_function} {GO:0015693; magnesium ion transport; biological_process} {GO:0016021; integral component of membrane; cellular_component} {GO:0046872; metal ion binding; molecular_function}
Bt-GS57GL002891	1	{GO:0008080; N-acetyltransferase activity; molecular_function}
Bt-GS57GL002893	1	{GO:0003924; GTPase activity; molecular_function}
Bt-GS57GL002896	5	{GO:0005215; transporter activity; molecular_function} {GO:0006810; transport; biological_process} {GO:0016020; membrane; cellular_component} {GO:0016021; integral component of membrane; cellular_component} {GO:0055085; transmembrane transport; biological_process}
Bt-GS57GL002897	4	{GO:0009116; nucleoside metabolic process; biological_process} {GO:0016763; transferase activity, transferring pentosyl groups; molecular_function} {GO:0043101; purine-containing compound salvage; biological_process} {GO:0046110; xanthine metabolic process; biological_process}
Bt-GS57GL002898	3	{GO:0004177; aminopeptidase activity; molecular_function} {GO:0006508; proteolysis; biological_process} {GO:0008235; metalloexopeptidase activity; molecular_function}
Bt-GS57GL002899	1	{GO:0008080; N-acetyltransferase activity; molecular_function}
Bt-GS57GL002900	2	{GO:0004181; metallocarboxypeptidase activity; molecular_function} {GO:0006508; proteolysis; biological_process}
Bt-GS57GL002901	5	{GO:0003676; nucleic acid binding; molecular_function} {GO:0005524; ATP binding; molecular_function} {GO:0006139; nucleobase-containing compound metabolic process; biological_process} {GO:0008026; ATP-dependent helicase activity; molecular_function} {GO:0016818; hydrolase activity, acting on acid anhydrides, in phosphorus-containing anhydrides; molecular_function}
Bt-GS57GL002903	4	{GO:0003676; nucleic acid binding; molecular_function} {GO:0003723; RNA binding; molecular_function} {GO:0008168; methyltransferase activity; molecular_function} {GO:0032259; methylation; biological_process}
Bt-GS57GL002913	5	{GO:0003676; nucleic acid binding; molecular_function} {GO:0004518; nuclease activity; molecular_function} {GO:0005737; cytoplasm; cellular_component} {GO:0006281; DNA repair; biological_process} {GO:0006310; DNA recombination; biological_process}
Bt-GS57GL002914	2	{GO:0005515; protein binding; molecular_function} {GO:0008658; penicillin binding; molecular_function}
Bt-GS57GL002916	5	{GO:0003677; DNA binding; molecular_function} {GO:0003824; catalytic activity; molecular_function} {GO:0003906; DNA-(apurinic or apyrimidinic site) lyase activity; molecular_function} {GO:0006281; DNA repair; biological_process} {GO:0006284; base-excision repair; biological_process}
Bt-GS57GL002918	3	{GO:0003824; catalytic activity; molecular_function} {GO:0009058; biosynthetic process; biological_process} {GO:0030170; pyridoxal phosphate binding; molecular_function}
Bt-GS57GL002921	9	{GO:0003676; nucleic acid binding; molecular_function} {GO:0003677; DNA binding; molecular_function} {GO:0003887; DNA-directed DNA polymerase activity; molecular_function} {GO:0005524; ATP binding; molecular_function} {GO:0006139; nucleobase-containing compound metabolic process; biological_process} {GO:0006260; DNA replication; biological_process} {GO:0008026; ATP-dependent helicase activity; mo…
Bt-GS57GL002922	2	{GO:0004068; aspartate 1-decarboxylase activity; molecular_function} {GO:0006523; alanine biosynthetic process; biological_process}
Bt-GS57GL002923	4	{GO:0003824; catalytic activity; molecular_function} {GO:0004592; pantoate-beta-alanine ligase activity; molecular_function} {GO:0009058; biosynthetic process; biological_process} {GO:0015940; pantothenate biosynthetic process; biological_process}
Bt-GS57GL002924	3	{GO:0003824; catalytic activity; molecular_function} {GO:0003864; 3-methyl-2-oxobutanoate hydroxymethyltransferase activity; molecular_function} {GO:0015940; pantothenate biosynthetic process; biological_process}
Bt-GS57GL002925	3	{GO:0003677; DNA binding; molecular_function} {GO:0004803; transposase activity; molecular_function} {GO:0006313; transposition, DNA-mediated; biological_process}
Bt-GS57GL002926	3	{GO:0004077; biotin-[acetyl-CoA-carboxylase] ligase activity; molecular_function} {GO:0006355; regulation of transcription, DNA-templated; biological_process} {GO:0006464; cellular protein modification process; biological_process}
Bt-GS57GL002927	6	{GO:0001680; tRNA 3'-terminal CCA addition; biological_process} {GO:0003723; RNA binding; molecular_function} {GO:0004810; tRNA adenylyltransferase activity; molecular_function} {GO:0006396; RNA processing; biological_process} {GO:0016437; tRNA cytidylyltransferase activity; molecular_function} {GO:0016779; nucleotidyltransferase activity; molecular_function}
Bt-GS57GL002928	2	{GO:0016757; transferase activity, transferring glycosyl groups; molecular_function} {GO:0071793; bacillithiol biosynthetic process; biological_process}
Bt-GS57GL002929	2	{GO:0019213; deacetylase activity; molecular_function} {GO:0071793; bacillithiol biosynthetic process; biological_process}
Bt-GS57GL002930	2	{GO:0008929; methylglyoxal synthase activity; molecular_function} {GO:0019242; methylglyoxal biosynthetic process; biological_process}
Bt-GS57GL002931	3	{GO:0008839; 4-hydroxy-tetrahydrodipicolinate reductase; molecular_function} {GO:0009089; lysine biosynthetic process via diaminopimelate; biological_process} {GO:0055114; oxidation-reduction process; biological_process}
Bt-GS57GL002940	6	{GO:0005506; iron ion binding; molecular_function} {GO:0009055; electron carrier activity; molecular_function} {GO:0016020; membrane; cellular_component} {GO:0016021; integral component of membrane; cellular_component} {GO:0016491; oxidoreductase activity; molecular_function} {GO:0020037; heme binding; molecular_function}
Bt-GS57GL002941	9	{GO:0005506; iron ion binding; molecular_function} {GO:0009055; electron carrier activity; molecular_function} {GO:0016020; membrane; cellular_component} {GO:0016021; integral component of membrane; cellular_component} {GO:0016491; oxidoreductase activity; molecular_function} {GO:0020037; heme binding; molecular_function} {GO:0022900; electron transport chain; biological_process} {GO:0022904; res…
Bt-GS57GL002942	4	{GO:0016491; oxidoreductase activity; molecular_function} {GO:0016679; oxidoreductase activity, acting on diphenols and related substances as donors; molecular_function} {GO:0051537; 2 iron, 2 sulfur cluster binding; molecular_function} {GO:0055114; oxidation-reduction process; biological_process}
Bt-GS57GL002945	1	{GO:0005515; protein binding; molecular_function}
Bt-GS57GL002946	7	{GO:0000105; histidine biosynthetic process; biological_process} {GO:0003824; catalytic activity; molecular_function} {GO:0004400; histidinol-phosphate transaminase activity; molecular_function} {GO:0008152; metabolic process; biological_process} {GO:0009058; biosynthetic process; biological_process} {GO:0016740; transferase activity; molecular_function} {GO:0030170; pyridoxal phosphate binding; …
Bt-GS57GL002947	4	{GO:0003676; nucleic acid binding; molecular_function} {GO:0003677; DNA binding; molecular_function} {GO:0004803; transposase activity; molecular_function} {GO:0006313; transposition, DNA-mediated; biological_process}
Bt-GS57GL002948	4	{GO:0003856; 3-dehydroquinate synthase activity; molecular_function} {GO:0005737; cytoplasm; cellular_component} {GO:0009073; aromatic amino acid family biosynthetic process; biological_process} {GO:0016838; carbon-oxygen lyase activity, acting on phosphates; molecular_function}
Bt-GS57GL002949	2	{GO:0004107; chorismate synthase activity; molecular_function} {GO:0009073; aromatic amino acid family biosynthetic process; biological_process}
Bt-GS57GL002950	5	{GO:0004550; nucleoside diphosphate kinase activity; molecular_function} {GO:0006165; nucleoside diphosphate phosphorylation; biological_process} {GO:0006183; GTP biosynthetic process; biological_process} {GO:0006228; UTP biosynthetic process; biological_process} {GO:0006241; CTP biosynthetic process; biological_process}
Bt-GS57GL002951	1	{GO:0008299; isoprenoid biosynthetic process; biological_process}
Bt-GS57GL002952	2	{GO:0008168; methyltransferase activity; molecular_function} {GO:0009234; menaquinone biosynthetic process; biological_process}
Bt-GS57GL002953	1	{GO:0009234; menaquinone biosynthetic process; biological_process}
Bt-GS57GL002954	3	{GO:0003934; GTP cyclohydrolase I activity; molecular_function} {GO:0005737; cytoplasm; cellular_component} {GO:0046654; tetrahydrofolate biosynthetic process; biological_process}
Bt-GS57GL002955	1	{GO:0003677; DNA binding; molecular_function}
Bt-GS57GL002956	3	{GO:0005524; ATP binding; molecular_function} {GO:0016887; ATPase activity; molecular_function} {GO:0043934; sporulation; biological_process}
Bt-GS57GL002960	9	{GO:0004367; glycerol-3-phosphate dehydrogenase [NAD+] activity; molecular_function} {GO:0005975; carbohydrate metabolic process; biological_process} {GO:0006072; glycerol-3-phosphate metabolic process; biological_process} {GO:0009331; glycerol-3-phosphate dehydrogenase complex; cellular_component} {GO:0016491; oxidoreductase activity; molecular_function} {GO:0016616; oxidoreductase activity, act…
Bt-GS57GL002961	1	{GO:0005525; GTP binding; molecular_function}
Bt-GS57GL002966	6	{GO:0003824; catalytic activity; molecular_function} {GO:0004452; isopentenyl-diphosphate delta-isomerase activity; molecular_function} {GO:0005737; cytoplasm; cellular_component} {GO:0008299; isoprenoid biosynthetic process; biological_process} {GO:0010181; FMN binding; molecular_function} {GO:0016491; oxidoreductase activity; molecular_function}
Bt-GS57GL002967	1	{GO:0003676; nucleic acid binding; molecular_function}
Bt-GS57GL002968	3	{GO:0004127; cytidylate kinase activity; molecular_function} {GO:0005524; ATP binding; molecular_function} {GO:0006139; nucleobase-containing compound metabolic process; biological_process}
Bt-GS57GL002970	1	{GO:0006520; cellular amino acid metabolic process; biological_process}
Bt-GS57GL002971	2	{GO:0016491; oxidoreductase activity; molecular_function} {GO:0055114; oxidation-reduction process; biological_process}
Bt-GS57GL002972	2	{GO:0008745; N-acetylmuramoyl-L-alanine amidase activity; molecular_function} {GO:0009253; peptidoglycan catabolic process; biological_process}
Bt-GS57GL002975	4	{GO:0006520; cellular amino acid metabolic process; biological_process} {GO:0016491; oxidoreductase activity; molecular_function} {GO:0016639; oxidoreductase activity, acting on the CH-NH2 group of donors, NAD or NADP as acceptor; molecular_function} {GO:0055114; oxidation-reduction process; biological_process}
Bt-GS57GL002977	2	{GO:0003677; DNA binding; molecular_function} {GO:0006355; regulation of transcription, DNA-templated; biological_process}
Bt-GS57GL002980	1	{GO:0016020; membrane; cellular_component}
Bt-GS57GL002981	4	{GO:0003676; nucleic acid binding; molecular_function} {GO:0005524; ATP binding; molecular_function} {GO:0006310; DNA recombination; biological_process} {GO:0008026; ATP-dependent helicase activity; molecular_function}
Bt-GS57GL002984	4	{GO:0005215; transporter activity; molecular_function} {GO:0005886; plasma membrane; cellular_component} {GO:0032217; riboflavin transporter activity; molecular_function} {GO:0032218; riboflavin transport; biological_process}
Bt-GS57GL002988	4	{GO:0000155; phosphorelay sensor kinase activity; molecular_function} {GO:0004871; signal transducer activity; molecular_function} {GO:0007165; signal transduction; biological_process} {GO:0016021; integral component of membrane; cellular_component}
Bt-GS57GL002989	3	{GO:0000160; phosphorelay signal transduction system; biological_process} {GO:0003677; DNA binding; molecular_function} {GO:0006355; regulation of transcription, DNA-templated; biological_process}
Bt-GS57GL002990	2	{GO:0017004; cytochrome complex assembly; biological_process} {GO:0020037; heme binding; molecular_function}
Bt-GS57GL002992	6	{GO:0005886; plasma membrane; cellular_component} {GO:0015036; disulfide oxidoreductase activity; molecular_function} {GO:0016209; antioxidant activity; molecular_function} {GO:0016491; oxidoreductase activity; molecular_function} {GO:0017004; cytochrome complex assembly; biological_process} {GO:0055114; oxidation-reduction process; biological_process}
Bt-GS57GL002993	5	{GO:0001522; pseudouridine synthesis; biological_process} {GO:0003723; RNA binding; molecular_function} {GO:0009451; RNA modification; biological_process} {GO:0009982; pseudouridine synthase activity; molecular_function} {GO:0016866; intramolecular transferase activity; molecular_function}
Bt-GS57GL002997	2	{GO:0006508; proteolysis; biological_process} {GO:0009002; serine-type D-Ala-D-Ala carboxypeptidase activity; molecular_function}
Bt-GS57GL002998	4	{GO:0004784; superoxide dismutase activity; molecular_function} {GO:0006801; superoxide metabolic process; biological_process} {GO:0046872; metal ion binding; molecular_function} {GO:0055114; oxidation-reduction process; biological_process}
Bt-GS57GL003003	5	{GO:0003824; catalytic activity; molecular_function} {GO:0004731; purine-nucleoside phosphorylase activity; molecular_function} {GO:0006139; nucleobase-containing compound metabolic process; biological_process} {GO:0009116; nucleoside metabolic process; biological_process} {GO:0016763; transferase activity, transferring pentosyl groups; molecular_function}
Bt-GS57GL003004	4	{GO:0000155; phosphorelay sensor kinase activity; molecular_function} {GO:0004871; signal transducer activity; molecular_function} {GO:0007165; signal transduction; biological_process} {GO:0016021; integral component of membrane; cellular_component}
Bt-GS57GL003005	3	{GO:0003677; DNA binding; molecular_function} {GO:0006310; DNA recombination; biological_process} {GO:0015074; DNA integration; biological_process}
Bt-GS57GL003008	2	{GO:0000155; phosphorelay sensor kinase activity; molecular_function} {GO:0007165; signal transduction; biological_process}
Bt-GS57GL003011	1	{GO:0008658; penicillin binding; molecular_function}
Bt-GS57GL003013	3	{GO:0005315; inorganic phosphate transmembrane transporter activity; molecular_function} {GO:0006817; phosphate ion transport; biological_process} {GO:0016020; membrane; cellular_component}
Bt-GS57GL003014	1	{GO:0016021; integral component of membrane; cellular_component}
Bt-GS57GL003017	7	{GO:0008941; nitric oxide dioxygenase activity; molecular_function} {GO:0016491; oxidoreductase activity; molecular_function} {GO:0019825; oxygen binding; molecular_function} {GO:0020037; heme binding; molecular_function} {GO:0051409; response to nitrosative stress; biological_process} {GO:0055114; oxidation-reduction process; biological_process} {GO:0071949; FAD binding; molecular_function}
Bt-GS57GL003019	2	{GO:0004222; metalloendopeptidase activity; molecular_function} {GO:0006508; proteolysis; biological_process}
Bt-GS57GL003023	3	{GO:0015658; branched-chain amino acid transmembrane transporter activity; molecular_function} {GO:0015803; branched-chain amino acid transport; biological_process} {GO:0016021; integral component of membrane; cellular_component}
Bt-GS57GL003025	3	{GO:0000160; phosphorelay signal transduction system; biological_process} {GO:0003677; DNA binding; molecular_function} {GO:0006355; regulation of transcription, DNA-templated; biological_process}
Bt-GS57GL003026	5	{GO:0000155; phosphorelay sensor kinase activity; molecular_function} {GO:0000160; phosphorelay signal transduction system; biological_process} {GO:0004673; protein histidine kinase activity; molecular_function} {GO:0016021; integral component of membrane; cellular_component} {GO:0046983; protein dimerization activity; molecular_function}
Bt-GS57GL003027	1	{GO:0016021; integral component of membrane; cellular_component}
Bt-GS57GL003030	1	{GO:0016021; integral component of membrane; cellular_component}
Bt-GS57GL003032	3	{GO:0006835; dicarboxylic acid transport; biological_process} {GO:0016020; membrane; cellular_component} {GO:0017153; sodium:dicarboxylate symporter activity; molecular_function}
Bt-GS57GL003035	3	{GO:0005328; neurotransmitter:sodium symporter activity; molecular_function} {GO:0006836; neurotransmitter transport; biological_process} {GO:0016021; integral component of membrane; cellular_component}
Bt-GS57GL003036	4	{GO:0006779; porphyrin-containing compound biosynthetic process; biological_process} {GO:0019354; siroheme biosynthetic process; biological_process} {GO:0043115; precorrin-2 dehydrogenase activity; molecular_function} {GO:0055114; oxidation-reduction process; biological_process}
Bt-GS57GL003037	2	{GO:0009236; cobalamin biosynthetic process; biological_process} {GO:0016852; sirohydrochlorin cobaltochelatase activity; molecular_function}
Bt-GS57GL003038	2	{GO:0009236; cobalamin biosynthetic process; biological_process} {GO:0016852; sirohydrochlorin cobaltochelatase activity; molecular_function}
Bt-GS57GL003039	5	{GO:0006779; porphyrin-containing compound biosynthetic process; biological_process} {GO:0008152; metabolic process; biological_process} {GO:0008168; methyltransferase activity; molecular_function} {GO:0043115; precorrin-2 dehydrogenase activity; molecular_function} {GO:0055114; oxidation-reduction process; biological_process}
Bt-GS57GL003041	4	{GO:0016491; oxidoreductase activity; molecular_function} {GO:0020037; heme binding; molecular_function} {GO:0051536; iron-sulfur cluster binding; molecular_function} {GO:0055114; oxidation-reduction process; biological_process}
Bt-GS57GL003042	3	{GO:0000103; sulfate assimilation; biological_process} {GO:0004020; adenylylsulfate kinase activity; molecular_function} {GO:0005524; ATP binding; molecular_function}
Bt-GS57GL003043	2	{GO:0000103; sulfate assimilation; biological_process} {GO:0004781; sulfate adenylyltransferase (ATP) activity; molecular_function}
Bt-GS57GL003044	5	{GO:0003824; catalytic activity; molecular_function} {GO:0004604; phosphoadenylyl-sulfate reductase (thioredoxin) activity; molecular_function} {GO:0008152; metabolic process; biological_process} {GO:0019379; sulfate assimilation, phosphoadenylyl sulfate reduction by phosphoadenylyl-sulfate reductase (thioredoxin); biological_process} {GO:0055114; oxidation-reduction process; biological_process}
Bt-GS57GL003046	3	{GO:0003824; catalytic activity; molecular_function} {GO:0008836; diaminopimelate decarboxylase activity; molecular_function} {GO:0009089; lysine biosynthetic process via diaminopimelate; biological_process}
Bt-GS57GL003048	3	{GO:0003824; catalytic activity; molecular_function} {GO:0008152; metabolic process; biological_process} {GO:0008484; sulfuric ester hydrolase activity; molecular_function}
Bt-GS57GL003049	3	{GO:0008654; phospholipid biosynthetic process; biological_process} {GO:0016020; membrane; cellular_component} {GO:0016780; phosphotransferase activity, for other substituted phosphate groups; molecular_function}
Bt-GS57GL003050	4	{GO:0008152; metabolic process; biological_process} {GO:0016616; oxidoreductase activity, acting on the CH-OH group of donors, NAD or NADP as acceptor; molecular_function} {GO:0051287; NAD binding; molecular_function} {GO:0055114; oxidation-reduction process; biological_process}
Bt-GS57GL003052	3	{GO:0000105; histidine biosynthetic process; biological_process} {GO:0003824; catalytic activity; molecular_function} {GO:0004401; histidinol-phosphatase activity; molecular_function}
Bt-GS57GL003053	2	{GO:0000105; histidine biosynthetic process; biological_process} {GO:0004636; phosphoribosyl-ATP diphosphatase activity; molecular_function}
Bt-GS57GL003054	2	{GO:0000105; histidine biosynthetic process; biological_process} {GO:0004635; phosphoribosyl-AMP cyclohydrolase activity; molecular_function}
Bt-GS57GL003055	5	{GO:0000105; histidine biosynthetic process; biological_process} {GO:0000107; imidazoleglycerol-phosphate synthase activity; molecular_function} {GO:0003824; catalytic activity; molecular_function} {GO:0005737; cytoplasm; cellular_component} {GO:0008152; metabolic process; biological_process}
Bt-GS57GL003056	4	{GO:0000105; histidine biosynthetic process; biological_process} {GO:0003824; catalytic activity; molecular_function} {GO:0003949; 1-(5-phosphoribosyl)-5-[(5-phosphoribosylamino)methylideneamino]imidazole-4-carboxamide isomerase activity; molecular_function} {GO:0008152; metabolic process; biological_process}
Bt-GS57GL003057	3	{GO:0000105; histidine biosynthetic process; biological_process} {GO:0005737; cytoplasm; cellular_component} {GO:0016763; transferase activity, transferring pentosyl groups; molecular_function}
Bt-GS57GL003058	2	{GO:0000105; histidine biosynthetic process; biological_process} {GO:0004424; imidazoleglycerol-phosphate dehydratase activity; molecular_function}
Bt-GS57GL003059	7	{GO:0000105; histidine biosynthetic process; biological_process} {GO:0004399; histidinol dehydrogenase activity; molecular_function} {GO:0008152; metabolic process; biological_process} {GO:0008270; zinc ion binding; molecular_function} {GO:0016491; oxidoreductase activity; molecular_function} {GO:0051287; NAD binding; molecular_function} {GO:0055114; oxidation-reduction process; biological_proces…
Bt-GS57GL003060	3	{GO:0000105; histidine biosynthetic process; biological_process} {GO:0003879; ATP phosphoribosyltransferase activity; molecular_function} {GO:0005737; cytoplasm; cellular_component}
Bt-GS57GL003061	4	{GO:0000105; histidine biosynthetic process; biological_process} {GO:0004812; aminoacyl-tRNA ligase activity; molecular_function} {GO:0005737; cytoplasm; cellular_component} {GO:0006418; tRNA aminoacylation for protein translation; biological_process}
Bt-GS57GL003062	4	{GO:0003861; 3-isopropylmalate dehydratase activity; molecular_function} {GO:0008152; metabolic process; biological_process} {GO:0009098; leucine biosynthetic process; biological_process} {GO:0009316; 3-isopropylmalate dehydratase complex; cellular_component}
Bt-GS57GL003063	4	{GO:0003861; 3-isopropylmalate dehydratase activity; molecular_function} {GO:0008152; metabolic process; biological_process} {GO:0009098; leucine biosynthetic process; biological_process} {GO:0051539; 4 iron, 4 sulfur cluster binding; molecular_function}
Bt-GS57GL003064	7	{GO:0000287; magnesium ion binding; molecular_function} {GO:0003862; 3-isopropylmalate dehydrogenase activity; molecular_function} {GO:0005737; cytoplasm; cellular_component} {GO:0009098; leucine biosynthetic process; biological_process} {GO:0016616; oxidoreductase activity, acting on the CH-OH group of donors, NAD or NADP as acceptor; molecular_function} {GO:0051287; NAD binding; molecular_funct…
Bt-GS57GL003065	5	{GO:0003824; catalytic activity; molecular_function} {GO:0003852; 2-isopropylmalate synthase activity; molecular_function} {GO:0009098; leucine biosynthetic process; biological_process} {GO:0019752; carboxylic acid metabolic process; biological_process} {GO:0046912; transferase activity, transferring acyl groups, acyl groups converted into alkyl on transfer; molecular_function}
Bt-GS57GL003066	4	{GO:0004455; ketol-acid reductoisomerase activity; molecular_function} {GO:0009082; branched-chain amino acid biosynthetic process; biological_process} {GO:0016491; oxidoreductase activity; molecular_function} {GO:0055114; oxidation-reduction process; biological_process}
Bt-GS57GL003067	4	{GO:0003984; acetolactate synthase activity; molecular_function} {GO:0008152; metabolic process; biological_process} {GO:0009082; branched-chain amino acid biosynthetic process; biological_process} {GO:0016597; amino acid binding; molecular_function}
Bt-GS57GL003068	6	{GO:0000287; magnesium ion binding; molecular_function} {GO:0003824; catalytic activity; molecular_function} {GO:0003984; acetolactate synthase activity; molecular_function} {GO:0009082; branched-chain amino acid biosynthetic process; biological_process} {GO:0030976; thiamine pyrophosphate binding; molecular_function} {GO:0050660; flavin adenine dinucleotide binding; molecular_function}
Bt-GS57GL003069	4	{GO:0003824; catalytic activity; molecular_function} {GO:0004084; branched-chain-amino-acid transaminase activity; molecular_function} {GO:0008152; metabolic process; biological_process} {GO:0009081; branched-chain amino acid metabolic process; biological_process}
Bt-GS57GL003076	6	{GO:0006812; cation transport; biological_process} {GO:0008324; cation transmembrane transporter activity; molecular_function} {GO:0016021; integral component of membrane; cellular_component} {GO:0022820; potassium ion symporter activity; molecular_function} {GO:0055085; transmembrane transport; biological_process} {GO:0071805; potassium ion transmembrane transport; biological_process}
Bt-GS57GL003077	3	{GO:0006835; dicarboxylic acid transport; biological_process} {GO:0016020; membrane; cellular_component} {GO:0017153; sodium:dicarboxylate symporter activity; molecular_function}
Bt-GS57GL003079	2	{GO:0003700; transcription factor activity, sequence-specific DNA binding; molecular_function} {GO:0006355; regulation of transcription, DNA-templated; biological_process}
Bt-GS57GL003081	3	{GO:0016020; membrane; cellular_component} {GO:0016311; dephosphorylation; biological_process} {GO:0050380; undecaprenyl-diphosphatase activity; molecular_function}
Bt-GS57GL003082	5	{GO:0006855; drug transmembrane transport; biological_process} {GO:0015238; drug transmembrane transporter activity; molecular_function} {GO:0015297; antiporter activity; molecular_function} {GO:0016020; membrane; cellular_component} {GO:0055085; transmembrane transport; biological_process}
Bt-GS57GL003089	1	{GO:0010181; FMN binding; molecular_function}
Bt-GS57GL003090	2	{GO:0008152; metabolic process; biological_process} {GO:0016787; hydrolase activity; molecular_function}
Bt-GS57GL003092	5	{GO:0003824; catalytic activity; molecular_function} {GO:0005524; ATP binding; molecular_function} {GO:0008152; metabolic process; biological_process} {GO:0047473; D-alanine-poly(phosphoribitol) ligase activity; molecular_function} {GO:0070395; lipoteichoic acid biosynthetic process; biological_process}
Bt-GS57GL003094	2	{GO:0019350; teichoic acid biosynthetic process; biological_process} {GO:0036370; D-alanyl carrier activity; molecular_function}
Bt-GS57GL003096	3	{GO:0003824; catalytic activity; molecular_function} {GO:0018580; nitronate monooxygenase activity; molecular_function} {GO:0055114; oxidation-reduction process; biological_process}
Bt-GS57GL003100	2	{GO:0003824; catalytic activity; molecular_function} {GO:0008152; metabolic process; biological_process}
Bt-GS57GL003102	4	{GO:0003700; transcription factor activity, sequence-specific DNA binding; molecular_function} {GO:0005622; intracellular; cellular_component} {GO:0006355; regulation of transcription, DNA-templated; biological_process} {GO:0043565; sequence-specific DNA binding; molecular_function}
Bt-GS57GL003106	2	{GO:0005524; ATP binding; molecular_function} {GO:0016887; ATPase activity; molecular_function}
Bt-GS57GL003108	2	{GO:0005524; ATP binding; molecular_function} {GO:0016887; ATPase activity; molecular_function}
Bt-GS57GL003109	2	{GO:0003700; transcription factor activity, sequence-specific DNA binding; molecular_function} {GO:0006355; regulation of transcription, DNA-templated; biological_process}
Bt-GS57GL003110	3	{GO:0009186; deoxyribonucleoside diphosphate metabolic process; biological_process} {GO:0016491; oxidoreductase activity; molecular_function} {GO:0055114; oxidation-reduction process; biological_process}
Bt-GS57GL003111	3	{GO:0009186; deoxyribonucleoside diphosphate metabolic process; biological_process} {GO:0016491; oxidoreductase activity; molecular_function} {GO:0055114; oxidation-reduction process; biological_process}
Bt-GS57GL003112	4	{GO:0004748; ribonucleoside-diphosphate reductase activity, thioredoxin disulfide as acceptor; molecular_function} {GO:0005524; ATP binding; molecular_function} {GO:0006260; DNA replication; biological_process} {GO:0055114; oxidation-reduction process; biological_process}
Bt-GS57GL003116	1	{GO:0008080; N-acetyltransferase activity; molecular_function}
Bt-GS57GL003120	5	{GO:0005737; cytoplasm; cellular_component} {GO:0008616; queuosine biosynthetic process; biological_process} {GO:0033739; preQ1 synthase activity; molecular_function} {GO:0046857; oxidoreductase activity, acting on other nitrogenous compounds as donors, with NAD or NADP as acceptor; molecular_function} {GO:0055114; oxidation-reduction process; biological_process}
Bt-GS57GL003121	2	{GO:0003824; catalytic activity; molecular_function} {GO:0051536; iron-sulfur cluster binding; molecular_function}
Bt-GS57GL003124	6	{GO:0000155; phosphorelay sensor kinase activity; molecular_function} {GO:0000160; phosphorelay signal transduction system; biological_process} {GO:0004673; protein histidine kinase activity; molecular_function} {GO:0007165; signal transduction; biological_process} {GO:0016021; integral component of membrane; cellular_component} {GO:0071555; cell wall organization; biological_process}
Bt-GS57GL003127	2	{GO:0004222; metalloendopeptidase activity; molecular_function} {GO:0006508; proteolysis; biological_process}
Bt-GS57GL003128	2	{GO:0003700; transcription factor activity, sequence-specific DNA binding; molecular_function} {GO:0006355; regulation of transcription, DNA-templated; biological_process}
Bt-GS57GL003129	2	{GO:0000155; phosphorelay sensor kinase activity; molecular_function} {GO:0007165; signal transduction; biological_process}
Bt-GS57GL003130	1	{GO:0043937; regulation of sporulation; biological_process}
Bt-GS57GL003131	3	{GO:0003824; catalytic activity; molecular_function} {GO:0005975; carbohydrate metabolic process; biological_process} {GO:0016810; hydrolase activity, acting on carbon-nitrogen (but not peptide) bonds; molecular_function}
Bt-GS57GL003133	3	{GO:0005737; cytoplasm; cellular_component} {GO:0019509; L-methionine biosynthetic process from methylthioadenosine; biological_process} {GO:0046872; metal ion binding; molecular_function}
Bt-GS57GL003134	1	{GO:0005515; protein binding; molecular_function}
Bt-GS57GL003138	3	{GO:0003700; transcription factor activity, sequence-specific DNA binding; molecular_function} {GO:0005622; intracellular; cellular_component} {GO:0006355; regulation of transcription, DNA-templated; biological_process}
Bt-GS57GL003139	2	{GO:0016491; oxidoreductase activity; molecular_function} {GO:0055114; oxidation-reduction process; biological_process}
Bt-GS57GL003140	3	{GO:0003824; catalytic activity; molecular_function} {GO:0019700; organic phosphonate catabolic process; biological_process} {GO:0047304; 2-aminoethylphosphonate-pyruvate transaminase activity; molecular_function}
Bt-GS57GL003141	4	{GO:0008152; metabolic process; biological_process} {GO:0016787; hydrolase activity; molecular_function} {GO:0019700; organic phosphonate catabolic process; biological_process} {GO:0050194; phosphonoacetaldehyde hydrolase activity; molecular_function}
Bt-GS57GL003142	2	{GO:0006810; transport; biological_process} {GO:0016020; membrane; cellular_component}
Bt-GS57GL003143	6	{GO:0005215; transporter activity; molecular_function} {GO:0005524; ATP binding; molecular_function} {GO:0006810; transport; biological_process} {GO:0016820; hydrolase activity, acting on acid anhydrides, catalyzing transmembrane movement of substances; molecular_function} {GO:0016887; ATPase activity; molecular_function} {GO:0043190; ATP-binding cassette (ABC) transporter complex; cellular_compo…
Bt-GS57GL003147	3	{GO:0006812; cation transport; biological_process} {GO:0008324; cation transmembrane transporter activity; molecular_function} {GO:0055085; transmembrane transport; biological_process}
Bt-GS57GL003148	2	{GO:0016491; oxidoreductase activity; molecular_function} {GO:0055114; oxidation-reduction process; biological_process}
Bt-GS57GL003149	2	{GO:0016746; transferase activity, transferring acyl groups; molecular_function} {GO:0042619; poly-hydroxybutyrate biosynthetic process; biological_process}
Bt-GS57GL003150	6	{GO:0005737; cytoplasm; cellular_component} {GO:0008152; metabolic process; biological_process} {GO:0016491; oxidoreductase activity; molecular_function} {GO:0018454; acetoacetyl-CoA reductase activity; molecular_function} {GO:0042619; poly-hydroxybutyrate biosynthetic process; biological_process} {GO:0055114; oxidation-reduction process; biological_process}
Bt-GS57GL003155	2	{GO:0003690; double-stranded DNA binding; molecular_function} {GO:0006265; DNA topological change; biological_process}
Bt-GS57GL003156	6	{GO:0006812; cation transport; biological_process} {GO:0008324; cation transmembrane transporter activity; molecular_function} {GO:0016021; integral component of membrane; cellular_component} {GO:0022820; potassium ion symporter activity; molecular_function} {GO:0055085; transmembrane transport; biological_process} {GO:0071805; potassium ion transmembrane transport; biological_process}
Bt-GS57GL003157	1	{GO:0016021; integral component of membrane; cellular_component}
Bt-GS57GL003158	3	{GO:0005215; transporter activity; molecular_function} {GO:0006810; transport; biological_process} {GO:0016020; membrane; cellular_component}
Bt-GS57GL003160	2	{GO:0004190; aspartic-type endopeptidase activity; molecular_function} {GO:0016020; membrane; cellular_component}
Bt-GS57GL003162	2	{GO:0019516; lactate oxidation; biological_process} {GO:0051536; iron-sulfur cluster binding; molecular_function}
Bt-GS57GL003163	1	{GO:0006089; lactate metabolic process; biological_process}
Bt-GS57GL003164	2	{GO:0003700; transcription factor activity, sequence-specific DNA binding; molecular_function} {GO:0006355; regulation of transcription, DNA-templated; biological_process}
Bt-GS57GL003165	4	{GO:0000155; phosphorelay sensor kinase activity; molecular_function} {GO:0004871; signal transducer activity; molecular_function} {GO:0007165; signal transduction; biological_process} {GO:0016021; integral component of membrane; cellular_component}
Bt-GS57GL003166	3	{GO:0000160; phosphorelay signal transduction system; biological_process} {GO:0003677; DNA binding; molecular_function} {GO:0006355; regulation of transcription, DNA-templated; biological_process}
Bt-GS57GL003167	1	{GO:0005515; protein binding; molecular_function}
Bt-GS57GL003168	1	{GO:0003677; DNA binding; molecular_function}
Bt-GS57GL003169	7	{GO:0003824; catalytic activity; molecular_function} {GO:0008891; glycolate oxidase activity; molecular_function} {GO:0009339; glycolate oxidase complex; cellular_component} {GO:0016491; oxidoreductase activity; molecular_function} {GO:0016614; oxidoreductase activity, acting on CH-OH group of donors; molecular_function} {GO:0050660; flavin adenine dinucleotide binding; molecular_function} {GO:00…
Bt-GS57GL003170	1	{GO:0051536; iron-sulfur cluster binding; molecular_function}
Bt-GS57GL003173	4	{GO:0001522; pseudouridine synthesis; biological_process} {GO:0003723; RNA binding; molecular_function} {GO:0009451; RNA modification; biological_process} {GO:0009982; pseudouridine synthase activity; molecular_function}
Bt-GS57GL003175	1	{GO:0016020; membrane; cellular_component}
Bt-GS57GL003177	3	{GO:0015846; polyamine transport; biological_process} {GO:0019808; polyamine binding; molecular_function} {GO:0042597; periplasmic space; cellular_component}
Bt-GS57GL003178	2	{GO:0006810; transport; biological_process} {GO:0016020; membrane; cellular_component}
Bt-GS57GL003179	2	{GO:0006810; transport; biological_process} {GO:0016020; membrane; cellular_component}
Bt-GS57GL003180	10	{GO:0005215; transporter activity; molecular_function} {GO:0005524; ATP binding; molecular_function} {GO:0006810; transport; biological_process} {GO:0015594; putrescine-importing ATPase activity; molecular_function} {GO:0015595; spermidine-importing ATPase activity; molecular_function} {GO:0015846; polyamine transport; biological_process} {GO:0016020; membrane; cellular_component} {GO:0016820; hy…
Bt-GS57GL003181	6	{GO:0004030; aldehyde dehydrogenase [NAD(P)+] activity; molecular_function} {GO:0006081; cellular aldehyde metabolic process; biological_process} {GO:0008152; metabolic process; biological_process} {GO:0016491; oxidoreductase activity; molecular_function} {GO:0016620; oxidoreductase activity, acting on the aldehyde or oxo group of donors, NAD or NADP as acceptor; molecular_function} {GO:0055114; …
Bt-GS57GL003182	3	{GO:0006508; proteolysis; biological_process} {GO:0008233; peptidase activity; molecular_function} {GO:0008237; metallopeptidase activity; molecular_function}
Bt-GS57GL003183	2	{GO:0006355; regulation of transcription, DNA-templated; biological_process} {GO:0046983; protein dimerization activity; molecular_function}
Bt-GS57GL003184	4	{GO:0003677; DNA binding; molecular_function} {GO:0006355; regulation of transcription, DNA-templated; biological_process} {GO:0043565; sequence-specific DNA binding; molecular_function} {GO:0046983; protein dimerization activity; molecular_function}
Bt-GS57GL003188	3	{GO:0006465; signal peptide processing; biological_process} {GO:0008233; peptidase activity; molecular_function} {GO:0016020; membrane; cellular_component}
Bt-GS57GL003189	2	{GO:0006508; proteolysis; biological_process} {GO:0009002; serine-type D-Ala-D-Ala carboxypeptidase activity; molecular_function}
Bt-GS57GL003191	2	{GO:0008152; metabolic process; biological_process} {GO:0008168; methyltransferase activity; molecular_function}
Bt-GS57GL003195	2	{GO:0005524; ATP binding; molecular_function} {GO:0016887; ATPase activity; molecular_function}
Bt-GS57GL003197	3	{GO:0003677; DNA binding; molecular_function} {GO:0004803; transposase activity; molecular_function} {GO:0006313; transposition, DNA-mediated; biological_process}
Bt-GS57GL003198	2	{GO:0003676; nucleic acid binding; molecular_function} {GO:0015074; DNA integration; biological_process}
Bt-GS57GL003205	2	{GO:0003677; DNA binding; molecular_function} {GO:0043565; sequence-specific DNA binding; molecular_function}
Bt-GS57GL003206	6	{GO:0004591; oxoglutarate dehydrogenase (succinyl-transferring) activity; molecular_function} {GO:0006099; tricarboxylic acid cycle; biological_process} {GO:0008152; metabolic process; biological_process} {GO:0016624; oxidoreductase activity, acting on the aldehyde or oxo group of donors, disulfide as acceptor; molecular_function} {GO:0030976; thiamine pyrophosphate binding; molecular_function} {…
Bt-GS57GL003207	5	{GO:0004149; dihydrolipoyllysine-residue succinyltransferase activity; molecular_function} {GO:0006099; tricarboxylic acid cycle; biological_process} {GO:0008152; metabolic process; biological_process} {GO:0016746; transferase activity, transferring acyl groups; molecular_function} {GO:0045252; oxoglutarate dehydrogenase complex; cellular_component}
Bt-GS57GL003209	1	{GO:0008641; small protein activating enzyme activity; molecular_function}
Bt-GS57GL003210	1	{GO:0016491; oxidoreductase activity; molecular_function}
Bt-GS57GL003213	1	{GO:0008080; N-acetyltransferase activity; molecular_function}
Bt-GS57GL003214	4	{GO:0016491; oxidoreductase activity; molecular_function} {GO:0045454; cell redox homeostasis; biological_process} {GO:0050660; flavin adenine dinucleotide binding; molecular_function} {GO:0055114; oxidation-reduction process; biological_process}
Bt-GS57GL003220	3	{GO:0005887; integral component of plasma membrane; cellular_component} {GO:0015129; lactate transmembrane transporter activity; molecular_function} {GO:0015727; lactate transport; biological_process}
Bt-GS57GL003223	4	{GO:0003824; catalytic activity; molecular_function} {GO:0004834; tryptophan synthase activity; molecular_function} {GO:0006568; tryptophan metabolic process; biological_process} {GO:0008152; metabolic process; biological_process}
Bt-GS57GL003224	3	{GO:0000162; tryptophan biosynthetic process; biological_process} {GO:0004834; tryptophan synthase activity; molecular_function} {GO:0006568; tryptophan metabolic process; biological_process}
Bt-GS57GL003225	4	{GO:0003824; catalytic activity; molecular_function} {GO:0004640; phosphoribosylanthranilate isomerase activity; molecular_function} {GO:0006568; tryptophan metabolic process; biological_process} {GO:0008152; metabolic process; biological_process}
Bt-GS57GL003226	4	{GO:0003824; catalytic activity; molecular_function} {GO:0004425; indole-3-glycerol-phosphate synthase activity; molecular_function} {GO:0006568; tryptophan metabolic process; biological_process} {GO:0008152; metabolic process; biological_process}
Bt-GS57GL003227	4	{GO:0000162; tryptophan biosynthetic process; biological_process} {GO:0004048; anthranilate phosphoribosyltransferase activity; molecular_function} {GO:0008152; metabolic process; biological_process} {GO:0016757; transferase activity, transferring glycosyl groups; molecular_function}
Bt-GS57GL003228	1	{GO:0008152; metabolic process; biological_process}
Bt-GS57GL003229	4	{GO:0000162; tryptophan biosynthetic process; biological_process} {GO:0004049; anthranilate synthase activity; molecular_function} {GO:0009058; biosynthetic process; biological_process} {GO:0016833; oxo-acid-lyase activity; molecular_function}
Bt-GS57GL003230	9	{GO:0005215; transporter activity; molecular_function} {GO:0005298; proline:sodium symporter activity; molecular_function} {GO:0006810; transport; biological_process} {GO:0006814; sodium ion transport; biological_process} {GO:0015824; proline transport; biological_process} {GO:0016020; membrane; cellular_component} {GO:0016021; integral component of membrane; cellular_component} {GO:0031402; sodi…
Bt-GS57GL003234	2	{GO:0016020; membrane; cellular_component} {GO:0016021; integral component of membrane; cellular_component}
Bt-GS57GL003237	1	{GO:0008080; N-acetyltransferase activity; molecular_function}
Bt-GS57GL003238	4	{GO:0003677; DNA binding; molecular_function} {GO:0004003; ATP-dependent DNA helicase activity; molecular_function} {GO:0005524; ATP binding; molecular_function} {GO:0016787; hydrolase activity; molecular_function}
Bt-GS57GL003240	1	{GO:0005515; protein binding; molecular_function}
Bt-GS57GL003245	3	{GO:0004318; enoyl-[acyl-carrier-protein] reductase (NADH) activity; molecular_function} {GO:0006633; fatty acid biosynthetic process; biological_process} {GO:0055114; oxidation-reduction process; biological_process}
Bt-GS57GL003247	2	{GO:0008460; dTDP-glucose 4,6-dehydratase activity; molecular_function} {GO:0009225; nucleotide-sugar metabolic process; biological_process}
Bt-GS57GL003248	1	{GO:0008830; dTDP-4-dehydrorhamnose 3,5-epimerase activity; molecular_function}
Bt-GS57GL003249	2	{GO:0009058; biosynthetic process; biological_process} {GO:0016779; nucleotidyltransferase activity; molecular_function}
Bt-GS57GL003253	1	{GO:0005515; protein binding; molecular_function}
Bt-GS57GL003254	1	{GO:0005515; protein binding; molecular_function}
Bt-GS57GL003256	2	{GO:0008152; metabolic process; biological_process} {GO:0008168; methyltransferase activity; molecular_function}
Bt-GS57GL003258	4	{GO:0007049; cell cycle; biological_process} {GO:0008360; regulation of cell shape; biological_process} {GO:0016021; integral component of membrane; cellular_component} {GO:0051301; cell division; biological_process}
Bt-GS57GL003259	3	{GO:0004081; bis(5'-nucleosyl)-tetraphosphatase (asymmetrical) activity; molecular_function} {GO:0016151; nickel cation binding; molecular_function} {GO:0016787; hydrolase activity; molecular_function}
Bt-GS57GL003261	4	{GO:0001522; pseudouridine synthesis; biological_process} {GO:0003723; RNA binding; molecular_function} {GO:0009451; RNA modification; biological_process} {GO:0009982; pseudouridine synthase activity; molecular_function}
Bt-GS57GL003262	4	{GO:0003951; NAD+ kinase activity; molecular_function} {GO:0006741; NADP biosynthetic process; biological_process} {GO:0008152; metabolic process; biological_process} {GO:0019674; NAD metabolic process; biological_process}
Bt-GS57GL003263	1	{GO:0015969; guanosine tetraphosphate metabolic process; biological_process}
Bt-GS57GL003266	3	{GO:0015671; oxygen transport; biological_process} {GO:0019825; oxygen binding; molecular_function} {GO:0020037; heme binding; molecular_function}
Bt-GS57GL003269	3	{GO:0004222; metalloendopeptidase activity; molecular_function} {GO:0006508; proteolysis; biological_process} {GO:0008237; metallopeptidase activity; molecular_function}
Bt-GS57GL003271	4	{GO:0003824; catalytic activity; molecular_function} {GO:0008808; cardiolipin synthase activity; molecular_function} {GO:0016780; phosphotransferase activity, for other substituted phosphate groups; molecular_function} {GO:0032049; cardiolipin biosynthetic process; biological_process}
Bt-GS57GL003273	1	{GO:0016021; integral component of membrane; cellular_component}
Bt-GS57GL003274	1	{GO:0045892; negative regulation of transcription, DNA-templated; biological_process}
Bt-GS57GL003276	2	{GO:0043190; ATP-binding cassette (ABC) transporter complex; cellular_component} {GO:0055085; transmembrane transport; biological_process}
Bt-GS57GL003277	5	{GO:0006855; drug transmembrane transport; biological_process} {GO:0015238; drug transmembrane transporter activity; molecular_function} {GO:0015297; antiporter activity; molecular_function} {GO:0016020; membrane; cellular_component} {GO:0055085; transmembrane transport; biological_process}
Bt-GS57GL003278	4	{GO:0000166; nucleotide binding; molecular_function} {GO:0005524; ATP binding; molecular_function} {GO:0015833; peptide transport; biological_process} {GO:0016887; ATPase activity; molecular_function}
Bt-GS57GL003279	4	{GO:0000166; nucleotide binding; molecular_function} {GO:0005524; ATP binding; molecular_function} {GO:0015833; peptide transport; biological_process} {GO:0016887; ATPase activity; molecular_function}
Bt-GS57GL003280	2	{GO:0006810; transport; biological_process} {GO:0016020; membrane; cellular_component}
Bt-GS57GL003281	2	{GO:0006810; transport; biological_process} {GO:0016020; membrane; cellular_component}
Bt-GS57GL003282	2	{GO:0043190; ATP-binding cassette (ABC) transporter complex; cellular_component} {GO:0055085; transmembrane transport; biological_process}
Bt-GS57GL003284	7	{GO:0000166; nucleotide binding; molecular_function} {GO:0004812; aminoacyl-tRNA ligase activity; molecular_function} {GO:0004830; tryptophan-tRNA ligase activity; molecular_function} {GO:0005524; ATP binding; molecular_function} {GO:0005737; cytoplasm; cellular_component} {GO:0006418; tRNA aminoacylation for protein translation; biological_process} {GO:0006436; tryptophanyl-tRNA aminoacylation; …
Bt-GS57GL003288	4	{GO:0003824; catalytic activity; molecular_function} {GO:0006633; fatty acid biosynthetic process; biological_process} {GO:0008152; metabolic process; biological_process} {GO:0016747; transferase activity, transferring acyl groups other than amino-acyl groups; molecular_function}
Bt-GS57GL003289	6	{GO:0003824; catalytic activity; molecular_function} {GO:0004315; 3-oxoacyl-[acyl-carrier-protein] synthase activity; molecular_function} {GO:0006633; fatty acid biosynthetic process; biological_process} {GO:0008152; metabolic process; biological_process} {GO:0008610; lipid biosynthetic process; biological_process} {GO:0016747; transferase activity, transferring acyl groups other than amino-acyl …
Bt-GS57GL003291	2	{GO:0003824; catalytic activity; molecular_function} {GO:0050662; coenzyme binding; molecular_function}
Bt-GS57GL003294	5	{GO:0005524; ATP binding; molecular_function} {GO:0005737; cytoplasm; cellular_component} {GO:0009408; response to heat; biological_process} {GO:0016485; protein processing; biological_process} {GO:0019538; protein metabolic process; biological_process}
Bt-GS57GL003297	1	{GO:0016787; hydrolase activity; molecular_function}
Bt-GS57GL003302	2	{GO:0003755; peptidyl-prolyl cis-trans isomerase activity; molecular_function} {GO:0016853; isomerase activity; molecular_function}
Bt-GS57GL003305	1	{GO:0003676; nucleic acid binding; molecular_function}
Bt-GS57GL003308	3	{GO:0003824; catalytic activity; molecular_function} {GO:0005975; carbohydrate metabolic process; biological_process} {GO:0043169; cation binding; molecular_function}
Bt-GS57GL003309	4	{GO:0008519; ammonium transmembrane transporter activity; molecular_function} {GO:0015696; ammonium transport; biological_process} {GO:0016020; membrane; cellular_component} {GO:0072488; ammonium transmembrane transport; biological_process}
Bt-GS57GL003310	3	{GO:0003677; DNA binding; molecular_function} {GO:0016773; phosphotransferase activity, alcohol group as acceptor; molecular_function} {GO:0043565; sequence-specific DNA binding; molecular_function}
Bt-GS57GL003315	3	{GO:0000166; nucleotide binding; molecular_function} {GO:0016021; integral component of membrane; cellular_component} {GO:0046872; metal ion binding; molecular_function}
Bt-GS57GL003317	4	{GO:0004096; catalase activity; molecular_function} {GO:0006979; response to oxidative stress; biological_process} {GO:0020037; heme binding; molecular_function} {GO:0055114; oxidation-reduction process; biological_process}
Bt-GS57GL003318	2	{GO:0004325; ferrochelatase activity; molecular_function} {GO:0006783; heme biosynthetic process; biological_process}
Bt-GS57GL003319	2	{GO:0004066; asparagine synthase (glutamine-hydrolyzing) activity; molecular_function} {GO:0006529; asparagine biosynthetic process; biological_process}
Bt-GS57GL003322	3	{GO:0003824; catalytic activity; molecular_function} {GO:0008483; transaminase activity; molecular_function} {GO:0030170; pyridoxal phosphate binding; molecular_function}
Bt-GS57GL003324	2	{GO:0003824; catalytic activity; molecular_function} {GO:0008152; metabolic process; biological_process}
Bt-GS57GL003325	1	{GO:0043937; regulation of sporulation; biological_process}
Bt-GS57GL003332	3	{GO:0003677; DNA binding; molecular_function} {GO:0003899; DNA-directed RNA polymerase activity; molecular_function} {GO:0006351; transcription, DNA-templated; biological_process}
Bt-GS57GL003333	6	{GO:0003677; DNA binding; molecular_function} {GO:0004003; ATP-dependent DNA helicase activity; molecular_function} {GO:0004518; nuclease activity; molecular_function} {GO:0005524; ATP binding; molecular_function} {GO:0006302; double-strand break repair; biological_process} {GO:0016787; hydrolase activity; molecular_function}
Bt-GS57GL003334	4	{GO:0000724; double-strand break repair via homologous recombination; biological_process} {GO:0005524; ATP binding; molecular_function} {GO:0016787; hydrolase activity; molecular_function} {GO:0016788; hydrolase activity, acting on ester bonds; molecular_function}
Bt-GS57GL003335	4	{GO:0006508; proteolysis; biological_process} {GO:0008236; serine-type peptidase activity; molecular_function} {GO:0016020; membrane; cellular_component} {GO:0016021; integral component of membrane; cellular_component}
Bt-GS57GL003336	1	{GO:0016021; integral component of membrane; cellular_component}
Bt-GS57GL003337	1	{GO:0030420; establishment of competence for transformation; biological_process}
Bt-GS57GL003342	3	{GO:0003676; nucleic acid binding; molecular_function} {GO:0003677; DNA binding; molecular_function} {GO:0006355; regulation of transcription, DNA-templated; biological_process}
Bt-GS57GL003345	4	{GO:0003824; catalytic activity; molecular_function} {GO:0004451; isocitrate lyase activity; molecular_function} {GO:0008152; metabolic process; biological_process} {GO:0019752; carboxylic acid metabolic process; biological_process}
Bt-GS57GL003346	3	{GO:0003824; catalytic activity; molecular_function} {GO:0004474; malate synthase activity; molecular_function} {GO:0006097; glyoxylate cycle; biological_process}
Bt-GS57GL003350	4	{GO:0004871; signal transducer activity; molecular_function} {GO:0007165; signal transduction; biological_process} {GO:0016020; membrane; cellular_component} {GO:0016021; integral component of membrane; cellular_component}
Bt-GS57GL003351	4	{GO:0004222; metalloendopeptidase activity; molecular_function} {GO:0006508; proteolysis; biological_process} {GO:0008233; peptidase activity; molecular_function} {GO:0071586; CAAX-box protein processing; biological_process}
Bt-GS57GL003354	1	{GO:0016020; membrane; cellular_component}
Bt-GS57GL003355	3	{GO:0000160; phosphorelay signal transduction system; biological_process} {GO:0003677; DNA binding; molecular_function} {GO:0006355; regulation of transcription, DNA-templated; biological_process}
Bt-GS57GL003356	2	{GO:0000155; phosphorelay sensor kinase activity; molecular_function} {GO:0007165; signal transduction; biological_process}
Bt-GS57GL003358	4	{GO:0003677; DNA binding; molecular_function} {GO:0003700; transcription factor activity, sequence-specific DNA binding; molecular_function} {GO:0006355; regulation of transcription, DNA-templated; biological_process} {GO:0043565; sequence-specific DNA binding; molecular_function}
Bt-GS57GL003359	5	{GO:0003677; DNA binding; molecular_function} {GO:0003700; transcription factor activity, sequence-specific DNA binding; molecular_function} {GO:0006352; DNA-templated transcription, initiation; biological_process} {GO:0006355; regulation of transcription, DNA-templated; biological_process} {GO:0016987; sigma factor activity; molecular_function}
Bt-GS57GL003362	1	{GO:0016787; hydrolase activity; molecular_function}
Bt-GS57GL003364	1	{GO:0003677; DNA binding; molecular_function}
Bt-GS57GL003366	3	{GO:0005576; extracellular region; cellular_component} {GO:0009405; pathogenesis; biological_process} {GO:0051715; cytolysis in other organism; biological_process}
Bt-GS57GL003381	5	{GO:0005524; ATP binding; molecular_function} {GO:0006810; transport; biological_process} {GO:0016020; membrane; cellular_component} {GO:0016887; ATPase activity; molecular_function} {GO:0042626; ATPase activity, coupled to transmembrane movement of substances; molecular_function}
Bt-GS57GL003382	6	{GO:0006810; transport; biological_process} {GO:0008272; sulfate transport; biological_process} {GO:0015116; sulfate transmembrane transporter activity; molecular_function} {GO:0015419; sulfate transmembrane-transporting ATPase activity; molecular_function} {GO:0016020; membrane; cellular_component} {GO:0016021; integral component of membrane; cellular_component}
Bt-GS57GL003383	6	{GO:0006810; transport; biological_process} {GO:0008272; sulfate transport; biological_process} {GO:0015116; sulfate transmembrane transporter activity; molecular_function} {GO:0015419; sulfate transmembrane-transporting ATPase activity; molecular_function} {GO:0016020; membrane; cellular_component} {GO:0016021; integral component of membrane; cellular_component}
Bt-GS57GL003384	4	{GO:0008271; secondary active sulfate transmembrane transporter activity; molecular_function} {GO:0008272; sulfate transport; biological_process} {GO:0015419; sulfate transmembrane-transporting ATPase activity; molecular_function} {GO:0030288; outer membrane-bounded periplasmic space; cellular_component}
Bt-GS57GL003386	2	{GO:0003824; catalytic activity; molecular_function} {GO:0008152; metabolic process; biological_process}
Bt-GS57GL003388	2	{GO:0006464; cellular protein modification process; biological_process} {GO:0009249; protein lipoylation; biological_process}
Bt-GS57GL003391	3	{GO:0003677; DNA binding; molecular_function} {GO:0003700; transcription factor activity, sequence-specific DNA binding; molecular_function} {GO:0006355; regulation of transcription, DNA-templated; biological_process}
Bt-GS57GL003392	1	{GO:0008080; N-acetyltransferase activity; molecular_function}
Bt-GS57GL003400	1	{GO:0003677; DNA binding; molecular_function}
Bt-GS57GL003402	2	{GO:0003676; nucleic acid binding; molecular_function} {GO:0015074; DNA integration; biological_process}
Bt-GS57GL003403	1	{GO:0005524; ATP binding; molecular_function}
Bt-GS57GL003404	2	{GO:0003677; DNA binding; molecular_function} {GO:0045892; negative regulation of transcription, DNA-templated; biological_process}
Bt-GS57GL003409	4	{GO:0004729; oxygen-dependent protoporphyrinogen oxidase activity; molecular_function} {GO:0006779; porphyrin-containing compound biosynthetic process; biological_process} {GO:0016491; oxidoreductase activity; molecular_function} {GO:0055114; oxidation-reduction process; biological_process}
Bt-GS57GL003410	2	{GO:0004325; ferrochelatase activity; molecular_function} {GO:0006783; heme biosynthetic process; biological_process}
Bt-GS57GL003411	2	{GO:0004853; uroporphyrinogen decarboxylase activity; molecular_function} {GO:0006779; porphyrin-containing compound biosynthetic process; biological_process}
Bt-GS57GL003412	1	{GO:0008658; penicillin binding; molecular_function}
Bt-GS57GL003416	2	{GO:0016020; membrane; cellular_component} {GO:0016021; integral component of membrane; cellular_component}
Bt-GS57GL003417	2	{GO:0008152; metabolic process; biological_process} {GO:0016491; oxidoreductase activity; molecular_function}
Bt-GS57GL003419	3	{GO:0005518; collagen binding; molecular_function} {GO:0005618; cell wall; cellular_component} {GO:0007155; cell adhesion; biological_process}
Bt-GS57GL003420	1	{GO:0003677; DNA binding; molecular_function}
Bt-GS57GL003426	1	{GO:0003677; DNA binding; molecular_function}
Bt-GS57GL003429	1	{GO:0016021; integral component of membrane; cellular_component}
Bt-GS57GL003430	2	{GO:0005524; ATP binding; molecular_function} {GO:0016887; ATPase activity; molecular_function}
Bt-GS57GL003431	1	{GO:0003824; catalytic activity; molecular_function}
Bt-GS57GL003433	2	{GO:0003700; transcription factor activity, sequence-specific DNA binding; molecular_function} {GO:0006355; regulation of transcription, DNA-templated; biological_process}
Bt-GS57GL003435	2	{GO:0003755; peptidyl-prolyl cis-trans isomerase activity; molecular_function} {GO:0016853; isomerase activity; molecular_function}
Bt-GS57GL003436	3	{GO:0003677; DNA binding; molecular_function} {GO:0004003; ATP-dependent DNA helicase activity; molecular_function} {GO:0005524; ATP binding; molecular_function}
Bt-GS57GL003437	3	{GO:0008360; regulation of cell shape; biological_process} {GO:0016021; integral component of membrane; cellular_component} {GO:0051301; cell division; biological_process}
Bt-GS57GL003439	5	{GO:0003677; DNA binding; molecular_function} {GO:0003700; transcription factor activity, sequence-specific DNA binding; molecular_function} {GO:0006352; DNA-templated transcription, initiation; biological_process} {GO:0006355; regulation of transcription, DNA-templated; biological_process} {GO:0016987; sigma factor activity; molecular_function}
Bt-GS57GL003440	5	{GO:0004368; glycerol-3-phosphate dehydrogenase activity; molecular_function} {GO:0006072; glycerol-3-phosphate metabolic process; biological_process} {GO:0009331; glycerol-3-phosphate dehydrogenase complex; cellular_component} {GO:0016491; oxidoreductase activity; molecular_function} {GO:0055114; oxidation-reduction process; biological_process}
Bt-GS57GL003441	4	{GO:0004370; glycerol kinase activity; molecular_function} {GO:0005975; carbohydrate metabolic process; biological_process} {GO:0006072; glycerol-3-phosphate metabolic process; biological_process} {GO:0016773; phosphotransferase activity, alcohol group as acceptor; molecular_function}
Bt-GS57GL003442	3	{GO:0005215; transporter activity; molecular_function} {GO:0006810; transport; biological_process} {GO:0016020; membrane; cellular_component}
Bt-GS57GL003443	2	{GO:0006355; regulation of transcription, DNA-templated; biological_process} {GO:0009607; response to biotic stimulus; biological_process}
Bt-GS57GL003444	2	{GO:0003677; DNA binding; molecular_function} {GO:0043565; sequence-specific DNA binding; molecular_function}
Bt-GS57GL003445	3	{GO:0008830; dTDP-4-dehydrorhamnose 3,5-epimerase activity; molecular_function} {GO:0033609; oxalate metabolic process; biological_process} {GO:0045735; nutrient reservoir activity; molecular_function}
Bt-GS57GL003451	1	{GO:0005515; protein binding; molecular_function}
Bt-GS57GL003458	2	{GO:0000175; 3'-5'-exoribonuclease activity; molecular_function} {GO:0003676; nucleic acid binding; molecular_function}
Bt-GS57GL003464	1	{GO:0016811; hydrolase activity, acting on carbon-nitrogen (but not peptide) bonds, in linear amides; molecular_function}
Bt-GS57GL003465	3	{GO:0008270; zinc ion binding; molecular_function} {GO:0016491; oxidoreductase activity; molecular_function} {GO:0055114; oxidation-reduction process; biological_process}
Bt-GS57GL003466	2	{GO:0003700; transcription factor activity, sequence-specific DNA binding; molecular_function} {GO:0006355; regulation of transcription, DNA-templated; biological_process}
Bt-GS57GL003468	2	{GO:0016021; integral component of membrane; cellular_component} {GO:0055085; transmembrane transport; biological_process}
Bt-GS57GL003476	6	{GO:0000155; phosphorelay sensor kinase activity; molecular_function} {GO:0000160; phosphorelay signal transduction system; biological_process} {GO:0004871; signal transducer activity; molecular_function} {GO:0005515; protein binding; molecular_function} {GO:0007165; signal transduction; biological_process} {GO:0016021; integral component of membrane; cellular_component}
Bt-GS57GL003477	1	{GO:0008757; S-adenosylmethionine-dependent methyltransferase activity; molecular_function}
Bt-GS57GL003478	2	{GO:0000160; phosphorelay signal transduction system; biological_process} {GO:0003824; catalytic activity; molecular_function}
Bt-GS57GL003479	2	{GO:0006879; cellular iron ion homeostasis; biological_process} {GO:0008199; ferric iron binding; molecular_function}
Bt-GS57GL003480	5	{GO:0003677; DNA binding; molecular_function} {GO:0003700; transcription factor activity, sequence-specific DNA binding; molecular_function} {GO:0006352; DNA-templated transcription, initiation; biological_process} {GO:0006355; regulation of transcription, DNA-templated; biological_process} {GO:0016987; sigma factor activity; molecular_function}
Bt-GS57GL003481	5	{GO:0004674; protein serine/threonine kinase activity; molecular_function} {GO:0005524; ATP binding; molecular_function} {GO:0006468; protein phosphorylation; biological_process} {GO:0016989; sigma factor antagonist activity; molecular_function} {GO:0045892; negative regulation of transcription, DNA-templated; biological_process}
Bt-GS57GL003482	2	{GO:0006355; regulation of transcription, DNA-templated; biological_process} {GO:0045152; antisigma factor binding; molecular_function}
Bt-GS57GL003484	1	{GO:0016021; integral component of membrane; cellular_component}
Bt-GS57GL003489	5	{GO:0003677; DNA binding; molecular_function} {GO:0003700; transcription factor activity, sequence-specific DNA binding; molecular_function} {GO:0006352; DNA-templated transcription, initiation; biological_process} {GO:0006355; regulation of transcription, DNA-templated; biological_process} {GO:0016987; sigma factor activity; molecular_function}
Bt-GS57GL003492	1	{GO:0006397; mRNA processing; biological_process}
Bt-GS57GL003496	3	{GO:0003677; DNA binding; molecular_function} {GO:0005515; protein binding; molecular_function} {GO:0043565; sequence-specific DNA binding; molecular_function}
Bt-GS57GL003497	2	{GO:0004371; glycerone kinase activity; molecular_function} {GO:0006071; glycerol metabolic process; biological_process}
Bt-GS57GL003502	3	{GO:0004371; glycerone kinase activity; molecular_function} {GO:0006071; glycerol metabolic process; biological_process} {GO:0016772; transferase activity, transferring phosphorus-containing groups; molecular_function}
Bt-GS57GL003503	1	{GO:0003677; DNA binding; molecular_function}
Bt-GS57GL003504	2	{GO:0004371; glycerone kinase activity; molecular_function} {GO:0006071; glycerol metabolic process; biological_process}
Bt-GS57GL003505	2	{GO:0006865; amino acid transport; biological_process} {GO:0016020; membrane; cellular_component}
Bt-GS57GL003510	2	{GO:0003700; transcription factor activity, sequence-specific DNA binding; molecular_function} {GO:0006355; regulation of transcription, DNA-templated; biological_process}
Bt-GS57GL003511	2	{GO:0016021; integral component of membrane; cellular_component} {GO:0055085; transmembrane transport; biological_process}
Bt-GS57GL003514	3	{GO:0008654; phospholipid biosynthetic process; biological_process} {GO:0016020; membrane; cellular_component} {GO:0016780; phosphotransferase activity, for other substituted phosphate groups; molecular_function}
Bt-GS57GL003515	2	{GO:0003700; transcription factor activity, sequence-specific DNA binding; molecular_function} {GO:0006355; regulation of transcription, DNA-templated; biological_process}
Bt-GS57GL003523	2	{GO:0003677; DNA binding; molecular_function} {GO:0043565; sequence-specific DNA binding; molecular_function}
Bt-GS57GL003524	4	{GO:0003824; catalytic activity; molecular_function} {GO:0006633; fatty acid biosynthetic process; biological_process} {GO:0008152; metabolic process; biological_process} {GO:0016747; transferase activity, transferring acyl groups other than amino-acyl groups; molecular_function}
Bt-GS57GL003525	1	{GO:0008080; N-acetyltransferase activity; molecular_function}
Bt-GS57GL003528	4	{GO:0003700; transcription factor activity, sequence-specific DNA binding; molecular_function} {GO:0005622; intracellular; cellular_component} {GO:0006355; regulation of transcription, DNA-templated; biological_process} {GO:0043565; sequence-specific DNA binding; molecular_function}
Bt-GS57GL003531	2	{GO:0005524; ATP binding; molecular_function} {GO:0016887; ATPase activity; molecular_function}
Bt-GS57GL003533	2	{GO:0006810; transport; biological_process} {GO:0016020; membrane; cellular_component}
Bt-GS57GL003536	4	{GO:0003676; nucleic acid binding; molecular_function} {GO:0003677; DNA binding; molecular_function} {GO:0004803; transposase activity; molecular_function} {GO:0006313; transposition, DNA-mediated; biological_process}
Bt-GS57GL003537	2	{GO:0003676; nucleic acid binding; molecular_function} {GO:0015074; DNA integration; biological_process}
Bt-GS57GL003538	3	{GO:0003677; DNA binding; molecular_function} {GO:0004803; transposase activity; molecular_function} {GO:0006313; transposition, DNA-mediated; biological_process}
Bt-GS57GL003541	1	{GO:0003676; nucleic acid binding; molecular_function}
Bt-GS57GL003543	4	{GO:0003676; nucleic acid binding; molecular_function} {GO:0003677; DNA binding; molecular_function} {GO:0004803; transposase activity; molecular_function} {GO:0006313; transposition, DNA-mediated; biological_process}
Bt-GS57GL003546	4	{GO:0005737; cytoplasm; cellular_component} {GO:0006629; lipid metabolic process; biological_process} {GO:0016021; integral component of membrane; cellular_component} {GO:0016627; oxidoreductase activity, acting on the CH-CH group of donors; molecular_function}
Bt-GS57GL003556	2	{GO:0003676; nucleic acid binding; molecular_function} {GO:0015074; DNA integration; biological_process}
Bt-GS57GL003557	1	{GO:0003677; DNA binding; molecular_function}
Bt-GS57GL003560	1	{GO:0008080; N-acetyltransferase activity; molecular_function}
Bt-GS57GL003564	3	{GO:0006810; transport; biological_process} {GO:0016021; integral component of membrane; cellular_component} {GO:0055085; transmembrane transport; biological_process}
Bt-GS57GL003565	1	{GO:0003677; DNA binding; molecular_function}
Bt-GS57GL003568	1	{GO:0016021; integral component of membrane; cellular_component}
Bt-GS57GL003569	2	{GO:0006541; glutamine metabolic process; biological_process} {GO:0016787; hydrolase activity; molecular_function}
Bt-GS57GL003570	3	{GO:0005524; ATP binding; molecular_function} {GO:0006355; regulation of transcription, DNA-templated; biological_process} {GO:0008134; transcription factor binding; molecular_function}
Bt-GS57GL003571	2	{GO:0016020; membrane; cellular_component} {GO:0016021; integral component of membrane; cellular_component}
Bt-GS57GL003572	1	{GO:0016021; integral component of membrane; cellular_component}
Bt-GS57GL003574	3	{GO:0003678; DNA helicase activity; molecular_function} {GO:0005524; ATP binding; molecular_function} {GO:0006260; DNA replication; biological_process}
Bt-GS57GL003575	2	{GO:0003676; nucleic acid binding; molecular_function} {GO:0015074; DNA integration; biological_process}
Bt-GS57GL003576	3	{GO:0003677; DNA binding; molecular_function} {GO:0004803; transposase activity; molecular_function} {GO:0006313; transposition, DNA-mediated; biological_process}
Bt-GS57GL003578	3	{GO:0016491; oxidoreductase activity; molecular_function} {GO:0055114; oxidation-reduction process; biological_process} {GO:0071949; FAD binding; molecular_function}
Bt-GS57GL003579	4	{GO:0003677; DNA binding; molecular_function} {GO:0003678; DNA helicase activity; molecular_function} {GO:0005524; ATP binding; molecular_function} {GO:0006260; DNA replication; biological_process}
Bt-GS57GL003581	4	{GO:0003677; DNA binding; molecular_function} {GO:0003824; catalytic activity; molecular_function} {GO:0005524; ATP binding; molecular_function} {GO:0016787; hydrolase activity; molecular_function}
Bt-GS57GL003582	1	{GO:0016787; hydrolase activity; molecular_function}
Bt-GS57GL003583	1	{GO:0030288; outer membrane-bounded periplasmic space; cellular_component}
Bt-GS57GL003584	5	{GO:0000160; phosphorelay signal transduction system; biological_process} {GO:0001071; nucleic acid binding transcription factor activity; molecular_function} {GO:0003677; DNA binding; molecular_function} {GO:0005737; cytoplasm; cellular_component} {GO:0009605; response to external stimulus; biological_process}
Bt-GS57GL003585	4	{GO:0000155; phosphorelay sensor kinase activity; molecular_function} {GO:0000160; phosphorelay signal transduction system; biological_process} {GO:0007165; signal transduction; biological_process} {GO:0016772; transferase activity, transferring phosphorus-containing groups; molecular_function}
Bt-GS57GL003586	4	{GO:0005215; transporter activity; molecular_function} {GO:0016021; integral component of membrane; cellular_component} {GO:0022857; transmembrane transporter activity; molecular_function} {GO:0055085; transmembrane transport; biological_process}
Bt-GS57GL003588	1	{GO:0016020; membrane; cellular_component}
Bt-GS57GL003608	2	{GO:0003676; nucleic acid binding; molecular_function} {GO:0015074; DNA integration; biological_process}
Bt-GS57GL003609	1	{GO:0005524; ATP binding; molecular_function}
Bt-GS57GL003611	1	{GO:0015035; protein disulfide oxidoreductase activity; molecular_function}
Bt-GS57GL003614	4	{GO:0000166; nucleotide binding; molecular_function} {GO:0005524; ATP binding; molecular_function} {GO:0015833; peptide transport; biological_process} {GO:0016887; ATPase activity; molecular_function}
Bt-GS57GL003615	4	{GO:0000166; nucleotide binding; molecular_function} {GO:0005524; ATP binding; molecular_function} {GO:0015833; peptide transport; biological_process} {GO:0016887; ATPase activity; molecular_function}
Bt-GS57GL003616	2	{GO:0006810; transport; biological_process} {GO:0016020; membrane; cellular_component}
Bt-GS57GL003617	2	{GO:0006810; transport; biological_process} {GO:0016020; membrane; cellular_component}
Bt-GS57GL003618	2	{GO:0043190; ATP-binding cassette (ABC) transporter complex; cellular_component} {GO:0055085; transmembrane transport; biological_process}
Bt-GS57GL003621	1	{GO:0018112; proline racemase activity; molecular_function}
Bt-GS57GL003624	2	{GO:0008745; N-acetylmuramoyl-L-alanine amidase activity; molecular_function} {GO:0009253; peptidoglycan catabolic process; biological_process}
Bt-GS57GL003629	2	{GO:0003824; catalytic activity; molecular_function} {GO:0008152; metabolic process; biological_process}
Bt-GS57GL003631	2	{GO:0004040; amidase activity; molecular_function} {GO:0016787; hydrolase activity; molecular_function}
Bt-GS57GL003633	1	{GO:0016020; membrane; cellular_component}
Bt-GS57GL003634	6	{GO:0008271; secondary active sulfate transmembrane transporter activity; molecular_function} {GO:0008272; sulfate transport; biological_process} {GO:0015116; sulfate transmembrane transporter activity; molecular_function} {GO:0016020; membrane; cellular_component} {GO:0016021; integral component of membrane; cellular_component} {GO:0055085; transmembrane transport; biological_process}
Bt-GS57GL003637	2	{GO:0003824; catalytic activity; molecular_function} {GO:0008152; metabolic process; biological_process}
Bt-GS57GL003638	2	{GO:0003824; catalytic activity; molecular_function} {GO:0051536; iron-sulfur cluster binding; molecular_function}
Bt-GS57GL003639	2	{GO:0008745; N-acetylmuramoyl-L-alanine amidase activity; molecular_function} {GO:0009253; peptidoglycan catabolic process; biological_process}
Bt-GS57GL003642	4	{GO:0003677; DNA binding; molecular_function} {GO:0003824; catalytic activity; molecular_function} {GO:0003905; alkylbase DNA N-glycosylase activity; molecular_function} {GO:0006284; base-excision repair; biological_process}
Bt-GS57GL003644	2	{GO:0045151; acetoin biosynthetic process; biological_process} {GO:0047605; acetolactate decarboxylase activity; molecular_function}
Bt-GS57GL003645	5	{GO:0000287; magnesium ion binding; molecular_function} {GO:0003824; catalytic activity; molecular_function} {GO:0003984; acetolactate synthase activity; molecular_function} {GO:0030976; thiamine pyrophosphate binding; molecular_function} {GO:0034077; butanediol metabolic process; biological_process}
Bt-GS57GL003653	2	{GO:0003690; double-stranded DNA binding; molecular_function} {GO:0006265; DNA topological change; biological_process}
Bt-GS57GL003654	4	{GO:0003333; amino acid transmembrane transport; biological_process} {GO:0005524; ATP binding; molecular_function} {GO:0015424; amino acid-transporting ATPase activity; molecular_function} {GO:0016887; ATPase activity; molecular_function}
Bt-GS57GL003655	4	{GO:0005215; transporter activity; molecular_function} {GO:0006810; transport; biological_process} {GO:0016020; membrane; cellular_component} {GO:0016021; integral component of membrane; cellular_component}
Bt-GS57GL003656	2	{GO:0004970; ionotropic glutamate receptor activity; molecular_function} {GO:0016020; membrane; cellular_component}
Bt-GS57GL003657	6	{GO:0005524; ATP binding; molecular_function} {GO:0006810; transport; biological_process} {GO:0016021; integral component of membrane; cellular_component} {GO:0016887; ATPase activity; molecular_function} {GO:0042626; ATPase activity, coupled to transmembrane movement of substances; molecular_function} {GO:0055085; transmembrane transport; biological_process}
Bt-GS57GL003658	6	{GO:0005524; ATP binding; molecular_function} {GO:0006810; transport; biological_process} {GO:0016021; integral component of membrane; cellular_component} {GO:0016887; ATPase activity; molecular_function} {GO:0042626; ATPase activity, coupled to transmembrane movement of substances; molecular_function} {GO:0055085; transmembrane transport; biological_process}
Bt-GS57GL003659	4	{GO:0008152; metabolic process; biological_process} {GO:0016491; oxidoreductase activity; molecular_function} {GO:0016620; oxidoreductase activity, acting on the aldehyde or oxo group of donors, NAD or NADP as acceptor; molecular_function} {GO:0055114; oxidation-reduction process; biological_process}
Bt-GS57GL003661	2	{GO:0008152; metabolic process; biological_process} {GO:0016855; racemase and epimerase activity, acting on amino acids and derivatives; molecular_function}
Bt-GS57GL003662	3	{GO:0003333; amino acid transmembrane transport; biological_process} {GO:0015171; amino acid transmembrane transporter activity; molecular_function} {GO:0016020; membrane; cellular_component}
Bt-GS57GL003663	1	{GO:0016021; integral component of membrane; cellular_component}
Bt-GS57GL003664	4	{GO:0004096; catalase activity; molecular_function} {GO:0006979; response to oxidative stress; biological_process} {GO:0020037; heme binding; molecular_function} {GO:0055114; oxidation-reduction process; biological_process}
Bt-GS57GL003665	1	{GO:0016798; hydrolase activity, acting on glycosyl bonds; molecular_function}
Bt-GS57GL003667	2	{GO:0016021; integral component of membrane; cellular_component} {GO:0055085; transmembrane transport; biological_process}
Bt-GS57GL003672	3	{GO:0005215; transporter activity; molecular_function} {GO:0016021; integral component of membrane; cellular_component} {GO:0055085; transmembrane transport; biological_process}
Bt-GS57GL003673	1	{GO:0003677; DNA binding; molecular_function}
Bt-GS57GL003674	1	{GO:0016021; integral component of membrane; cellular_component}
Bt-GS57GL003675	1	{GO:0016021; integral component of membrane; cellular_component}
Bt-GS57GL003677	2	{GO:0003677; DNA binding; molecular_function} {GO:0006355; regulation of transcription, DNA-templated; biological_process}
Bt-GS57GL003678	2	{GO:0008152; metabolic process; biological_process} {GO:0016491; oxidoreductase activity; molecular_function}
Bt-GS57GL003679	1	{GO:0008080; N-acetyltransferase activity; molecular_function}
Bt-GS57GL003680	4	{GO:0003700; transcription factor activity, sequence-specific DNA binding; molecular_function} {GO:0005622; intracellular; cellular_component} {GO:0006355; regulation of transcription, DNA-templated; biological_process} {GO:0043565; sequence-specific DNA binding; molecular_function}
Bt-GS57GL003681	2	{GO:0016020; membrane; cellular_component} {GO:0016021; integral component of membrane; cellular_component}
Bt-GS57GL003685	1	{GO:0003824; catalytic activity; molecular_function}
Bt-GS57GL003686	3	{GO:0008982; protein-N(PI)-phosphohistidine-sugar phosphotransferase activity; molecular_function} {GO:0009401; phosphoenolpyruvate-dependent sugar phosphotransferase system; biological_process} {GO:0016020; membrane; cellular_component}
Bt-GS57GL003687	4	{GO:0005975; carbohydrate metabolic process; biological_process} {GO:0016835; carbon-oxygen lyase activity; molecular_function} {GO:0030246; carbohydrate binding; molecular_function} {GO:0046348; amino sugar catabolic process; biological_process}
Bt-GS57GL003688	5	{GO:0003677; DNA binding; molecular_function} {GO:0003700; transcription factor activity, sequence-specific DNA binding; molecular_function} {GO:0005975; carbohydrate metabolic process; biological_process} {GO:0006355; regulation of transcription, DNA-templated; biological_process} {GO:0030246; carbohydrate binding; molecular_function}
Bt-GS57GL003690	5	{GO:0006812; cation transport; biological_process} {GO:0008324; cation transmembrane transporter activity; molecular_function} {GO:0015299; solute:proton antiporter activity; molecular_function} {GO:0016021; integral component of membrane; cellular_component} {GO:0055085; transmembrane transport; biological_process}
Bt-GS57GL003691	3	{GO:0003333; amino acid transmembrane transport; biological_process} {GO:0015171; amino acid transmembrane transporter activity; molecular_function} {GO:0016020; membrane; cellular_component}
Bt-GS57GL003694	2	{GO:0005515; protein binding; molecular_function} {GO:0016787; hydrolase activity; molecular_function}
Bt-GS57GL003700	2	{GO:0003677; DNA binding; molecular_function} {GO:0006303; double-strand break repair via nonhomologous end joining; biological_process}
Bt-GS57GL003706	3	{GO:0015658; branched-chain amino acid transmembrane transporter activity; molecular_function} {GO:0015803; branched-chain amino acid transport; biological_process} {GO:0016021; integral component of membrane; cellular_component}
Bt-GS57GL003707	2	{GO:0006810; transport; biological_process} {GO:0016020; membrane; cellular_component}
Bt-GS57GL003708	2	{GO:0006810; transport; biological_process} {GO:0016020; membrane; cellular_component}
Bt-GS57GL003710	2	{GO:0016020; membrane; cellular_component} {GO:0055085; transmembrane transport; biological_process}
Bt-GS57GL003711	2	{GO:0005524; ATP binding; molecular_function} {GO:0016887; ATPase activity; molecular_function}
Bt-GS57GL003712	1	{GO:0016020; membrane; cellular_component}
Bt-GS57GL003713	3	{GO:0004553; hydrolase activity, hydrolyzing O-glycosyl compounds; molecular_function} {GO:0009254; peptidoglycan turnover; biological_process} {GO:0019867; outer membrane; cellular_component}
Bt-GS57GL003714	1	{GO:0005488; binding; molecular_function}
Bt-GS57GL003715	1	{GO:0003824; catalytic activity; molecular_function}
Bt-GS57GL003717	4	{GO:0008982; protein-N(PI)-phosphohistidine-sugar phosphotransferase activity; molecular_function} {GO:0009401; phosphoenolpyruvate-dependent sugar phosphotransferase system; biological_process} {GO:0016020; membrane; cellular_component} {GO:0016021; integral component of membrane; cellular_component}
Bt-GS57GL003718	2	{GO:0008982; protein-N(PI)-phosphohistidine-sugar phosphotransferase activity; molecular_function} {GO:0009401; phosphoenolpyruvate-dependent sugar phosphotransferase system; biological_process}
Bt-GS57GL003719	1	{GO:0009401; phosphoenolpyruvate-dependent sugar phosphotransferase system; biological_process}
Bt-GS57GL003720	5	{GO:0005215; transporter activity; molecular_function} {GO:0006355; regulation of transcription, DNA-templated; biological_process} {GO:0006810; transport; biological_process} {GO:0008982; protein-N(PI)-phosphohistidine-sugar phosphotransferase activity; molecular_function} {GO:0009401; phosphoenolpyruvate-dependent sugar phosphotransferase system; biological_process}
Bt-GS57GL003721	1	{GO:0003824; catalytic activity; molecular_function}
Bt-GS57GL003722	2	{GO:0016021; integral component of membrane; cellular_component} {GO:0055085; transmembrane transport; biological_process}
Bt-GS57GL003723	3	{GO:0015321; sodium-dependent phosphate transmembrane transporter activity; molecular_function} {GO:0016020; membrane; cellular_component} {GO:0044341; sodium-dependent phosphate transport; biological_process}
Bt-GS57GL003724	3	{GO:0008270; zinc ion binding; molecular_function} {GO:0016491; oxidoreductase activity; molecular_function} {GO:0055114; oxidation-reduction process; biological_process}
Bt-GS57GL003727	1	{GO:0016021; integral component of membrane; cellular_component}
Bt-GS57GL003734	3	{GO:0003677; DNA binding; molecular_function} {GO:0006355; regulation of transcription, DNA-templated; biological_process} {GO:0046872; metal ion binding; molecular_function}
Bt-GS57GL003735	7	{GO:0003756; protein disulfide isomerase activity; molecular_function} {GO:0016491; oxidoreductase activity; molecular_function} {GO:0045454; cell redox homeostasis; biological_process} {GO:0050451; CoA-disulfide reductase activity; molecular_function} {GO:0050660; flavin adenine dinucleotide binding; molecular_function} {GO:0050661; NADP binding; molecular_function} {GO:0055114; oxidation-reduct…
Bt-GS57GL003737	2	{GO:0004252; serine-type endopeptidase activity; molecular_function} {GO:0006508; proteolysis; biological_process}
Bt-GS57GL003740	1	{GO:0016491; oxidoreductase activity; molecular_function}
Bt-GS57GL003742	2	{GO:0009847; spore germination; biological_process} {GO:0016021; integral component of membrane; cellular_component}
Bt-GS57GL003743	2	{GO:0009847; spore germination; biological_process} {GO:0016020; membrane; cellular_component}
Bt-GS57GL003744	2	{GO:0009847; spore germination; biological_process} {GO:0016021; integral component of membrane; cellular_component}
Bt-GS57GL003747	2	{GO:0015035; protein disulfide oxidoreductase activity; molecular_function} {GO:0016020; membrane; cellular_component}
Bt-GS57GL003748	3	{GO:0006662; glycerol ether metabolic process; biological_process} {GO:0015035; protein disulfide oxidoreductase activity; molecular_function} {GO:0045454; cell redox homeostasis; biological_process}
Bt-GS57GL003750	1	{GO:0016740; transferase activity; molecular_function}
Bt-GS57GL003751	2	{GO:0008152; metabolic process; biological_process} {GO:0016491; oxidoreductase activity; molecular_function}
Bt-GS57GL003752	4	{GO:0005215; transporter activity; molecular_function} {GO:0006810; transport; biological_process} {GO:0016020; membrane; cellular_component} {GO:0055085; transmembrane transport; biological_process}
Bt-GS57GL003754	2	{GO:0005524; ATP binding; molecular_function} {GO:0016887; ATPase activity; molecular_function}
Bt-GS57GL003755	1	{GO:0016020; membrane; cellular_component}
Bt-GS57GL003756	1	{GO:0016020; membrane; cellular_component}
Bt-GS57GL003758	2	{GO:0006629; lipid metabolic process; biological_process} {GO:0008152; metabolic process; biological_process}
Bt-GS57GL003759	2	{GO:0003700; transcription factor activity, sequence-specific DNA binding; molecular_function} {GO:0006355; regulation of transcription, DNA-templated; biological_process}
Bt-GS57GL003760	2	{GO:0016021; integral component of membrane; cellular_component} {GO:0055085; transmembrane transport; biological_process}
Bt-GS57GL003761	5	{GO:0000155; phosphorelay sensor kinase activity; molecular_function} {GO:0000160; phosphorelay signal transduction system; biological_process} {GO:0004673; protein histidine kinase activity; molecular_function} {GO:0006950; response to stress; biological_process} {GO:0016020; membrane; cellular_component}
Bt-GS57GL003762	3	{GO:0006813; potassium ion transport; biological_process} {GO:0008556; potassium-transporting ATPase activity; molecular_function} {GO:0016021; integral component of membrane; cellular_component}
Bt-GS57GL003763	6	{GO:0000166; nucleotide binding; molecular_function} {GO:0005524; ATP binding; molecular_function} {GO:0006813; potassium ion transport; biological_process} {GO:0008556; potassium-transporting ATPase activity; molecular_function} {GO:0016021; integral component of membrane; cellular_component} {GO:0046872; metal ion binding; molecular_function}
Bt-GS57GL003764	3	{GO:0005886; plasma membrane; cellular_component} {GO:0006813; potassium ion transport; biological_process} {GO:0008556; potassium-transporting ATPase activity; molecular_function}
Bt-GS57GL003766	2	{GO:0008972; phosphomethylpyrimidine kinase activity; molecular_function} {GO:0009228; thiamine biosynthetic process; biological_process}
Bt-GS57GL003767	1	{GO:0008641; small protein activating enzyme activity; molecular_function}
Bt-GS57GL003768	3	{GO:0003824; catalytic activity; molecular_function} {GO:0009228; thiamine biosynthetic process; biological_process} {GO:0036355; 2-iminoacetate synthase activity; molecular_function}
Bt-GS57GL003770	3	{GO:0016491; oxidoreductase activity; molecular_function} {GO:0050660; flavin adenine dinucleotide binding; molecular_function} {GO:0055114; oxidation-reduction process; biological_process}
Bt-GS57GL003771	3	{GO:0003824; catalytic activity; molecular_function} {GO:0004789; thiamine-phosphate diphosphorylase activity; molecular_function} {GO:0009228; thiamine biosynthetic process; biological_process}
Bt-GS57GL003772	1	{GO:0009228; thiamine biosynthetic process; biological_process}
Bt-GS57GL003773	2	{GO:0006810; transport; biological_process} {GO:0016020; membrane; cellular_component}
Bt-GS57GL003774	2	{GO:0005524; ATP binding; molecular_function} {GO:0016887; ATPase activity; molecular_function}
Bt-GS57GL003775	2	{GO:0006772; thiamine metabolic process; biological_process} {GO:0050334; thiaminase activity; molecular_function}
Bt-GS57GL003781	3	{GO:0005215; transporter activity; molecular_function} {GO:0006810; transport; biological_process} {GO:0016020; membrane; cellular_component}
Bt-GS57GL003782	5	{GO:0005315; inorganic phosphate transmembrane transporter activity; molecular_function} {GO:0005887; integral component of plasma membrane; cellular_component} {GO:0006810; transport; biological_process} {GO:0016020; membrane; cellular_component} {GO:0035435; phosphate ion transmembrane transport; biological_process}
Bt-GS57GL003783	5	{GO:0005315; inorganic phosphate transmembrane transporter activity; molecular_function} {GO:0006810; transport; biological_process} {GO:0006817; phosphate ion transport; biological_process} {GO:0016020; membrane; cellular_component} {GO:0016021; integral component of membrane; cellular_component}
Bt-GS57GL003784	1	{GO:0006810; transport; biological_process}
Bt-GS57GL003785	1	{GO:0046914; transition metal ion binding; molecular_function}
Bt-GS57GL003786	4	{GO:0005525; GTP binding; molecular_function} {GO:0015093; ferrous iron transmembrane transporter activity; molecular_function} {GO:0015684; ferrous iron transport; biological_process} {GO:0016021; integral component of membrane; cellular_component}
Bt-GS57GL003787	4	{GO:0005525; GTP binding; molecular_function} {GO:0015093; ferrous iron transmembrane transporter activity; molecular_function} {GO:0015684; ferrous iron transport; biological_process} {GO:0016021; integral component of membrane; cellular_component}
Bt-GS57GL003789	2	{GO:0009847; spore germination; biological_process} {GO:0016020; membrane; cellular_component}
Bt-GS57GL003790	2	{GO:0009847; spore germination; biological_process} {GO:0016021; integral component of membrane; cellular_component}
Bt-GS57GL003791	2	{GO:0009847; spore germination; biological_process} {GO:0016021; integral component of membrane; cellular_component}
Bt-GS57GL003792	4	{GO:0005215; transporter activity; molecular_function} {GO:0006810; transport; biological_process} {GO:0016020; membrane; cellular_component} {GO:0055085; transmembrane transport; biological_process}
Bt-GS57GL003794	2	{GO:0008152; metabolic process; biological_process} {GO:0016787; hydrolase activity; molecular_function}
Bt-GS57GL003796	7	{GO:0003333; amino acid transmembrane transport; biological_process} {GO:0006810; transport; biological_process} {GO:0006865; amino acid transport; biological_process} {GO:0015171; amino acid transmembrane transporter activity; molecular_function} {GO:0016020; membrane; cellular_component} {GO:0016021; integral component of membrane; cellular_component} {GO:0055085; transmembrane transport; biolo…
Bt-GS57GL003797	8	{GO:0004129; cytochrome-c oxidase activity; molecular_function} {GO:0005507; copper ion binding; molecular_function} {GO:0009486; cytochrome bo3 ubiquinol oxidase activity; molecular_function} {GO:0016020; membrane; cellular_component} {GO:0016021; integral component of membrane; cellular_component} {GO:0016682; oxidoreductase activity, acting on diphenols and related substances as donors, oxygen…
Bt-GS57GL003798	9	{GO:0004129; cytochrome-c oxidase activity; molecular_function} {GO:0005506; iron ion binding; molecular_function} {GO:0005507; copper ion binding; molecular_function} {GO:0009055; electron carrier activity; molecular_function} {GO:0009060; aerobic respiration; biological_process} {GO:0016021; integral component of membrane; cellular_component} {GO:0016682; oxidoreductase activity, acting on diph…
Bt-GS57GL003799	7	{GO:0004129; cytochrome-c oxidase activity; molecular_function} {GO:0015002; heme-copper terminal oxidase activity; molecular_function} {GO:0016020; membrane; cellular_component} {GO:0016021; integral component of membrane; cellular_component} {GO:0019646; aerobic electron transport chain; biological_process} {GO:0022904; respiratory electron transport chain; biological_process} {GO:0042773; ATP …
Bt-GS57GL003800	3	{GO:0016021; integral component of membrane; cellular_component} {GO:0016682; oxidoreductase activity, acting on diphenols and related substances as donors, oxygen as acceptor; molecular_function} {GO:0042773; ATP synthesis coupled electron transport; biological_process}
Bt-GS57GL003801	6	{GO:0006812; cation transport; biological_process} {GO:0006813; potassium ion transport; biological_process} {GO:0008324; cation transmembrane transporter activity; molecular_function} {GO:0015299; solute:proton antiporter activity; molecular_function} {GO:0016021; integral component of membrane; cellular_component} {GO:0055085; transmembrane transport; biological_process}
Bt-GS57GL003803	1	{GO:0008080; N-acetyltransferase activity; molecular_function}
Bt-GS57GL003805	2	{GO:0003677; DNA binding; molecular_function} {GO:0043565; sequence-specific DNA binding; molecular_function}
Bt-GS57GL003806	4	{GO:0005215; transporter activity; molecular_function} {GO:0006810; transport; biological_process} {GO:0016020; membrane; cellular_component} {GO:0055085; transmembrane transport; biological_process}
Bt-GS57GL003807	7	{GO:0003333; amino acid transmembrane transport; biological_process} {GO:0006810; transport; biological_process} {GO:0006865; amino acid transport; biological_process} {GO:0015171; amino acid transmembrane transporter activity; molecular_function} {GO:0016020; membrane; cellular_component} {GO:0016021; integral component of membrane; cellular_component} {GO:0055085; transmembrane transport; biolo…
Bt-GS57GL003810	3	{GO:0015658; branched-chain amino acid transmembrane transporter activity; molecular_function} {GO:0015803; branched-chain amino acid transport; biological_process} {GO:0016021; integral component of membrane; cellular_component}
Bt-GS57GL003811	6	{GO:0005215; transporter activity; molecular_function} {GO:0006810; transport; biological_process} {GO:0006857; oligopeptide transport; biological_process} {GO:0015197; peptide transporter activity; molecular_function} {GO:0015833; peptide transport; biological_process} {GO:0016020; membrane; cellular_component}
Bt-GS57GL003816	2	{GO:0003677; DNA binding; molecular_function} {GO:0043565; sequence-specific DNA binding; molecular_function}
Bt-GS57GL003817	3	{GO:0004553; hydrolase activity, hydrolyzing O-glycosyl compounds; molecular_function} {GO:0009254; peptidoglycan turnover; biological_process} {GO:0019867; outer membrane; cellular_component}
Bt-GS57GL003818	3	{GO:0004871; signal transducer activity; molecular_function} {GO:0007165; signal transduction; biological_process} {GO:0016020; membrane; cellular_component}
Bt-GS57GL003819	3	{GO:0016020; membrane; cellular_component} {GO:0016311; dephosphorylation; biological_process} {GO:0050380; undecaprenyl-diphosphatase activity; molecular_function}
Bt-GS57GL003823	8	{GO:0003824; catalytic activity; molecular_function} {GO:0003885; D-arabinono-1,4-lactone oxidase activity; molecular_function} {GO:0016020; membrane; cellular_component} {GO:0016491; oxidoreductase activity; molecular_function} {GO:0016614; oxidoreductase activity, acting on CH-OH group of donors; molecular_function} {GO:0016899; oxidoreductase activity, acting on the CH-OH group of donors, oxyg…
Bt-GS57GL003825	2	{GO:0005576; extracellular region; cellular_component} {GO:0008081; phosphoric diester hydrolase activity; molecular_function}
Bt-GS57GL003826	3	{GO:0004629; phospholipase C activity; molecular_function} {GO:0008270; zinc ion binding; molecular_function} {GO:0016788; hydrolase activity, acting on ester bonds; molecular_function}
Bt-GS57GL003827	3	{GO:0003677; DNA binding; molecular_function} {GO:0004803; transposase activity; molecular_function} {GO:0006313; transposition, DNA-mediated; biological_process}
Bt-GS57GL003828	2	{GO:0003676; nucleic acid binding; molecular_function} {GO:0015074; DNA integration; biological_process}
Bt-GS57GL003830	3	{GO:0008270; zinc ion binding; molecular_function} {GO:0016491; oxidoreductase activity; molecular_function} {GO:0055114; oxidation-reduction process; biological_process}
Bt-GS57GL003831	2	{GO:0016021; integral component of membrane; cellular_component} {GO:0055085; transmembrane transport; biological_process}
Bt-GS57GL003833	3	{GO:0006508; proteolysis; biological_process} {GO:0008233; peptidase activity; molecular_function} {GO:0008237; metallopeptidase activity; molecular_function}
Bt-GS57GL003834	3	{GO:0003824; catalytic activity; molecular_function} {GO:0004801; sedoheptulose-7-phosphate:D-glyceraldehyde-3-phosphate glyceronetransferase activity; molecular_function} {GO:0005975; carbohydrate metabolic process; biological_process}
Bt-GS57GL003836	3	{GO:0005215; transporter activity; molecular_function} {GO:0006810; transport; biological_process} {GO:0016020; membrane; cellular_component}
Bt-GS57GL003837	5	{GO:0005524; ATP binding; molecular_function} {GO:0008643; carbohydrate transport; biological_process} {GO:0016020; membrane; cellular_component} {GO:0016887; ATPase activity; molecular_function} {GO:0043211; carbohydrate-transporting ATPase activity; molecular_function}
Bt-GS57GL003838	4	{GO:0005996; monosaccharide metabolic process; biological_process} {GO:0016853; isomerase activity; molecular_function} {GO:0016872; intramolecular lyase activity; molecular_function} {GO:0048029; monosaccharide binding; molecular_function}
Bt-GS57GL003839	3	{GO:0004747; ribokinase activity; molecular_function} {GO:0006014; D-ribose metabolic process; biological_process} {GO:0016773; phosphotransferase activity, alcohol group as acceptor; molecular_function}
Bt-GS57GL003840	3	{GO:0003677; DNA binding; molecular_function} {GO:0003700; transcription factor activity, sequence-specific DNA binding; molecular_function} {GO:0006355; regulation of transcription, DNA-templated; biological_process}
Bt-GS57GL003841	4	{GO:0005215; transporter activity; molecular_function} {GO:0006810; transport; biological_process} {GO:0016021; integral component of membrane; cellular_component} {GO:0055085; transmembrane transport; biological_process}
Bt-GS57GL003842	2	{GO:0003700; transcription factor activity, sequence-specific DNA binding; molecular_function} {GO:0006355; regulation of transcription, DNA-templated; biological_process}
Bt-GS57GL003844	4	{GO:0005215; transporter activity; molecular_function} {GO:0006810; transport; biological_process} {GO:0016021; integral component of membrane; cellular_component} {GO:0055085; transmembrane transport; biological_process}
Bt-GS57GL003845	1	{GO:0006397; mRNA processing; biological_process}
Bt-GS57GL003848	1	{GO:0006950; response to stress; biological_process}
Bt-GS57GL003849	4	{GO:0008271; secondary active sulfate transmembrane transporter activity; molecular_function} {GO:0008272; sulfate transport; biological_process} {GO:0016020; membrane; cellular_component} {GO:0055085; transmembrane transport; biological_process}
Bt-GS57GL003850	6	{GO:0008271; secondary active sulfate transmembrane transporter activity; molecular_function} {GO:0008272; sulfate transport; biological_process} {GO:0015116; sulfate transmembrane transporter activity; molecular_function} {GO:0016020; membrane; cellular_component} {GO:0016021; integral component of membrane; cellular_component} {GO:0055085; transmembrane transport; biological_process}
Bt-GS57GL003852	3	{GO:0000160; phosphorelay signal transduction system; biological_process} {GO:0003677; DNA binding; molecular_function} {GO:0006355; regulation of transcription, DNA-templated; biological_process}
Bt-GS57GL003853	4	{GO:0000155; phosphorelay sensor kinase activity; molecular_function} {GO:0004871; signal transducer activity; molecular_function} {GO:0007165; signal transduction; biological_process} {GO:0016021; integral component of membrane; cellular_component}
Bt-GS57GL003854	3	{GO:0008703; 5-amino-6-(5-phosphoribosylamino)uracil reductase activity; molecular_function} {GO:0009231; riboflavin biosynthetic process; biological_process} {GO:0055114; oxidation-reduction process; biological_process}
Bt-GS57GL003857	5	{GO:0003677; DNA binding; molecular_function} {GO:0003700; transcription factor activity, sequence-specific DNA binding; molecular_function} {GO:0006352; DNA-templated transcription, initiation; biological_process} {GO:0006355; regulation of transcription, DNA-templated; biological_process} {GO:0016987; sigma factor activity; molecular_function}
Bt-GS57GL003858	1	{GO:0003824; catalytic activity; molecular_function}
Bt-GS57GL003859	1	{GO:0006979; response to oxidative stress; biological_process}
Bt-GS57GL003860	7	{GO:0003333; amino acid transmembrane transport; biological_process} {GO:0006810; transport; biological_process} {GO:0006865; amino acid transport; biological_process} {GO:0015171; amino acid transmembrane transporter activity; molecular_function} {GO:0016020; membrane; cellular_component} {GO:0016021; integral component of membrane; cellular_component} {GO:0055085; transmembrane transport; biolo…
Bt-GS57GL003861	4	{GO:0005215; transporter activity; molecular_function} {GO:0006810; transport; biological_process} {GO:0016020; membrane; cellular_component} {GO:0016021; integral component of membrane; cellular_component}
Bt-GS57GL003862	4	{GO:0005215; transporter activity; molecular_function} {GO:0006810; transport; biological_process} {GO:0016020; membrane; cellular_component} {GO:0016021; integral component of membrane; cellular_component}
Bt-GS57GL003863	4	{GO:0004970; ionotropic glutamate receptor activity; molecular_function} {GO:0005215; transporter activity; molecular_function} {GO:0006810; transport; biological_process} {GO:0016020; membrane; cellular_component}
Bt-GS57GL003864	4	{GO:0003333; amino acid transmembrane transport; biological_process} {GO:0005524; ATP binding; molecular_function} {GO:0015424; amino acid-transporting ATPase activity; molecular_function} {GO:0016887; ATPase activity; molecular_function}
Bt-GS57GL003866	4	{GO:0006814; sodium ion transport; biological_process} {GO:0015655; alanine:sodium symporter activity; molecular_function} {GO:0016020; membrane; cellular_component} {GO:0032328; alanine transport; biological_process}
Bt-GS57GL003868	2	{GO:0009847; spore germination; biological_process} {GO:0016021; integral component of membrane; cellular_component}
Bt-GS57GL003869	2	{GO:0009847; spore germination; biological_process} {GO:0016021; integral component of membrane; cellular_component}
Bt-GS57GL003870	2	{GO:0009847; spore germination; biological_process} {GO:0016020; membrane; cellular_component}
Bt-GS57GL003871	6	{GO:0003824; catalytic activity; molecular_function} {GO:0005737; cytoplasm; cellular_component} {GO:0005975; carbohydrate metabolic process; biological_process} {GO:0005993; trehalose catabolic process; biological_process} {GO:0008788; alpha,alpha-phosphotrehalase activity; molecular_function} {GO:0043169; cation binding; molecular_function}
Bt-GS57GL003872	6	{GO:0008982; protein-N(PI)-phosphohistidine-sugar phosphotransferase activity; molecular_function} {GO:0009401; phosphoenolpyruvate-dependent sugar phosphotransferase system; biological_process} {GO:0015574; trehalose transmembrane transporter activity; molecular_function} {GO:0015771; trehalose transport; biological_process} {GO:0016020; membrane; cellular_component} {GO:0016021; integral compon…
Bt-GS57GL003873	3	{GO:0003677; DNA binding; molecular_function} {GO:0003700; transcription factor activity, sequence-specific DNA binding; molecular_function} {GO:0006355; regulation of transcription, DNA-templated; biological_process}
Bt-GS57GL003874	3	{GO:0003333; amino acid transmembrane transport; biological_process} {GO:0015171; amino acid transmembrane transporter activity; molecular_function} {GO:0016020; membrane; cellular_component}
Bt-GS57GL003875	3	{GO:0000155; phosphorelay sensor kinase activity; molecular_function} {GO:0000160; phosphorelay signal transduction system; biological_process} {GO:0005515; protein binding; molecular_function}
Bt-GS57GL003877	4	{GO:0003824; catalytic activity; molecular_function} {GO:0008808; cardiolipin synthase activity; molecular_function} {GO:0016780; phosphotransferase activity, for other substituted phosphate groups; molecular_function} {GO:0032049; cardiolipin biosynthetic process; biological_process}
Bt-GS57GL003878	2	{GO:0005524; ATP binding; molecular_function} {GO:0016887; ATPase activity; molecular_function}
Bt-GS57GL003880	1	{GO:0016787; hydrolase activity; molecular_function}
Bt-GS57GL003881	2	{GO:0003824; catalytic activity; molecular_function} {GO:0050662; coenzyme binding; molecular_function}
Bt-GS57GL003882	5	{GO:0003824; catalytic activity; molecular_function} {GO:0008152; metabolic process; biological_process} {GO:0009058; biosynthetic process; biological_process} {GO:0016740; transferase activity; molecular_function} {GO:0030170; pyridoxal phosphate binding; molecular_function}
Bt-GS57GL003883	2	{GO:0008152; metabolic process; biological_process} {GO:0008168; methyltransferase activity; molecular_function}
Bt-GS57GL003884	2	{GO:0005524; ATP binding; molecular_function} {GO:0016887; ATPase activity; molecular_function}
Bt-GS57GL003885	2	{GO:0005215; transporter activity; molecular_function} {GO:0016020; membrane; cellular_component}
Bt-GS57GL003886	2	{GO:0005215; transporter activity; molecular_function} {GO:0016020; membrane; cellular_component}
Bt-GS57GL003887	1	{GO:0005488; binding; molecular_function}
Bt-GS57GL003888	6	{GO:0005215; transporter activity; molecular_function} {GO:0006810; transport; biological_process} {GO:0006857; oligopeptide transport; biological_process} {GO:0015197; peptide transporter activity; molecular_function} {GO:0015833; peptide transport; biological_process} {GO:0016020; membrane; cellular_component}
Bt-GS57GL003889	2	{GO:0030436; asexual sporulation; biological_process} {GO:0042601; endospore-forming forespore; cellular_component}
Bt-GS57GL003890	2	{GO:0003700; transcription factor activity, sequence-specific DNA binding; molecular_function} {GO:0006355; regulation of transcription, DNA-templated; biological_process}
Bt-GS57GL003891	3	{GO:0005887; integral component of plasma membrane; cellular_component} {GO:0015129; lactate transmembrane transporter activity; molecular_function} {GO:0015727; lactate transport; biological_process}
Bt-GS57GL003892	5	{GO:0003824; catalytic activity; molecular_function} {GO:0006099; tricarboxylic acid cycle; biological_process} {GO:0006531; aspartate metabolic process; biological_process} {GO:0008797; aspartate ammonia-lyase activity; molecular_function} {GO:0016829; lyase activity; molecular_function}
Bt-GS57GL003893	4	{GO:0003824; catalytic activity; molecular_function} {GO:0016614; oxidoreductase activity, acting on CH-OH group of donors; molecular_function} {GO:0050660; flavin adenine dinucleotide binding; molecular_function} {GO:0055114; oxidation-reduction process; biological_process}
Bt-GS57GL003895	3	{GO:0005337; nucleoside transmembrane transporter activity; molecular_function} {GO:0016020; membrane; cellular_component} {GO:1901642; nucleoside transmembrane transport; biological_process}
Bt-GS57GL003900	1	{GO:0016021; integral component of membrane; cellular_component}
Bt-GS57GL003901	1	{GO:0004222; metalloendopeptidase activity; molecular_function}
Bt-GS57GL003903	3	{GO:0003677; DNA binding; molecular_function} {GO:0005515; protein binding; molecular_function} {GO:0043565; sequence-specific DNA binding; molecular_function}
Bt-GS57GL003904	4	{GO:0004514; nicotinate-nucleotide diphosphorylase (carboxylating) activity; molecular_function} {GO:0004516; nicotinate phosphoribosyltransferase activity; molecular_function} {GO:0009435; NAD biosynthetic process; biological_process} {GO:0019358; nicotinate nucleotide salvage; biological_process}
Bt-GS57GL003905	6	{GO:0000166; nucleotide binding; molecular_function} {GO:0006812; cation transport; biological_process} {GO:0016021; integral component of membrane; cellular_component} {GO:0019829; cation-transporting ATPase activity; molecular_function} {GO:0030001; metal ion transport; biological_process} {GO:0046872; metal ion binding; molecular_function}
Bt-GS57GL003906	3	{GO:0003700; transcription factor activity, sequence-specific DNA binding; molecular_function} {GO:0005622; intracellular; cellular_component} {GO:0006355; regulation of transcription, DNA-templated; biological_process}
Bt-GS57GL003908	3	{GO:0003333; amino acid transmembrane transport; biological_process} {GO:0015171; amino acid transmembrane transporter activity; molecular_function} {GO:0016020; membrane; cellular_component}
Bt-GS57GL003909	3	{GO:0003333; amino acid transmembrane transport; biological_process} {GO:0015171; amino acid transmembrane transporter activity; molecular_function} {GO:0016020; membrane; cellular_component}
Bt-GS57GL003910	4	{GO:0000286; alanine dehydrogenase activity; molecular_function} {GO:0016491; oxidoreductase activity; molecular_function} {GO:0042853; L-alanine catabolic process; biological_process} {GO:0055114; oxidation-reduction process; biological_process}
Bt-GS57GL003911	3	{GO:0006629; lipid metabolic process; biological_process} {GO:0008081; phosphoric diester hydrolase activity; molecular_function} {GO:0008889; glycerophosphodiester phosphodiesterase activity; molecular_function}
Bt-GS57GL003913	8	{GO:0008863; formate dehydrogenase (NAD+) activity; molecular_function} {GO:0009055; electron carrier activity; molecular_function} {GO:0015942; formate metabolic process; biological_process} {GO:0016491; oxidoreductase activity; molecular_function} {GO:0030151; molybdenum ion binding; molecular_function} {GO:0051536; iron-sulfur cluster binding; molecular_function} {GO:0051539; 4 iron, 4 sulfur …
Bt-GS57GL003914	2	{GO:0003824; catalytic activity; molecular_function} {GO:0016783; sulfurtransferase activity; molecular_function}
Bt-GS57GL003915	1	{GO:0008080; N-acetyltransferase activity; molecular_function}
Bt-GS57GL003919	3	{GO:0000160; phosphorelay signal transduction system; biological_process} {GO:0003677; DNA binding; molecular_function} {GO:0006355; regulation of transcription, DNA-templated; biological_process}
Bt-GS57GL003920	4	{GO:0000155; phosphorelay sensor kinase activity; molecular_function} {GO:0004871; signal transducer activity; molecular_function} {GO:0007165; signal transduction; biological_process} {GO:0016021; integral component of membrane; cellular_component}
Bt-GS57GL003921	1	{GO:0008080; N-acetyltransferase activity; molecular_function}
Bt-GS57GL003922	5	{GO:0003700; transcription factor activity, sequence-specific DNA binding; molecular_function} {GO:0003824; catalytic activity; molecular_function} {GO:0006355; regulation of transcription, DNA-templated; biological_process} {GO:0009058; biosynthetic process; biological_process} {GO:0030170; pyridoxal phosphate binding; molecular_function}
Bt-GS57GL003923	2	{GO:0016020; membrane; cellular_component} {GO:0016021; integral component of membrane; cellular_component}
Bt-GS57GL003925	5	{GO:0004470; malic enzyme activity; molecular_function} {GO:0004471; malate dehydrogenase (decarboxylating) (NAD+) activity; molecular_function} {GO:0006108; malate metabolic process; biological_process} {GO:0051287; NAD binding; molecular_function} {GO:0055114; oxidation-reduction process; biological_process}
Bt-GS57GL003926	3	{GO:0008514; organic anion transmembrane transporter activity; molecular_function} {GO:0015711; organic anion transport; biological_process} {GO:0016021; integral component of membrane; cellular_component}
Bt-GS57GL003927	5	{GO:0000160; phosphorelay signal transduction system; biological_process} {GO:0001071; nucleic acid binding transcription factor activity; molecular_function} {GO:0003677; DNA binding; molecular_function} {GO:0005737; cytoplasm; cellular_component} {GO:0009605; response to external stimulus; biological_process}
[truncated: 1,325 more rows]
