# Supplementary material for: Bt GS57 Interaction With Gut Microbiota Accelerates Spodoptera exigua Mortality
Source: Front Microbiol. 2022 Mar 23;13:835227. doi: 10.3389/fmicb.2022.835227 (PMC8989089; doi:10.3389/fmicb.2022.835227)
Supplement: Supplementary file 6 [file Table_5.XLS]

Gene_id	Identity	E_value	Kegg_geneID	Ko_id	Ko_name	Ko_defi	Ko_EC	[PATH:Ko_class]Level1--Note | Level2--Note | Level3--Nate;[PATH:Ko_class] Level1--Note | Level2--Note | Level3--Nate;..
Bt-GS57GL000003	40.62	1e-07	bmur:ABE28_009915	K01356	lexA	repressor LexA	3.4.21.88	--
Bt-GS57GL000020	97.99	4e-109	bthi:BTK_06755	K03700	recU	recombination protein U	--	--
Bt-GS57GL000026	100.00	5e-100	bthy:AQ980_32190	K03700	recU	recombination protein U	--	--
Bt-GS57GL000028	100.00	4e-94	bthy:AQ980_32200	K03088	rpoE	RNA polymerase sigma-70 factor, ECF subfamily	--	--
Bt-GS57GL000039	100.00	8e-176	bthy:AQ980_32245	K07474	xtmA	phage terminase small subunit	--	--
Bt-GS57GL000060	89.35	8e-163	bwe:BcerKBAB4_3412	K01447	xlyAB	N-acetylmuramoyl-L-alanine amidase	3.5.1.28	--
Bt-GS57GL000067	99.38	2e-86	bby:CY96_21075	K03624	greA	transcription elongation factor GreA	--	--
Bt-GS57GL000068	43.10	9e-36	spya:A20_1762	K07487	K07487	transposase	--	--
Bt-GS57GL000069	52.14	2e-64	bpm:BURPS1710b_A0846	K07487	K07487	transposase	--	--
Bt-GS57GL000071	100.00	0.0	bby:CY96_21065	K21468	pbpI	penicillin-binding protein 4B	--	--
Bt-GS57GL000075	98.28	5e-133	btl:BALH_3960	K17462	yrrT	putative AdoMet-dependent methyltransferase	2.1.1.-	[PATH:ko01100] Level1--Metabolism | Level2--Global and overview maps | Level3--Metabolic pathways;[PATH:ko01230] Level1--Metabolism | Level2--Global and overview maps | Level3--Biosynthesis of amino acids;[PATH:ko00270] Level1--Metabolism | Level2--Amino acid metabolism | Level3--Cysteine and methionine metabolism
Bt-GS57GL000076	99.57	7e-132	bthy:AQ980_07950	K01243	mtnN, mtn, pfs	adenosylhomocysteine nucleosidase	3.2.2.9	[PATH:ko01100] Level1--Metabolism | Level2--Global and overview maps | Level3--Metabolic pathways;[PATH:ko01230] Level1--Metabolism | Level2--Global and overview maps | Level3--Biosynthesis of amino acids;[PATH:ko00270] Level1--Metabolism | Level2--Amino acid metabolism | Level3--Cysteine and methionine metabolism
Bt-GS57GL000077	100.00	1e-176	bthy:AQ980_07955	K17216	mccA	cystathionine beta-synthase (O-acetyl-L-serine)	2.5.1.134	[PATH:ko01100] Level1--Metabolism | Level2--Global and overview maps | Level3--Metabolic pathways;[PATH:ko01230] Level1--Metabolism | Level2--Global and overview maps | Level3--Biosynthesis of amino acids;[PATH:ko00270] Level1--Metabolism | Level2--Amino acid metabolism | Level3--Cysteine and methionine metabolism
Bt-GS57GL000078	99.73	0.0	bthy:AQ980_07960	K17217	mccB	cystathionine gamma-lyase / homocysteine desulfhydrase	4.4.1.1 4.4.1.2	[PATH:ko01100] Level1--Metabolism | Level2--Global and overview maps | Level3--Metabolic pathways;[PATH:ko01230] Level1--Metabolism | Level2--Global and overview maps | Level3--Biosynthesis of amino acids;[PATH:ko00920] Level1--Metabolism | Level2--Energy metabolism | Level3--Sulfur metabolism;[PATH:ko01130] Level1--Metabolism | Level2--Global and overview maps | Level3--Biosynthesis of antibioti…
Bt-GS57GL000079	100.00	0.0	bthy:AQ980_07965	K04072	adhE	acetaldehyde dehydrogenase / alcohol dehydrogenase	1.2.1.10 1.1.1.1	[PATH:ko01110] Level1--Metabolism | Level2--Global and overview maps | Level3--Biosynthesis of secondary metabolites;[PATH:ko00010] Level1--Metabolism | Level2--Carbohydrate metabolism | Level3--Glycolysis / Gluconeogenesis;[PATH:ko01120] Level1--Metabolism | Level2--Global and overview maps | Level3--Microbial metabolism in diverse environments;[PATH:ko01100] Level1--Metabolism | Level2--Global …
Bt-GS57GL000080	66.33	2e-28	bmyc:DJ92_5491	K07483	K07483	transposase	--	--
Bt-GS57GL000081	44.44	3e-61	ebe:B21_04476	K07497	K07497	putative transposase	--	--
Bt-GS57GL000083	100.00	0.0	bthy:AQ980_07975	K02016	ABC.FEV.S	iron complex transport system substrate-binding protein	--	[PATH:ko02010] Level1--Environmental Information Processing | Level2--Membrane transport | Level3--ABC transporters
Bt-GS57GL000084	100.00	0.0	bthy:AQ980_07980	K02015	ABC.FEV.P	iron complex transport system permease protein	--	[PATH:ko02010] Level1--Environmental Information Processing | Level2--Membrane transport | Level3--ABC transporters
Bt-GS57GL000085	100.00	7e-149	bthy:AQ980_07985	K02013	ABC.FEV.A	iron complex transport system ATP-binding protein	3.6.3.34	[PATH:ko02010] Level1--Environmental Information Processing | Level2--Membrane transport | Level3--ABC transporters
Bt-GS57GL000087	94.59	6e-99	btl:BALH_3950	K03790	rimJ	[ribosomal protein S5]-alanine N-acetyltransferase	2.3.1.267	--
Bt-GS57GL000090	40.00	1e-07	arb:A9P82_13600	K17865	croR	3-hydroxybutyryl-CoA dehydratase	4.2.1.55	[PATH:ko01200] Level1--Metabolism | Level2--Global and overview maps | Level3--Carbon metabolism;[PATH:ko01120] Level1--Metabolism | Level2--Global and overview maps | Level3--Microbial metabolism in diverse environments;[PATH:ko00650] Level1--Metabolism | Level2--Carbohydrate metabolism | Level3--Butanoate metabolism;[PATH:ko00630] Level1--Metabolism | Level2--Carbohydrate metabolism | Level3--G…
Bt-GS57GL000092	41.44	2e-11	abl:A7H1H_0113	K15977	K15977	putative oxidoreductase	--	--
Bt-GS57GL000093	100.00	5e-167	bby:CY96_20975	K07104	catE	catechol 2,3-dioxygenase	1.13.11.2	[PATH:ko01120] Level1--Metabolism | Level2--Global and overview maps | Level3--Microbial metabolism in diverse environments;[PATH:ko01100] Level1--Metabolism | Level2--Global and overview maps | Level3--Metabolic pathways;[PATH:ko00643] Level1--Metabolism | Level2--Xenobiotics biodegradation and metabolism | Level3--Styrene degradation;[PATH:ko01220] Level1--Metabolism | Level2--Global and overvi…
Bt-GS57GL000094	100.00	1e-53	bby:CY96_20970	K01724	PCBD, phhB	4a-hydroxytetrahydrobiopterin dehydratase	4.2.1.96	[PATH:ko01100] Level1--Metabolism | Level2--Global and overview maps | Level3--Metabolic pathways;[PATH:ko00790] Level1--Metabolism | Level2--Metabolism of cofactors and vitamins | Level3--Folate biosynthesis
Bt-GS57GL000095	100.00	0.0	bthy:AQ980_08030	K00500	phhA, PAH	phenylalanine-4-hydroxylase	1.14.16.1	[PATH:ko01100] Level1--Metabolism | Level2--Global and overview maps | Level3--Metabolic pathways;[PATH:ko01230] Level1--Metabolism | Level2--Global and overview maps | Level3--Biosynthesis of amino acids;[PATH:ko00400] Level1--Metabolism | Level2--Amino acid metabolism | Level3--Phenylalanine, tyrosine and tryptophan biosynthesis;[PATH:ko00360] Level1--Metabolism | Level2--Amino acid metabolism …
Bt-GS57GL000096	100.00	1e-87	bthy:AQ980_08035	K14647	vpr	minor extracellular serine protease Vpr	3.4.21.-	--
Bt-GS57GL000102	100.00	2e-90	bthy:AQ980_08075	K16937	doxD	thiosulfate dehydrogenase [quinone] large subunit	1.8.5.2	[PATH:ko01120] Level1--Metabolism | Level2--Global and overview maps | Level3--Microbial metabolism in diverse environments;[PATH:ko00920] Level1--Metabolism | Level2--Energy metabolism | Level3--Sulfur metabolism
Bt-GS57GL000105	100.00	0.0	bthy:AQ980_08090	K01077	E3.1.3.1, phoA, phoB	alkaline phosphatase	3.1.3.1	[PATH:ko00730] Level1--Metabolism | Level2--Metabolism of cofactors and vitamins | Level3--Thiamine metabolism;[PATH:ko01100] Level1--Metabolism | Level2--Global and overview maps | Level3--Metabolic pathways;[PATH:ko02020] Level1--Environmental Information Processing | Level2--Signal transduction | Level3--Two-component system;[PATH:ko00790] Level1--Metabolism | Level2--Metabolism of cofactors a…
Bt-GS57GL000107	100.00	1e-124	bthy:AQ980_08100	K07816	E2.7.6.5X	putative GTP pyrophosphokinase	2.7.6.5	[PATH:ko00230] Level1--Metabolism | Level2--Nucleotide metabolism | Level3--Purine metabolism
Bt-GS57GL000108	100.00	2e-120	bthy:AQ980_08105	K15976	K15976	putative NAD(P)H nitroreductase	1.-.-.-	--
Bt-GS57GL000109	100.00	2e-20	bby:CY96_20890	K02913	RP-L33, MRPL33, rpmG	large subunit ribosomal protein L33	--	[PATH:ko03010] Level1--Genetic Information Processing | Level2--Translation | Level3--Ribosome
Bt-GS57GL000113	99.59	9e-136	bcq:BCQ_4125	K03091	sigH	RNA polymerase sporulation-specific sigma factor	--	--
Bt-GS57GL000114	100.00	4e-146	bby:CY96_20870	K01613	psd, PISD	phosphatidylserine decarboxylase	4.1.1.65	[PATH:ko01110] Level1--Metabolism | Level2--Global and overview maps | Level3--Biosynthesis of secondary metabolites;[PATH:ko01100] Level1--Metabolism | Level2--Global and overview maps | Level3--Metabolic pathways;[PATH:ko00564] Level1--Metabolism | Level2--Lipid metabolism | Level3--Glycerophospholipid metabolism
Bt-GS57GL000115	100.00	2e-17	bby:CY96_20865	K06371	sda	developmental checkpoint coupling sporulation initiation to replication initiation	--	--
Bt-GS57GL000116	100.00	3e-94	bby:CY96_20860	K07015	K07015	uncharacterized protein	--	--
Bt-GS57GL000117	100.00	0.0	bby:CY96_20855	K06948	yqeH	30S ribosome assembly GTPase	--	--
Bt-GS57GL000118	100.00	3e-161	bthy:AQ980_08150	K00014	aroE	shikimate dehydrogenase	1.1.1.25	[PATH:ko01110] Level1--Metabolism | Level2--Global and overview maps | Level3--Biosynthesis of secondary metabolites;[PATH:ko01100] Level1--Metabolism | Level2--Global and overview maps | Level3--Metabolic pathways;[PATH:ko01230] Level1--Metabolism | Level2--Global and overview maps | Level3--Biosynthesis of amino acids;[PATH:ko01130] Level1--Metabolism | Level2--Global and overview maps | Level3…
Bt-GS57GL000119	100.00	2e-50	btk:BT9727_4069	K07574	yhbY	RNA-binding protein	--	--
Bt-GS57GL000120	100.00	8e-108	bby:CY96_20840	K00969	nadD	nicotinate-nucleotide adenylyltransferase	2.7.7.18	[PATH:ko01100] Level1--Metabolism | Level2--Global and overview maps | Level3--Metabolic pathways;[PATH:ko00760] Level1--Metabolism | Level2--Metabolism of cofactors and vitamins | Level3--Nicotinate and nicotinamide metabolism
Bt-GS57GL000121	43.48	5e-34	clt:CM240_1495	K00969	nadD	nicotinate-nucleotide adenylyltransferase	2.7.7.18	[PATH:ko01100] Level1--Metabolism | Level2--Global and overview maps | Level3--Metabolic pathways;[PATH:ko00760] Level1--Metabolism | Level2--Metabolism of cofactors and vitamins | Level3--Nicotinate and nicotinamide metabolism
Bt-GS57GL000122	100.00	2e-63	bthy:AQ980_08170	K09710	ybeB	ribosome-associated protein	--	--
Bt-GS57GL000124	100.00	5e-154	bthy:AQ980_08180	K02239	comER	competence protein ComER	--	--
Bt-GS57GL000125	100.00	2e-108	bthy:AQ980_08185	K02237	comEA	competence protein ComEA	--	--
Bt-GS57GL000126	99.47	9e-109	btm:MC28_3618	K01493	comEB	dCMP deaminase	3.5.4.12	[PATH:ko00240] Level1--Metabolism | Level2--Nucleotide metabolism | Level3--Pyrimidine metabolism;[PATH:ko01100] Level1--Metabolism | Level2--Global and overview maps | Level3--Metabolic pathways
Bt-GS57GL000127	99.54	0.0	bthy:AQ980_08195	K02238	comEC	competence protein ComEC	--	--
Bt-GS57GL000130	100.00	0.0	bby:CY96_20795	K02340	holA	DNA polymerase III subunit delta	2.7.7.7	[PATH:ko03030] Level1--Genetic Information Processing | Level2--Replication and repair | Level3--DNA replication;[PATH:ko03440] Level1--Genetic Information Processing | Level2--Replication and repair | Level3--Homologous recombination;[PATH:ko03430] Level1--Genetic Information Processing | Level2--Replication and repair | Level3--Mismatch repair
Bt-GS57GL000131	100.00	2e-24	bnc:BCN_4235	K02968	RP-S20, rpsT	small subunit ribosomal protein S20	--	[PATH:ko03010] Level1--Genetic Information Processing | Level2--Translation | Level3--Ribosome
Bt-GS57GL000132	100.00	0.0	bby:CY96_20785	K06012	gpr	spore protease	3.4.24.78	--
Bt-GS57GL000134	100.00	0.0	bby:CY96_20775	K03596	lepA	GTP-binding protein LepA	--	[PATH:ko05134] Level1--Human Diseases | Level2--Infectious diseases: Bacterial | Level3--Legionellosis
Bt-GS57GL000136	46.35	1e-80	sdc:SDSE_1212	K02495	hemN, hemZ	oxygen-independent coproporphyrinogen III oxidase	1.3.98.3	[PATH:ko01110] Level1--Metabolism | Level2--Global and overview maps | Level3--Biosynthesis of secondary metabolites;[PATH:ko00860] Level1--Metabolism | Level2--Metabolism of cofactors and vitamins | Level3--Porphyrin and chlorophyll metabolism;[PATH:ko01100] Level1--Metabolism | Level2--Global and overview maps | Level3--Metabolic pathways
Bt-GS57GL000137	100.00	0.0	bby:CY96_20760	K03705	hrcA	heat-inducible transcriptional repressor	--	--
Bt-GS57GL000138	99.48	1e-103	bans:BAPAT_4355	K03687	GRPE	molecular chaperone GrpE	--	--
Bt-GS57GL000139	99.84	0.0	bthy:AQ980_08250	K04043	dnaK, HSPA9	molecular chaperone DnaK	--	[PATH:ko04212] Level1--Organismal Systems | Level2--Aging | Level3--Longevity regulating pathway - worm;[PATH:ko03018] Level1--Genetic Information Processing | Level2--Folding, sorting and degradation | Level3--RNA degradation;[PATH:ko05152] Level1--Human Diseases | Level2--Infectious diseases: Bacterial | Level3--Tuberculosis
Bt-GS57GL000140	100.00	0.0	bthy:AQ980_08255	K03686	dnaJ	molecular chaperone DnaJ	--	--
Bt-GS57GL000141	100.00	2e-178	bthy:AQ980_08260	K02687	prmA	ribosomal protein L11 methyltransferase	2.1.1.-	--
Bt-GS57GL000142	100.00	1e-144	bby:CY96_20735	K09761	rsmE	16S rRNA (uracil1498-N3)-methyltransferase	2.1.1.193	--
Bt-GS57GL000143	100.00	0.0	bthy:AQ980_08270	K18707	mtaB	threonylcarbamoyladenosine tRNA methylthiotransferase MtaB	2.8.4.5	--
Bt-GS57GL000144	100.00	9e-23	bby:CY96_20725	K02970	RP-S21, MRPS21, rpsU	small subunit ribosomal protein S21	--	[PATH:ko03010] Level1--Genetic Information Processing | Level2--Translation | Level3--Ribosome
Bt-GS57GL000145	100.00	2e-77	bby:CY96_20720	K09117	K09117	uncharacterized protein	--	--
Bt-GS57GL000147	100.00	0.0	bby:CY96_20710	K06438	yqfD	similar to stage IV sporulation protein	--	--
Bt-GS57GL000148	100.00	0.0	bthy:AQ980_08295	K06217	phoH, phoL	phosphate starvation-inducible protein PhoH and related proteins	--	--
Bt-GS57GL000149	100.00	0.0	bby:CY96_20700	K07037	pgpH	cyclic-di-AMP phosphodiesterase PgpH	3.1.4.-	--
Bt-GS57GL000150	100.00	7e-84	bby:CY96_20695	K07042	ybeY, yqfG	probable rRNA maturation factor	--	--
Bt-GS57GL000151	100.00	8e-61	bby:CY96_20690	K00887	dgkA	undecaprenol kinase	2.7.1.66	[PATH:ko00550] Level1--Metabolism | Level2--Glycan biosynthesis and metabolism | Level3--Peptidoglycan biosynthesis
Bt-GS57GL000152	100.00	1e-72	bby:CY96_20685	K01489	cdd, CDA	cytidine deaminase	3.5.4.5	[PATH:ko00983] Level1--Metabolism | Level2--Xenobiotics biodegradation and metabolism | Level3--Drug metabolism - other enzymes;[PATH:ko00240] Level1--Metabolism | Level2--Nucleotide metabolism | Level3--Pyrimidine metabolism;[PATH:ko01100] Level1--Metabolism | Level2--Global and overview maps | Level3--Metabolic pathways
Bt-GS57GL000153	100.00	1e-173	bby:CY96_20680	K03595	era, ERAL1	GTPase	--	--
Bt-GS57GL000155	98.81	5e-146	bans:BAPAT_4338	K03584	recO	DNA repair protein RecO (recombination protein O)	--	[PATH:ko03440] Level1--Genetic Information Processing | Level2--Replication and repair | Level3--Homologous recombination
Bt-GS57GL000157	100.00	9e-155	bby:CY96_20660	K09773	ppsR	[pyruvate, water dikinase]-phosphate phosphotransferase / [pyruvate, water dikinase] kinase	2.7.4.28 2.7.11.33	--
Bt-GS57GL000158	72.09	1e-10	btm:MC28_3586	K09768	K09768	uncharacterized protein	--	--
Bt-GS57GL000160	100.00	0.0	bthy:AQ980_08350	K02316	dnaG	DNA primase	2.7.7.101	[PATH:ko03030] Level1--Genetic Information Processing | Level2--Replication and repair | Level3--DNA replication
Bt-GS57GL000161	100.00	0.0	bby:CY96_20640	K03086	rpoD	RNA polymerase primary sigma factor	--	--
Bt-GS57GL000162	100.00	1e-61	bby:CY96_20635	K13300	cccA	cytochrome c550	--	--
Bt-GS57GL000163	100.00	4e-132	bthy:AQ980_08365	K06967	trmK	tRNA (adenine22-N1)-methyltransferase	2.1.1.217	--
Bt-GS57GL000165	100.00	0.0	bby:CY96_20620	K03527	ispH, lytB	4-hydroxy-3-methylbut-2-en-1-yl diphosphate reductase	1.17.7.4	[PATH:ko01110] Level1--Metabolism | Level2--Global and overview maps | Level3--Biosynthesis of secondary metabolites;[PATH:ko00900] Level1--Metabolism | Level2--Metabolism of terpenoids and polyketides | Level3--Terpenoid backbone biosynthesis;[PATH:ko01100] Level1--Metabolism | Level2--Global and overview maps | Level3--Metabolic pathways;[PATH:ko01130] Level1--Metabolism | Level2--Global and ov…
Bt-GS57GL000168	100.00	0.0	bby:CY96_20610	K18692	cshB	ATP-dependent RNA helicase CshB	3.6.4.13	--
Bt-GS57GL000169	100.00	7e-168	bthy:AQ980_08390	K01151	nfo	deoxyribonuclease IV	3.1.21.2	[PATH:ko03410] Level1--Genetic Information Processing | Level2--Replication and repair | Level3--Base excision repair
Bt-GS57GL000172	100.00	3e-146	bby:CY96_20590	K09817	znuC	zinc transport system ATP-binding protein	3.6.3.-	[PATH:ko02010] Level1--Environmental Information Processing | Level2--Membrane transport | Level3--ABC transporters
Bt-GS57GL000173	99.64	6e-150	bti:BTG_27730	K09816	znuB	zinc transport system permease protein	--	[PATH:ko02010] Level1--Environmental Information Processing | Level2--Membrane transport | Level3--ABC transporters
Bt-GS57GL000174	100.00	2e-76	bby:CY96_20580	K02076	zurR, zur	Fur family transcriptional regulator, zinc uptake regulator	--	--
Bt-GS57GL000175	99.73	0.0	bby:CY96_20575	K03526	gcpE, ispG	(E)-4-hydroxy-3-methylbut-2-enyl-diphosphate synthase	1.17.7.1 1.17.7.3	[PATH:ko01110] Level1--Metabolism | Level2--Global and overview maps | Level3--Biosynthesis of secondary metabolites;[PATH:ko00900] Level1--Metabolism | Level2--Metabolism of terpenoids and polyketides | Level3--Terpenoid backbone biosynthesis;[PATH:ko01100] Level1--Metabolism | Level2--Global and overview maps | Level3--Metabolic pathways;[PATH:ko01130] Level1--Metabolism | Level2--Global and ov…
Bt-GS57GL000179	100.00	4e-116	bty:Btoyo_1517	K04564	SOD2	superoxide dismutase, Fe-Mn family	1.15.1.1	[PATH:ko04146] Level1--Cellular Processes | Level2--Transport and catabolism | Level3--Peroxisome;[PATH:ko04211] Level1--Organismal Systems | Level2--Aging | Level3--Longevity regulating pathway;[PATH:ko04212] Level1--Organismal Systems | Level2--Aging | Level3--Longevity regulating pathway - worm;[PATH:ko04213] Level1--Organismal Systems | Level2--Aging | Level3--Longevity regulating pathway - m…
Bt-GS57GL000180	100.00	0.0	bthy:AQ980_08445	K08222	yqgE	MFS transporter, YQGE family, putative transporter	--	--
Bt-GS57GL000181	53.17	6e-33	bthu:YBT1518_14505	K21465	pbpA	penicillin-binding protein A	--	[PATH:ko00550] Level1--Metabolism | Level2--Glycan biosynthesis and metabolism | Level3--Peptidoglycan biosynthesis
Bt-GS57GL000182	100.00	0.0	bby:CY96_20545	K21465	pbpA	penicillin-binding protein A	--	[PATH:ko00550] Level1--Metabolism | Level2--Glycan biosynthesis and metabolism | Level3--Peptidoglycan biosynthesis
Bt-GS57GL000183	40.09	8e-30	amg:AMEC673_14330	K07497	K07497	putative transposase	--	--
Bt-GS57GL000185	100.00	1e-180	bthy:AQ980_08455	K02040	pstS	phosphate transport system substrate-binding protein	--	[PATH:ko02010] Level1--Environmental Information Processing | Level2--Membrane transport | Level3--ABC transporters;[PATH:ko02020] Level1--Environmental Information Processing | Level2--Signal transduction | Level3--Two-component system;[PATH:ko05152] Level1--Human Diseases | Level2--Infectious diseases: Bacterial | Level3--Tuberculosis
Bt-GS57GL000186	99.63	8e-153	bthy:AQ980_08460	K02037	pstC	phosphate transport system permease protein	--	[PATH:ko02010] Level1--Environmental Information Processing | Level2--Membrane transport | Level3--ABC transporters
Bt-GS57GL000187	100.00	6e-161	bby:CY96_20530	K02038	pstA	phosphate transport system permease protein	--	[PATH:ko02010] Level1--Environmental Information Processing | Level2--Membrane transport | Level3--ABC transporters
Bt-GS57GL000188	99.64	4e-164	btm:MC28_3561	K02036	pstB	phosphate transport system ATP-binding protein	7.3.2.1	[PATH:ko02010] Level1--Environmental Information Processing | Level2--Membrane transport | Level3--ABC transporters
Bt-GS57GL000189	100.00	5e-122	bthy:AQ980_08475	K02039	phoU	phosphate transport system protein	--	--
Bt-GS57GL000190	100.00	0.0	bthy:AQ980_08480	K16881	K16881	mannose-1-phosphate guanylyltransferase / phosphomannomutase	2.7.7.13 5.4.2.8	[PATH:ko01110] Level1--Metabolism | Level2--Global and overview maps | Level3--Biosynthesis of secondary metabolites;[PATH:ko01100] Level1--Metabolism | Level2--Global and overview maps | Level3--Metabolic pathways;[PATH:ko00051] Level1--Metabolism | Level2--Carbohydrate metabolism | Level3--Fructose and mannose metabolism;[PATH:ko01130] Level1--Metabolism | Level2--Global and overview maps | Lev…
Bt-GS57GL000191	100.00	5e-20	bby:CY96_20510	K02913	RP-L33, MRPL33, rpmG	large subunit ribosomal protein L33	--	[PATH:ko03010] Level1--Genetic Information Processing | Level2--Translation | Level3--Ribosome
Bt-GS57GL000192	100.00	5e-109	bthy:AQ980_08490	K01934	MTHFS	5-formyltetrahydrofolate cyclo-ligase	6.3.3.2	[PATH:ko00670] Level1--Metabolism | Level2--Metabolism of cofactors and vitamins | Level3--One carbon pool by folate;[PATH:ko01100] Level1--Metabolism | Level2--Global and overview maps | Level3--Metabolic pathways
Bt-GS57GL000194	100.00	0.0	bby:CY96_20495	K00845	glk	glucokinase	2.7.1.2	[PATH:ko01110] Level1--Metabolism | Level2--Global and overview maps | Level3--Biosynthesis of secondary metabolites;[PATH:ko01200] Level1--Metabolism | Level2--Global and overview maps | Level3--Carbon metabolism;[PATH:ko00010] Level1--Metabolism | Level2--Carbohydrate metabolism | Level3--Glycolysis / Gluconeogenesis;[PATH:ko01120] Level1--Metabolism | Level2--Global and overview maps | Level3-…
Bt-GS57GL000196	97.49	2e-135	btm:MC28_3554	K01069	gloB, gloC, HAGH	hydroxyacylglutathione hydrolase	3.1.2.6	[PATH:ko00620] Level1--Metabolism | Level2--Carbohydrate metabolism | Level3--Pyruvate metabolism
Bt-GS57GL000198	40.91	1e-09	gur:Gura_4223	K03892	arsR	ArsR family transcriptional regulator, arsenate/arsenite/antimonite-responsive transcriptional repressor	--	--
Bt-GS57GL000200	100.00	0.0	bthy:AQ980_08530	K01760	metC	cysteine-S-conjugate beta-lyase	4.4.1.13	[PATH:ko01110] Level1--Metabolism | Level2--Global and overview maps | Level3--Biosynthesis of secondary metabolites;[PATH:ko01100] Level1--Metabolism | Level2--Global and overview maps | Level3--Metabolic pathways;[PATH:ko01230] Level1--Metabolism | Level2--Global and overview maps | Level3--Biosynthesis of amino acids;[PATH:ko00450] Level1--Metabolism | Level2--Metabolism of other amino acids |…
Bt-GS57GL000201	100.00	0.0	bthy:AQ980_08535	K01739	metB	cystathionine gamma-synthase	2.5.1.48	[PATH:ko01110] Level1--Metabolism | Level2--Global and overview maps | Level3--Biosynthesis of secondary metabolites;[PATH:ko01100] Level1--Metabolism | Level2--Global and overview maps | Level3--Metabolic pathways;[PATH:ko01230] Level1--Metabolism | Level2--Global and overview maps | Level3--Biosynthesis of amino acids;[PATH:ko00920] Level1--Metabolism | Level2--Energy metabolism | Level3--Sulfu…
Bt-GS57GL000202	100.00	0.0	bthy:AQ980_08545	K00297	metF, MTHFR	methylenetetrahydrofolate reductase (NADPH)	1.5.1.20	[PATH:ko00670] Level1--Metabolism | Level2--Metabolism of cofactors and vitamins | Level3--One carbon pool by folate;[PATH:ko01200] Level1--Metabolism | Level2--Global and overview maps | Level3--Carbon metabolism;[PATH:ko01523] Level1--Human Diseases | Level2--Drug resistance: Antineoplastic | Level3--Antifolate resistance;[PATH:ko01120] Level1--Metabolism | Level2--Global and overview maps | Le…
Bt-GS57GL000202	100.00	0.0	bthy:AQ980_08545	K00547	mmuM, BHMT2	homocysteine S-methyltransferase	2.1.1.10	[PATH:ko01110] Level1--Metabolism | Level2--Global and overview maps | Level3--Biosynthesis of secondary metabolites;[PATH:ko01100] Level1--Metabolism | Level2--Global and overview maps | Level3--Metabolic pathways;[PATH:ko00270] Level1--Metabolism | Level2--Amino acid metabolism | Level3--Cysteine and methionine metabolism
Bt-GS57GL000203	99.82	0.0	bthy:AQ980_08550	K00548	metH, MTR	5-methyltetrahydrofolate--homocysteine methyltransferase	2.1.1.13	[PATH:ko00670] Level1--Metabolism | Level2--Metabolism of cofactors and vitamins | Level3--One carbon pool by folate;[PATH:ko01110] Level1--Metabolism | Level2--Global and overview maps | Level3--Biosynthesis of secondary metabolites;[PATH:ko01100] Level1--Metabolism | Level2--Global and overview maps | Level3--Metabolic pathways;[PATH:ko01230] Level1--Metabolism | Level2--Global and overview map…
Bt-GS57GL000204	100.00	0.0	bby:CY96_20440	K02563	murG	UDP-N-acetylglucosamine--N-acetylmuramyl-(pentapeptide) pyrophosphoryl-undecaprenol N-acetylglucosamine transferase	2.4.1.227	[PATH:ko00550] Level1--Metabolism | Level2--Glycan biosynthesis and metabolism | Level3--Peptidoglycan biosynthesis;[PATH:ko01100] Level1--Metabolism | Level2--Global and overview maps | Level3--Metabolic pathways;[PATH:ko01502] Level1--Human Diseases | Level2--Drug resistance: Antimicrobial | Level3--Vancomycin resistance;[PATH:ko04112] Level1--Cellular Processes | Level2--Cell growth and death …
Bt-GS57GL000211	98.51	0.0	bans:BAPAT_4287	K06956	K06956	uncharacterized protein	--	--
Bt-GS57GL000214	100.00	0.0	bby:CY96_20390	K02243	comGA	competence protein ComGA	--	--
Bt-GS57GL000215	100.00	0.0	bthy:AQ980_08610	K02244	comGB	competence protein ComGB	--	--
Bt-GS57GL000216	100.00	4e-51	bby:CY96_20380	K02245	comGC	competence protein ComGC	--	--
Bt-GS57GL000217	100.00	2e-84	bby:CY96_20375	K02246	comGD	competence protein ComGD	--	--
Bt-GS57GL000218	100.00	9e-52	bthy:AQ980_08625	K02247	comGE	competence protein ComGE	--	--
Bt-GS57GL000225	45.90	3e-06	pbd:PBOR_32415	K22299	rghR	HTH-type transcriptional regulator, competence development regulator	--	--
Bt-GS57GL000230	98.48	1e-150	bans:BAPAT_0421	K02315	dnaC	DNA replication protein DnaC	--	--
Bt-GS57GL000232	89.13	3e-40	bti:BTG_28020	K06284	abrB	transcriptional pleiotropic regulator of transition state genes	--	--
Bt-GS57GL000252	40.20	3e-29	cba:CLB_2447	K01358	clpP, CLPP	ATP-dependent Clp protease, protease subunit	3.4.21.92	[PATH:ko04212] Level1--Organismal Systems | Level2--Aging | Level3--Longevity regulating pathway - worm;[PATH:ko04112] Level1--Cellular Processes | Level2--Cell growth and death | Level3--Cell cycle - Caulobacter
Bt-GS57GL000268	85.71	5e-139	bcy:Bcer98_2931	K01447	xlyAB	N-acetylmuramoyl-L-alanine amidase	3.5.1.28	--
Bt-GS57GL000272	96.18	0.0	bti:BTG_30135	K03466	ftsK, spoIIIE	DNA segregation ATPase FtsK/SpoIIIE, S-DNA-T family	--	--
Bt-GS57GL000274	100.00	1e-91	bthy:AQ980_10300	K07040	K07040	uncharacterized protein	--	--
Bt-GS57GL000275	100.00	9e-33	bcz:BCE33L3682	K02911	RP-L32, MRPL32, rpmF	large subunit ribosomal protein L32	--	[PATH:ko03010] Level1--Genetic Information Processing | Level2--Translation | Level3--Ribosome
Bt-GS57GL000276	43.32	1e-29	bkw:BkAM31D_15325	K06314	rsfA	prespore-specific regulator	--	--
Bt-GS57GL000277	43.10	9e-36	spya:A20_1762	K07487	K07487	transposase	--	--
Bt-GS57GL000278	52.14	2e-64	bpm:BURPS1710b_A0846	K07487	K07487	transposase	--	--
Bt-GS57GL000280	99.66	5e-174	bthi:BTK_20700	K00077	panE, apbA	2-dehydropantoate 2-reductase	1.1.1.169	[PATH:ko00770] Level1--Metabolism | Level2--Metabolism of cofactors and vitamins | Level3--Pantothenate and CoA biosynthesis;[PATH:ko01110] Level1--Metabolism | Level2--Global and overview maps | Level3--Biosynthesis of secondary metabolites;[PATH:ko01100] Level1--Metabolism | Level2--Global and overview maps | Level3--Metabolic pathways
Bt-GS57GL000281	100.00	0.0	bthy:AQ980_10325	K22136	bshC	bacillithiol synthase	--	--
Bt-GS57GL000282	100.00	0.0	bby:CY96_18670	K03438	mraW, rsmH	16S rRNA (cytosine1402-N4)-methyltransferase	2.1.1.199	--
Bt-GS57GL000284	99.86	0.0	bcb:BCB4264_A4017	K08724	pbpB	penicillin-binding protein 2B	--	[PATH:ko00550] Level1--Metabolism | Level2--Glycan biosynthesis and metabolism | Level3--Peptidoglycan biosynthesis
Bt-GS57GL000285	100.00	0.0	bby:CY96_18655	K08384	spoVD	stage V sporulation protein D (sporulation-specific penicillin-binding protein)	--	[PATH:ko00550] Level1--Metabolism | Level2--Glycan biosynthesis and metabolism | Level3--Peptidoglycan biosynthesis
Bt-GS57GL000286	100.00	0.0	bby:CY96_18650	K01928	murE	UDP-N-acetylmuramoyl-L-alanyl-D-glutamate--2,6-diaminopimelate ligase	6.3.2.13	[PATH:ko00550] Level1--Metabolism | Level2--Glycan biosynthesis and metabolism | Level3--Peptidoglycan biosynthesis;[PATH:ko00300] Level1--Metabolism | Level2--Amino acid metabolism | Level3--Lysine biosynthesis
Bt-GS57GL000287	99.39	0.0	btl:BALH_3543	K01000	mraY	phospho-N-acetylmuramoyl-pentapeptide-transferase	2.7.8.13	[PATH:ko00550] Level1--Metabolism | Level2--Glycan biosynthesis and metabolism | Level3--Peptidoglycan biosynthesis;[PATH:ko01100] Level1--Metabolism | Level2--Global and overview maps | Level3--Metabolic pathways;[PATH:ko01502] Level1--Human Diseases | Level2--Drug resistance: Antimicrobial | Level3--Vancomycin resistance
Bt-GS57GL000288	100.00	0.0	bby:CY96_18640	K01925	murD	UDP-N-acetylmuramoylalanine--D-glutamate ligase	6.3.2.9	[PATH:ko00550] Level1--Metabolism | Level2--Glycan biosynthesis and metabolism | Level3--Peptidoglycan biosynthesis;[PATH:ko01100] Level1--Metabolism | Level2--Global and overview maps | Level3--Metabolic pathways;[PATH:ko00471] Level1--Metabolism | Level2--Metabolism of other amino acids | Level3--D-Glutamine and D-glutamate metabolism
Bt-GS57GL000289	100.00	0.0	bby:CY96_18635	K03588	ftsW, spoVE	cell division protein FtsW	--	[PATH:ko04112] Level1--Cellular Processes | Level2--Cell growth and death | Level3--Cell cycle - Caulobacter
Bt-GS57GL000290	100.00	0.0	btt:HD73_4194	K02563	murG	UDP-N-acetylglucosamine--N-acetylmuramyl-(pentapeptide) pyrophosphoryl-undecaprenol N-acetylglucosamine transferase	2.4.1.227	[PATH:ko00550] Level1--Metabolism | Level2--Glycan biosynthesis and metabolism | Level3--Peptidoglycan biosynthesis;[PATH:ko01100] Level1--Metabolism | Level2--Global and overview maps | Level3--Metabolic pathways;[PATH:ko01502] Level1--Human Diseases | Level2--Drug resistance: Antimicrobial | Level3--Vancomycin resistance;[PATH:ko04112] Level1--Cellular Processes | Level2--Cell growth and death …
Bt-GS57GL000291	100.00	2e-174	bthy:AQ980_10375	K00075	murB	UDP-N-acetylmuramate dehydrogenase	1.3.1.98	[PATH:ko00550] Level1--Metabolism | Level2--Glycan biosynthesis and metabolism | Level3--Peptidoglycan biosynthesis;[PATH:ko01100] Level1--Metabolism | Level2--Global and overview maps | Level3--Metabolic pathways;[PATH:ko00520] Level1--Metabolism | Level2--Carbohydrate metabolism | Level3--Amino sugar and nucleotide sugar metabolism
Bt-GS57GL000292	100.00	6e-144	bthy:AQ980_10380	K03589	ftsQ	cell division protein FtsQ	--	[PATH:ko04112] Level1--Cellular Processes | Level2--Cell growth and death | Level3--Cell cycle - Caulobacter
Bt-GS57GL000293	100.00	1e-135	bnc:BCN_3739	K03590	ftsA	cell division protein FtsA	--	[PATH:ko04112] Level1--Cellular Processes | Level2--Cell growth and death | Level3--Cell cycle - Caulobacter
Bt-GS57GL000294	51.15	2e-30	bck:BCO26_1024	K03590	ftsA	cell division protein FtsA	--	[PATH:ko04112] Level1--Cellular Processes | Level2--Cell growth and death | Level3--Cell cycle - Caulobacter
Bt-GS57GL000295	100.00	0.0	bby:CY96_18605	K03531	ftsZ	cell division protein FtsZ	--	[PATH:ko04112] Level1--Cellular Processes | Level2--Cell growth and death | Level3--Cell cycle - Caulobacter
Bt-GS57GL000296	99.64	1e-162	bby:CY96_18600	K06383	spoIIGA	stage II sporulation protein GA (sporulation sigma-E factor processing peptidase)	3.4.23.-	--
Bt-GS57GL000297	100.00	7e-135	btl:BALH_3534	K03091	sigH	RNA polymerase sporulation-specific sigma factor	--	--
Bt-GS57GL000298	100.00	1e-148	bby:CY96_18590	K03091	sigH	RNA polymerase sporulation-specific sigma factor	--	--
Bt-GS57GL000300	100.00	4e-169	btt:HD73_4185	K05810	yfiH	polyphenol oxidase	1.10.3.-	--
Bt-GS57GL000301	100.00	2e-126	bthy:AQ980_10420	K06997	yggS, PROSC	PLP dependent protein	--	--
Bt-GS57GL000302	98.03	8e-83	bby:CY96_18570	K09772	sepF	cell division inhibitor SepF	--	--
Bt-GS57GL000303	98.77	1e-37	bby:CY96_18565	K02221	yggT	YggT family protein	--	--
Bt-GS57GL000305	100.00	1e-89	bby:CY96_18555	K04074	divIVA	cell division initiation protein	--	--
Bt-GS57GL000306	100.00	0.0	bthy:AQ980_10445	K01870	IARS, ileS	isoleucyl-tRNA synthetase	6.1.1.5	[PATH:ko00970] Level1--Genetic Information Processing | Level2--Translation | Level3--Aminoacyl-tRNA biosynthesis
Bt-GS57GL000308	98.73	1e-83	bans:BAPAT_3867	K03101	lspA	signal peptidase II	3.4.23.36	[PATH:ko03060] Level1--Genetic Information Processing | Level2--Folding, sorting and degradation | Level3--Protein export
Bt-GS57GL000309	100.00	1e-177	bby:CY96_18535	K06180	rluD	23S rRNA pseudouridine1911/1915/1917 synthase	5.4.99.23	--
Bt-GS57GL000310	100.00	8e-98	bty:Btoyo_1136	K02825	pyrR	pyrimidine operon attenuation protein / uracil phosphoribosyltransferase	2.4.2.9	[PATH:ko00240] Level1--Metabolism | Level2--Nucleotide metabolism | Level3--Pyrimidine metabolism;[PATH:ko01100] Level1--Metabolism | Level2--Global and overview maps | Level3--Metabolic pathways
Bt-GS57GL000311	100.00	0.0	bthy:AQ980_10470	K02824	pyrP, uraA	uracil permease	--	--
Bt-GS57GL000312	100.00	2e-180	bans:BAPAT_3863	K00609	pyrB, PYR2	aspartate carbamoyltransferase catalytic subunit	2.1.3.2	[PATH:ko00240] Level1--Metabolism | Level2--Nucleotide metabolism | Level3--Pyrimidine metabolism;[PATH:ko01100] Level1--Metabolism | Level2--Global and overview maps | Level3--Metabolic pathways;[PATH:ko00250] Level1--Metabolism | Level2--Amino acid metabolism | Level3--Alanine, aspartate and glutamate metabolism
Bt-GS57GL000313	99.77	0.0	bthy:AQ980_10480	K01465	URA4, pyrC	dihydroorotase	3.5.2.3	[PATH:ko00240] Level1--Metabolism | Level2--Nucleotide metabolism | Level3--Pyrimidine metabolism;[PATH:ko01100] Level1--Metabolism | Level2--Global and overview maps | Level3--Metabolic pathways
Bt-GS57GL000314	99.46	0.0	bce:BC3887	K01956	carA, CPA1	carbamoyl-phosphate synthase small subunit	6.3.5.5	[PATH:ko00240] Level1--Metabolism | Level2--Nucleotide metabolism | Level3--Pyrimidine metabolism;[PATH:ko01100] Level1--Metabolism | Level2--Global and overview maps | Level3--Metabolic pathways;[PATH:ko00250] Level1--Metabolism | Level2--Amino acid metabolism | Level3--Alanine, aspartate and glutamate metabolism
Bt-GS57GL000315	100.00	0.0	bthy:AQ980_10490	K01955	carB, CPA2	carbamoyl-phosphate synthase large subunit	6.3.5.5	[PATH:ko00240] Level1--Metabolism | Level2--Nucleotide metabolism | Level3--Pyrimidine metabolism;[PATH:ko01100] Level1--Metabolism | Level2--Global and overview maps | Level3--Metabolic pathways;[PATH:ko00250] Level1--Metabolism | Level2--Amino acid metabolism | Level3--Alanine, aspartate and glutamate metabolism
Bt-GS57GL000316	100.00	2e-149	bthy:AQ980_10495	K02823	pyrDII	dihydroorotate dehydrogenase electron transfer subunit	--	[PATH:ko00240] Level1--Metabolism | Level2--Nucleotide metabolism | Level3--Pyrimidine metabolism;[PATH:ko01100] Level1--Metabolism | Level2--Global and overview maps | Level3--Metabolic pathways
Bt-GS57GL000317	99.67	3e-177	bthy:AQ980_10500	K17828	pyrDI	dihydroorotate dehydrogenase (NAD+) catalytic subunit	1.3.1.14	[PATH:ko00240] Level1--Metabolism | Level2--Nucleotide metabolism | Level3--Pyrimidine metabolism;[PATH:ko01100] Level1--Metabolism | Level2--Global and overview maps | Level3--Metabolic pathways
Bt-GS57GL000318	99.60	1e-141	btl:BALH_3513	K01591	pyrF	orotidine-5'-phosphate decarboxylase	4.1.1.23	[PATH:ko00240] Level1--Metabolism | Level2--Nucleotide metabolism | Level3--Pyrimidine metabolism;[PATH:ko01100] Level1--Metabolism | Level2--Global and overview maps | Level3--Metabolic pathways
Bt-GS57GL000319	100.00	5e-120	bthy:AQ980_10510	K00762	pyrE	orotate phosphoribosyltransferase	2.4.2.10	[PATH:ko00240] Level1--Metabolism | Level2--Nucleotide metabolism | Level3--Pyrimidine metabolism;[PATH:ko01100] Level1--Metabolism | Level2--Global and overview maps | Level3--Metabolic pathways
Bt-GS57GL000325	100.00	0.0	bthi:BTK_20480	K01271	pepQ	Xaa-Pro dipeptidase	3.4.13.9	--
Bt-GS57GL000327	99.89	0.0	bthy:AQ980_10545	K01537	E3.6.3.8	Ca2+-transporting ATPase	3.6.3.8	--
Bt-GS57GL000328	42.51	2e-56	lsp:Bsph_1483	K02902	RP-L28, MRPL28, rpmB	large subunit ribosomal protein L28	--	[PATH:ko03010] Level1--Genetic Information Processing | Level2--Translation | Level3--Ribosome
Bt-GS57GL000329	100.00	5e-43	bby:CY96_18440	K09777	K09777	uncharacterized protein	--	--
Bt-GS57GL000330	100.00	1e-114	bby:CY96_18435	K00942	E2.7.4.8, gmk	guanylate kinase	2.7.4.8	[PATH:ko00230] Level1--Metabolism | Level2--Nucleotide metabolism | Level3--Purine metabolism;[PATH:ko01100] Level1--Metabolism | Level2--Global and overview maps | Level3--Metabolic pathways
Bt-GS57GL000331	100.00	4e-33	bby:CY96_18430	K03060	rpoZ	DNA-directed RNA polymerase subunit omega	2.7.7.6	[PATH:ko03020] Level1--Genetic Information Processing | Level2--Transcription | Level3--RNA polymerase
Bt-GS57GL000332	100.00	0.0	bthy:AQ980_10570	K13038	coaBC, dfp	phosphopantothenoylcysteine decarboxylase / phosphopantothenate---cysteine ligase	4.1.1.36 6.3.2.5	[PATH:ko00770] Level1--Metabolism | Level2--Metabolism of cofactors and vitamins | Level3--Pantothenate and CoA biosynthesis;[PATH:ko01100] Level1--Metabolism | Level2--Global and overview maps | Level3--Metabolic pathways
Bt-GS57GL000333	100.00	0.0	bthy:AQ980_10575	K04066	priA	primosomal protein N' (replication factor Y) (superfamily II helicase)	3.6.4.-	[PATH:ko03440] Level1--Genetic Information Processing | Level2--Replication and repair | Level3--Homologous recombination
Bt-GS57GL000334	100.00	2e-85	bby:CY96_18415	K01462	PDF, def	peptide deformylase	3.5.1.88	--
Bt-GS57GL000335	100.00	9e-180	bthy:AQ980_10585	K00604	MTFMT, fmt	methionyl-tRNA formyltransferase	2.1.2.9	[PATH:ko00670] Level1--Metabolism | Level2--Metabolism of cofactors and vitamins | Level3--One carbon pool by folate;[PATH:ko00970] Level1--Genetic Information Processing | Level2--Translation | Level3--Aminoacyl-tRNA biosynthesis
Bt-GS57GL000336	100.00	0.0	bthy:AQ980_10590	K03500	rsmB, sun	16S rRNA (cytosine967-C5)-methyltransferase	2.1.1.176	--
Bt-GS57GL000337	100.00	0.0	bby:CY96_18400	K06941	rlmN	23S rRNA (adenine2503-C2)-methyltransferase	2.1.1.192	--
Bt-GS57GL000338	100.00	5e-145	bby:CY96_18395	K20074	prpC, phpP	PPM family protein phosphatase	3.1.3.16	--
Bt-GS57GL000339	100.00	0.0	bthy:AQ980_10605	K12132	prkC, stkP	eukaryotic-like serine/threonine-protein kinase	2.7.11.1	--
Bt-GS57GL000340	100.00	1e-171	bby:CY96_18385	K06949	rsgA, engC	ribosome biogenesis GTPase / thiamine phosphate phosphatase	3.6.1.- 3.1.3.100	[PATH:ko00730] Level1--Metabolism | Level2--Metabolism of cofactors and vitamins | Level3--Thiamine metabolism;[PATH:ko01100] Level1--Metabolism | Level2--Global and overview maps | Level3--Metabolic pathways
Bt-GS57GL000341	100.00	3e-119	bby:CY96_18380	K01783	rpe, RPE	ribulose-phosphate 3-epimerase	5.1.3.1	[PATH:ko00040] Level1--Metabolism | Level2--Carbohydrate metabolism | Level3--Pentose and glucuronate interconversions;[PATH:ko01110] Level1--Metabolism | Level2--Global and overview maps | Level3--Biosynthesis of secondary metabolites;[PATH:ko01200] Level1--Metabolism | Level2--Global and overview maps | Level3--Carbon metabolism;[PATH:ko01120] Level1--Metabolism | Level2--Global and overview ma…
Bt-GS57GL000342	99.54	6e-125	bthy:AQ980_10620	K00949	thiN, TPK1, THI80	thiamine pyrophosphokinase	2.7.6.2	[PATH:ko00730] Level1--Metabolism | Level2--Metabolism of cofactors and vitamins | Level3--Thiamine metabolism;[PATH:ko01100] Level1--Metabolism | Level2--Global and overview maps | Level3--Metabolic pathways
Bt-GS57GL000343	100.00	3e-27	bby:CY96_18365	K02902	RP-L28, MRPL28, rpmB	large subunit ribosomal protein L28	--	[PATH:ko03010] Level1--Genetic Information Processing | Level2--Translation | Level3--Ribosome
Bt-GS57GL000345	100.00	0.0	bby:CY96_18355	K07030	K07030	uncharacterized protein	--	--
Bt-GS57GL000346	100.00	0.0	bthy:AQ980_10645	K03655	recG	ATP-dependent DNA helicase RecG	3.6.4.12	[PATH:ko03440] Level1--Genetic Information Processing | Level2--Replication and repair | Level3--Homologous recombination
Bt-GS57GL000348	100.00	0.0	bthy:AQ980_10655	K03621	plsX	phosphate acyltransferase	2.3.1.274	[PATH:ko01110] Level1--Metabolism | Level2--Global and overview maps | Level3--Biosynthesis of secondary metabolites;[PATH:ko00561] Level1--Metabolism | Level2--Lipid metabolism | Level3--Glycerolipid metabolism
Bt-GS57GL000349	100.00	0.0	bthy:AQ980_10660	K00645	fabD	[acyl-carrier-protein] S-malonyltransferase	2.3.1.39	[PATH:ko00333] Level1--Metabolism | Level2--Biosynthesis of other secondary metabolites | Level3--Prodigiosin biosynthesis;[PATH:ko01100] Level1--Metabolism | Level2--Global and overview maps | Level3--Metabolic pathways;[PATH:ko01130] Level1--Metabolism | Level2--Global and overview maps | Level3--Biosynthesis of antibiotics;[PATH:ko00061] Level1--Metabolism | Level2--Lipid metabolism | Level3--…
Bt-GS57GL000350	100.00	8e-138	bthy:AQ980_10665	K00059	fabG	3-oxoacyl-[acyl-carrier protein] reductase	1.1.1.100	[PATH:ko00780] Level1--Metabolism | Level2--Metabolism of cofactors and vitamins | Level3--Biotin metabolism;[PATH:ko00333] Level1--Metabolism | Level2--Biosynthesis of other secondary metabolites | Level3--Prodigiosin biosynthesis;[PATH:ko01100] Level1--Metabolism | Level2--Global and overview maps | Level3--Metabolic pathways;[PATH:ko01130] Level1--Metabolism | Level2--Global and overview maps …
Bt-GS57GL000351	100.00	4e-37	btl:BALH_3481	K02078	acpP	acyl carrier protein	--	[PATH:ko01130] Level1--Metabolism | Level2--Global and overview maps | Level3--Biosynthesis of antibiotics;[PATH:ko00999] Level1--Metabolism | Level2--Biosynthesis of other secondary metabolites | Level3--Biosynthesis of secondary metabolites - unclassified
Bt-GS57GL000352	100.00	2e-140	bby:CY96_18320	K03685	rnc, DROSHA, RNT1	ribonuclease III	3.1.26.3	[PATH:ko05205] Level1--Human Diseases | Level2--Cancers: Overview | Level3--Proteoglycans in cancer;[PATH:ko03008] Level1--Genetic Information Processing | Level2--Translation | Level3--Ribosome biogenesis in eukaryotes
Bt-GS57GL000353	99.66	0.0	bby:CY96_18315	K03529	smc	chromosome segregation protein	--	--
Bt-GS57GL000354	100.00	0.0	bby:CY96_18310	K03110	ftsY	fused signal recognition particle receptor	--	[PATH:ko03070] Level1--Environmental Information Processing | Level2--Membrane transport | Level3--Bacterial secretion system;[PATH:ko03060] Level1--Genetic Information Processing | Level2--Folding, sorting and degradation | Level3--Protein export;[PATH:ko02024] Level1--Cellular Processes | Level2--Cellular community - prokaryotes | Level3--Quorum sensing
Bt-GS57GL000355	100.00	2e-55	bby:CY96_18305	K09787	K09787	uncharacterized protein	--	--
Bt-GS57GL000356	100.00	0.0	bby:CY96_18300	K03106	SRP54, ffh	signal recognition particle subunit SRP54	3.6.5.4	[PATH:ko03070] Level1--Environmental Information Processing | Level2--Membrane transport | Level3--Bacterial secretion system;[PATH:ko03060] Level1--Genetic Information Processing | Level2--Folding, sorting and degradation | Level3--Protein export;[PATH:ko02024] Level1--Cellular Processes | Level2--Cellular community - prokaryotes | Level3--Quorum sensing
Bt-GS57GL000357	100.00	1e-46	bby:CY96_18295	K02959	RP-S16, MRPS16, rpsP	small subunit ribosomal protein S16	--	[PATH:ko03010] Level1--Genetic Information Processing | Level2--Translation | Level3--Ribosome
Bt-GS57GL000358	100.00	4e-36	bce:BC3841	K06960	K06960	uncharacterized protein	--	--
Bt-GS57GL000359	100.00	1e-94	bby:CY96_18285	K02860	rimM	16S rRNA processing protein RimM	--	--
Bt-GS57GL000360	100.00	4e-142	bby:CY96_18280	K00554	trmD	tRNA (guanine37-N1)-methyltransferase	2.1.1.228	--
Bt-GS57GL000361	100.00	3e-57	bby:CY96_18275	K02884	RP-L19, MRPL19, rplS	large subunit ribosomal protein L19	--	[PATH:ko03010] Level1--Genetic Information Processing | Level2--Translation | Level3--Ribosome
Bt-GS57GL000362	100.00	2e-102	bthy:AQ980_10735	K03100	lepB	signal peptidase I	3.4.21.89	[PATH:ko03060] Level1--Genetic Information Processing | Level2--Folding, sorting and degradation | Level3--Protein export
Bt-GS57GL000363	100.00	4e-171	bby:CY96_18265	K14540	rbgA	ribosome biogenesis GTPase A	--	--
Bt-GS57GL000364	100.00	2e-148	bthy:AQ980_10745	K03470	rnhB	ribonuclease HII	3.1.26.4	[PATH:ko03030] Level1--Genetic Information Processing | Level2--Replication and repair | Level3--DNA replication
Bt-GS57GL000365	100.00	0.0	bby:CY96_18255	K01903	sucC	succinyl-CoA synthetase beta subunit	6.2.1.5	[PATH:ko01110] Level1--Metabolism | Level2--Global and overview maps | Level3--Biosynthesis of secondary metabolites;[PATH:ko01200] Level1--Metabolism | Level2--Global and overview maps | Level3--Carbon metabolism;[PATH:ko01120] Level1--Metabolism | Level2--Global and overview maps | Level3--Microbial metabolism in diverse environments;[PATH:ko01100] Level1--Metabolism | Level2--Global and overvi…
Bt-GS57GL000366	100.00	2e-170	bby:CY96_18250	K01902	sucD	succinyl-CoA synthetase alpha subunit	6.2.1.5	[PATH:ko01110] Level1--Metabolism | Level2--Global and overview maps | Level3--Biosynthesis of secondary metabolites;[PATH:ko01200] Level1--Metabolism | Level2--Global and overview maps | Level3--Carbon metabolism;[PATH:ko01120] Level1--Metabolism | Level2--Global and overview maps | Level3--Microbial metabolism in diverse environments;[PATH:ko01100] Level1--Metabolism | Level2--Global and overvi…
Bt-GS57GL000367	100.00	4e-168	bby:CY96_18245	K04096	smf	DNA processing protein	--	--
Bt-GS57GL000368	100.00	0.0	bthy:AQ980_10765	K03168	topA	DNA topoisomerase I	5.99.1.2	--
Bt-GS57GL000369	100.00	0.0	bby:CY96_18235	K04094	trmFO, gid	methylenetetrahydrofolate--tRNA-(uracil-5-)-methyltransferase	2.1.1.74	--
Bt-GS57GL000370	99.67	3e-174	bthy:AQ980_10775	K03733	xerC	integrase/recombinase XerC	--	--
Bt-GS57GL000371	100.00	2e-101	bby:CY96_18225	K01419	hslV, clpQ	ATP-dependent HslUV protease, peptidase subunit HslV	3.4.25.2	--
Bt-GS57GL000372	100.00	0.0	bby:CY96_18220	K03667	hslU	ATP-dependent HslUV protease ATP-binding subunit HslU	--	--
Bt-GS57GL000373	100.00	2e-146	bby:CY96_18215	K03706	codY	transcriptional pleiotropic repressor	--	--
Bt-GS57GL000374	52.14	2e-64	bpm:BURPS1710b_A0846	K07487	K07487	transposase	--	--
Bt-GS57GL000375	41.67	1e-30	spi:MGAS10750_Spy0320	K07487	K07487	transposase	--	--
Bt-GS57GL000376	100.00	3e-133	bby:CY96_18210	K02967	RP-S2, MRPS2, rpsB	small subunit ribosomal protein S2	--	[PATH:ko03010] Level1--Genetic Information Processing | Level2--Translation | Level3--Ribosome
Bt-GS57GL000377	99.33	3e-169	btl:BALH_3457	K02357	tsf, TSFM	elongation factor Ts	--	--
Bt-GS57GL000378	100.00	2e-136	bby:CY96_18200	K09903	pyrH	uridylate kinase	2.7.4.22	[PATH:ko00240] Level1--Metabolism | Level2--Nucleotide metabolism | Level3--Pyrimidine metabolism;[PATH:ko01100] Level1--Metabolism | Level2--Global and overview maps | Level3--Metabolic pathways
Bt-GS57GL000379	100.00	4e-100	bby:CY96_18195	K02838	frr, MRRF, RRF	ribosome recycling factor	--	--
Bt-GS57GL000380	100.00	3e-150	bcb:BCB4264_A3921	K00806	uppS	undecaprenyl diphosphate synthase	2.5.1.31	[PATH:ko01110] Level1--Metabolism | Level2--Global and overview maps | Level3--Biosynthesis of secondary metabolites;[PATH:ko00900] Level1--Metabolism | Level2--Metabolism of terpenoids and polyketides | Level3--Terpenoid backbone biosynthesis
Bt-GS57GL000382	100.00	3e-129	btht:H175_ch3881	K00981	E2.7.7.41, CDS1, CDS2, cdsA	phosphatidate cytidylyltransferase	2.7.7.41	[PATH:ko01110] Level1--Metabolism | Level2--Global and overview maps | Level3--Biosynthesis of secondary metabolites;[PATH:ko04070] Level1--Environmental Information Processing | Level2--Signal transduction | Level3--Phosphatidylinositol signaling system;[PATH:ko01100] Level1--Metabolism | Level2--Global and overview maps | Level3--Metabolic pathways;[PATH:ko00564] Level1--Metabolism | Level2--Li…
Bt-GS57GL000383	100.00	0.0	bthy:AQ980_10825	K00099	dxr	1-deoxy-D-xylulose-5-phosphate reductoisomerase	1.1.1.267	[PATH:ko01110] Level1--Metabolism | Level2--Global and overview maps | Level3--Biosynthesis of secondary metabolites;[PATH:ko00900] Level1--Metabolism | Level2--Metabolism of terpenoids and polyketides | Level3--Terpenoid backbone biosynthesis;[PATH:ko01100] Level1--Metabolism | Level2--Global and overview maps | Level3--Metabolic pathways;[PATH:ko01130] Level1--Metabolism | Level2--Global and ov…
Bt-GS57GL000384	99.76	0.0	btb:BMB171_C3485	K11749	rseP	regulator of sigma E protease	3.4.24.-	[PATH:ko04112] Level1--Cellular Processes | Level2--Cell growth and death | Level3--Cell cycle - Caulobacter
Bt-GS57GL000385	100.00	0.0	bthy:AQ980_10835	K01881	PARS, proS	prolyl-tRNA synthetase	6.1.1.15	[PATH:ko00970] Level1--Genetic Information Processing | Level2--Translation | Level3--Aminoacyl-tRNA biosynthesis
Bt-GS57GL000386	100.00	0.0	bthy:AQ980_10840	K03763	polC	DNA polymerase III subunit alpha, Gram-positive type	2.7.7.7	[PATH:ko03030] Level1--Genetic Information Processing | Level2--Replication and repair | Level3--DNA replication;[PATH:ko03440] Level1--Genetic Information Processing | Level2--Replication and repair | Level3--Homologous recombination;[PATH:ko03430] Level1--Genetic Information Processing | Level2--Replication and repair | Level3--Mismatch repair
Bt-GS57GL000387	95.40	2e-91	btl:BALH_3445	K09748	rimP	ribosome maturation factor RimP	--	--
Bt-GS57GL000388	100.00	0.0	bby:CY96_18155	K02600	nusA	N utilization substance protein A	--	--
Bt-GS57GL000389	100.00	2e-45	btm:MC28_3038	K07742	ylxR	uncharacterized protein	--	--
Bt-GS57GL000390	40.45	2e-09	ppd:Ppro_0962	K07742	ylxR	uncharacterized protein	--	--
Bt-GS57GL000391	100.00	0.0	bby:CY96_18140	K02519	infB, MTIF2	translation initiation factor IF-2	--	--
Bt-GS57GL000392	100.00	2e-41	bby:CY96_18135	K09764	K09764	uncharacterized protein	--	--
Bt-GS57GL000393	100.00	3e-61	bby:CY96_18130	K02834	rbfA	ribosome-binding factor A	--	--
Bt-GS57GL000394	100.00	2e-178	bby:CY96_18125	K03177	truB, PUS4, TRUB1	tRNA pseudouridine55 synthase	5.4.99.25	--
Bt-GS57GL000395	96.42	0.0	btm:MC28_3033	K11753	ribF	riboflavin kinase / FMN adenylyltransferase	2.7.1.26 2.7.7.2	[PATH:ko01110] Level1--Metabolism | Level2--Global and overview maps | Level3--Biosynthesis of secondary metabolites;[PATH:ko01100] Level1--Metabolism | Level2--Global and overview maps | Level3--Metabolic pathways;[PATH:ko00740] Level1--Metabolism | Level2--Metabolism of cofactors and vitamins | Level3--Riboflavin metabolism
Bt-GS57GL000396	100.00	3e-44	bby:CY96_18115	K02956	RP-S15, MRPS15, rpsO	small subunit ribosomal protein S15	--	[PATH:ko03010] Level1--Genetic Information Processing | Level2--Translation | Level3--Ribosome
Bt-GS57GL000397	98.87	0.0	bthy:AQ980_10895	K00962	pnp, PNPT1	polyribonucleotide nucleotidyltransferase	2.7.7.8	[PATH:ko03018] Level1--Genetic Information Processing | Level2--Folding, sorting and degradation | Level3--RNA degradation
Bt-GS57GL000398	40.54	2e-32	cml:BN424_2407	K22278	pdgA	peptidoglycan-N-acetylglucosamine deacetylase	3.5.1.104	--
Bt-GS57GL000401	100.00	1e-170	bby:CY96_18090	K06410	spoVFA	dipicolinate synthase subunit A	--	--
Bt-GS57GL000402	100.00	2e-113	bby:CY96_18085	K06411	spoVFB	dipicolinate synthase subunit B	--	--
Bt-GS57GL000403	100.00	0.0	bce:BC3799	K00133	asd	aspartate-semialdehyde dehydrogenase	1.2.1.11	[PATH:ko00300] Level1--Metabolism | Level2--Amino acid metabolism | Level3--Lysine biosynthesis;[PATH:ko01110] Level1--Metabolism | Level2--Global and overview maps | Level3--Biosynthesis of secondary metabolites;[PATH:ko01120] Level1--Metabolism | Level2--Global and overview maps | Level3--Microbial metabolism in diverse environments;[PATH:ko01100] Level1--Metabolism | Level2--Global and overvie…
Bt-GS57GL000404	100.00	0.0	bby:CY96_18075	K00928	lysC	aspartate kinase	2.7.2.4	[PATH:ko00300] Level1--Metabolism | Level2--Amino acid metabolism | Level3--Lysine biosynthesis;[PATH:ko01110] Level1--Metabolism | Level2--Global and overview maps | Level3--Biosynthesis of secondary metabolites;[PATH:ko01120] Level1--Metabolism | Level2--Global and overview maps | Level3--Microbial metabolism in diverse environments;[PATH:ko01100] Level1--Metabolism | Level2--Global and overvie…
Bt-GS57GL000405	100.00	2e-167	bthy:AQ980_10935	K01714	dapA	4-hydroxy-tetrahydrodipicolinate synthase	4.3.3.7	[PATH:ko00300] Level1--Metabolism | Level2--Amino acid metabolism | Level3--Lysine biosynthesis;[PATH:ko01110] Level1--Metabolism | Level2--Global and overview maps | Level3--Biosynthesis of secondary metabolites;[PATH:ko01120] Level1--Metabolism | Level2--Global and overview maps | Level3--Microbial metabolism in diverse environments;[PATH:ko01100] Level1--Metabolism | Level2--Global and overvie…
Bt-GS57GL000406	100.00	0.0	bby:CY96_18065	K12574	rnj	ribonuclease J	3.1.-.-	[PATH:ko03018] Level1--Genetic Information Processing | Level2--Folding, sorting and degradation | Level3--RNA degradation
Bt-GS57GL000407	52.14	2e-64	bpm:BURPS1710b_A0846	K07487	K07487	transposase	--	--
Bt-GS57GL000408	43.10	9e-36	spya:A20_1762	K07487	K07487	transposase	--	--
Bt-GS57GL000409	61.67	6e-79	nth:Nther_1461	K01358	clpP, CLPP	ATP-dependent Clp protease, protease subunit	3.4.21.92	[PATH:ko04212] Level1--Organismal Systems | Level2--Aging | Level3--Longevity regulating pathway - worm;[PATH:ko04112] Level1--Cellular Processes | Level2--Cell growth and death | Level3--Cell cycle - Caulobacter
Bt-GS57GL000411	100.00	0.0	bthy:AQ980_10960	K03466	ftsK, spoIIIE	DNA segregation ATPase FtsK/SpoIIIE, S-DNA-T family	--	--
Bt-GS57GL000412	100.00	4e-131	btm:MC28_2963	K03710	K03710	GntR family transcriptional regulator	--	--
Bt-GS57GL000413	100.00	0.0	bby:CY96_18040	K07335	bmpA, bmpB, tmpC	basic membrane protein A and related proteins	--	--
Bt-GS57GL000414	100.00	0.0	bthy:AQ980_10975	K02056	ABC.SS.A	simple sugar transport system ATP-binding protein	3.6.3.17	--
Bt-GS57GL000415	100.00	0.0	bby:CY96_18030	K02057	ABC.SS.P	simple sugar transport system permease protein	--	--
Bt-GS57GL000416	99.68	3e-172	bby:CY96_18025	K02057	ABC.SS.P	simple sugar transport system permease protein	--	--
Bt-GS57GL000418	96.50	0.0	bcz:BCE33L3546	K01408	IDE, ide	insulysin	3.4.24.56	[PATH:ko05010] Level1--Human Diseases | Level2--Neurodegenerative diseases | Level3--Alzheimer disease
Bt-GS57GL000419	100.00	1e-133	bthy:AQ980_11000	K00059	fabG	3-oxoacyl-[acyl-carrier protein] reductase	1.1.1.100	[PATH:ko00780] Level1--Metabolism | Level2--Metabolism of cofactors and vitamins | Level3--Biotin metabolism;[PATH:ko00333] Level1--Metabolism | Level2--Biosynthesis of other secondary metabolites | Level3--Prodigiosin biosynthesis;[PATH:ko01100] Level1--Metabolism | Level2--Global and overview maps | Level3--Metabolic pathways;[PATH:ko01130] Level1--Metabolism | Level2--Global and overview maps …
Bt-GS57GL000423	100.00	4e-94	bthy:AQ980_11020	K00995	pgsA, PGS1	CDP-diacylglycerol---glycerol-3-phosphate 3-phosphatidyltransferase	2.7.8.5	[PATH:ko01100] Level1--Metabolism | Level2--Global and overview maps | Level3--Metabolic pathways;[PATH:ko00564] Level1--Metabolism | Level2--Lipid metabolism | Level3--Glycerophospholipid metabolism
Bt-GS57GL000424	100.00	0.0	bby:CY96_17985	K03742	pncC	nicotinamide-nucleotide amidase	3.5.1.42	[PATH:ko00760] Level1--Metabolism | Level2--Metabolism of cofactors and vitamins | Level3--Nicotinate and nicotinamide metabolism
Bt-GS57GL000425	100.00	0.0	bthy:AQ980_11030	K03553	recA	recombination protein RecA	--	[PATH:ko03440] Level1--Genetic Information Processing | Level2--Replication and repair | Level3--Homologous recombination
Bt-GS57GL000426	100.00	0.0	bthy:AQ980_11035	K18682	rny	ribonucrease Y	3.1.-.-	[PATH:ko03018] Level1--Genetic Information Processing | Level2--Folding, sorting and degradation | Level3--RNA degradation
Bt-GS57GL000427	100.00	5e-153	bthy:AQ980_11040	K09769	K09769	uncharacterized protein	--	--
Bt-GS57GL000428	100.00	9e-41	bby:CY96_17965	K06416	spoVS	stage V sporulation protein S	--	--
Bt-GS57GL000429	100.00	0.0	bthy:AQ980_11050	K01273	DPEP	membrane dipeptidase	3.4.13.19	--
Bt-GS57GL000430	99.83	0.0	bby:CY96_17955	K00174	korA, oorA, oforA	2-oxoglutarate/2-oxoacid ferredoxin oxidoreductase subunit alpha	1.2.7.3 1.2.7.11	[PATH:ko01110] Level1--Metabolism | Level2--Global and overview maps | Level3--Biosynthesis of secondary metabolites;[PATH:ko01200] Level1--Metabolism | Level2--Global and overview maps | Level3--Carbon metabolism;[PATH:ko00010] Level1--Metabolism | Level2--Carbohydrate metabolism | Level3--Glycolysis / Gluconeogenesis;[PATH:ko01120] Level1--Metabolism | Level2--Global and overview maps | Level3-…
Bt-GS57GL000431	100.00	4e-171	bby:CY96_17950	K00175	korB, oorB, oforB	2-oxoglutarate/2-oxoacid ferredoxin oxidoreductase subunit beta	1.2.7.3 1.2.7.11	[PATH:ko01110] Level1--Metabolism | Level2--Global and overview maps | Level3--Biosynthesis of secondary metabolites;[PATH:ko01200] Level1--Metabolism | Level2--Global and overview maps | Level3--Carbon metabolism;[PATH:ko00010] Level1--Metabolism | Level2--Carbohydrate metabolism | Level3--Glycolysis / Gluconeogenesis;[PATH:ko01120] Level1--Metabolism | Level2--Global and overview maps | Level3-…
Bt-GS57GL000432	100.00	0.0	bthy:AQ980_11065	K06168	miaB	tRNA-2-methylthio-N6-dimethylallyladenosine synthase	2.8.4.3	--
Bt-GS57GL000434	100.00	2e-100	bby:CY96_17935	K06328	cotE	spore coat protein E	--	--
Bt-GS57GL000435	100.00	0.0	bthy:AQ980_11080	K03555	mutS	DNA mismatch repair protein MutS	--	[PATH:ko03430] Level1--Genetic Information Processing | Level2--Replication and repair | Level3--Mismatch repair
Bt-GS57GL000436	100.00	0.0	bthy:AQ980_11085	K03572	mutL	DNA mismatch repair protein MutL	--	[PATH:ko03430] Level1--Genetic Information Processing | Level2--Replication and repair | Level3--Mismatch repair
Bt-GS57GL000439	96.95	0.0	btl:BALH_3392	K01138	K01138	uncharacterized sulfatase	3.1.6.-	--
Bt-GS57GL000440	100.00	0.0	bthy:AQ980_11105	K07137	K07137	uncharacterized protein	--	--
Bt-GS57GL000441	100.00	6e-153	bthy:AQ980_11110	K01449	cwlJ, sleB	N-acetylmuramoyl-L-alanine amidase	3.5.1.28	--
Bt-GS57GL000442	98.35	0.0	bce:BC3762	K01387	colA	microbial collagenase	3.4.24.3	--
Bt-GS57GL000443	99.65	1e-167	bthy:AQ980_11120	K01771	plc	1-phosphatidylinositol phosphodiesterase	4.6.1.13	[PATH:ko00562] Level1--Metabolism | Level2--Carbohydrate metabolism | Level3--Inositol phosphate metabolism
Bt-GS57GL000444	100.00	0.0	bthy:AQ980_11125	K01223	E3.2.1.86B, bglA	6-phospho-beta-glucosidase	3.2.1.86	[PATH:ko00010] Level1--Metabolism | Level2--Carbohydrate metabolism | Level3--Glycolysis / Gluconeogenesis;[PATH:ko00500] Level1--Metabolism | Level2--Carbohydrate metabolism | Level3--Starch and sucrose metabolism
Bt-GS57GL000445	100.00	5e-133	bthy:AQ980_11130	K03489	yydK	GntR family transcriptional regulator, transcriptional regulator of bglA	--	--
Bt-GS57GL000448	40.89	3e-97	bacb:OY17_08195	K18907	norG	GntR family transcriptional regulator, regulator for abcA and norABC	--	--
Bt-GS57GL000449	99.13	3e-54	bthy:AQ980_11145	K06518	cidA	holin-like protein	--	--
Bt-GS57GL000454	45.23	9e-76	nko:Niako_6762	K17716	capD	UDP-glucose 4-epimerase	5.1.3.2	[PATH:ko01100] Level1--Metabolism | Level2--Global and overview maps | Level3--Metabolic pathways;[PATH:ko00052] Level1--Metabolism | Level2--Carbohydrate metabolism | Level3--Galactose metabolism;[PATH:ko00520] Level1--Metabolism | Level2--Carbohydrate metabolism | Level3--Amino sugar and nucleotide sugar metabolism
Bt-GS57GL000455	46.96	6e-65	bsj:UP17_13345	K15856	rmd	GDP-4-dehydro-6-deoxy-D-mannose reductase	1.1.1.281	[PATH:ko00051] Level1--Metabolism | Level2--Carbohydrate metabolism | Level3--Fructose and mannose metabolism;[PATH:ko00520] Level1--Metabolism | Level2--Carbohydrate metabolism | Level3--Amino sugar and nucleotide sugar metabolism
Bt-GS57GL000457	100.00	0.0	bthy:AQ980_11185	K02563	murG	UDP-N-acetylglucosamine--N-acetylmuramyl-(pentapeptide) pyrophosphoryl-undecaprenol N-acetylglucosamine transferase	2.4.1.227	[PATH:ko00550] Level1--Metabolism | Level2--Glycan biosynthesis and metabolism | Level3--Peptidoglycan biosynthesis;[PATH:ko01100] Level1--Metabolism | Level2--Global and overview maps | Level3--Metabolic pathways;[PATH:ko01502] Level1--Human Diseases | Level2--Drug resistance: Antimicrobial | Level3--Vancomycin resistance;[PATH:ko04112] Level1--Cellular Processes | Level2--Cell growth and death …
Bt-GS57GL000458	43.42	2e-98	achr:C2U31_07035	K21023	mucR	diguanylate cyclase	2.7.7.65	[PATH:ko02025] Level1--Cellular Processes | Level2--Cellular community - prokaryotes | Level3--Biofilm formation - Pseudomonas aeruginosa
Bt-GS57GL000461	100.00	2e-106	bthy:AQ980_11200	K01834	PGAM, gpmA	2,3-bisphosphoglycerate-dependent phosphoglycerate mutase	5.4.2.11	[PATH:ko01110] Level1--Metabolism | Level2--Global and overview maps | Level3--Biosynthesis of secondary metabolites;[PATH:ko01200] Level1--Metabolism | Level2--Global and overview maps | Level3--Carbon metabolism;[PATH:ko00010] Level1--Metabolism | Level2--Carbohydrate metabolism | Level3--Glycolysis / Gluconeogenesis;[PATH:ko01120] Level1--Metabolism | Level2--Global and overview maps | Level3-…
Bt-GS57GL000463	99.76	0.0	bce:BC3743	K01258	pepT	tripeptide aminopeptidase	3.4.11.4	--
Bt-GS57GL000464	100.00	5e-180	bthy:AQ980_11215	K01247	alkA	DNA-3-methyladenine glycosylase II	3.2.2.21	[PATH:ko03410] Level1--Genetic Information Processing | Level2--Replication and repair | Level3--Base excision repair
Bt-GS57GL000465	100.00	2e-100	bthy:AQ980_11220	K13531	adaB	methylated-DNA-[protein]-cysteine S-methyltransferase	2.1.1.63	--
Bt-GS57GL000466	100.00	9e-116	bthy:AQ980_11225	K13530	adaA	AraC family transcriptional regulator, regulatory protein of adaptative response / methylphosphotriester-DNA alkyltransferase methyltransferase	2.1.1.-	--
Bt-GS57GL000468	98.51	8e-109	bby:CY96_17795	K02016	ABC.FEV.S	iron complex transport system substrate-binding protein	--	[PATH:ko02010] Level1--Environmental Information Processing | Level2--Membrane transport | Level3--ABC transporters
Bt-GS57GL000470	100.00	0.0	bthy:AQ980_11235	K02015	ABC.FEV.P	iron complex transport system permease protein	--	[PATH:ko02010] Level1--Environmental Information Processing | Level2--Membrane transport | Level3--ABC transporters
Bt-GS57GL000471	100.00	0.0	bthy:AQ980_11240	K02015	ABC.FEV.P	iron complex transport system permease protein	--	[PATH:ko02010] Level1--Environmental Information Processing | Level2--Membrane transport | Level3--ABC transporters
Bt-GS57GL000472	100.00	2e-159	bby:CY96_17780	K02013	ABC.FEV.A	iron complex transport system ATP-binding protein	3.6.3.34	[PATH:ko02010] Level1--Environmental Information Processing | Level2--Membrane transport | Level3--ABC transporters
Bt-GS57GL000473	100.00	4e-158	bthy:AQ980_11250	K07017	K07017	uncharacterized protein	--	--
Bt-GS57GL000475	100.00	8e-52	bthy:AQ980_11260	K21600	csoR, ricR	CsoR family transcriptional regulator, copper-sensing transcriptional repressor	--	--
Bt-GS57GL000476	100.00	2e-30	bby:CY96_17670	K07213	ATOX1, ATX1, copZ, golB	copper chaperone	--	[PATH:ko04978] Level1--Organismal Systems | Level2--Digestive system | Level3--Mineral absorption
Bt-GS57GL000477	95.21	8e-177	bax:H9401_3674	K17686	copA, ATP7	Cu+-exporting ATPase	3.6.3.54	[PATH:ko01524] Level1--Human Diseases | Level2--Drug resistance: Antineoplastic | Level3--Platinum drug resistance;[PATH:ko04016] Level1--Environmental Information Processing | Level2--Signal transduction | Level3--MAPK signaling pathway - plant
Bt-GS57GL000478	99.80	0.0	bthy:AQ980_11270	K17686	copA, ATP7	Cu+-exporting ATPase	3.6.3.54	[PATH:ko01524] Level1--Human Diseases | Level2--Drug resistance: Antineoplastic | Level3--Platinum drug resistance;[PATH:ko04016] Level1--Environmental Information Processing | Level2--Signal transduction | Level3--MAPK signaling pathway - plant
Bt-GS57GL000479	100.00	1e-89	bthy:AQ980_11275	K03830	yafP	putative acetyltransferase	2.3.1.-	--
Bt-GS57GL000480	100.00	3e-45	btl:BALH_3354	K03530	hupB	DNA-binding protein HU-beta	--	--
Bt-GS57GL000481	100.00	1e-126	bthy:AQ980_11285	K21993	fdhC	formate transporter	--	--
Bt-GS57GL000482	100.00	8e-90	bthy:AQ980_11290	K07098	K07098	uncharacterized protein	--	--
Bt-GS57GL000484	99.71	0.0	bthy:AQ980_11295	K01183	E3.2.1.14	chitinase	3.2.1.14	[PATH:ko01100] Level1--Metabolism | Level2--Global and overview maps | Level3--Metabolic pathways;[PATH:ko00520] Level1--Metabolism | Level2--Carbohydrate metabolism | Level3--Amino sugar and nucleotide sugar metabolism
Bt-GS57GL000485	100.00	0.0	bby:CY96_17635	K11735	gabP	GABA permease	--	--
Bt-GS57GL000488	100.00	5e-98	bthi:BTK_19705	K08976	K08976	putative membrane protein	--	--
Bt-GS57GL000489	100.00	0.0	bby:CY96_17615	K19955	adh2	alcohol dehydrogenase	1.1.1.-	--
Bt-GS57GL000490	98.51	3e-154	bans:BAPAT_3682	K03436	fruR2, fruR	DeoR family transcriptional regulator, fructose operon transcriptional repressor	--	--
Bt-GS57GL000491	99.67	7e-173	bby:CY96_17605	K00882	fruK	1-phosphofructokinase	2.7.1.56	[PATH:ko00051] Level1--Metabolism | Level2--Carbohydrate metabolism | Level3--Fructose and mannose metabolism
Bt-GS57GL000492	100.00	0.0	bthy:AQ980_11335	K02768	PTS-Fru-EIIA, fruB	PTS system, fructose-specific IIA component	2.7.1.202	[PATH:ko01120] Level1--Metabolism | Level2--Global and overview maps | Level3--Microbial metabolism in diverse environments;[PATH:ko01100] Level1--Metabolism | Level2--Global and overview maps | Level3--Metabolic pathways;[PATH:ko00051] Level1--Metabolism | Level2--Carbohydrate metabolism | Level3--Fructose and mannose metabolism;[PATH:ko02060] Level1--Environmental Information Processing | Level…
Bt-GS57GL000492	100.00	0.0	bthy:AQ980_11335	K02769	PTS-Fru-EIIB, fruA	PTS system, fructose-specific IIB component	2.7.1.202	[PATH:ko01120] Level1--Metabolism | Level2--Global and overview maps | Level3--Microbial metabolism in diverse environments;[PATH:ko01100] Level1--Metabolism | Level2--Global and overview maps | Level3--Metabolic pathways;[PATH:ko00051] Level1--Metabolism | Level2--Carbohydrate metabolism | Level3--Fructose and mannose metabolism;[PATH:ko02060] Level1--Environmental Information Processing | Level…
Bt-GS57GL000492	100.00	0.0	bthy:AQ980_11335	K02770	PTS-Fru-EIIC, fruA	PTS system, fructose-specific IIC component	--	[PATH:ko01120] Level1--Metabolism | Level2--Global and overview maps | Level3--Microbial metabolism in diverse environments;[PATH:ko01100] Level1--Metabolism | Level2--Global and overview maps | Level3--Metabolic pathways;[PATH:ko00051] Level1--Metabolism | Level2--Carbohydrate metabolism | Level3--Fructose and mannose metabolism;[PATH:ko02060] Level1--Environmental Information Processing | Level…
Bt-GS57GL000493	43.10	9e-36	spya:A20_1762	K07487	K07487	transposase	--	--
Bt-GS57GL000494	52.14	2e-64	bpm:BURPS1710b_A0846	K07487	K07487	transposase	--	--
Bt-GS57GL000495	53.05	2e-48	bal:BACI_c29220	K02936	RP-L7Ae, RPL7A	large subunit ribosomal protein L7Ae	--	[PATH:ko03010] Level1--Genetic Information Processing | Level2--Translation | Level3--Ribosome
Bt-GS57GL000497	100.00	0.0	bthy:AQ980_11350	K00791	miaA, TRIT1	tRNA dimethylallyltransferase	2.5.1.75	[PATH:ko01110] Level1--Metabolism | Level2--Global and overview maps | Level3--Biosynthesis of secondary metabolites;[PATH:ko00908] Level1--Metabolism | Level2--Metabolism of terpenoids and polyketides | Level3--Zeatin biosynthesis;[PATH:ko01100] Level1--Metabolism | Level2--Global and overview maps | Level3--Metabolic pathways
Bt-GS57GL000498	100.00	5e-35	bby:CY96_17580	K03666	hfq	host factor-I protein	--	[PATH:ko03018] Level1--Genetic Information Processing | Level2--Folding, sorting and degradation | Level3--RNA degradation;[PATH:ko05111] Level1--Cellular Processes | Level2--Cellular community - prokaryotes | Level3--Biofilm formation - Vibrio cholerae;[PATH:ko02024] Level1--Cellular Processes | Level2--Cellular community - prokaryotes | Level3--Quorum sensing
Bt-GS57GL000499	40.16	2e-25	csy:CENSYa_0352	K19721	COL5AS	collagen, type V/XI/XXIV/XXVII, alpha	--	[PATH:ko04974] Level1--Organismal Systems | Level2--Digestive system | Level3--Protein digestion and absorption
Bt-GS57GL000501	100.00	0.0	bthy:AQ980_11370	K06413	spoVK	stage V sporulation protein K	--	--
Bt-GS57GL000504	99.76	0.0	bby:CY96_17545	K03665	hflX	GTPase	--	--
Bt-GS57GL000505	51.49	7e-125	ava:Ava_4213	K01758	CTH	cystathionine gamma-lyase	4.4.1.1	[PATH:ko01100] Level1--Metabolism | Level2--Global and overview maps | Level3--Metabolic pathways;[PATH:ko01230] Level1--Metabolism | Level2--Global and overview maps | Level3--Biosynthesis of amino acids;[PATH:ko01130] Level1--Metabolism | Level2--Global and overview maps | Level3--Biosynthesis of antibiotics;[PATH:ko00260] Level1--Metabolism | Level2--Amino acid metabolism | Level3--Glycine, se…
Bt-GS57GL000506	100.00	2e-69	bby:CY96_17535	K03713	glnR	MerR family transcriptional regulator, glutamine synthetase repressor	--	--
Bt-GS57GL000507	99.77	0.0	bby:CY96_17530	K01915	glnA, GLUL	glutamine synthetase	6.3.1.2	[PATH:ko00910] Level1--Metabolism | Level2--Energy metabolism | Level3--Nitrogen metabolism;[PATH:ko04217] Level1--Cellular Processes | Level2--Cell growth and death | Level3--Necroptosis;[PATH:ko01120] Level1--Metabolism | Level2--Global and overview maps | Level3--Microbial metabolism in diverse environments;[PATH:ko04724] Level1--Organismal Systems | Level2--Nervous system | Level3--Glutamater…
Bt-GS57GL000508	100.00	3e-56	bthy:AQ980_11405	K10947	padR	PadR family transcriptional regulator, regulatory protein PadR	--	--
Bt-GS57GL000511	100.00	6e-126	bat:BAS3479	K01356	lexA	repressor LexA	3.4.21.88	--
Bt-GS57GL000513	96.86	0.0	bby:CY96_17415	K01119	cpdB	2',3'-cyclic-nucleotide 2'-phosphodiesterase / 3'-nucleotidase	3.1.4.16 3.1.3.6	[PATH:ko00230] Level1--Metabolism | Level2--Nucleotide metabolism | Level3--Purine metabolism;[PATH:ko00240] Level1--Metabolism | Level2--Nucleotide metabolism | Level3--Pyrimidine metabolism
Bt-GS57GL000514	100.00	2e-39	bthy:AQ980_11445	K01119	cpdB	2',3'-cyclic-nucleotide 2'-phosphodiesterase / 3'-nucleotidase	3.1.4.16 3.1.3.6	[PATH:ko00230] Level1--Metabolism | Level2--Nucleotide metabolism | Level3--Purine metabolism;[PATH:ko00240] Level1--Metabolism | Level2--Nucleotide metabolism | Level3--Pyrimidine metabolism
Bt-GS57GL000515	96.93	0.0	btl:BALH_3324	K02044	phnD	phosphonate transport system substrate-binding protein	--	[PATH:ko02010] Level1--Environmental Information Processing | Level2--Membrane transport | Level3--ABC transporters
Bt-GS57GL000516	99.60	3e-139	bthy:AQ980_11455	K02041	phnC	phosphonate transport system ATP-binding protein	7.3.2.2	[PATH:ko02010] Level1--Environmental Information Processing | Level2--Membrane transport | Level3--ABC transporters
Bt-GS57GL000518	99.48	7e-102	bthy:AQ980_11460	K02042	phnE	phosphonate transport system permease protein	--	[PATH:ko02010] Level1--Environmental Information Processing | Level2--Membrane transport | Level3--ABC transporters
Bt-GS57GL000519	100.00	3e-147	bthy:AQ980_11465	K02042	phnE	phosphonate transport system permease protein	--	[PATH:ko02010] Level1--Environmental Information Processing | Level2--Membrane transport | Level3--ABC transporters
Bt-GS57GL000521	99.85	0.0	btt:HD73_3971	K00615	E2.2.1.1, tktA, tktB	transketolase	2.2.1.1	[PATH:ko01110] Level1--Metabolism | Level2--Global and overview maps | Level3--Biosynthesis of secondary metabolites;[PATH:ko01200] Level1--Metabolism | Level2--Global and overview maps | Level3--Carbon metabolism;[PATH:ko01120] Level1--Metabolism | Level2--Global and overview maps | Level3--Microbial metabolism in diverse environments;[PATH:ko01100] Level1--Metabolism | Level2--Global and overvi…
Bt-GS57GL000523	100.00	3e-33	bby:CY96_17380	K09976	K09976	uncharacterized protein	--	--
Bt-GS57GL000524	100.00	0.0	bthy:AQ980_11485	K18889	mdlA, smdA	ATP-binding cassette, subfamily B, multidrug efflux pump	--	[PATH:ko02010] Level1--Environmental Information Processing | Level2--Membrane transport | Level3--ABC transporters
Bt-GS57GL000525	100.00	0.0	bthy:AQ980_11490	K18890	mdlB, smdB	ATP-binding cassette, subfamily B, multidrug efflux pump	--	[PATH:ko02010] Level1--Environmental Information Processing | Level2--Membrane transport | Level3--ABC transporters
Bt-GS57GL000526	94.63	0.0	bca:BCE_3713	K07273	acm	lysozyme	--	--
Bt-GS57GL000530	100.00	5e-136	bthy:AQ980_11515	K07090	K07090	uncharacterized protein	--	--
Bt-GS57GL000534	100.00	5e-62	bby:CY96_17325	K06518	cidA	holin-like protein	--	--
Bt-GS57GL000535	41.61	8e-53	cup:BKK80_27415	K21757	benM	LysR family transcriptional regulator, benzoate and cis,cis-muconate-responsive activator of ben and cat genes	--	--
Bt-GS57GL000538	100.00	5e-175	bthr:YBT1520_19535	K01990	ABC-2.A	ABC-2 type transport system ATP-binding protein	--	--
Bt-GS57GL000539	99.36	2e-178	bthy:AQ980_11560	K01992	ABC-2.P	ABC-2 type transport system permease protein	--	--
Bt-GS57GL000540	64.68	8e-94	bnc:BCN_1014	K07497	K07497	putative transposase	--	--
Bt-GS57GL000541	68.39	2e-58	vpn:A21D_02422	K07483	K07483	transposase	--	--
Bt-GS57GL000542	100.00	0.0	bby:CY96_17295	K21613	yxeP	uncharacterized hydrolase	3.-.-.-	--
Bt-GS57GL000545	100.00	2e-129	bce:BC3662	K06196	ccdA	cytochrome c-type biogenesis protein	--	--
Bt-GS57GL000551	86.56	8e-90	bcz:BCE33L3357	K03152	thiJ	protein deglycase	3.5.1.124	--
Bt-GS57GL000553	100.00	1e-80	bby:CY96_17245	K09683	hutP	hut operon positive regulatory protein	--	--
Bt-GS57GL000554	100.00	0.0	btt:HD73_3938	K01745	hutH, HAL	histidine ammonia-lyase	4.3.1.3	[PATH:ko00340] Level1--Metabolism | Level2--Amino acid metabolism | Level3--Histidine metabolism;[PATH:ko01100] Level1--Metabolism | Level2--Global and overview maps | Level3--Metabolic pathways
Bt-GS57GL000555	100.00	0.0	bthy:AQ980_11635	K01712	hutU, UROC1	urocanate hydratase	4.2.1.49	[PATH:ko00340] Level1--Metabolism | Level2--Amino acid metabolism | Level3--Histidine metabolism;[PATH:ko01100] Level1--Metabolism | Level2--Global and overview maps | Level3--Metabolic pathways
Bt-GS57GL000556	100.00	0.0	bthy:AQ980_11640	K01468	hutI, AMDHD1	imidazolonepropionase	3.5.2.7	[PATH:ko00340] Level1--Metabolism | Level2--Amino acid metabolism | Level3--Histidine metabolism;[PATH:ko01100] Level1--Metabolism | Level2--Global and overview maps | Level3--Metabolic pathways
Bt-GS57GL000557	100.00	0.0	bthy:AQ980_11645	K01479	hutG	formiminoglutamase	3.5.3.8	[PATH:ko00340] Level1--Metabolism | Level2--Amino acid metabolism | Level3--Histidine metabolism;[PATH:ko01100] Level1--Metabolism | Level2--Global and overview maps | Level3--Metabolic pathways
Bt-GS57GL000558	100.00	4e-88	bby:CY96_17220	K07736	carD	CarD family transcriptional regulator	--	--
Bt-GS57GL000559	99.73	0.0	btb:BMB171_C3317	K10680	nemA	N-ethylmaleimide reductase	1.-.-.-	[PATH:ko01120] Level1--Metabolism | Level2--Global and overview maps | Level3--Microbial metabolism in diverse environments;[PATH:ko00633] Level1--Metabolism | Level2--Xenobiotics biodegradation and metabolism | Level3--Nitrotoluene degradation
Bt-GS57GL000562	100.00	0.0	bby:CY96_17200	K15975	K15975	glyoxalase family protein	--	--
Bt-GS57GL000563	100.00	3e-115	bby:CY96_17195	K06999	K06999	phospholipase/carboxylesterase	--	--
Bt-GS57GL000564	40.92	2e-64	bif:N288_06910	K02491	kinA	two-component system, sporulation sensor kinase A	2.7.13.3	[PATH:ko02020] Level1--Environmental Information Processing | Level2--Signal transduction | Level3--Two-component system
Bt-GS57GL000565	85.37	9e-57	bcz:BCE33L3343	K01759	GLO1, gloA	lactoylglutathione lyase	4.4.1.5	[PATH:ko00620] Level1--Metabolism | Level2--Carbohydrate metabolism | Level3--Pyruvate metabolism
Bt-GS57GL000568	98.67	2e-84	bce:BC3637	K01447	xlyAB	N-acetylmuramoyl-L-alanine amidase	3.5.1.28	--
Bt-GS57GL000570	100.00	4e-51	bthy:AQ980_11725	K01430	ureA	urease subunit gamma	3.5.1.5	[PATH:ko00230] Level1--Metabolism | Level2--Nucleotide metabolism | Level3--Purine metabolism;[PATH:ko01120] Level1--Metabolism | Level2--Global and overview maps | Level3--Microbial metabolism in diverse environments;[PATH:ko01100] Level1--Metabolism | Level2--Global and overview maps | Level3--Metabolic pathways;[PATH:ko00220] Level1--Metabolism | Level2--Amino acid metabolism | Level3--Arginin…
Bt-GS57GL000571	100.00	2e-58	bthy:AQ980_11730	K01429	ureB	urease subunit beta	3.5.1.5	[PATH:ko00230] Level1--Metabolism | Level2--Nucleotide metabolism | Level3--Purine metabolism;[PATH:ko01120] Level1--Metabolism | Level2--Global and overview maps | Level3--Microbial metabolism in diverse environments;[PATH:ko01100] Level1--Metabolism | Level2--Global and overview maps | Level3--Metabolic pathways;[PATH:ko00220] Level1--Metabolism | Level2--Amino acid metabolism | Level3--Arginin…
Bt-GS57GL000572	99.82	0.0	bthy:AQ980_11735	K01428	ureC	urease subunit alpha	3.5.1.5	[PATH:ko00230] Level1--Metabolism | Level2--Nucleotide metabolism | Level3--Purine metabolism;[PATH:ko01120] Level1--Metabolism | Level2--Global and overview maps | Level3--Microbial metabolism in diverse environments;[PATH:ko01100] Level1--Metabolism | Level2--Global and overview maps | Level3--Metabolic pathways;[PATH:ko00220] Level1--Metabolism | Level2--Amino acid metabolism | Level3--Arginin…
Bt-GS57GL000573	98.04	2e-52	bthy:AQ980_11740	K03187	ureE	urease accessory protein	--	--
Bt-GS57GL000574	100.00	3e-133	bthy:AQ980_11745	K03188	ureF	urease accessory protein	--	--
Bt-GS57GL000575	100.00	4e-116	bthy:AQ980_11750	K03189	ureG	urease accessory protein	--	--
Bt-GS57GL000576	100.00	2e-160	bthy:AQ980_11755	K03190	ureD, ureH	urease accessory protein	--	--
Bt-GS57GL000577	99.52	7e-112	bthy:AQ980_11760	K03191	ureI	acid-activated urea channel	--	[PATH:ko05120] Level1--Human Diseases | Level2--Infectious diseases: Bacterial | Level3--Epithelial cell signaling in Helicobacter pylori infection
Bt-GS57GL000578	100.00	0.0	bthy:AQ980_11765	K07241	nixA	high-affinity nickel-transport protein	--	--
Bt-GS57GL000583	100.00	2e-69	bthy:AQ980_11785	K03790	rimJ	[ribosomal protein S5]-alanine N-acetyltransferase	2.3.1.267	--
Bt-GS57GL000585	99.81	0.0	bthy:AQ980_11795	K00666	ACSF2	fatty-acyl-CoA synthase	6.2.1.-	--
Bt-GS57GL000586	100.00	3e-100	bthy:AQ980_11800	K03523	bioY	biotin transport system substrate-specific component	--	[PATH:ko02010] Level1--Environmental Information Processing | Level2--Membrane transport | Level3--ABC transporters
Bt-GS57GL000587	99.79	0.0	bthy:AQ980_11805	K01897	ACSL, fadD	long-chain acyl-CoA synthetase	6.2.1.3	[PATH:ko03320] Level1--Organismal Systems | Level2--Endocrine system | Level3--PPAR signaling pathway;[PATH:ko04146] Level1--Cellular Processes | Level2--Transport and catabolism | Level3--Peroxisome;[PATH:ko04216] Level1--Cellular Processes | Level2--Cell growth and death | Level3--Ferroptosis;[PATH:ko01100] Level1--Metabolism | Level2--Global and overview maps | Level3--Metabolic pathways;[PATH…
Bt-GS57GL000588	100.00	0.0	bthy:AQ980_11810	K00626	E2.3.1.9, atoB	acetyl-CoA C-acetyltransferase	2.3.1.9	[PATH:ko01110] Level1--Metabolism | Level2--Global and overview maps | Level3--Biosynthesis of secondary metabolites;[PATH:ko01200] Level1--Metabolism | Level2--Global and overview maps | Level3--Carbon metabolism;[PATH:ko00900] Level1--Metabolism | Level2--Metabolism of terpenoids and polyketides | Level3--Terpenoid backbone biosynthesis;[PATH:ko01120] Level1--Metabolism | Level2--Global and ove…
Bt-GS57GL000590	41.41	4e-14	mfs:MFS40622_0781	K03574	mutT, NUDT15, MTH2	8-oxo-dGTP diphosphatase	3.6.1.55	--
Bt-GS57GL000592	92.99	2e-172	bthy:AQ980_11825	K01872	AARS, alaS	alanyl-tRNA synthetase	6.1.1.7	[PATH:ko00970] Level1--Genetic Information Processing | Level2--Translation | Level3--Aminoacyl-tRNA biosynthesis
Bt-GS57GL000595	100.00	5e-69	bthy:AQ980_11840	K06335	cotM	spore coat protein M	--	--
Bt-GS57GL000596	100.00	9e-15	bce:BC3620	K06433	sspP, cotL	small acid-soluble spore protein P (minor)	--	--
Bt-GS57GL000598	100.00	1e-142	btt:HD73_3892	K22278	pdgA	peptidoglycan-N-acetylglucosamine deacetylase	3.5.1.104	--
Bt-GS57GL000599	100.00	4e-20	bthy:AQ980_11860	K06432	sspO, cotK	small acid-soluble spore protein O (minor)	--	--
Bt-GS57GL000600	100.00	0.0	bthy:AQ980_11865	K01681	ACO, acnA	aconitate hydratase	4.2.1.3	[PATH:ko01110] Level1--Metabolism | Level2--Global and overview maps | Level3--Biosynthesis of secondary metabolites;[PATH:ko01200] Level1--Metabolism | Level2--Global and overview maps | Level3--Carbon metabolism;[PATH:ko01120] Level1--Metabolism | Level2--Global and overview maps | Level3--Microbial metabolism in diverse environments;[PATH:ko01100] Level1--Metabolism | Level2--Global and overvi…
Bt-GS57GL000601	52.14	2e-64	bpm:BURPS1710b_A0846	K07487	K07487	transposase	--	--
Bt-GS57GL000602	43.10	9e-36	spya:A20_1762	K07487	K07487	transposase	--	--
Bt-GS57GL000603	87.88	3e-26	bcef:BcrFT9_02759	K06147	ABCB-BAC	ATP-binding cassette, subfamily B, bacterial	--	--
Bt-GS57GL000604	100.00	0.0	bthy:AQ980_11870	K06147	ABCB-BAC	ATP-binding cassette, subfamily B, bacterial	--	--
Bt-GS57GL000606	44.14	2e-28	gfe:Gferi_12180	K06196	ccdA	cytochrome c-type biogenesis protein	--	--
Bt-GS57GL000607	99.68	0.0	bthy:AQ980_11890	K02342	dnaQ	DNA polymerase III subunit epsilon	2.7.7.7	[PATH:ko03030] Level1--Genetic Information Processing | Level2--Replication and repair | Level3--DNA replication;[PATH:ko03440] Level1--Genetic Information Processing | Level2--Replication and repair | Level3--Homologous recombination;[PATH:ko03430] Level1--Genetic Information Processing | Level2--Replication and repair | Level3--Mismatch repair
Bt-GS57GL000609	100.00	8e-17	bby:CY96_17030	K06431	sspN	small acid-soluble spore protein N (minor)	--	--
Bt-GS57GL000610	100.00	9e-29	bby:CY96_17025	K06434	tlp	small acid-soluble spore protein (thioredoxin-like protein)	--	--
Bt-GS57GL000611	100.00	0.0	bby:CY96_17020	K06306	yaaH	spore germination protein	--	--
Bt-GS57GL000612	99.73	0.0	bthy:AQ980_11915	K07496	K07496	putative transposase	--	--
Bt-GS57GL000613	100.00	7e-77	bby:CY96_17015	K07107	ybgC	acyl-CoA thioester hydrolase	3.1.2.-	--
Bt-GS57GL000615	100.00	5e-108	bby:CY96_17005	K08591	plsY	acyl phosphate:glycerol-3-phosphate acyltransferase	2.3.1.275	[PATH:ko01110] Level1--Metabolism | Level2--Global and overview maps | Level3--Biosynthesis of secondary metabolites;[PATH:ko01100] Level1--Metabolism | Level2--Global and overview maps | Level3--Metabolic pathways;[PATH:ko00564] Level1--Metabolism | Level2--Lipid metabolism | Level3--Glycerophospholipid metabolism;[PATH:ko00561] Level1--Metabolism | Level2--Lipid metabolism | Level3--Glycerolipi…
Bt-GS57GL000616	100.00	0.0	bthy:AQ980_11935	K21636	nrdD	ribonucleoside-triphosphate reductase (formate)	1.1.98.6	[PATH:ko00230] Level1--Metabolism | Level2--Nucleotide metabolism | Level3--Purine metabolism;[PATH:ko00240] Level1--Metabolism | Level2--Nucleotide metabolism | Level3--Pyrimidine metabolism;[PATH:ko01100] Level1--Metabolism | Level2--Global and overview maps | Level3--Metabolic pathways
Bt-GS57GL000617	100.00	6e-85	bthy:AQ980_11940	K04068	nrdG	anaerobic ribonucleoside-triphosphate reductase activating protein	1.97.1.4	--
Bt-GS57GL000618	54.05	1e-60	toc:Toce_1455	K07775	resD	two-component system, OmpR family, response regulator ResD	--	[PATH:ko02020] Level1--Environmental Information Processing | Level2--Signal transduction | Level3--Two-component system
Bt-GS57GL000619	100.00	0.0	bthy:AQ980_11950	K04771	degP, htrA	serine protease Do	3.4.21.107	[PATH:ko02020] Level1--Environmental Information Processing | Level2--Signal transduction | Level3--Two-component system;[PATH:ko01503] Level1--Human Diseases | Level2--Drug resistance: Antimicrobial | Level3--Cationic antimicrobial peptide (CAMP) resistance
Bt-GS57GL000620	65.65	7e-48	lin:lin1324	K06929	K06929	uncharacterized protein	--	--
Bt-GS57GL000621	100.00	0.0	bby:CY96_16975	K02622	parE	topoisomerase IV subunit B	5.99.1.-	--
Bt-GS57GL000622	100.00	0.0	bthy:AQ980_11970	K02621	parC	topoisomerase IV subunit A	5.99.1.-	--
Bt-GS57GL000623	100.00	2e-91	bthy:AQ980_11975	K16044	iolW	scyllo-inositol 2-dehydrogenase (NADP+)	1.1.1.371	[PATH:ko01120] Level1--Metabolism | Level2--Global and overview maps | Level3--Microbial metabolism in diverse environments;[PATH:ko00562] Level1--Metabolism | Level2--Carbohydrate metabolism | Level3--Inositol phosphate metabolism
Bt-GS57GL000624	100.00	1e-99	bthy:AQ980_11975	K16044	iolW	scyllo-inositol 2-dehydrogenase (NADP+)	1.1.1.371	[PATH:ko01120] Level1--Metabolism | Level2--Global and overview maps | Level3--Microbial metabolism in diverse environments;[PATH:ko00562] Level1--Metabolism | Level2--Carbohydrate metabolism | Level3--Inositol phosphate metabolism
Bt-GS57GL000625	99.32	2e-80	bthy:AQ980_11980	K04750	phnB	PhnB protein	--	--
Bt-GS57GL000628	100.00	2e-174	bby:CY96_16955	K01990	ABC-2.A	ABC-2 type transport system ATP-binding protein	--	--
Bt-GS57GL000629	100.00	6e-152	bthy:AQ980_12000	K01992	ABC-2.P	ABC-2 type transport system permease protein	--	--
Bt-GS57GL000630	100.00	2e-98	bthy:AQ980_12005	K03088	rpoE	RNA polymerase sigma-70 factor, ECF subfamily	--	--
Bt-GS57GL000633	100.00	0.0	bthy:AQ980_12020	K15580	oppA, mppA	oligopeptide transport system substrate-binding protein	--	[PATH:ko02010] Level1--Environmental Information Processing | Level2--Membrane transport | Level3--ABC transporters;[PATH:ko02024] Level1--Cellular Processes | Level2--Cellular community - prokaryotes | Level3--Quorum sensing;[PATH:ko01501] Level1--Human Diseases | Level2--Drug resistance: Antimicrobial | Level3--beta-Lactam resistance
Bt-GS57GL000634	99.82	0.0	bthy:AQ980_12025	K15580	oppA, mppA	oligopeptide transport system substrate-binding protein	--	[PATH:ko02010] Level1--Environmental Information Processing | Level2--Membrane transport | Level3--ABC transporters;[PATH:ko02024] Level1--Cellular Processes | Level2--Cellular community - prokaryotes | Level3--Quorum sensing;[PATH:ko01501] Level1--Human Diseases | Level2--Drug resistance: Antimicrobial | Level3--beta-Lactam resistance
Bt-GS57GL000635	100.00	0.0	bthy:AQ980_12030	K15580	oppA, mppA	oligopeptide transport system substrate-binding protein	--	[PATH:ko02010] Level1--Environmental Information Processing | Level2--Membrane transport | Level3--ABC transporters;[PATH:ko02024] Level1--Cellular Processes | Level2--Cellular community - prokaryotes | Level3--Quorum sensing;[PATH:ko01501] Level1--Human Diseases | Level2--Drug resistance: Antimicrobial | Level3--beta-Lactam resistance
Bt-GS57GL000643	100.00	0.0	bthy:AQ980_12070	K03294	TC.APA	basic amino acid/polyamine antiporter, APA family	--	--
Bt-GS57GL000647	100.00	0.0	bthi:BTK_18925	K06307	yfkQ	spore germination protein	--	--
Bt-GS57GL000649	100.00	0.0	bthy:AQ980_12095	K00123	fdoG, fdhF, fdwA	formate dehydrogenase major subunit	1.17.1.9	[PATH:ko01200] Level1--Metabolism | Level2--Global and overview maps | Level3--Carbon metabolism;[PATH:ko01120] Level1--Metabolism | Level2--Global and overview maps | Level3--Microbial metabolism in diverse environments;[PATH:ko01100] Level1--Metabolism | Level2--Global and overview maps | Level3--Metabolic pathways;[PATH:ko00680] Level1--Metabolism | Level2--Energy metabolism | Level3--Methane …
Bt-GS57GL000652	100.00	4e-156	bthy:AQ980_12110	K02379	fdhD	FdhD protein	--	--
Bt-GS57GL000653	100.00	0.0	bce:BC3569	K03639	moaA, CNX2	GTP 3',8-cyclase	4.1.99.22	[PATH:ko01100] Level1--Metabolism | Level2--Global and overview maps | Level3--Metabolic pathways;[PATH:ko04122] Level1--Genetic Information Processing | Level2--Folding, sorting and degradation | Level3--Sulfur relay system;[PATH:ko00790] Level1--Metabolism | Level2--Metabolism of cofactors and vitamins | Level3--Folate biosynthesis
Bt-GS57GL000654	100.00	1e-147	btht:H175_ch3570	K21993	fdhC	formate transporter	--	--
Bt-GS57GL000655	100.00	0.0	bby:CY96_16830	K21029	moeB	molybdopterin-synthase adenylyltransferase	2.7.7.80	[PATH:ko04122] Level1--Genetic Information Processing | Level2--Folding, sorting and degradation | Level3--Sulfur relay system
Bt-GS57GL000656	99.41	0.0	bthy:AQ980_12130	K03750	moeA	molybdopterin molybdotransferase	2.10.1.1	[PATH:ko01100] Level1--Metabolism | Level2--Global and overview maps | Level3--Metabolic pathways;[PATH:ko00790] Level1--Metabolism | Level2--Metabolism of cofactors and vitamins | Level3--Folate biosynthesis
Bt-GS57GL000658	100.00	2e-84	bthy:AQ980_12135	K03635	MOCS2B, moaE	molybdopterin synthase catalytic subunit	2.8.1.12	[PATH:ko01100] Level1--Metabolism | Level2--Global and overview maps | Level3--Metabolic pathways;[PATH:ko04122] Level1--Genetic Information Processing | Level2--Folding, sorting and degradation | Level3--Sulfur relay system;[PATH:ko00790] Level1--Metabolism | Level2--Metabolism of cofactors and vitamins | Level3--Folate biosynthesis
Bt-GS57GL000659	100.00	1e-37	bby:CY96_16815	K03636	moaD, cysO	sulfur-carrier protein	--	[PATH:ko04122] Level1--Genetic Information Processing | Level2--Folding, sorting and degradation | Level3--Sulfur relay system
Bt-GS57GL000660	100.00	0.0	bby:CY96_16810	K03593	mrp, NUBPL	ATP-binding protein involved in chromosome partitioning	--	--
Bt-GS57GL000664	100.00	1e-176	bby:CY96_16790	K05786	rarD	chloramphenicol-sensitive protein RarD	--	--
Bt-GS57GL000665	100.00	5e-76	bby:CY96_16785	K09775	K09775	uncharacterized protein	--	--
Bt-GS57GL000666	100.00	0.0	bthy:AQ980_12175	K18115	sqhC	sporulenol synthase	4.2.1.137	--
Bt-GS57GL000668	100.00	4e-142	bthy:AQ980_12185	K00059	fabG	3-oxoacyl-[acyl-carrier protein] reductase	1.1.1.100	[PATH:ko00780] Level1--Metabolism | Level2--Metabolism of cofactors and vitamins | Level3--Biotin metabolism;[PATH:ko00333] Level1--Metabolism | Level2--Biosynthesis of other secondary metabolites | Level3--Prodigiosin biosynthesis;[PATH:ko01100] Level1--Metabolism | Level2--Global and overview maps | Level3--Metabolic pathways;[PATH:ko01130] Level1--Metabolism | Level2--Global and overview maps …
Bt-GS57GL000669	100.00	0.0	bby:CY96_16765	K00128	ALDH	aldehyde dehydrogenase (NAD+)	1.2.1.3	[PATH:ko00410] Level1--Metabolism | Level2--Metabolism of other amino acids | Level3--beta-Alanine metabolism;[PATH:ko00981] Level1--Metabolism | Level2--Metabolism of terpenoids and polyketides | Level3--Insect hormone biosynthesis;[PATH:ko00340] Level1--Metabolism | Level2--Amino acid metabolism | Level3--Histidine metabolism;[PATH:ko01110] Level1--Metabolism | Level2--Global and overview maps …
Bt-GS57GL000672	100.00	0.0	bby:CY96_16755	K14392	panF	sodium/pantothenate symporter	--	--
Bt-GS57GL000673	100.00	0.0	bby:CY96_16750	K01239	iunH	purine nucleosidase	3.2.2.1	[PATH:ko00230] Level1--Metabolism | Level2--Nucleotide metabolism | Level3--Purine metabolism;[PATH:ko01100] Level1--Metabolism | Level2--Global and overview maps | Level3--Metabolic pathways;[PATH:ko00760] Level1--Metabolism | Level2--Metabolism of cofactors and vitamins | Level3--Nicotinate and nicotinamide metabolism
Bt-GS57GL000674	40.25	3e-65	bmyc:DJ92_4290	K01286	E3.4.16.4	D-alanyl-D-alanine carboxypeptidase	3.4.16.4	--
Bt-GS57GL000675	100.00	0.0	bthy:AQ980_12215	K01755	argH, ASL	argininosuccinate lyase	4.3.2.1	[PATH:ko01110] Level1--Metabolism | Level2--Global and overview maps | Level3--Biosynthesis of secondary metabolites;[PATH:ko01100] Level1--Metabolism | Level2--Global and overview maps | Level3--Metabolic pathways;[PATH:ko01230] Level1--Metabolism | Level2--Global and overview maps | Level3--Biosynthesis of amino acids;[PATH:ko00250] Level1--Metabolism | Level2--Amino acid metabolism | Level3--A…
Bt-GS57GL000676	100.00	4e-159	bthy:AQ980_12220	K06976	K06976	uncharacterized protein	--	--
Bt-GS57GL000677	100.00	4e-145	bby:CY96_16730	K16216	yueD	benzil reductase ((S)-benzoin forming)	1.1.1.320	--
Bt-GS57GL000680	46.63	3e-37	ssab:SSABA_v1c02160	K18234	vat	virginiamycin A acetyltransferase	2.3.1.-	--
Bt-GS57GL000682	40.00	8e-07	asoc:CB4_03777	K03574	mutT, NUDT15, MTH2	8-oxo-dGTP diphosphatase	3.6.1.55	--
Bt-GS57GL000683	100.00	6e-113	bby:CY96_16705	K07034	K07034	uncharacterized protein	--	--
Bt-GS57GL000685	99.35	2e-81	bce:BC3541	K03839	fldA, nifF, isiB	flavodoxin I	--	--
Bt-GS57GL000687	100.00	2e-29	bby:CY96_16690	K03704	cspA	cold shock protein (beta-ribbon, CspA family)	--	--
Bt-GS57GL000694	100.00	5e-176	bthy:AQ980_12305	K07104	catE	catechol 2,3-dioxygenase	1.13.11.2	[PATH:ko01120] Level1--Metabolism | Level2--Global and overview maps | Level3--Microbial metabolism in diverse environments;[PATH:ko01100] Level1--Metabolism | Level2--Global and overview maps | Level3--Metabolic pathways;[PATH:ko00643] Level1--Metabolism | Level2--Xenobiotics biodegradation and metabolism | Level3--Styrene degradation;[PATH:ko01220] Level1--Metabolism | Level2--Global and overvi…
Bt-GS57GL000696	100.00	1e-123	bthy:AQ980_12315	K07507	mgtC	putative Mg2+ transporter-C (MgtC) family protein	--	--
Bt-GS57GL000697	100.00	0.0	bthr:YBT1520_18750	K01387	colA	microbial collagenase	3.4.24.3	--
Bt-GS57GL000698	100.00	0.0	bby:CY96_16635	K07697	kinB	two-component system, sporulation sensor kinase B	2.7.13.3	[PATH:ko02020] Level1--Environmental Information Processing | Level2--Signal transduction | Level3--Two-component system
Bt-GS57GL000703	97.53	0.0	bthy:AQ980_12350	K19350	lsa	lincosamide and streptogramin A transport system ATP-binding/permease protein	--	[PATH:ko02010] Level1--Environmental Information Processing | Level2--Membrane transport | Level3--ABC transporters
Bt-GS57GL000704	40.04	3e-117	pbj:VN24_15665	K21023	mucR	diguanylate cyclase	2.7.7.65	[PATH:ko02025] Level1--Cellular Processes | Level2--Cellular community - prokaryotes | Level3--Biofilm formation - Pseudomonas aeruginosa
Bt-GS57GL000710	63.37	9e-173	bce:BC3762	K01387	colA	microbial collagenase	3.4.24.3	--
Bt-GS57GL000716	100.00	0.0	bthy:AQ980_12415	K03406	mcp	methyl-accepting chemotaxis protein	--	[PATH:ko02030] Level1--Cellular Processes | Level2--Cell motility | Level3--Bacterial chemotaxis;[PATH:ko02020] Level1--Environmental Information Processing | Level2--Signal transduction | Level3--Two-component system
Bt-GS57GL000718	48.79	6e-94	btl:BALH_3160	K06361	rapC	response regulator aspartate phosphatase C	3.1.-.-	[PATH:ko02024] Level1--Cellular Processes | Level2--Cellular community - prokaryotes | Level3--Quorum sensing
Bt-GS57GL000719	100.00	2e-144	bthy:AQ980_12430	K01709	rfbG	CDP-glucose 4,6-dehydratase	4.2.1.45	[PATH:ko00520] Level1--Metabolism | Level2--Carbohydrate metabolism | Level3--Amino sugar and nucleotide sugar metabolism
Bt-GS57GL000723	97.40	2e-104	bby:CY96_16540	K00978	rfbF	glucose-1-phosphate cytidylyltransferase	2.7.7.33	[PATH:ko01100] Level1--Metabolism | Level2--Global and overview maps | Level3--Metabolic pathways;[PATH:ko00500] Level1--Metabolism | Level2--Carbohydrate metabolism | Level3--Starch and sucrose metabolism;[PATH:ko00520] Level1--Metabolism | Level2--Carbohydrate metabolism | Level3--Amino sugar and nucleotide sugar metabolism
Bt-GS57GL000729	56.56	1e-34	bcef:BcrFT9_00592	K06295	gerKA	spore germination protein KA	--	--
Bt-GS57GL000733	71.29	6e-36	lsp:Bsph_3198	K03933	cpbD	chitin-binding protein	--	--
Bt-GS57GL000734	96.59	3e-173	bcg:BCG9842_B1712	K03933	cpbD	chitin-binding protein	--	--
Bt-GS57GL000739	99.75	0.0	bthy:AQ980_12525	K17218	sqr	sulfide:quinone oxidoreductase	1.8.5.4	[PATH:ko00920] Level1--Metabolism | Level2--Energy metabolism | Level3--Sulfur metabolism
Bt-GS57GL000741	73.68	5e-17	btw:BF38_5471	K01069	gloB, gloC, HAGH	hydroxyacylglutathione hydrolase	3.1.2.6	[PATH:ko00620] Level1--Metabolism | Level2--Carbohydrate metabolism | Level3--Pyruvate metabolism
Bt-GS57GL000742	99.18	1e-62	bby:CY96_16510	K17103	CHO1, pssA	CDP-diacylglycerol---serine O-phosphatidyltransferase	2.7.8.8	[PATH:ko01110] Level1--Metabolism | Level2--Global and overview maps | Level3--Biosynthesis of secondary metabolites;[PATH:ko01100] Level1--Metabolism | Level2--Global and overview maps | Level3--Metabolic pathways;[PATH:ko00260] Level1--Metabolism | Level2--Amino acid metabolism | Level3--Glycine, serine and threonine metabolism;[PATH:ko00564] Level1--Metabolism | Level2--Lipid metabolism | Leve…
Bt-GS57GL000744	41.05	6e-12	pku:AUO94_07640	K03790	rimJ	[ribosomal protein S5]-alanine N-acetyltransferase	2.3.1.267	--
Bt-GS57GL000746	100.00	0.0	bthy:AQ980_12565	K00102	LDHD, dld	D-lactate dehydrogenase (cytochrome)	1.1.2.4	[PATH:ko00620] Level1--Metabolism | Level2--Carbohydrate metabolism | Level3--Pyruvate metabolism
Bt-GS57GL000747	100.00	7e-177	bthy:AQ980_12570	K03453	TC.BASS	bile acid:Na+ symporter, BASS family	--	--
Bt-GS57GL000748	49.45	5e-91	btl:BALH_3160	K06361	rapC	response regulator aspartate phosphatase C	3.1.-.-	[PATH:ko02024] Level1--Cellular Processes | Level2--Cellular community - prokaryotes | Level3--Quorum sensing
Bt-GS57GL000750	42.48	7e-100	ebi:EbC_18930	K08997	ydiU	uncharacterized protein	--	--
Bt-GS57GL000751	100.00	0.0	bthi:BTK_18450	K00001	E1.1.1.1, adh	alcohol dehydrogenase	1.1.1.1	[PATH:ko00980] Level1--Metabolism | Level2--Xenobiotics biodegradation and metabolism | Level3--Metabolism of xenobiotics by cytochrome P450;[PATH:ko00982] Level1--Metabolism | Level2--Xenobiotics biodegradation and metabolism | Level3--Drug metabolism - cytochrome P450;[PATH:ko01110] Level1--Metabolism | Level2--Global and overview maps | Level3--Biosynthesis of secondary metabolites;[PATH:ko000…
Bt-GS57GL000752	79.28	5e-48	bmd:BMD_3613	K03892	arsR	ArsR family transcriptional regulator, arsenate/arsenite/antimonite-responsive transcriptional repressor	--	--
Bt-GS57GL000754	41.73	8e-112	svl:Strvi_2546	K14672	whiEVIII	putative polyketide hydroxylase	--	--
Bt-GS57GL000755	99.68	0.0	bthy:AQ980_12615	K01126	E3.1.4.46, glpQ, ugpQ	glycerophosphoryl diester phosphodiesterase	3.1.4.46	[PATH:ko00564] Level1--Metabolism | Level2--Lipid metabolism | Level3--Glycerophospholipid metabolism
Bt-GS57GL000756	40.09	8e-30	amg:AMEC673_14330	K07497	K07497	putative transposase	--	--
Bt-GS57GL000759	43.21	4e-61	bacl:BS34A_35920	K21959	ftsR	LysR family transcriptional regulator, cell division regulator	--	--
Bt-GS57GL000763	100.00	0.0	bthy:AQ980_12645	K10536	aguA	agmatine deiminase	3.5.3.12	[PATH:ko00330] Level1--Metabolism | Level2--Amino acid metabolism | Level3--Arginine and proline metabolism;[PATH:ko01100] Level1--Metabolism | Level2--Global and overview maps | Level3--Metabolic pathways
Bt-GS57GL000766	100.00	0.0	bthy:AQ980_12665	K10536	aguA	agmatine deiminase	3.5.3.12	[PATH:ko00330] Level1--Metabolism | Level2--Amino acid metabolism | Level3--Arginine and proline metabolism;[PATH:ko01100] Level1--Metabolism | Level2--Global and overview maps | Level3--Metabolic pathways
Bt-GS57GL000767	100.00	0.0	bthy:AQ980_12670	K08602	pepF, pepB	oligoendopeptidase F	3.4.24.-	--
Bt-GS57GL000768	100.00	1e-153	bthy:AQ980_12675	K00675	nhoA	N-hydroxyarylamine O-acetyltransferase	2.3.1.118	--
Bt-GS57GL000769	100.00	0.0	bthy:AQ980_12680	K01176	AMY, amyA, malS	alpha-amylase	3.2.1.1	[PATH:ko01100] Level1--Metabolism | Level2--Global and overview maps | Level3--Metabolic pathways;[PATH:ko00500] Level1--Metabolism | Level2--Carbohydrate metabolism | Level3--Starch and sucrose metabolism;[PATH:ko04973] Level1--Organismal Systems | Level2--Digestive system | Level3--Carbohydrate digestion and absorption
Bt-GS57GL000770	100.00	0.0	bthy:AQ980_12685	K07456	mutS2	DNA mismatch repair protein MutS2	--	[PATH:ko03430] Level1--Genetic Information Processing | Level2--Replication and repair | Level3--Mismatch repair
Bt-GS57GL000771	46.55	3e-34	sti:Sthe_0226	K03824	yhbS	putative acetyltransferase	2.3.1.-	--
Bt-GS57GL000773	100.00	7e-150	bthi:BTK_18345	K02493	hemK, prmC, HEMK	release factor glutamine methyltransferase	2.1.1.297	--
Bt-GS57GL000774	100.00	0.0	bthy:AQ980_12705	K00344	qor, CRYZ	NADPH2:quinone reductase	1.6.5.5	--
Bt-GS57GL000783	40.09	8e-30	amg:AMEC673_14330	K07497	K07497	putative transposase	--	--
Bt-GS57GL000786	100.00	3e-178	bthy:AQ980_12750	K02015	ABC.FEV.P	iron complex transport system permease protein	--	[PATH:ko02010] Level1--Environmental Information Processing | Level2--Membrane transport | Level3--ABC transporters
Bt-GS57GL000787	100.00	7e-105	bthy:AQ980_12755	K02015	ABC.FEV.P	iron complex transport system permease protein	--	[PATH:ko02010] Level1--Environmental Information Processing | Level2--Membrane transport | Level3--ABC transporters
Bt-GS57GL000788	41.90	5e-18	kpne:KU54_00960	K02015	ABC.FEV.P	iron complex transport system permease protein	--	[PATH:ko02010] Level1--Environmental Information Processing | Level2--Membrane transport | Level3--ABC transporters
Bt-GS57GL000789	100.00	2e-175	bthy:AQ980_12760	K02016	ABC.FEV.S	iron complex transport system substrate-binding protein	--	[PATH:ko02010] Level1--Environmental Information Processing | Level2--Membrane transport | Level3--ABC transporters
Bt-GS57GL000790	43.42	4e-10	laca:LAC1533_0326	K00657	speG, SAT	diamine N-acetyltransferase	2.3.1.57	[PATH:ko04216] Level1--Cellular Processes | Level2--Cell growth and death | Level3--Ferroptosis;[PATH:ko00330] Level1--Metabolism | Level2--Amino acid metabolism | Level3--Arginine and proline metabolism;[PATH:ko01100] Level1--Metabolism | Level2--Global and overview maps | Level3--Metabolic pathways
Bt-GS57GL000794	100.00	4e-128	bby:CY96_16275	K22135	bshB2	N-acetylglucosamine malate deacetylase 2	3.5.1.-	--
Bt-GS57GL000795	44.09	1e-57	strm:M444_35575	K19548	bacC	dihydroanticapsin dehydrogenase	1.1.1.385	[PATH:ko01130] Level1--Metabolism | Level2--Global and overview maps | Level3--Biosynthesis of antibiotics;[PATH:ko00999] Level1--Metabolism | Level2--Biosynthesis of other secondary metabolites | Level3--Biosynthesis of secondary metabolites - unclassified
Bt-GS57GL000801	60.26	3e-124	cml:BN424_314	K02030	ABC.PA.S	polar amino acid transport system substrate-binding protein	--	--
Bt-GS57GL000802	98.52	0.0	bca:BCE_3471	K03293	TC.AAT	amino acid transporter, AAT family	--	--
Bt-GS57GL000803	98.41	3e-140	bthy:AQ980_12820	K13075	ahlD, aiiA, attM, blcC	N-acyl homoserine lactone hydrolase	3.1.1.81	[PATH:ko02024] Level1--Cellular Processes | Level2--Cellular community - prokaryotes | Level3--Quorum sensing
Bt-GS57GL000806	64.79	8e-39	cbf:CLI_1625	K09936	TC.BAT2	bacterial/archaeal transporter family-2 protein	--	[PATH:ko02024] Level1--Cellular Processes | Level2--Cellular community - prokaryotes | Level3--Quorum sensing
Bt-GS57GL000807	99.32	5e-74	bby:CY96_16220	K09936	TC.BAT2	bacterial/archaeal transporter family-2 protein	--	[PATH:ko02024] Level1--Cellular Processes | Level2--Cellular community - prokaryotes | Level3--Quorum sensing
Bt-GS57GL000810	100.00	3e-24	bthi:BTK_18180	K07222	K07222	putative flavoprotein involved in K+ transport	--	--
Bt-GS57GL000814	100.00	1e-145	bthy:AQ980_12865	K17837	bla2, blm, ccrA, blaB	metallo-beta-lactamase class B	3.5.2.6	[PATH:ko01501] Level1--Human Diseases | Level2--Drug resistance: Antimicrobial | Level3--beta-Lactam resistance
Bt-GS57GL000815	99.77	0.0	btt:HD73_3686	K05601	hcp	hydroxylamine reductase	1.7.99.1	[PATH:ko00910] Level1--Metabolism | Level2--Energy metabolism | Level3--Nitrogen metabolism
Bt-GS57GL000817	71.43	1e-37	lwe:lwe0688	K10947	padR	PadR family transcriptional regulator, regulatory protein PadR	--	--
Bt-GS57GL000819	100.00	1e-144	bthi:BTK_18125	K01990	ABC-2.A	ABC-2 type transport system ATP-binding protein	--	--
Bt-GS57GL000820	100.00	1e-138	bthy:AQ980_12900	K01992	ABC-2.P	ABC-2 type transport system permease protein	--	--
Bt-GS57GL000825	99.57	8e-132	bby:CY96_16120	K03093	sigI	RNA polymerase sigma factor	--	--
Bt-GS57GL000828	44.93	3e-42	cad:Curi_c28390	K22278	pdgA	peptidoglycan-N-acetylglucosamine deacetylase	3.5.1.104	--
Bt-GS57GL000830	40.51	5e-08	sgp:SpiGrapes_0673	K21903	cadC, smtB	ArsR family transcriptional regulator, lead/cadmium/zinc/bismuth-responsive transcriptional repressor	--	--
Bt-GS57GL000833	96.61	8e-97	btl:BALH_3075	K00355	NQO1	NAD(P)H dehydrogenase (quinone)	1.6.5.2	[PATH:ko05225] Level1--Human Diseases | Level2--Cancers: Specific types | Level3--Hepatocellular carcinoma;[PATH:ko01110] Level1--Metabolism | Level2--Global and overview maps | Level3--Biosynthesis of secondary metabolites;[PATH:ko05418] Level1--Human Diseases | Level2--Cardiovascular diseases | Level3--Fluid shear stress and atherosclerosis;[PATH:ko05200] Level1--Human Diseases | Level2--Cancer…
Bt-GS57GL000834	93.76	0.0	bca:BCE_3436	K01897	ACSL, fadD	long-chain acyl-CoA synthetase	6.2.1.3	[PATH:ko03320] Level1--Organismal Systems | Level2--Endocrine system | Level3--PPAR signaling pathway;[PATH:ko04146] Level1--Cellular Processes | Level2--Transport and catabolism | Level3--Peroxisome;[PATH:ko04216] Level1--Cellular Processes | Level2--Cell growth and death | Level3--Ferroptosis;[PATH:ko01100] Level1--Metabolism | Level2--Global and overview maps | Level3--Metabolic pathways;[PATH…
Bt-GS57GL000835	40.91	2e-16	pce:PECL_192	K03790	rimJ	[ribosomal protein S5]-alanine N-acetyltransferase	2.3.1.267	--
Bt-GS57GL000836	41.77	1e-09	sbu:SpiBuddy_1984	K03790	rimJ	[ribosomal protein S5]-alanine N-acetyltransferase	2.3.1.267	--
Bt-GS57GL000844	96.29	0.0	bce:BC3412	K01387	colA	microbial collagenase	3.4.24.3	--
Bt-GS57GL000847	40.26	7e-43	cbut:ATN24_15280	K03492	ydhQ	GntR family transcriptional regulator	--	--
Bt-GS57GL000848	100.00	1e-70	bthy:AQ980_13030	K16509	spxA	regulatory protein spx	--	--
Bt-GS57GL000852	98.46	0.0	bal:BACI_c33570	K03837	sdaC	serine transporter	--	--
Bt-GS57GL000854	100.00	2e-114	bby:CY96_15965	K07078	K07078	uncharacterized protein	--	--
Bt-GS57GL000857	100.00	2e-143	bby:CY96_15955	K01497	ribA, RIB1	GTP cyclohydrolase II	3.5.4.25	[PATH:ko01110] Level1--Metabolism | Level2--Global and overview maps | Level3--Biosynthesis of secondary metabolites;[PATH:ko01100] Level1--Metabolism | Level2--Global and overview maps | Level3--Metabolic pathways;[PATH:ko02024] Level1--Cellular Processes | Level2--Cellular community - prokaryotes | Level3--Quorum sensing;[PATH:ko00740] Level1--Metabolism | Level2--Metabolism of cofactors and vi…
Bt-GS57GL000858	100.00	0.0	bby:CY96_15950	K11752	ribD	diaminohydroxyphosphoribosylaminopyrimidine deaminase / 5-amino-6-(5-phosphoribosylamino)uracil reductase	3.5.4.26 1.1.1.193	[PATH:ko01110] Level1--Metabolism | Level2--Global and overview maps | Level3--Biosynthesis of secondary metabolites;[PATH:ko01100] Level1--Metabolism | Level2--Global and overview maps | Level3--Metabolic pathways;[PATH:ko02024] Level1--Cellular Processes | Level2--Cellular community - prokaryotes | Level3--Quorum sensing;[PATH:ko00740] Level1--Metabolism | Level2--Metabolism of cofactors and vi…
Bt-GS57GL000859	100.00	2e-108	bthy:AQ980_13080	K05967	K05967	uncharacterized protein	--	--
Bt-GS57GL000861	100.00	0.0	bthy:AQ980_13085	K03406	mcp	methyl-accepting chemotaxis protein	--	[PATH:ko02030] Level1--Cellular Processes | Level2--Cell motility | Level3--Bacterial chemotaxis;[PATH:ko02020] Level1--Environmental Information Processing | Level2--Signal transduction | Level3--Two-component system
Bt-GS57GL000865	40.79	6e-49	ppq:PPSQR21_040810	K01400	nprE	bacillolysin	3.4.24.28	--
Bt-GS57GL000866	100.00	9e-166	bthy:AQ980_13100	K00344	qor, CRYZ	NADPH2:quinone reductase	1.6.5.5	--
Bt-GS57GL000868	100.00	4e-46	bthi:BTK_17905	K00036	G6PD, zwf	glucose-6-phosphate 1-dehydrogenase	1.1.1.49 1.1.1.363	[PATH:ko01110] Level1--Metabolism | Level2--Global and overview maps | Level3--Biosynthesis of secondary metabolites;[PATH:ko01200] Level1--Metabolism | Level2--Global and overview maps | Level3--Carbon metabolism;[PATH:ko01120] Level1--Metabolism | Level2--Global and overview maps | Level3--Microbial metabolism in diverse environments;[PATH:ko01100] Level1--Metabolism | Level2--Global and overvi…
Bt-GS57GL000869	100.00	0.0	bthy:AQ980_13115	K00036	G6PD, zwf	glucose-6-phosphate 1-dehydrogenase	1.1.1.49 1.1.1.363	[PATH:ko01110] Level1--Metabolism | Level2--Global and overview maps | Level3--Biosynthesis of secondary metabolites;[PATH:ko01200] Level1--Metabolism | Level2--Global and overview maps | Level3--Carbon metabolism;[PATH:ko01120] Level1--Metabolism | Level2--Global and overview maps | Level3--Microbial metabolism in diverse environments;[PATH:ko01100] Level1--Metabolism | Level2--Global and overvi…
Bt-GS57GL000870	100.00	0.0	bthy:AQ980_13120	K00615	E2.2.1.1, tktA, tktB	transketolase	2.2.1.1	[PATH:ko01110] Level1--Metabolism | Level2--Global and overview maps | Level3--Biosynthesis of secondary metabolites;[PATH:ko01200] Level1--Metabolism | Level2--Global and overview maps | Level3--Carbon metabolism;[PATH:ko01120] Level1--Metabolism | Level2--Global and overview maps | Level3--Microbial metabolism in diverse environments;[PATH:ko01100] Level1--Metabolism | Level2--Global and overvi…
Bt-GS57GL000871	99.66	5e-172	bby:CY96_15905	K00033	PGD, gnd, gntZ	6-phosphogluconate dehydrogenase	1.1.1.44 1.1.1.343	[PATH:ko01110] Level1--Metabolism | Level2--Global and overview maps | Level3--Biosynthesis of secondary metabolites;[PATH:ko01200] Level1--Metabolism | Level2--Global and overview maps | Level3--Carbon metabolism;[PATH:ko01120] Level1--Metabolism | Level2--Global and overview maps | Level3--Microbial metabolism in diverse environments;[PATH:ko01100] Level1--Metabolism | Level2--Global and overvi…
Bt-GS57GL000872	98.69	5e-83	bby:CY96_15900	K00616	E2.2.1.2, talA, talB	transaldolase	2.2.1.2	[PATH:ko01110] Level1--Metabolism | Level2--Global and overview maps | Level3--Biosynthesis of secondary metabolites;[PATH:ko01200] Level1--Metabolism | Level2--Global and overview maps | Level3--Carbon metabolism;[PATH:ko01120] Level1--Metabolism | Level2--Global and overview maps | Level3--Microbial metabolism in diverse environments;[PATH:ko01100] Level1--Metabolism | Level2--Global and overvi…
Bt-GS57GL000873	50.12	9e-115	ppeo:ABE82_08650	K03299	TC.GNTP	gluconate:H+ symporter, GntP family	--	--
Bt-GS57GL000874	100.00	0.0	bthy:AQ980_13140	K00851	E2.7.1.12, gntK, idnK	gluconokinase	2.7.1.12	[PATH:ko01110] Level1--Metabolism | Level2--Global and overview maps | Level3--Biosynthesis of secondary metabolites;[PATH:ko01200] Level1--Metabolism | Level2--Global and overview maps | Level3--Carbon metabolism;[PATH:ko01120] Level1--Metabolism | Level2--Global and overview maps | Level3--Microbial metabolism in diverse environments;[PATH:ko01100] Level1--Metabolism | Level2--Global and overvi…
Bt-GS57GL000875	100.00	0.0	bthi:BTK_17870	K07404	pgl	6-phosphogluconolactonase	3.1.1.31	[PATH:ko01110] Level1--Metabolism | Level2--Global and overview maps | Level3--Biosynthesis of secondary metabolites;[PATH:ko01200] Level1--Metabolism | Level2--Global and overview maps | Level3--Carbon metabolism;[PATH:ko01120] Level1--Metabolism | Level2--Global and overview maps | Level3--Microbial metabolism in diverse environments;[PATH:ko01100] Level1--Metabolism | Level2--Global and overvi…
Bt-GS57GL000876	100.00	2e-26	bthy:AQ980_13150	K09984	K09984	uncharacterized protein	--	--
Bt-GS57GL000882	91.21	1e-166	bcz:BCE33L3072	K01784	galE, GALE	UDP-glucose 4-epimerase	5.1.3.2	[PATH:ko01100] Level1--Metabolism | Level2--Global and overview maps | Level3--Metabolic pathways;[PATH:ko00052] Level1--Metabolism | Level2--Carbohydrate metabolism | Level3--Galactose metabolism;[PATH:ko00520] Level1--Metabolism | Level2--Carbohydrate metabolism | Level3--Amino sugar and nucleotide sugar metabolism
Bt-GS57GL000884	100.00	0.0	bthy:AQ980_13190	K01709	rfbG	CDP-glucose 4,6-dehydratase	4.2.1.45	[PATH:ko00520] Level1--Metabolism | Level2--Carbohydrate metabolism | Level3--Amino sugar and nucleotide sugar metabolism
Bt-GS57GL000885	100.00	2e-138	bthy:AQ980_13195	K00978	rfbF	glucose-1-phosphate cytidylyltransferase	2.7.7.33	[PATH:ko01100] Level1--Metabolism | Level2--Global and overview maps | Level3--Metabolic pathways;[PATH:ko00500] Level1--Metabolism | Level2--Carbohydrate metabolism | Level3--Starch and sucrose metabolism;[PATH:ko00520] Level1--Metabolism | Level2--Carbohydrate metabolism | Level3--Amino sugar and nucleotide sugar metabolism
Bt-GS57GL000887	100.00	3e-67	bthi:BTK_17810	K11923	cueR	MerR family transcriptional regulator, copper efflux regulator	--	--
Bt-GS57GL000889	100.00	3e-73	bthy:AQ980_13215	K02116	atpI	ATP synthase protein I	--	--
Bt-GS57GL000903	100.00	0.0	bby:CY96_15745	K00099	dxr	1-deoxy-D-xylulose-5-phosphate reductoisomerase	1.1.1.267	[PATH:ko01110] Level1--Metabolism | Level2--Global and overview maps | Level3--Biosynthesis of secondary metabolites;[PATH:ko00900] Level1--Metabolism | Level2--Metabolism of terpenoids and polyketides | Level3--Terpenoid backbone biosynthesis;[PATH:ko01100] Level1--Metabolism | Level2--Global and overview maps | Level3--Metabolic pathways;[PATH:ko01130] Level1--Metabolism | Level2--Global and ov…
Bt-GS57GL000904	100.00	0.0	bthy:AQ980_13285	K01867	WARS, trpS	tryptophanyl-tRNA synthetase	6.1.1.2	[PATH:ko00970] Level1--Genetic Information Processing | Level2--Translation | Level3--Aminoacyl-tRNA biosynthesis
Bt-GS57GL000905	44.14	3e-26	btk:BT9727_3766	K03574	mutT, NUDT15, MTH2	8-oxo-dGTP diphosphatase	3.6.1.55	--
Bt-GS57GL000910	100.00	0.0	bthy:AQ980_13310	K01104	E3.1.3.48	protein-tyrosine phosphatase	3.1.3.48	--
Bt-GS57GL000912	100.00	2e-137	bthy:AQ980_13320	K01560	E3.8.1.2	2-haloacid dehalogenase	3.8.1.2	[PATH:ko01120] Level1--Metabolism | Level2--Global and overview maps | Level3--Microbial metabolism in diverse environments;[PATH:ko01100] Level1--Metabolism | Level2--Global and overview maps | Level3--Metabolic pathways;[PATH:ko00625] Level1--Metabolism | Level2--Xenobiotics biodegradation and metabolism | Level3--Chloroalkane and chloroalkene degradation;[PATH:ko00361] Level1--Metabolism | Lev…
Bt-GS57GL000914	77.42	9e-22	rci:RCIX1527	K07729	K07729	putative transcriptional regulator	--	--
Bt-GS57GL000917	100.00	3e-139	bthy:AQ980_13345	K01990	ABC-2.A	ABC-2 type transport system ATP-binding protein	--	--
Bt-GS57GL000918	100.00	0.0	bthy:AQ980_13350	K01992	ABC-2.P	ABC-2 type transport system permease protein	--	--
Bt-GS57GL000919	99.58	1e-137	btt:HD73_3590	K00059	fabG	3-oxoacyl-[acyl-carrier protein] reductase	1.1.1.100	[PATH:ko00780] Level1--Metabolism | Level2--Metabolism of cofactors and vitamins | Level3--Biotin metabolism;[PATH:ko00333] Level1--Metabolism | Level2--Biosynthesis of other secondary metabolites | Level3--Prodigiosin biosynthesis;[PATH:ko01100] Level1--Metabolism | Level2--Global and overview maps | Level3--Metabolic pathways;[PATH:ko01130] Level1--Metabolism | Level2--Global and overview maps …
Bt-GS57GL000925	98.88	0.0	bce:BC3323	K00873	PK, pyk	pyruvate kinase	2.7.1.40	[PATH:ko00230] Level1--Metabolism | Level2--Nucleotide metabolism | Level3--Purine metabolism;[PATH:ko01110] Level1--Metabolism | Level2--Global and overview maps | Level3--Biosynthesis of secondary metabolites;[PATH:ko01200] Level1--Metabolism | Level2--Global and overview maps | Level3--Carbon metabolism;[PATH:ko00010] Level1--Metabolism | Level2--Carbohydrate metabolism | Level3--Glycolysis / …
Bt-GS57GL000929	100.00	0.0	bthy:AQ980_13395	K01892	HARS, hisS	histidyl-tRNA synthetase	6.1.1.21	[PATH:ko00970] Level1--Genetic Information Processing | Level2--Translation | Level3--Aminoacyl-tRNA biosynthesis
Bt-GS57GL000930	100.00	5e-86	bby:CY96_15625	K03976	ybaK, ebsC	Cys-tRNA(Pro)/Cys-tRNA(Cys) deacylase	3.1.1.-	--
Bt-GS57GL000935	100.00	7e-89	bthy:AQ980_13420	K02553	rraA, menG	regulator of ribonuclease activity A	--	--
Bt-GS57GL000939	100.00	3e-153	btt:HD73_3573	K16785	ecfT	energy-coupling factor transport system permease protein	--	[PATH:ko02010] Level1--Environmental Information Processing | Level2--Membrane transport | Level3--ABC transporters
Bt-GS57GL000940	100.00	0.0	bthi:BTK_17570	K16786	ecfA1	energy-coupling factor transport system ATP-binding protein	3.6.3.-	[PATH:ko02010] Level1--Environmental Information Processing | Level2--Membrane transport | Level3--ABC transporters
Bt-GS57GL000940	100.00	0.0	bthi:BTK_17570	K16787	ecfA2	energy-coupling factor transport system ATP-binding protein	3.6.3.-	[PATH:ko02010] Level1--Environmental Information Processing | Level2--Membrane transport | Level3--ABC transporters
Bt-GS57GL000941	100.00	2e-38	btt:HD73_3571	K16927	cbrT	energy-coupling factor transport system substrate-specific component	--	--
Bt-GS57GL000942	100.00	1e-55	bby:CY96_15570	K16927	cbrT	energy-coupling factor transport system substrate-specific component	--	--
Bt-GS57GL000947	100.00	5e-108	bthy:AQ980_13470	K00355	NQO1	NAD(P)H dehydrogenase (quinone)	1.6.5.2	[PATH:ko05225] Level1--Human Diseases | Level2--Cancers: Specific types | Level3--Hepatocellular carcinoma;[PATH:ko01110] Level1--Metabolism | Level2--Global and overview maps | Level3--Biosynthesis of secondary metabolites;[PATH:ko05418] Level1--Human Diseases | Level2--Cardiovascular diseases | Level3--Fluid shear stress and atherosclerosis;[PATH:ko05200] Level1--Human Diseases | Level2--Cancer…
Bt-GS57GL000949	99.54	0.0	bthy:AQ980_13480	K02106	atoE	short-chain fatty acids transporter	--	[PATH:ko02020] Level1--Environmental Information Processing | Level2--Signal transduction | Level3--Two-component system
Bt-GS57GL000958	90.82	1e-44	bmyc:DJ92_5491	K07483	K07483	transposase	--	--
Bt-GS57GL000959	46.24	7e-59	kgo:CEW81_17540	K07497	K07497	putative transposase	--	--
Bt-GS57GL000961	100.00	2e-140	bcb:BCB4264_A3298	K07260	vanY	zinc D-Ala-D-Ala carboxypeptidase	3.4.17.14	[PATH:ko00550] Level1--Metabolism | Level2--Glycan biosynthesis and metabolism | Level3--Peptidoglycan biosynthesis;[PATH:ko01100] Level1--Metabolism | Level2--Global and overview maps | Level3--Metabolic pathways;[PATH:ko02020] Level1--Environmental Information Processing | Level2--Signal transduction | Level3--Two-component system;[PATH:ko01502] Level1--Human Diseases | Level2--Drug resistance:…
Bt-GS57GL000966	96.80	0.0	btn:BTF1_13830	K21493	yxiD	toxin YxiD	3.1.-.-	--
Bt-GS57GL000969	99.59	1e-141	bthi:BTK_17450	K05982	E3.1.21.7, nfi	deoxyribonuclease V	3.1.21.7	--
Bt-GS57GL000983	98.16	0.0	bcb:BCB4264_A3268	K01447	xlyAB	N-acetylmuramoyl-L-alanine amidase	3.5.1.28	--
Bt-GS57GL000993	100.00	0.0	bthy:AQ980_17290	K00831	serC, PSAT1	phosphoserine aminotransferase	2.6.1.52	[PATH:ko01200] Level1--Metabolism | Level2--Global and overview maps | Level3--Carbon metabolism;[PATH:ko01120] Level1--Metabolism | Level2--Global and overview maps | Level3--Microbial metabolism in diverse environments;[PATH:ko01100] Level1--Metabolism | Level2--Global and overview maps | Level3--Metabolic pathways;[PATH:ko01230] Level1--Metabolism | Level2--Global and overview maps | Level3--B…
Bt-GS57GL000994	100.00	0.0	bthy:AQ980_17285	K00058	serA, PHGDH	D-3-phosphoglycerate dehydrogenase / 2-oxoglutarate reductase	1.1.1.95 1.1.1.399	[PATH:ko01200] Level1--Metabolism | Level2--Global and overview maps | Level3--Carbon metabolism;[PATH:ko01120] Level1--Metabolism | Level2--Global and overview maps | Level3--Microbial metabolism in diverse environments;[PATH:ko01100] Level1--Metabolism | Level2--Global and overview maps | Level3--Metabolic pathways;[PATH:ko01230] Level1--Metabolism | Level2--Global and overview maps | Level3--B…
Bt-GS57GL000995	51.21	1e-124	mbj:KQ51_01037	K00262	E1.4.1.4, gdhA	glutamate dehydrogenase (NADP+)	1.4.1.4	[PATH:ko00910] Level1--Metabolism | Level2--Energy metabolism | Level3--Nitrogen metabolism;[PATH:ko01120] Level1--Metabolism | Level2--Global and overview maps | Level3--Microbial metabolism in diverse environments;[PATH:ko01100] Level1--Metabolism | Level2--Global and overview maps | Level3--Metabolic pathways;[PATH:ko00250] Level1--Metabolism | Level2--Amino acid metabolism | Level3--Alanine, …
Bt-GS57GL001001	50.68	3e-60	sdt:SPSE_0447	K02483	K02483	two-component system, OmpR family, response regulator	--	--
Bt-GS57GL001002	40.00	2e-47	anl:GFC29_2013	K07636	phoR	two-component system, OmpR family, phosphate regulon sensor histidine kinase PhoR	2.7.13.3	[PATH:ko02020] Level1--Environmental Information Processing | Level2--Signal transduction | Level3--Two-component system
Bt-GS57GL001003	98.63	0.0	btm:MC28_2379	K02004	ABC.CD.P	putative ABC transport system permease protein	--	--
Bt-GS57GL001004	100.00	1e-126	bthy:AQ980_17235	K02003	ABC.CD.A	putative ABC transport system ATP-binding protein	--	--
Bt-GS57GL001009	91.22	2e-173	bcq:BCQ_2815	K14415	RTCB, rtcB	tRNA-splicing ligase RtcB (3'-phosphate/5'-hydroxy nucleic acid ligase)	6.5.1.8	--
Bt-GS57GL001011	100.00	0.0	bthy:AQ980_17200	K05396	dcyD	D-cysteine desulfhydrase	4.4.1.15	[PATH:ko00270] Level1--Metabolism | Level2--Amino acid metabolism | Level3--Cysteine and methionine metabolism
Bt-GS57GL001014	44.86	5e-122	beo:BEH_15715	K03446	emrB	MFS transporter, DHA2 family, multidrug resistance protein	--	--
Bt-GS57GL001015	99.91	0.0	bthy:AQ980_17175	K14338	cypD_E, CYP102A2_3	cytochrome P450 / NADPH-cytochrome P450 reductase	1.14.14.1 1.6.2.4	[PATH:ko01120] Level1--Metabolism | Level2--Global and overview maps | Level3--Microbial metabolism in diverse environments;[PATH:ko00627] Level1--Metabolism | Level2--Xenobiotics biodegradation and metabolism | Level3--Aminobenzoate degradation;[PATH:ko00380] Level1--Metabolism | Level2--Amino acid metabolism | Level3--Tryptophan metabolism;[PATH:ko00071] Level1--Metabolism | Level2--Lipid metab…
Bt-GS57GL001017	68.39	3e-58	vpn:A21D_02422	K07483	K07483	transposase	--	--
Bt-GS57GL001018	64.68	7e-94	bnc:BCN_1014	K07497	K07497	putative transposase	--	--
Bt-GS57GL001021	100.00	1e-175	bthy:AQ980_17160	K17836	penP	beta-lactamase class A	3.5.2.6	[PATH:ko01130] Level1--Metabolism | Level2--Global and overview maps | Level3--Biosynthesis of antibiotics;[PATH:ko00311] Level1--Metabolism | Level2--Biosynthesis of other secondary metabolites | Level3--Penicillin and cephalosporin biosynthesis;[PATH:ko01501] Level1--Human Diseases | Level2--Drug resistance: Antimicrobial | Level3--beta-Lactam resistance
Bt-GS57GL001022	100.00	6e-62	bthy:AQ980_17155	K02004	ABC.CD.P	putative ABC transport system permease protein	--	--
Bt-GS57GL001025	99.63	2e-158	bthy:AQ980_17140	K06880	ereA_B	erythromycin esterase	3.1.1.-	--
Bt-GS57GL001026	98.83	2e-95	bcef:BcrFT9_02529	K06880	ereA_B	erythromycin esterase	3.1.1.-	--
Bt-GS57GL001033	100.00	9e-70	bthy:AQ980_17110	K01759	GLO1, gloA	lactoylglutathione lyase	4.4.1.5	[PATH:ko00620] Level1--Metabolism | Level2--Carbohydrate metabolism | Level3--Pyruvate metabolism
Bt-GS57GL001035	64.75	2e-49	bnc:BCN_1014	K07497	K07497	putative transposase	--	--
Bt-GS57GL001036	59.76	4e-17	stn:STND_0034	K07497	K07497	putative transposase	--	--
Bt-GS57GL001037	69.92	1e-43	vpn:A21D_02422	K07483	K07483	transposase	--	--
Bt-GS57GL001038	96.00	3e-21	btk:BT9727_2974	K01436	K01436	amidohydrolase	3.5.1.-	--
Bt-GS57GL001039	96.69	1e-128	bcz:BCE33L2908	K01436	K01436	amidohydrolase	3.5.1.-	--
Bt-GS57GL001044	43.37	1e-11	pmw:B2K_21110	K00059	fabG	3-oxoacyl-[acyl-carrier protein] reductase	1.1.1.100	[PATH:ko00780] Level1--Metabolism | Level2--Metabolism of cofactors and vitamins | Level3--Biotin metabolism;[PATH:ko00333] Level1--Metabolism | Level2--Biosynthesis of other secondary metabolites | Level3--Prodigiosin biosynthesis;[PATH:ko01100] Level1--Metabolism | Level2--Global and overview maps | Level3--Metabolic pathways;[PATH:ko01130] Level1--Metabolism | Level2--Global and overview maps …
Bt-GS57GL001051	100.00	8e-27	btht:H175_ch3168	K03892	arsR	ArsR family transcriptional regulator, arsenate/arsenite/antimonite-responsive transcriptional repressor	--	--
Bt-GS57GL001052	96.38	2e-73	btl:BALH_2856	K01759	GLO1, gloA	lactoylglutathione lyase	4.4.1.5	[PATH:ko00620] Level1--Metabolism | Level2--Carbohydrate metabolism | Level3--Pyruvate metabolism
Bt-GS57GL001053	68.87	8e-37	dsf:UWK_00524	K03325	ACR3, arsB	arsenite transporter	--	--
Bt-GS57GL001055	83.49	3e-46	gea:GARCT_03259	K03325	ACR3, arsB	arsenite transporter	--	--
Bt-GS57GL001067	99.73	0.0	bthy:AQ980_17020	K05577	ndhF	NAD(P)H-quinone oxidoreductase subunit 5	7.1.1.2	[PATH:ko01100] Level1--Metabolism | Level2--Global and overview maps | Level3--Metabolic pathways;[PATH:ko00190] Level1--Metabolism | Level2--Energy metabolism | Level3--Oxidative phosphorylation
Bt-GS57GL001068	64.17	1e-117	bsl:A7A1_3298	K09822	K09822	uncharacterized protein	--	--
Bt-GS57GL001070	99.77	0.0	bthy:AQ980_17015	K09822	K09822	uncharacterized protein	--	--
Bt-GS57GL001078	99.72	0.0	bthy:AQ980_16980	K01669	phrB	deoxyribodipyrimidine photo-lyase	4.1.99.3	--
Bt-GS57GL001079	60.75	4e-32	pel:SAR11G3_01085	K01669	phrB	deoxyribodipyrimidine photo-lyase	4.1.99.3	--
Bt-GS57GL001080	100.00	2e-79	bthy:AQ980_16975	K05770	TSPO, BZRP	translocator protein	--	[PATH:ko04214] Level1--Cellular Processes | Level2--Cell growth and death | Level3--Apoptosis - fly;[PATH:ko04979] Level1--Organismal Systems | Level2--Digestive system | Level3--Cholesterol metabolism;[PATH:ko04080] Level1--Environmental Information Processing | Level2--Signaling molecules and interaction | Level3--Neuroactive ligand-receptor interaction;[PATH:ko05166] Level1--Human Diseases | L…
Bt-GS57GL001084	100.00	1e-45	bthy:AQ980_16955	K06889	K06889	uncharacterized protein	--	--
Bt-GS57GL001093	100.00	0.0	bthy:AQ980_16915	K01387	colA	microbial collagenase	3.4.24.3	--
Bt-GS57GL001095	44.05	1e-14	psts:E05_42780	K19338	nac	LysR family transcriptional regulator, nitrogen assimilation regulatory protein	--	--
Bt-GS57GL001097	56.00	3e-26	btl:BALH_3930	K07497	K07497	putative transposase	--	--
Bt-GS57GL001099	55.56	5e-06	blr:BRLA_c022830	K07497	K07497	putative transposase	--	--
Bt-GS57GL001100	87.67	2e-30	bmyc:DJ92_5491	K07483	K07483	transposase	--	--
Bt-GS57GL001105	94.23	9e-53	bthy:AQ980_16890	K09932	K09932	uncharacterized protein	--	--
Bt-GS57GL001108	96.40	1e-148	bca:BCE_3158	K00433	cpo	non-heme chloroperoxidase	1.11.1.10	--
Bt-GS57GL001109	100.00	0.0	bthy:AQ980_16870	K11751	ushA	5'-nucleotidase / UDP-sugar diphosphatase	3.1.3.5 3.6.1.45	[PATH:ko00230] Level1--Metabolism | Level2--Nucleotide metabolism | Level3--Purine metabolism;[PATH:ko01110] Level1--Metabolism | Level2--Global and overview maps | Level3--Biosynthesis of secondary metabolites;[PATH:ko00240] Level1--Metabolism | Level2--Nucleotide metabolism | Level3--Pyrimidine metabolism;[PATH:ko01100] Level1--Metabolism | Level2--Global and overview maps | Level3--Metabolic p…
Bt-GS57GL001113	98.62	0.0	bti:BTG_03700	K11036	hblC	hemolysin BL lytic component L2	--	[PATH:ko02024] Level1--Cellular Processes | Level2--Cellular community - prokaryotes | Level3--Quorum sensing
Bt-GS57GL001114	100.00	0.0	bby:CY96_14460	K11037	hblD	hemolysin BL lytic component L1	--	[PATH:ko02024] Level1--Cellular Processes | Level2--Cellular community - prokaryotes | Level3--Quorum sensing
Bt-GS57GL001115	98.75	0.0	btl:BALH_2804	K11035	hblAB	hemolysin BL binding component	--	[PATH:ko02024] Level1--Cellular Processes | Level2--Cellular community - prokaryotes | Level3--Quorum sensing
Bt-GS57GL001116	74.85	2e-66	bmyc:DJ92_5277	K11035	hblAB	hemolysin BL binding component	--	[PATH:ko02024] Level1--Cellular Processes | Level2--Cellular community - prokaryotes | Level3--Quorum sensing
Bt-GS57GL001117	73.96	9e-70	bmyc:DJ92_5277	K11035	hblAB	hemolysin BL binding component	--	[PATH:ko02024] Level1--Cellular Processes | Level2--Cellular community - prokaryotes | Level3--Quorum sensing
Bt-GS57GL001122	99.44	0.0	bthy:AQ980_16825	K02491	kinA	two-component system, sporulation sensor kinase A	2.7.13.3	[PATH:ko02020] Level1--Environmental Information Processing | Level2--Signal transduction | Level3--Two-component system
Bt-GS57GL001124	100.00	0.0	bthy:AQ980_16820	K00121	frmA, ADH5, adhC	S-(hydroxymethyl)glutathione dehydrogenase / alcohol dehydrogenase	1.1.1.284 1.1.1.1	[PATH:ko00980] Level1--Metabolism | Level2--Xenobiotics biodegradation and metabolism | Level3--Metabolism of xenobiotics by cytochrome P450;[PATH:ko00982] Level1--Metabolism | Level2--Xenobiotics biodegradation and metabolism | Level3--Drug metabolism - cytochrome P450;[PATH:ko01110] Level1--Metabolism | Level2--Global and overview maps | Level3--Biosynthesis of secondary metabolites;[PATH:ko012…
Bt-GS57GL001125	100.00	4e-32	bthi:BTK_14170	K06418	SASP-A, sspA	small acid-soluble spore protein A (major alpha-type SASP)	--	--
Bt-GS57GL001129	44.12	4e-26	exu:ESP131_03505	K00034	gdh	glucose 1-dehydrogenase	1.1.1.47	[PATH:ko01200] Level1--Metabolism | Level2--Global and overview maps | Level3--Carbon metabolism;[PATH:ko01120] Level1--Metabolism | Level2--Global and overview maps | Level3--Microbial metabolism in diverse environments;[PATH:ko01100] Level1--Metabolism | Level2--Global and overview maps | Level3--Metabolic pathways;[PATH:ko00030] Level1--Metabolism | Level2--Carbohydrate metabolism | Level3--Pe…
Bt-GS57GL001130	43.28	1e-25	btl:BALH_2576	K03719	lrp	Lrp/AsnC family transcriptional regulator, leucine-responsive regulatory protein	--	--
Bt-GS57GL001131	100.00	1e-109	bby:CY96_14335	K03152	thiJ	protein deglycase	3.5.1.124	--
Bt-GS57GL001135	98.81	0.0	bthr:YBT1520_14090	K22579	rph	rifampicin phosphotransferase	2.7.9.6	--
Bt-GS57GL001136	71.60	2e-63	ava:Ava_C0174	K22579	rph	rifampicin phosphotransferase	2.7.9.6	--
Bt-GS57GL001137	65.52	1e-25	ppoy:RE92_24140	K22579	rph	rifampicin phosphotransferase	2.7.9.6	--
Bt-GS57GL001138	88.52	3e-24	lmos:LMOSLCC7179_0398	K22579	rph	rifampicin phosphotransferase	2.7.9.6	--
Bt-GS57GL001142	66.39	4e-39	vpn:A21D_02422	K07483	K07483	transposase	--	--
Bt-GS57GL001143	64.68	8e-94	bnc:BCN_1014	K07497	K07497	putative transposase	--	--
Bt-GS57GL001144	41.03	3e-06	pko:PKOR_07080	K03790	rimJ	[ribosomal protein S5]-alanine N-acetyltransferase	2.3.1.267	--
Bt-GS57GL001154	97.91	0.0	bcz:BCE33L2818	K00249	ACADM, acd	acyl-CoA dehydrogenase	1.3.8.7	[PATH:ko00410] Level1--Metabolism | Level2--Metabolism of other amino acids | Level3--beta-Alanine metabolism;[PATH:ko03320] Level1--Organismal Systems | Level2--Endocrine system | Level3--PPAR signaling pathway;[PATH:ko01110] Level1--Metabolism | Level2--Global and overview maps | Level3--Biosynthesis of secondary metabolites;[PATH:ko01200] Level1--Metabolism | Level2--Global and overview maps |…
Bt-GS57GL001157	99.56	1e-125	bthy:AQ980_16695	K06201	cutC	copper homeostasis protein	--	--
Bt-GS57GL001158	100.00	3e-101	bthy:AQ980_16690	K03100	lepB	signal peptidase I	3.4.21.89	[PATH:ko03060] Level1--Genetic Information Processing | Level2--Folding, sorting and degradation | Level3--Protein export
Bt-GS57GL001160	99.43	3e-98	bthy:AQ980_16680	K06351	kipI	inhibitor of KinA	--	--
Bt-GS57GL001161	99.70	0.0	bthy:AQ980_16675	K06350	kipA	antagonist of KipI	--	--
Bt-GS57GL001162	100.00	1e-147	bthy:AQ980_16670	K07160	pxpA	5-oxoprolinase (ATP-hydrolysing) subunit A	3.5.2.9	[PATH:ko01100] Level1--Metabolism | Level2--Global and overview maps | Level3--Metabolic pathways;[PATH:ko00480] Level1--Metabolism | Level2--Metabolism of other amino acids | Level3--Glutathione metabolism
Bt-GS57GL001165	100.00	1e-121	bthy:AQ980_16655	K01304	pcp	pyroglutamyl-peptidase	3.4.19.3	--
Bt-GS57GL001166	48.96	8e-63	bae:BATR1942_02450	K12410	npdA	NAD-dependent deacetylase	3.5.1.-	--
Bt-GS57GL001168	99.86	0.0	bthy:AQ980_16640	K21465	pbpA	penicillin-binding protein A	--	[PATH:ko00550] Level1--Metabolism | Level2--Glycan biosynthesis and metabolism | Level3--Peptidoglycan biosynthesis
Bt-GS57GL001169	99.30	2e-76	bby:CY96_14160	K03100	lepB	signal peptidase I	3.4.21.89	[PATH:ko03060] Level1--Genetic Information Processing | Level2--Folding, sorting and degradation | Level3--Protein export
Bt-GS57GL001171	100.00	5e-99	bthy:AQ980_16630	K03574	mutT, NUDT15, MTH2	8-oxo-dGTP diphosphatase	3.6.1.55	--
Bt-GS57GL001177	100.00	2e-173	bthy:AQ980_16595	K11733	lysP	lysine-specific permease	--	--
Bt-GS57GL001179	100.00	4e-83	bthy:AQ980_16590	K03790	rimJ	[ribosomal protein S5]-alanine N-acetyltransferase	2.3.1.267	--
Bt-GS57GL001188	100.00	3e-108	bby:CY96_14095	K01090	E3.1.3.16	protein phosphatase	3.1.3.16	--
Bt-GS57GL001189	100.00	4e-84	bthy:AQ980_16565	K00876	udk, UCK	uridine kinase	2.7.1.48	[PATH:ko00983] Level1--Metabolism | Level2--Xenobiotics biodegradation and metabolism | Level3--Drug metabolism - other enzymes;[PATH:ko00240] Level1--Metabolism | Level2--Nucleotide metabolism | Level3--Pyrimidine metabolism;[PATH:ko01100] Level1--Metabolism | Level2--Global and overview maps | Level3--Metabolic pathways
Bt-GS57GL001193	62.65	2e-22	bmyc:DJ92_328	K09768	K09768	uncharacterized protein	--	--
Bt-GS57GL001196	41.49	5e-14	banv:DJ46_1452	K18907	norG	GntR family transcriptional regulator, regulator for abcA and norABC	--	--
Bt-GS57GL001200	98.96	5e-51	bthy:AQ980_16535	K03574	mutT, NUDT15, MTH2	8-oxo-dGTP diphosphatase	3.6.1.55	--
Bt-GS57GL001201	80.36	1e-18	bcef:BcrFT9_02387	K03574	mutT, NUDT15, MTH2	8-oxo-dGTP diphosphatase	3.6.1.55	--
Bt-GS57GL001204	52.56	2e-47	oih:OB0287	K06977	K06977	uncharacterized protein	--	--
Bt-GS57GL001206	100.00	4e-95	bthy:AQ980_16520	K11991	tadA	tRNA(adenine34) deaminase	3.5.4.33	--
Bt-GS57GL001211	99.51	1e-117	bthy:AQ980_16505	K05281	E1.3.1.45	2'-hydroxyisoflavone reductase	1.3.1.45	[PATH:ko01110] Level1--Metabolism | Level2--Global and overview maps | Level3--Biosynthesis of secondary metabolites;[PATH:ko00943] Level1--Metabolism | Level2--Biosynthesis of other secondary metabolites | Level3--Isoflavonoid biosynthesis
Bt-GS57GL001221	98.81	0.0	bthy:AQ980_16480	K18220	tetM, tetO	ribosomal protection tetracycline resistance protein	--	--
Bt-GS57GL001238	100.00	1e-109	bthy:AQ980_16430	K21493	yxiD	toxin YxiD	3.1.-.-	--
Bt-GS57GL001240	72.88	3e-18	btb:BMB171_C2717	K07559	kptA	putative RNA 2'-phosphotransferase	2.7.1.-	--
Bt-GS57GL001242	93.94	3e-48	btk:BT9727_2777	K07559	kptA	putative RNA 2'-phosphotransferase	2.7.1.-	--
Bt-GS57GL001243	86.21	5e-34	bthy:AQ980_16430	K21493	yxiD	toxin YxiD	3.1.-.-	--
Bt-GS57GL001249	97.78	2e-177	btm:MC28_2214	K03924	moxR	MoxR-like ATPase	3.6.3.-	--
Bt-GS57GL001254	100.00	0.0	bthy:AQ980_16370	K01286	E3.4.16.4	D-alanyl-D-alanine carboxypeptidase	3.4.16.4	--
Bt-GS57GL001257	100.00	0.0	btt:HD73_2951	K01486	ade	adenine deaminase	3.5.4.2	[PATH:ko00230] Level1--Metabolism | Level2--Nucleotide metabolism | Level3--Purine metabolism;[PATH:ko01100] Level1--Metabolism | Level2--Global and overview maps | Level3--Metabolic pathways
Bt-GS57GL001260	99.88	0.0	bthy:AQ980_16355	K01387	colA	microbial collagenase	3.4.24.3	--
Bt-GS57GL001261	100.00	0.0	bthy:AQ980_16350	K03781	katE, CAT, catB, srpA	catalase	1.11.1.6	[PATH:ko05014] Level1--Human Diseases | Level2--Neurodegenerative diseases | Level3--Amyotrophic lateral sclerosis (ALS);[PATH:ko04146] Level1--Cellular Processes | Level2--Transport and catabolism | Level3--Peroxisome;[PATH:ko01110] Level1--Metabolism | Level2--Global and overview maps | Level3--Biosynthesis of secondary metabolites;[PATH:ko04211] Level1--Organismal Systems | Level2--Aging | Lev…
Bt-GS57GL001262	98.86	6e-153	bthy:AQ980_16345	K00821	argD	acetylornithine/N-succinyldiaminopimelate aminotransferase	2.6.1.11 2.6.1.17	[PATH:ko00300] Level1--Metabolism | Level2--Amino acid metabolism | Level3--Lysine biosynthesis;[PATH:ko01110] Level1--Metabolism | Level2--Global and overview maps | Level3--Biosynthesis of secondary metabolites;[PATH:ko01120] Level1--Metabolism | Level2--Global and overview maps | Level3--Microbial metabolism in diverse environments;[PATH:ko01100] Level1--Metabolism | Level2--Global and overvie…
Bt-GS57GL001266	82.97	0.0	bcz:BCE33L2744	K00786	E2.4.-.-	glycosyltransferase	2.4.-.-	--
Bt-GS57GL001268	52.57	5e-106	btk:BT9727_2760	K00786	E2.4.-.-	glycosyltransferase	2.4.-.-	--
Bt-GS57GL001269	81.50	0.0	bcz:BCE33L2743	K00786	E2.4.-.-	glycosyltransferase	2.4.-.-	--
Bt-GS57GL001270	68.62	9e-94	bcz:BCE33L2744	K00786	E2.4.-.-	glycosyltransferase	2.4.-.-	--
Bt-GS57GL001274	82.53	0.0	bcz:BCE33L2740	K00786	E2.4.-.-	glycosyltransferase	2.4.-.-	--
Bt-GS57GL001276	99.60	0.0	btl:BALH_2701	K03762	proP	MFS transporter, MHS family, proline/betaine transporter	--	--
Bt-GS57GL001280	98.41	6e-180	btb:BMB171_C2695	K03924	moxR	MoxR-like ATPase	3.6.3.-	--
Bt-GS57GL001284	100.00	5e-69	bthy:AQ980_16245	K01759	GLO1, gloA	lactoylglutathione lyase	4.4.1.5	[PATH:ko00620] Level1--Metabolism | Level2--Carbohydrate metabolism | Level3--Pyruvate metabolism
Bt-GS57GL001285	96.86	9e-105	bans:BAPAT_2887	K03790	rimJ	[ribosomal protein S5]-alanine N-acetyltransferase	2.3.1.267	--
Bt-GS57GL001286	100.00	2e-110	bthy:AQ980_16235	K00876	udk, UCK	uridine kinase	2.7.1.48	[PATH:ko00983] Level1--Metabolism | Level2--Xenobiotics biodegradation and metabolism | Level3--Drug metabolism - other enzymes;[PATH:ko00240] Level1--Metabolism | Level2--Nucleotide metabolism | Level3--Pyrimidine metabolism;[PATH:ko01100] Level1--Metabolism | Level2--Global and overview maps | Level3--Metabolic pathways
Bt-GS57GL001287	77.08	2e-86	bcz:BCE33L2727	K01091	gph	phosphoglycolate phosphatase	3.1.3.18	[PATH:ko01110] Level1--Metabolism | Level2--Global and overview maps | Level3--Biosynthesis of secondary metabolites;[PATH:ko01100] Level1--Metabolism | Level2--Global and overview maps | Level3--Metabolic pathways;[PATH:ko01130] Level1--Metabolism | Level2--Global and overview maps | Level3--Biosynthesis of antibiotics;[PATH:ko00630] Level1--Metabolism | Level2--Carbohydrate metabolism | Level3-…
Bt-GS57GL001288	100.00	8e-34	bby:CY96_13775	K07727	K07727	putative transcriptional regulator	--	--
Bt-GS57GL001290	99.62	0.0	bthy:AQ980_16210	K01077	E3.1.3.1, phoA, phoB	alkaline phosphatase	3.1.3.1	[PATH:ko00730] Level1--Metabolism | Level2--Metabolism of cofactors and vitamins | Level3--Thiamine metabolism;[PATH:ko01100] Level1--Metabolism | Level2--Global and overview maps | Level3--Metabolic pathways;[PATH:ko02020] Level1--Environmental Information Processing | Level2--Signal transduction | Level3--Two-component system;[PATH:ko00790] Level1--Metabolism | Level2--Metabolism of cofactors a…
Bt-GS57GL001291	100.00	6e-154	bby:CY96_13760	K18346	vanW	vancomycin resistance protein VanW	--	[PATH:ko02020] Level1--Environmental Information Processing | Level2--Signal transduction | Level3--Two-component system;[PATH:ko01502] Level1--Human Diseases | Level2--Drug resistance: Antimicrobial | Level3--Vancomycin resistance
Bt-GS57GL001292	100.00	0.0	bthy:AQ980_16200	K09607	ina	immune inhibitor A	3.4.24.-	--
Bt-GS57GL001296	81.58	3e-50	bcz:BCE33L2991	K01759	GLO1, gloA	lactoylglutathione lyase	4.4.1.5	[PATH:ko00620] Level1--Metabolism | Level2--Carbohydrate metabolism | Level3--Pyruvate metabolism
Bt-GS57GL001297	92.51	7e-161	bthi:BTK_14815	K02205	rocE, rocC	arginine/ornithine permease	--	--
Bt-GS57GL001298	56.86	5e-47	arh:AHiyo8_32630	K16235	mmuP	S-methylmethionine transporter	--	--
Bt-GS57GL001303	100.00	2e-155	bby:CY96_13725	K00286	proC	pyrroline-5-carboxylate reductase	1.5.1.2	[PATH:ko01110] Level1--Metabolism | Level2--Global and overview maps | Level3--Biosynthesis of secondary metabolites;[PATH:ko00330] Level1--Metabolism | Level2--Amino acid metabolism | Level3--Arginine and proline metabolism;[PATH:ko01100] Level1--Metabolism | Level2--Global and overview maps | Level3--Metabolic pathways;[PATH:ko01230] Level1--Metabolism | Level2--Global and overview maps | Level…
Bt-GS57GL001304	99.73	0.0	bby:CY96_13720	K00931	proB	glutamate 5-kinase	2.7.2.11	[PATH:ko00332] Level1--Metabolism | Level2--Biosynthesis of other secondary metabolites | Level3--Carbapenem biosynthesis;[PATH:ko00330] Level1--Metabolism | Level2--Amino acid metabolism | Level3--Arginine and proline metabolism;[PATH:ko01100] Level1--Metabolism | Level2--Global and overview maps | Level3--Metabolic pathways;[PATH:ko01230] Level1--Metabolism | Level2--Global and overview maps | …
Bt-GS57GL001305	100.00	0.0	bthy:AQ980_16160	K00147	proA	glutamate-5-semialdehyde dehydrogenase	1.2.1.41	[PATH:ko01110] Level1--Metabolism | Level2--Global and overview maps | Level3--Biosynthesis of secondary metabolites;[PATH:ko00332] Level1--Metabolism | Level2--Biosynthesis of other secondary metabolites | Level3--Carbapenem biosynthesis;[PATH:ko00330] Level1--Metabolism | Level2--Amino acid metabolism | Level3--Arginine and proline metabolism;[PATH:ko01100] Level1--Metabolism | Level2--Global a…
Bt-GS57GL001306	40.09	8e-30	amg:AMEC673_14330	K07497	K07497	putative transposase	--	--
Bt-GS57GL001308	99.36	1e-81	bcef:BcrFT9_02342	K16323	yxjA, nupG	purine nucleoside transport protein	--	--
Bt-GS57GL001309	99.56	1e-126	bthy:AQ980_16145	K16323	yxjA, nupG	purine nucleoside transport protein	--	--
Bt-GS57GL001312	40.96	1e-07	cthm:CFE_0712	K03892	arsR	ArsR family transcriptional regulator, arsenate/arsenite/antimonite-responsive transcriptional repressor	--	--
Bt-GS57GL001315	99.10	2e-58	bce:BC2969	K07145	isdG, isdI	heme oxygenase (staphylobilin-producing)	1.14.99.48	[PATH:ko01110] Level1--Metabolism | Level2--Global and overview maps | Level3--Biosynthesis of secondary metabolites;[PATH:ko00860] Level1--Metabolism | Level2--Metabolism of cofactors and vitamins | Level3--Porphyrin and chlorophyll metabolism
Bt-GS57GL001318	53.70	8e-81	nir:NSED_06280	K08321	lsrF	3-hydroxy-5-phosphonooxypentane-2,4-dione thiolase	2.3.1.245	[PATH:ko02024] Level1--Cellular Processes | Level2--Cellular community - prokaryotes | Level3--Quorum sensing
Bt-GS57GL001320	100.00	0.0	bthy:AQ980_16100	K11216	lsrK	autoinducer-2 kinase	2.7.1.189	[PATH:ko02024] Level1--Cellular Processes | Level2--Cellular community - prokaryotes | Level3--Quorum sensing
Bt-GS57GL001321	40.39	3e-60	smer:DU99_30220	K11531	lsrR	lsr operon transcriptional repressor	--	[PATH:ko02024] Level1--Cellular Processes | Level2--Cellular community - prokaryotes | Level3--Quorum sensing;[PATH:ko02026] Level1--Cellular Processes | Level2--Cellular community - prokaryotes | Level3--Biofilm formation - Escherichia coli
Bt-GS57GL001322	100.00	0.0	bthy:AQ980_16090	K10558	lsrA, ego	AI-2 transport system ATP-binding protein	--	[PATH:ko02010] Level1--Environmental Information Processing | Level2--Membrane transport | Level3--ABC transporters;[PATH:ko02024] Level1--Cellular Processes | Level2--Cellular community - prokaryotes | Level3--Quorum sensing
Bt-GS57GL001323	100.00	6e-176	bthy:AQ980_16085	K10556	lsrC	AI-2 transport system permease protein	--	[PATH:ko02010] Level1--Environmental Information Processing | Level2--Membrane transport | Level3--ABC transporters;[PATH:ko02024] Level1--Cellular Processes | Level2--Cellular community - prokaryotes | Level3--Quorum sensing
Bt-GS57GL001324	99.64	8e-149	bthy:AQ980_16080	K10557	lsrD	AI-2 transport system permease protein	--	[PATH:ko02010] Level1--Environmental Information Processing | Level2--Membrane transport | Level3--ABC transporters;[PATH:ko02024] Level1--Cellular Processes | Level2--Cellular community - prokaryotes | Level3--Quorum sensing
Bt-GS57GL001325	99.53	2e-120	bthy:AQ980_16075	K10555	lsrB	AI-2 transport system substrate-binding protein	--	[PATH:ko02010] Level1--Environmental Information Processing | Level2--Membrane transport | Level3--ABC transporters;[PATH:ko02024] Level1--Cellular Processes | Level2--Cellular community - prokaryotes | Level3--Quorum sensing
Bt-GS57GL001326	62.00	2e-32	sfs:SFyv_2327	K10555	lsrB	AI-2 transport system substrate-binding protein	--	[PATH:ko02010] Level1--Environmental Information Processing | Level2--Membrane transport | Level3--ABC transporters;[PATH:ko02024] Level1--Cellular Processes | Level2--Cellular community - prokaryotes | Level3--Quorum sensing
Bt-GS57GL001327	100.00	2e-163	bcb:BCB4264_A2975	K00116	mqo	malate dehydrogenase (quinone)	1.1.5.4	[PATH:ko01110] Level1--Metabolism | Level2--Global and overview maps | Level3--Biosynthesis of secondary metabolites;[PATH:ko01200] Level1--Metabolism | Level2--Global and overview maps | Level3--Carbon metabolism;[PATH:ko01120] Level1--Metabolism | Level2--Global and overview maps | Level3--Microbial metabolism in diverse environments;[PATH:ko01100] Level1--Metabolism | Level2--Global and overvi…
Bt-GS57GL001328	68.85	2e-19	pcx:LPB68_12220	K00116	mqo	malate dehydrogenase (quinone)	1.1.5.4	[PATH:ko01110] Level1--Metabolism | Level2--Global and overview maps | Level3--Biosynthesis of secondary metabolites;[PATH:ko01200] Level1--Metabolism | Level2--Global and overview maps | Level3--Carbon metabolism;[PATH:ko01120] Level1--Metabolism | Level2--Global and overview maps | Level3--Microbial metabolism in diverse environments;[PATH:ko01100] Level1--Metabolism | Level2--Global and overvi…
Bt-GS57GL001340	100.00	1e-55	bby:CY96_13585	K00663	aacA	aminoglycoside 6'-N-acetyltransferase	2.3.1.82	--
Bt-GS57GL001343	43.80	3e-89	nar:Saro_3928	K00986	ltrA	RNA-directed DNA polymerase	2.7.7.49	--
Bt-GS57GL001354	84.21	9e-63	bthu:YBT1518_25915	K13853	aroG, aroA	3-deoxy-7-phosphoheptulonate synthase / chorismate mutase	2.5.1.54 5.4.99.5	[PATH:ko01110] Level1--Metabolism | Level2--Global and overview maps | Level3--Biosynthesis of secondary metabolites;[PATH:ko01100] Level1--Metabolism | Level2--Global and overview maps | Level3--Metabolic pathways;[PATH:ko01230] Level1--Metabolism | Level2--Global and overview maps | Level3--Biosynthesis of amino acids;[PATH:ko01130] Level1--Metabolism | Level2--Global and overview maps | Level3…
Bt-GS57GL001355	89.74	2e-13	btw:BF38_5598	K13853	aroG, aroA	3-deoxy-7-phosphoheptulonate synthase / chorismate mutase	2.5.1.54 5.4.99.5	[PATH:ko01110] Level1--Metabolism | Level2--Global and overview maps | Level3--Biosynthesis of secondary metabolites;[PATH:ko01100] Level1--Metabolism | Level2--Global and overview maps | Level3--Metabolic pathways;[PATH:ko01230] Level1--Metabolism | Level2--Global and overview maps | Level3--Biosynthesis of amino acids;[PATH:ko01130] Level1--Metabolism | Level2--Global and overview maps | Level3…
Bt-GS57GL001357	100.00	6e-168	bthy:AQ980_16000	K01736	aroC	chorismate synthase	4.2.3.5	[PATH:ko01110] Level1--Metabolism | Level2--Global and overview maps | Level3--Biosynthesis of secondary metabolites;[PATH:ko01100] Level1--Metabolism | Level2--Global and overview maps | Level3--Metabolic pathways;[PATH:ko01230] Level1--Metabolism | Level2--Global and overview maps | Level3--Biosynthesis of amino acids;[PATH:ko01130] Level1--Metabolism | Level2--Global and overview maps | Level3…
Bt-GS57GL001358	100.00	2e-121	bthy:AQ980_15995	K00817	hisC	histidinol-phosphate aminotransferase	2.6.1.9	[PATH:ko00340] Level1--Metabolism | Level2--Amino acid metabolism | Level3--Histidine metabolism;[PATH:ko01110] Level1--Metabolism | Level2--Global and overview maps | Level3--Biosynthesis of secondary metabolites;[PATH:ko01100] Level1--Metabolism | Level2--Global and overview maps | Level3--Metabolic pathways;[PATH:ko01230] Level1--Metabolism | Level2--Global and overview maps | Level3--Biosynth…
Bt-GS57GL001360	98.83	4e-93	bby:CY96_13550	K04517	tyrA2	prephenate dehydrogenase	1.3.1.12	[PATH:ko01110] Level1--Metabolism | Level2--Global and overview maps | Level3--Biosynthesis of secondary metabolites;[PATH:ko01100] Level1--Metabolism | Level2--Global and overview maps | Level3--Metabolic pathways;[PATH:ko01230] Level1--Metabolism | Level2--Global and overview maps | Level3--Biosynthesis of amino acids;[PATH:ko01130] Level1--Metabolism | Level2--Global and overview maps | Level3…
Bt-GS57GL001361	45.60	4e-26	lmob:BN419_2311	K04517	tyrA2	prephenate dehydrogenase	1.3.1.12	[PATH:ko01110] Level1--Metabolism | Level2--Global and overview maps | Level3--Biosynthesis of secondary metabolites;[PATH:ko01100] Level1--Metabolism | Level2--Global and overview maps | Level3--Metabolic pathways;[PATH:ko01230] Level1--Metabolism | Level2--Global and overview maps | Level3--Biosynthesis of amino acids;[PATH:ko01130] Level1--Metabolism | Level2--Global and overview maps | Level3…
Bt-GS57GL001363	100.00	0.0	bthy:AQ980_15985	K00800	aroA	3-phosphoshikimate 1-carboxyvinyltransferase	2.5.1.19	[PATH:ko01110] Level1--Metabolism | Level2--Global and overview maps | Level3--Biosynthesis of secondary metabolites;[PATH:ko01100] Level1--Metabolism | Level2--Global and overview maps | Level3--Metabolic pathways;[PATH:ko01230] Level1--Metabolism | Level2--Global and overview maps | Level3--Biosynthesis of amino acids;[PATH:ko01130] Level1--Metabolism | Level2--Global and overview maps | Level3…
Bt-GS57GL001373	48.61	4e-11	bsl:A7A1_1368	K06994	K06994	putative drug exporter of the RND superfamily	--	--
Bt-GS57GL001383	89.09	1e-75	banh:HYU01_14605	K06994	K06994	putative drug exporter of the RND superfamily	--	--
Bt-GS57GL001391	56.30	6e-79	bli:BL03103	K19005	ltaS	lipoteichoic acid synthase	2.7.8.20	[PATH:ko01100] Level1--Metabolism | Level2--Global and overview maps | Level3--Metabolic pathways;[PATH:ko00561] Level1--Metabolism | Level2--Lipid metabolism | Level3--Glycerolipid metabolism
Bt-GS57GL001392	43.10	2e-35	spya:A20_1762	K07487	K07487	transposase	--	--
Bt-GS57GL001397	77.40	8e-66	btl:BALH_1749	K01452	E3.5.1.41	chitin deacetylase	3.5.1.41	[PATH:ko01100] Level1--Metabolism | Level2--Global and overview maps | Level3--Metabolic pathways;[PATH:ko00520] Level1--Metabolism | Level2--Carbohydrate metabolism | Level3--Amino sugar and nucleotide sugar metabolism
Bt-GS57GL001399	47.22	5e-13	vfi:VF_A0660	K01322	PREP	prolyl oligopeptidase	3.4.21.26	[PATH:ko04614] Level1--Organismal Systems | Level2--Endocrine system | Level3--Renin-angiotensin system
Bt-GS57GL001407	40.00	4e-08	kus:B9G99_11365	K03789	rimI	[ribosomal protein S18]-alanine N-acetyltransferase	2.3.1.266	--
Bt-GS57GL001412	100.00	7e-156	bby:CY96_13435	K00662	aacC	aminoglycoside 3-N-acetyltransferase	2.3.1.81	--
Bt-GS57GL001416	97.63	5e-92	bce:BC2915	K09145	K09145	uncharacterized protein	--	--
Bt-GS57GL001417	99.60	2e-144	bthy:AQ980_15865	K15555	ssuB	sulfonate transport system ATP-binding protein	3.6.3.-	[PATH:ko00920] Level1--Metabolism | Level2--Energy metabolism | Level3--Sulfur metabolism;[PATH:ko02010] Level1--Environmental Information Processing | Level2--Membrane transport | Level3--ABC transporters
Bt-GS57GL001418	99.68	7e-177	bthy:AQ980_15860	K15553	ssuA	sulfonate transport system substrate-binding protein	--	[PATH:ko00920] Level1--Metabolism | Level2--Energy metabolism | Level3--Sulfur metabolism;[PATH:ko02010] Level1--Environmental Information Processing | Level2--Membrane transport | Level3--ABC transporters
Bt-GS57GL001419	100.00	3e-156	bby:CY96_13395	K15554	ssuC	sulfonate transport system permease protein	--	[PATH:ko00920] Level1--Metabolism | Level2--Energy metabolism | Level3--Sulfur metabolism;[PATH:ko02010] Level1--Environmental Information Processing | Level2--Membrane transport | Level3--ABC transporters
Bt-GS57GL001420	99.16	0.0	bthy:AQ980_15850	K04091	ssuD	alkanesulfonate monooxygenase	1.14.14.5	[PATH:ko00920] Level1--Metabolism | Level2--Energy metabolism | Level3--Sulfur metabolism
Bt-GS57GL001432	40.45	2e-11	rhd:R2APBS1_1513	K07979	ytrA	GntR family transcriptional regulator	--	--
Bt-GS57GL001433	100.00	2e-166	bby:CY96_13325	K01990	ABC-2.A	ABC-2 type transport system ATP-binding protein	--	--
Bt-GS57GL001434	100.00	4e-121	bthy:AQ980_15775	K01992	ABC-2.P	ABC-2 type transport system permease protein	--	--
Bt-GS57GL001437	79.35	7e-34	bcz:BCE33L2630	K01975	thpR	RNA 2',3'-cyclic 3'-phosphodiesterase	3.1.4.58	--
Bt-GS57GL001438	100.00	3e-154	bthy:AQ980_15760	K09680	coaW	type II pantothenate kinase	2.7.1.33	[PATH:ko00770] Level1--Metabolism | Level2--Metabolism of cofactors and vitamins | Level3--Pantothenate and CoA biosynthesis;[PATH:ko01100] Level1--Metabolism | Level2--Global and overview maps | Level3--Metabolic pathways
Bt-GS57GL001439	98.43	1e-69	bby:CY96_13300	K02372	fabZ	3-hydroxyacyl-[acyl-carrier-protein] dehydratase	4.2.1.59	[PATH:ko00780] Level1--Metabolism | Level2--Metabolism of cofactors and vitamins | Level3--Biotin metabolism;[PATH:ko01100] Level1--Metabolism | Level2--Global and overview maps | Level3--Metabolic pathways;[PATH:ko00061] Level1--Metabolism | Level2--Lipid metabolism | Level3--Fatty acid biosynthesis;[PATH:ko01212] Level1--Metabolism | Level2--Global and overview maps | Level3--Fatty acid metabol…
Bt-GS57GL001440	50.00	2e-109	bfm:BP422_20165	K10206	E2.6.1.83	LL-diaminopimelate aminotransferase	2.6.1.83	[PATH:ko00300] Level1--Metabolism | Level2--Amino acid metabolism | Level3--Lysine biosynthesis;[PATH:ko01110] Level1--Metabolism | Level2--Global and overview maps | Level3--Biosynthesis of secondary metabolites;[PATH:ko01100] Level1--Metabolism | Level2--Global and overview maps | Level3--Metabolic pathways;[PATH:ko01230] Level1--Metabolism | Level2--Global and overview maps | Level3--Biosynthe…
Bt-GS57GL001450	100.00	1e-111	bthy:AQ980_15705	K01239	iunH	purine nucleosidase	3.2.2.1	[PATH:ko00230] Level1--Metabolism | Level2--Nucleotide metabolism | Level3--Purine metabolism;[PATH:ko01100] Level1--Metabolism | Level2--Global and overview maps | Level3--Metabolic pathways;[PATH:ko00760] Level1--Metabolism | Level2--Metabolism of cofactors and vitamins | Level3--Nicotinate and nicotinamide metabolism
Bt-GS57GL001451	87.50	2e-13	bmyc:DJ92_5357	K01239	iunH	purine nucleosidase	3.2.2.1	[PATH:ko00230] Level1--Metabolism | Level2--Nucleotide metabolism | Level3--Purine metabolism;[PATH:ko01100] Level1--Metabolism | Level2--Global and overview maps | Level3--Metabolic pathways;[PATH:ko00760] Level1--Metabolism | Level2--Metabolism of cofactors and vitamins | Level3--Nicotinate and nicotinamide metabolism
Bt-GS57GL001452	72.73	3e-12	bmyc:DJ92_5357	K01239	iunH	purine nucleosidase	3.2.2.1	[PATH:ko00230] Level1--Metabolism | Level2--Nucleotide metabolism | Level3--Purine metabolism;[PATH:ko01100] Level1--Metabolism | Level2--Global and overview maps | Level3--Metabolic pathways;[PATH:ko00760] Level1--Metabolism | Level2--Metabolism of cofactors and vitamins | Level3--Nicotinate and nicotinamide metabolism
Bt-GS57GL001473	98.61	7e-31	bby:CY96_13155	K06342	cotX	spore coat protein X	--	--
Bt-GS57GL001474	100.00	7e-79	bthy:AQ980_15620	K06342	cotX	spore coat protein X	--	--
Bt-GS57GL001475	68.86	2e-55	vpn:A21D_02422	K07483	K07483	transposase	--	--
Bt-GS57GL001476	59.62	6e-09	sdc:SDSE_1970	K07497	K07497	putative transposase	--	--
Bt-GS57GL001477	66.67	4e-68	bnc:BCN_1014	K07497	K07497	putative transposase	--	--
Bt-GS57GL001483	92.78	1e-46	btf:YBT020_14345	K05946	tagA, tarA	N-acetylglucosaminyldiphosphoundecaprenol N-acetyl-beta-D-mannosaminyltransferase	2.4.1.187	[PATH:ko05111] Level1--Cellular Processes | Level2--Cellular community - prokaryotes | Level3--Biofilm formation - Vibrio cholerae
Bt-GS57GL001484	100.00	2e-107	bthy:AQ980_15600	K01243	mtnN, mtn, pfs	adenosylhomocysteine nucleosidase	3.2.2.9	[PATH:ko01100] Level1--Metabolism | Level2--Global and overview maps | Level3--Metabolic pathways;[PATH:ko01230] Level1--Metabolism | Level2--Global and overview maps | Level3--Biosynthesis of amino acids;[PATH:ko00270] Level1--Metabolism | Level2--Amino acid metabolism | Level3--Cysteine and methionine metabolism
Bt-GS57GL001485	97.50	1e-63	bthy:AQ980_15595	K06889	K06889	uncharacterized protein	--	--
Bt-GS57GL001486	100.00	1e-58	bthy:AQ980_15595	K06889	K06889	uncharacterized protein	--	--
Bt-GS57GL001489	43.86	5e-48	sth:STH3308	K07668	vicR	two-component system, OmpR family, response regulator VicR	--	[PATH:ko02020] Level1--Environmental Information Processing | Level2--Signal transduction | Level3--Two-component system
Bt-GS57GL001491	98.34	8e-134	btht:H175_ch2904	K07533	prsA	foldase protein PrsA	5.2.1.8	--
Bt-GS57GL001492	100.00	8e-154	bcb:BCB4264_A2873	K01281	pepX	X-Pro dipeptidyl-peptidase	3.4.14.11	--
Bt-GS57GL001500	40.26	1e-18	marb:CJ263_09495	K06867	K06867	uncharacterized protein	--	--
Bt-GS57GL001502	47.96	5e-17	bapi:BBC0122_024120	K18199	inhA	cyclohexyl-isocyanide hydratase	4.2.1.103	[PATH:ko00930] Level1--Metabolism | Level2--Xenobiotics biodegradation and metabolism | Level3--Caprolactam degradation
Bt-GS57GL001506	100.00	7e-171	btt:HD73_3129	K19802	ycjG, ykfB	L-Ala-D/L-Glu epimerase	5.1.1.20	--
Bt-GS57GL001507	100.00	4e-25	bcef:BcrFT9_02241	K19802	ycjG, ykfB	L-Ala-D/L-Glu epimerase	5.1.1.20	--
Bt-GS57GL001508	100.00	0.0	bthy:AQ980_15510	K20742	ykfC	gamma-D-glutamyl-L-lysine dipeptidyl-peptidase	3.4.14.13	--
Bt-GS57GL001509	99.81	0.0	bthy:AQ980_15505	K15580	oppA, mppA	oligopeptide transport system substrate-binding protein	--	[PATH:ko02010] Level1--Environmental Information Processing | Level2--Membrane transport | Level3--ABC transporters;[PATH:ko02024] Level1--Cellular Processes | Level2--Cellular community - prokaryotes | Level3--Quorum sensing;[PATH:ko01501] Level1--Human Diseases | Level2--Drug resistance: Antimicrobial | Level3--beta-Lactam resistance
Bt-GS57GL001510	69.23	2e-25	bnc:BCN_2707	K03790	rimJ	[ribosomal protein S5]-alanine N-acetyltransferase	2.3.1.267	--
Bt-GS57GL001511	99.06	2e-55	bby:CY96_13015	K03790	rimJ	[ribosomal protein S5]-alanine N-acetyltransferase	2.3.1.267	--
Bt-GS57GL001512	100.00	0.0	bby:CY96_13010	K03740	dltD	D-alanine transfer protein	--	[PATH:ko02020] Level1--Environmental Information Processing | Level2--Signal transduction | Level3--Two-component system;[PATH:ko01503] Level1--Human Diseases | Level2--Drug resistance: Antimicrobial | Level3--Cationic antimicrobial peptide (CAMP) resistance;[PATH:ko05150] Level1--Human Diseases | Level2--Infectious diseases: Bacterial | Level3--Staphylococcus aureus infection
Bt-GS57GL001521	100.00	0.0	bthy:AQ980_15465	K00302	soxA	sarcosine oxidase, subunit alpha	1.5.3.1	[PATH:ko01100] Level1--Metabolism | Level2--Global and overview maps | Level3--Metabolic pathways;[PATH:ko00260] Level1--Metabolism | Level2--Amino acid metabolism | Level3--Glycine, serine and threonine metabolism
Bt-GS57GL001522	100.00	3e-59	bthy:AQ980_15460	K00302	soxA	sarcosine oxidase, subunit alpha	1.5.3.1	[PATH:ko01100] Level1--Metabolism | Level2--Global and overview maps | Level3--Metabolic pathways;[PATH:ko00260] Level1--Metabolism | Level2--Amino acid metabolism | Level3--Glycine, serine and threonine metabolism
Bt-GS57GL001524	40.81	7e-86	cld:CLSPO_c17210	K21405	acoR	sigma-54 dependent transcriptional regulator, acetoin dehydrogenase operon transcriptional activator AcoR	--	--
Bt-GS57GL001526	100.00	0.0	bby:CY96_12940	K01777	prdF	proline racemase	5.1.1.4	[PATH:ko00330] Level1--Metabolism | Level2--Amino acid metabolism | Level3--Arginine and proline metabolism;[PATH:ko01100] Level1--Metabolism | Level2--Global and overview maps | Level3--Metabolic pathways
Bt-GS57GL001527	97.37	3e-104	bce:BC2834	K01777	prdF	proline racemase	5.1.1.4	[PATH:ko00330] Level1--Metabolism | Level2--Amino acid metabolism | Level3--Arginine and proline metabolism;[PATH:ko01100] Level1--Metabolism | Level2--Global and overview maps | Level3--Metabolic pathways
Bt-GS57GL001529	100.00	1e-175	bthy:AQ980_15430	K01714	dapA	4-hydroxy-tetrahydrodipicolinate synthase	4.3.3.7	[PATH:ko00300] Level1--Metabolism | Level2--Amino acid metabolism | Level3--Lysine biosynthesis;[PATH:ko01110] Level1--Metabolism | Level2--Global and overview maps | Level3--Biosynthesis of secondary metabolites;[PATH:ko01120] Level1--Metabolism | Level2--Global and overview maps | Level3--Microbial metabolism in diverse environments;[PATH:ko01100] Level1--Metabolism | Level2--Global and overvie…
Bt-GS57GL001530	99.80	0.0	bthy:AQ980_15425	K00128	ALDH	aldehyde dehydrogenase (NAD+)	1.2.1.3	[PATH:ko00410] Level1--Metabolism | Level2--Metabolism of other amino acids | Level3--beta-Alanine metabolism;[PATH:ko00981] Level1--Metabolism | Level2--Metabolism of terpenoids and polyketides | Level3--Insect hormone biosynthesis;[PATH:ko00340] Level1--Metabolism | Level2--Amino acid metabolism | Level3--Histidine metabolism;[PATH:ko01110] Level1--Metabolism | Level2--Global and overview maps …
Bt-GS57GL001531	99.80	0.0	bthy:AQ980_15420	K03310	TC.AGCS	alanine or glycine:cation symporter, AGCS family	--	--
Bt-GS57GL001532	93.80	7e-66	bca:BCE_2858	K01607	pcaC	4-carboxymuconolactone decarboxylase	4.1.1.44	[PATH:ko01120] Level1--Metabolism | Level2--Global and overview maps | Level3--Microbial metabolism in diverse environments;[PATH:ko01100] Level1--Metabolism | Level2--Global and overview maps | Level3--Metabolic pathways;[PATH:ko01220] Level1--Metabolism | Level2--Global and overview maps | Level3--Degradation of aromatic compounds;[PATH:ko00362] Level1--Metabolism | Level2--Xenobiotics biodegra…
Bt-GS57GL001533	100.00	5e-52	bthi:BTK_15625	K06949	rsgA, engC	ribosome biogenesis GTPase / thiamine phosphate phosphatase	3.6.1.- 3.1.3.100	[PATH:ko00730] Level1--Metabolism | Level2--Metabolism of cofactors and vitamins | Level3--Thiamine metabolism;[PATH:ko01100] Level1--Metabolism | Level2--Global and overview maps | Level3--Metabolic pathways
Bt-GS57GL001535	46.75	3e-32	mbah:HYN46_07120	K19113	ttr	acetyltransferase	2.3.1.-	[PATH:ko01130] Level1--Metabolism | Level2--Global and overview maps | Level3--Biosynthesis of antibiotics;[PATH:ko00261] Level1--Metabolism | Level2--Biosynthesis of other secondary metabolites | Level3--Monobactam biosynthesis
Bt-GS57GL001536	100.00	2e-127	bby:CY96_12895	K21713	lpmo	lytic chitin monoxygenase	1.14.99.53	--
Bt-GS57GL001537	97.78	7e-180	btl:BALH_2535	K15986	ppaC	manganese-dependent inorganic pyrophosphatase	3.6.1.1	[PATH:ko00190] Level1--Metabolism | Level2--Energy metabolism | Level3--Oxidative phosphorylation
Bt-GS57GL001542	97.12	2e-75	bcq:BCQ_2659	K01447	xlyAB	N-acetylmuramoyl-L-alanine amidase	3.5.1.28	--
Bt-GS57GL001544	58.86	3e-47	btl:BALH_3930	K07497	K07497	putative transposase	--	--
Bt-GS57GL001545	40.00	2e-06	stn:STND_0034	K07497	K07497	putative transposase	--	--
Bt-GS57GL001553	98.71	0.0	bthy:AQ980_15320	K03654	recQ	ATP-dependent DNA helicase RecQ	3.6.4.12	[PATH:ko03018] Level1--Genetic Information Processing | Level2--Folding, sorting and degradation | Level3--RNA degradation
Bt-GS57GL001554	100.00	7e-170	bthy:AQ980_15320	K03654	recQ	ATP-dependent DNA helicase RecQ	3.6.4.12	[PATH:ko03018] Level1--Genetic Information Processing | Level2--Folding, sorting and degradation | Level3--RNA degradation
Bt-GS57GL001558	99.49	0.0	bby:CY96_12830	K03657	uvrD, pcrA	DNA helicase II / ATP-dependent DNA helicase PcrA	3.6.4.12	[PATH:ko03420] Level1--Genetic Information Processing | Level2--Replication and repair | Level3--Nucleotide excision repair;[PATH:ko03430] Level1--Genetic Information Processing | Level2--Replication and repair | Level3--Mismatch repair
Bt-GS57GL001560	46.67	4e-09	iho:Igni_0578	K03789	rimI	[ribosomal protein S18]-alanine N-acetyltransferase	2.3.1.266	--
Bt-GS57GL001564	44.95	5e-18	aca:ACP_1352	K10947	padR	PadR family transcriptional regulator, regulatory protein PadR	--	--
Bt-GS57GL001567	100.00	1e-94	bthy:AQ980_15280	K03823	pat	phosphinothricin acetyltransferase	2.3.1.183	[PATH:ko00440] Level1--Metabolism | Level2--Metabolism of other amino acids | Level3--Phosphonate and phosphinate metabolism;[PATH:ko01130] Level1--Metabolism | Level2--Global and overview maps | Level3--Biosynthesis of antibiotics
Bt-GS57GL001581	98.24	0.0	bce:BC2798	K03933	cpbD	chitin-binding protein	--	--
Bt-GS57GL001583	100.00	2e-124	bthy:AQ980_15210	K01807	rpiA	ribose 5-phosphate isomerase A	5.3.1.6	[PATH:ko01110] Level1--Metabolism | Level2--Global and overview maps | Level3--Biosynthesis of secondary metabolites;[PATH:ko01200] Level1--Metabolism | Level2--Global and overview maps | Level3--Carbon metabolism;[PATH:ko01120] Level1--Metabolism | Level2--Global and overview maps | Level3--Microbial metabolism in diverse environments;[PATH:ko01100] Level1--Metabolism | Level2--Global and overvi…
Bt-GS57GL001584	40.86	7e-07	afw:Anae109_0642	K04755	fdx	ferredoxin, 2Fe-2S	--	--
Bt-GS57GL001585	99.56	6e-132	bthy:AQ980_15200	K03088	rpoE	RNA polymerase sigma-70 factor, ECF subfamily	--	--
Bt-GS57GL001586	100.00	7e-109	bby:CY96_12710	K01358	clpP, CLPP	ATP-dependent Clp protease, protease subunit	3.4.21.92	[PATH:ko04212] Level1--Organismal Systems | Level2--Aging | Level3--Longevity regulating pathway - worm;[PATH:ko04112] Level1--Cellular Processes | Level2--Cell growth and death | Level3--Cell cycle - Caulobacter
Bt-GS57GL001587	100.00	6e-134	bthy:AQ980_15190	K02002	proX	glycine betaine/proline transport system substrate-binding protein	--	[PATH:ko02010] Level1--Environmental Information Processing | Level2--Membrane transport | Level3--ABC transporters
Bt-GS57GL001588	100.00	0.0	bby:CY96_12700	K02000	proV	glycine betaine/proline transport system ATP-binding protein	3.6.3.32	[PATH:ko02010] Level1--Environmental Information Processing | Level2--Membrane transport | Level3--ABC transporters
Bt-GS57GL001589	100.00	8e-101	btb:BMB171_C2494	K02001	proW	glycine betaine/proline transport system permease protein	--	[PATH:ko02010] Level1--Environmental Information Processing | Level2--Membrane transport | Level3--ABC transporters
Bt-GS57GL001595	42.42	8e-06	metz:METMT2_1306	K03574	mutT, NUDT15, MTH2	8-oxo-dGTP diphosphatase	3.6.1.55	--
Bt-GS57GL001599	40.13	7e-25	jaz:YQ44_24100	K12243	pchR	AraC family transcriptional regulator, transcriptional activator of the genes for pyochelin and ferripyochelin receptors	--	--
Bt-GS57GL001603	99.70	0.0	bby:CY96_12645	K21416	acoA	acetoin:2,6-dichlorophenolindophenol oxidoreductase subunit alpha	1.1.1.-	--
Bt-GS57GL001604	100.00	0.0	bthy:AQ980_15085	K21417	acoB	acetoin:2,6-dichlorophenolindophenol oxidoreductase subunit beta	1.1.1.-	--
Bt-GS57GL001605	100.00	0.0	bthy:AQ980_15080	K00627	DLAT, aceF, pdhC	pyruvate dehydrogenase E2 component (dihydrolipoamide acetyltransferase)	2.3.1.12	[PATH:ko01110] Level1--Metabolism | Level2--Global and overview maps | Level3--Biosynthesis of secondary metabolites;[PATH:ko01200] Level1--Metabolism | Level2--Global and overview maps | Level3--Carbon metabolism;[PATH:ko00010] Level1--Metabolism | Level2--Carbohydrate metabolism | Level3--Glycolysis / Gluconeogenesis;[PATH:ko01120] Level1--Metabolism | Level2--Global and overview maps | Level3-…
Bt-GS57GL001606	100.00	0.0	bthy:AQ980_15075	K00382	DLD, lpd, pdhD	dihydrolipoamide dehydrogenase	1.8.1.4	[PATH:ko01110] Level1--Metabolism | Level2--Global and overview maps | Level3--Biosynthesis of secondary metabolites;[PATH:ko01200] Level1--Metabolism | Level2--Global and overview maps | Level3--Carbon metabolism;[PATH:ko00010] Level1--Metabolism | Level2--Carbohydrate metabolism | Level3--Glycolysis / Gluconeogenesis;[PATH:ko01120] Level1--Metabolism | Level2--Global and overview maps | Level3-…
Bt-GS57GL001614	42.95	5e-20	ocn:CUC15_04185	K03436	fruR2, fruR	DeoR family transcriptional regulator, fructose operon transcriptional repressor	--	--
Bt-GS57GL001615	43.01	6e-12	pvl:AOB99_01890	K03825	yhhY	putative acetyltransferase	2.3.1.-	--
Bt-GS57GL001617	43.53	3e-51	pstu:UIB01_18630	K20170	nicA1	nicotine oxidoreductase	1.5.3.-	[PATH:ko01120] Level1--Metabolism | Level2--Global and overview maps | Level3--Microbial metabolism in diverse environments;[PATH:ko00760] Level1--Metabolism | Level2--Metabolism of cofactors and vitamins | Level3--Nicotinate and nicotinamide metabolism
Bt-GS57GL001622	100.00	6e-158	bthy:AQ980_15030	K21405	acoR	sigma-54 dependent transcriptional regulator, acetoin dehydrogenase operon transcriptional activator AcoR	--	--
Bt-GS57GL001634	100.00	9e-161	bthy:AQ980_14995	K01556	KYNU, kynU	kynureninase	3.7.1.3	[PATH:ko01100] Level1--Metabolism | Level2--Global and overview maps | Level3--Metabolic pathways;[PATH:ko00380] Level1--Metabolism | Level2--Amino acid metabolism | Level3--Tryptophan metabolism
Bt-GS57GL001635	100.00	1e-52	bthr:YBT1520_15965	K01556	KYNU, kynU	kynureninase	3.7.1.3	[PATH:ko01100] Level1--Metabolism | Level2--Global and overview maps | Level3--Metabolic pathways;[PATH:ko00380] Level1--Metabolism | Level2--Amino acid metabolism | Level3--Tryptophan metabolism
Bt-GS57GL001636	100.00	2e-116	bby:CY96_12545	K07130	kynB	arylformamidase	3.5.1.9	[PATH:ko01100] Level1--Metabolism | Level2--Global and overview maps | Level3--Metabolic pathways;[PATH:ko00380] Level1--Metabolism | Level2--Amino acid metabolism | Level3--Tryptophan metabolism;[PATH:ko00630] Level1--Metabolism | Level2--Carbohydrate metabolism | Level3--Glyoxylate and dicarboxylate metabolism
Bt-GS57GL001637	100.00	1e-162	bby:CY96_12540	K00453	TDO2, kynA	tryptophan 2,3-dioxygenase	1.13.11.11	[PATH:ko01100] Level1--Metabolism | Level2--Global and overview maps | Level3--Metabolic pathways;[PATH:ko00380] Level1--Metabolism | Level2--Amino acid metabolism | Level3--Tryptophan metabolism
Bt-GS57GL001641	100.00	1e-149	bthy:AQ980_14965	K01449	cwlJ, sleB	N-acetylmuramoyl-L-alanine amidase	3.5.1.28	--
Bt-GS57GL001642	100.00	0.0	bby:CY96_12515	K06313	ypeB	spore germination protein	--	--
Bt-GS57GL001649	100.00	0.0	bby:CY96_12480	K18640	parM	plasmid segregation protein ParM	--	--
Bt-GS57GL001651	40.50	1e-14	vin:AKJ08_2807	K01055	pcaD	3-oxoadipate enol-lactonase	3.1.1.24	[PATH:ko01120] Level1--Metabolism | Level2--Global and overview maps | Level3--Microbial metabolism in diverse environments;[PATH:ko01100] Level1--Metabolism | Level2--Global and overview maps | Level3--Metabolic pathways;[PATH:ko01220] Level1--Metabolism | Level2--Global and overview maps | Level3--Degradation of aromatic compounds;[PATH:ko00362] Level1--Metabolism | Level2--Xenobiotics biodegra…
Bt-GS57GL001657	100.00	0.0	bthy:AQ980_14895	K03076	secY	preprotein translocase subunit SecY	--	[PATH:ko03070] Level1--Environmental Information Processing | Level2--Membrane transport | Level3--Bacterial secretion system;[PATH:ko03060] Level1--Genetic Information Processing | Level2--Folding, sorting and degradation | Level3--Protein export;[PATH:ko02024] Level1--Cellular Processes | Level2--Cellular community - prokaryotes | Level3--Quorum sensing
Bt-GS57GL001658	49.36	2e-38	paen:P40081_04510	K13652	K13652	AraC family transcriptional regulator	--	--
Bt-GS57GL001662	89.34	5e-59	bcer:BCK_22245	K01119	cpdB	2',3'-cyclic-nucleotide 2'-phosphodiesterase / 3'-nucleotidase	3.1.4.16 3.1.3.6	[PATH:ko00230] Level1--Metabolism | Level2--Nucleotide metabolism | Level3--Purine metabolism;[PATH:ko00240] Level1--Metabolism | Level2--Nucleotide metabolism | Level3--Pyrimidine metabolism
Bt-GS57GL001665	94.14	2e-120	banv:DJ46_1302	K01119	cpdB	2',3'-cyclic-nucleotide 2'-phosphodiesterase / 3'-nucleotidase	3.1.4.16 3.1.3.6	[PATH:ko00230] Level1--Metabolism | Level2--Nucleotide metabolism | Level3--Purine metabolism;[PATH:ko00240] Level1--Metabolism | Level2--Nucleotide metabolism | Level3--Pyrimidine metabolism
Bt-GS57GL001667	41.12	7e-54	paih:ASL14_17675	K01400	nprE	bacillolysin	3.4.24.28	--
Bt-GS57GL001668	99.66	0.0	bthr:YBT1520_16085	K01200	pulA	pullulanase	3.2.1.41	[PATH:ko01110] Level1--Metabolism | Level2--Global and overview maps | Level3--Biosynthesis of secondary metabolites;[PATH:ko01100] Level1--Metabolism | Level2--Global and overview maps | Level3--Metabolic pathways;[PATH:ko00500] Level1--Metabolism | Level2--Carbohydrate metabolism | Level3--Starch and sucrose metabolism
Bt-GS57GL001669	100.00	7e-112	bthr:YBT1520_16090	K01200	pulA	pullulanase	3.2.1.41	[PATH:ko01110] Level1--Metabolism | Level2--Global and overview maps | Level3--Biosynthesis of secondary metabolites;[PATH:ko01100] Level1--Metabolism | Level2--Global and overview maps | Level3--Metabolic pathways;[PATH:ko00500] Level1--Metabolism | Level2--Carbohydrate metabolism | Level3--Starch and sucrose metabolism
Bt-GS57GL001674	40.80	5e-49	reu:Reut_B5462	K01066	aes	acetyl esterase	3.1.1.-	--
Bt-GS57GL001677	99.78	0.0	bthy:AQ980_14810	K02004	ABC.CD.P	putative ABC transport system permease protein	--	--
Bt-GS57GL001678	100.00	2e-128	bthy:AQ980_14805	K02003	ABC.CD.A	putative ABC transport system ATP-binding protein	--	--
Bt-GS57GL001685	99.53	3e-120	btm:MC28_1918	K18344	vanRB, vanR, vanRD	two-component system, OmpR family, response regulator VanR	--	[PATH:ko02020] Level1--Environmental Information Processing | Level2--Signal transduction | Level3--Two-component system;[PATH:ko01502] Level1--Human Diseases | Level2--Drug resistance: Antimicrobial | Level3--Vancomycin resistance
Bt-GS57GL001686	100.00	8e-132	bthy:AQ980_14780	K07025	K07025	putative hydrolase of the HAD superfamily	--	--
Bt-GS57GL001693	98.51	2e-112	bthy:AQ980_14755	K00285	dadA	D-amino-acid dehydrogenase	1.4.5.1	[PATH:ko00360] Level1--Metabolism | Level2--Amino acid metabolism | Level3--Phenylalanine metabolism
Bt-GS57GL001694	99.38	6e-89	bthu:YBT1518_14990	K00285	dadA	D-amino-acid dehydrogenase	1.4.5.1	[PATH:ko00360] Level1--Metabolism | Level2--Amino acid metabolism | Level3--Phenylalanine metabolism
Bt-GS57GL001700	45.87	1e-20	gsb:GSUB_03160	K06153	bacA	undecaprenyl-diphosphatase	3.6.1.27	[PATH:ko00550] Level1--Metabolism | Level2--Glycan biosynthesis and metabolism | Level3--Peptidoglycan biosynthesis
Bt-GS57GL001701	100.00	2e-97	bthy:AQ980_14715	K03790	rimJ	[ribosomal protein S5]-alanine N-acetyltransferase	2.3.1.267	--
Bt-GS57GL001709	95.80	2e-74	bcb:BCB4264_A2712	K07214	fes	enterochelin esterase and related enzymes	--	--
Bt-GS57GL001712	45.45	7e-07	skl:C7J89_00170	K09022	ridA, tdcF, RIDA	2-iminobutanoate/2-iminopropanoate deaminase	3.5.99.10	--
Bt-GS57GL001719	95.80	2e-124	bthy:AQ980_14645	K02338	dnaN	DNA polymerase III subunit beta	2.7.7.7	[PATH:ko03030] Level1--Genetic Information Processing | Level2--Replication and repair | Level3--DNA replication;[PATH:ko03440] Level1--Genetic Information Processing | Level2--Replication and repair | Level3--Homologous recombination;[PATH:ko03430] Level1--Genetic Information Processing | Level2--Replication and repair | Level3--Mismatch repair
Bt-GS57GL001720	88.98	6e-60	bcq:BCQ_2543	K03574	mutT, NUDT15, MTH2	8-oxo-dGTP diphosphatase	3.6.1.55	--
Bt-GS57GL001722	100.00	2e-161	bthy:AQ980_14630	K08177	oxlT	MFS transporter, OFA family, oxalate/formate antiporter	--	--
Bt-GS57GL001730	93.04	2e-56	bthy:AQ980_14600	K00657	speG, SAT	diamine N-acetyltransferase	2.3.1.57	[PATH:ko04216] Level1--Cellular Processes | Level2--Cell growth and death | Level3--Ferroptosis;[PATH:ko00330] Level1--Metabolism | Level2--Amino acid metabolism | Level3--Arginine and proline metabolism;[PATH:ko01100] Level1--Metabolism | Level2--Global and overview maps | Level3--Metabolic pathways
Bt-GS57GL001731	99.35	4e-176	bthy:AQ980_14595	K01239	iunH	purine nucleosidase	3.2.2.1	[PATH:ko00230] Level1--Metabolism | Level2--Nucleotide metabolism | Level3--Purine metabolism;[PATH:ko01100] Level1--Metabolism | Level2--Global and overview maps | Level3--Metabolic pathways;[PATH:ko00760] Level1--Metabolism | Level2--Metabolism of cofactors and vitamins | Level3--Nicotinate and nicotinamide metabolism
Bt-GS57GL001733	97.94	2e-167	bcz:BCE33L2421	K01179	E3.2.1.4	endoglucanase	3.2.1.4	[PATH:ko01100] Level1--Metabolism | Level2--Global and overview maps | Level3--Metabolic pathways;[PATH:ko00500] Level1--Metabolism | Level2--Carbohydrate metabolism | Level3--Starch and sucrose metabolism
Bt-GS57GL001735	100.00	0.0	bthy:AQ980_14580	K18907	norG	GntR family transcriptional regulator, regulator for abcA and norABC	--	--
Bt-GS57GL001738	100.00	8e-167	bthy:AQ980_14565	K01126	E3.1.4.46, glpQ, ugpQ	glycerophosphoryl diester phosphodiesterase	3.1.4.46	[PATH:ko00564] Level1--Metabolism | Level2--Lipid metabolism | Level3--Glycerophospholipid metabolism
Bt-GS57GL001742	99.49	0.0	bby:CY96_12100	K18567	pbuE	MFS transporter, DHA1 family, purine base/nucleoside efflux pump	--	--
Bt-GS57GL001757	56.12	3e-57	bcef:BcrFT9_03034	K08724	pbpB	penicillin-binding protein 2B	--	[PATH:ko00550] Level1--Metabolism | Level2--Glycan biosynthesis and metabolism | Level3--Peptidoglycan biosynthesis
Bt-GS57GL001760	99.49	8e-109	bthy:AQ980_14490	K19302	bcrC	undecaprenyl-diphosphatase	3.6.1.27	[PATH:ko00550] Level1--Metabolism | Level2--Glycan biosynthesis and metabolism | Level3--Peptidoglycan biosynthesis
Bt-GS57GL001762	99.61	2e-147	bthy:AQ980_14485	K13955	yogA	zinc-binding alcohol dehydrogenase/oxidoreductase	--	--
Bt-GS57GL001764	50.00	1e-62	asoc:CB4_00032	K18940	arlS	two-component system, OmpR family, sensor histidine kinase ArlS	2.7.13.3	[PATH:ko02020] Level1--Environmental Information Processing | Level2--Signal transduction | Level3--Two-component system
Bt-GS57GL001766	54.91	5e-67	sfq:C7J90_08740	K18941	arlR	two-component system, OmpR family, response regulator ArlR	--	[PATH:ko02020] Level1--Environmental Information Processing | Level2--Signal transduction | Level3--Two-component system
Bt-GS57GL001769	100.00	3e-32	bthy:AQ980_14455	K06304	gerPF	spore germination protein PF	--	--
Bt-GS57GL001779	100.00	3e-128	bthy:AQ980_14410	K07697	kinB	two-component system, sporulation sensor kinase B	2.7.13.3	[PATH:ko02020] Level1--Environmental Information Processing | Level2--Signal transduction | Level3--Two-component system
Bt-GS57GL001781	97.01	1e-107	bthy:AQ980_14405	K16785	ecfT	energy-coupling factor transport system permease protein	--	[PATH:ko02010] Level1--Environmental Information Processing | Level2--Membrane transport | Level3--ABC transporters
Bt-GS57GL001783	45.66	1e-43	vag:N646_3201	K16786	ecfA1	energy-coupling factor transport system ATP-binding protein	3.6.3.-	[PATH:ko02010] Level1--Environmental Information Processing | Level2--Membrane transport | Level3--ABC transporters
Bt-GS57GL001783	45.66	1e-43	vag:N646_3201	K16787	ecfA2	energy-coupling factor transport system ATP-binding protein	3.6.3.-	[PATH:ko02010] Level1--Environmental Information Processing | Level2--Membrane transport | Level3--ABC transporters
Bt-GS57GL001784	98.13	4e-150	bthy:AQ980_14400	K16786	ecfA1	energy-coupling factor transport system ATP-binding protein	3.6.3.-	[PATH:ko02010] Level1--Environmental Information Processing | Level2--Membrane transport | Level3--ABC transporters
Bt-GS57GL001784	98.13	4e-150	bthy:AQ980_14400	K16787	ecfA2	energy-coupling factor transport system ATP-binding protein	3.6.3.-	[PATH:ko02010] Level1--Environmental Information Processing | Level2--Membrane transport | Level3--ABC transporters
Bt-GS57GL001785	98.35	2e-92	bthy:AQ980_14395	K16924	mtsT	energy-coupling factor transport system substrate-specific component	--	--
Bt-GS57GL001786	100.00	6e-129	bthy:AQ980_14390	K01779	racD	aspartate racemase	5.1.1.13	[PATH:ko01054] Level1--Metabolism | Level2--Metabolism of terpenoids and polyketides | Level3--Nonribosomal peptide structures;[PATH:ko00250] Level1--Metabolism | Level2--Amino acid metabolism | Level3--Alanine, aspartate and glutamate metabolism
Bt-GS57GL001788	97.62	8e-17	btht:H175_ch2666	K03100	lepB	signal peptidase I	3.4.21.89	[PATH:ko03060] Level1--Genetic Information Processing | Level2--Folding, sorting and degradation | Level3--Protein export
Bt-GS57GL001789	97.50	4e-15	btg:BTB_c27470	K03100	lepB	signal peptidase I	3.4.21.89	[PATH:ko03060] Level1--Genetic Information Processing | Level2--Folding, sorting and degradation | Level3--Protein export
Bt-GS57GL001790	99.86	0.0	bthi:BTK_16640	K21465	pbpA	penicillin-binding protein A	--	[PATH:ko00550] Level1--Metabolism | Level2--Glycan biosynthesis and metabolism | Level3--Peptidoglycan biosynthesis
Bt-GS57GL001791	56.28	4e-70	asoc:CB4_02235	K02491	kinA	two-component system, sporulation sensor kinase A	2.7.13.3	[PATH:ko02020] Level1--Environmental Information Processing | Level2--Signal transduction | Level3--Two-component system
Bt-GS57GL001793	40.07	3e-46	bamn:BASU_3216	K21064	ycsE, yitU, ywtE	5-amino-6-(5-phospho-D-ribitylamino)uracil phosphatase	3.1.3.104	[PATH:ko01110] Level1--Metabolism | Level2--Global and overview maps | Level3--Biosynthesis of secondary metabolites;[PATH:ko01100] Level1--Metabolism | Level2--Global and overview maps | Level3--Metabolic pathways;[PATH:ko00740] Level1--Metabolism | Level2--Metabolism of cofactors and vitamins | Level3--Riboflavin metabolism
Bt-GS57GL001795	100.00	0.0	bthy:AQ980_14355	K21113	CYP106	cytochrome P450 family 106	--	--
Bt-GS57GL001798	100.00	4e-120	bthy:AQ980_14340	K18234	vat	virginiamycin A acetyltransferase	2.3.1.-	--
Bt-GS57GL001800	46.21	1e-101	bami:KSO_010830	K15468	pksS	cytochrome P450 PksS	--	--
Bt-GS57GL001813	100.00	2e-63	bthy:AQ980_14270	K03707	tenA	thiaminase (transcriptional activator TenA)	3.5.99.2	[PATH:ko00730] Level1--Metabolism | Level2--Metabolism of cofactors and vitamins | Level3--Thiamine metabolism;[PATH:ko01100] Level1--Metabolism | Level2--Global and overview maps | Level3--Metabolic pathways
Bt-GS57GL001814	97.00	3e-51	bcg:BCG9842_B2739	K03707	tenA	thiaminase (transcriptional activator TenA)	3.5.99.2	[PATH:ko00730] Level1--Metabolism | Level2--Metabolism of cofactors and vitamins | Level3--Thiamine metabolism;[PATH:ko01100] Level1--Metabolism | Level2--Global and overview maps | Level3--Metabolic pathways
Bt-GS57GL001818	50.87	2e-133	cac:CA_C3651	K00375	K00375	GntR family transcriptional regulator / MocR family aminotransferase	--	--
Bt-GS57GL001823	100.00	0.0	bthy:AQ980_14250	K01046	lip, TGL2	triacylglycerol lipase	3.1.1.3	[PATH:ko01100] Level1--Metabolism | Level2--Global and overview maps | Level3--Metabolic pathways;[PATH:ko00561] Level1--Metabolism | Level2--Lipid metabolism | Level3--Glycerolipid metabolism
Bt-GS57GL001829	94.89	1e-59	bcef:BcrFT9_02051	K11636	yxdM	putative ABC transport system permease protein	--	[PATH:ko02020] Level1--Environmental Information Processing | Level2--Signal transduction | Level3--Two-component system
Bt-GS57GL001830	100.00	4e-148	bthy:AQ980_14230	K11635	yxdL	putative ABC transport system ATP-binding protein	--	[PATH:ko02020] Level1--Environmental Information Processing | Level2--Signal transduction | Level3--Two-component system
Bt-GS57GL001832	99.82	0.0	btt:HD73_3404	K18231	msrA, vmlR	macrolide transport system ATP-binding/permease protein	--	[PATH:ko02010] Level1--Environmental Information Processing | Level2--Membrane transport | Level3--ABC transporters
Bt-GS57GL001833	40.87	1e-67	bae:BATR1942_17825	K11633	yxdK	two-component system, OmpR family, sensor histidine kinase YxdK	2.7.13.3	[PATH:ko02020] Level1--Environmental Information Processing | Level2--Signal transduction | Level3--Two-component system
Bt-GS57GL001834	60.09	3e-76	bbe:BBR47_05430	K11634	yxdJ	two-component system, OmpR family, response regulator YxdJ	--	[PATH:ko02020] Level1--Environmental Information Processing | Level2--Signal transduction | Level3--Two-component system
Bt-GS57GL001835	100.00	6e-97	bthy:AQ980_14195	K01426	E3.5.1.4, amiE	amidase	3.5.1.4	[PATH:ko00330] Level1--Metabolism | Level2--Amino acid metabolism | Level3--Arginine and proline metabolism;[PATH:ko01120] Level1--Metabolism | Level2--Global and overview maps | Level3--Microbial metabolism in diverse environments;[PATH:ko00643] Level1--Metabolism | Level2--Xenobiotics biodegradation and metabolism | Level3--Styrene degradation;[PATH:ko00627] Level1--Metabolism | Level2--Xenobio…
Bt-GS57GL001836	42.99	1e-18	tlt:OCC_14540	K01426	E3.5.1.4, amiE	amidase	3.5.1.4	[PATH:ko00330] Level1--Metabolism | Level2--Amino acid metabolism | Level3--Arginine and proline metabolism;[PATH:ko01120] Level1--Metabolism | Level2--Global and overview maps | Level3--Microbial metabolism in diverse environments;[PATH:ko00643] Level1--Metabolism | Level2--Xenobiotics biodegradation and metabolism | Level3--Styrene degradation;[PATH:ko00627] Level1--Metabolism | Level2--Xenobio…
Bt-GS57GL001837	100.00	1e-78	bby:CY96_11745	K01449	cwlJ, sleB	N-acetylmuramoyl-L-alanine amidase	3.5.1.28	--
Bt-GS57GL001838	100.00	0.0	bthy:AQ980_14185	K04566	lysK	lysyl-tRNA synthetase, class I	6.1.1.6	[PATH:ko00970] Level1--Genetic Information Processing | Level2--Translation | Level3--Aminoacyl-tRNA biosynthesis
Bt-GS57GL001840	100.00	2e-134	bthy:AQ980_14175	K14274	xylC	xylonolactonase	3.1.1.-	[PATH:ko00040] Level1--Metabolism | Level2--Carbohydrate metabolism | Level3--Pentose and glucuronate interconversions
Bt-GS57GL001841	89.19	6e-34	bcf:bcf_12995	K14274	xylC	xylonolactonase	3.1.1.-	[PATH:ko00040] Level1--Metabolism | Level2--Carbohydrate metabolism | Level3--Pentose and glucuronate interconversions
Bt-GS57GL001849	100.00	1e-80	bthy:AQ980_14120	K00456	CDO1	cysteine dioxygenase	1.13.11.20	[PATH:ko01100] Level1--Metabolism | Level2--Global and overview maps | Level3--Metabolic pathways;[PATH:ko00430] Level1--Metabolism | Level2--Metabolism of other amino acids | Level3--Taurine and hypotaurine metabolism;[PATH:ko00270] Level1--Metabolism | Level2--Amino acid metabolism | Level3--Cysteine and methionine metabolism
Bt-GS57GL001850	100.00	0.0	bthy:AQ980_14115	K00483	hpaB	4-hydroxyphenylacetate 3-monooxygenase	1.14.14.9	[PATH:ko01120] Level1--Metabolism | Level2--Global and overview maps | Level3--Microbial metabolism in diverse environments;[PATH:ko01220] Level1--Metabolism | Level2--Global and overview maps | Level3--Degradation of aromatic compounds;[PATH:ko00350] Level1--Metabolism | Level2--Amino acid metabolism | Level3--Tyrosine metabolism
Bt-GS57GL001855	100.00	0.0	bthy:AQ980_14100	K08602	pepF, pepB	oligoendopeptidase F	3.4.24.-	--
Bt-GS57GL001858	100.00	0.0	bthy:AQ980_14085	K01992	ABC-2.P	ABC-2 type transport system permease protein	--	--
Bt-GS57GL001859	100.00	4e-151	bthy:AQ980_14080	K01990	ABC-2.A	ABC-2 type transport system ATP-binding protein	--	--
Bt-GS57GL001861	100.00	2e-166	bthy:AQ980_14070	K21960	ytlI	LysR family transcriptional regulator, regulator of the ytmI operon	--	--
Bt-GS57GL001870	64.53	4e-94	btl:BALH_4714	K07284	srtA	sortase A	3.4.22.70	--
Bt-GS57GL001876	98.55	2e-33	btb:BMB171_C2263	K01243	mtnN, mtn, pfs	adenosylhomocysteine nucleosidase	3.2.2.9	[PATH:ko01100] Level1--Metabolism | Level2--Global and overview maps | Level3--Metabolic pathways;[PATH:ko01230] Level1--Metabolism | Level2--Global and overview maps | Level3--Biosynthesis of amino acids;[PATH:ko00270] Level1--Metabolism | Level2--Amino acid metabolism | Level3--Cysteine and methionine metabolism
Bt-GS57GL001877	99.29	2e-78	bthy:AQ980_13990	K01243	mtnN, mtn, pfs	adenosylhomocysteine nucleosidase	3.2.2.9	[PATH:ko01100] Level1--Metabolism | Level2--Global and overview maps | Level3--Metabolic pathways;[PATH:ko01230] Level1--Metabolism | Level2--Global and overview maps | Level3--Biosynthesis of amino acids;[PATH:ko00270] Level1--Metabolism | Level2--Amino acid metabolism | Level3--Cysteine and methionine metabolism
Bt-GS57GL001879	50.86	2e-62	clb:Clo1100_2032	K18349	vanRC, vanRE, vanRG	two-component system, OmpR family, response regulator VanR	--	[PATH:ko02020] Level1--Environmental Information Processing | Level2--Signal transduction | Level3--Two-component system;[PATH:ko01502] Level1--Human Diseases | Level2--Drug resistance: Antimicrobial | Level3--Vancomycin resistance
Bt-GS57GL001880	42.08	1e-45	cthd:CDO33_12490	K18350	vanSC, vanSE, vanSG	two-component system, OmpR family, sensor histidine kinase VanS	2.7.13.3	[PATH:ko02020] Level1--Environmental Information Processing | Level2--Signal transduction | Level3--Two-component system;[PATH:ko01502] Level1--Human Diseases | Level2--Drug resistance: Antimicrobial | Level3--Vancomycin resistance
Bt-GS57GL001881	98.90	4e-153	bcb:BCB4264_A2523	K01286	E3.4.16.4	D-alanyl-D-alanine carboxypeptidase	3.4.16.4	--
Bt-GS57GL001884	40.70	9e-07	pvr:PverR02_19110	K03825	yhhY	putative acetyltransferase	2.3.1.-	--
Bt-GS57GL001889	100.00	0.0	bthy:AQ980_13905	K01895	ACSS, acs	acetyl-CoA synthetase	6.2.1.1	[PATH:ko01110] Level1--Metabolism | Level2--Global and overview maps | Level3--Biosynthesis of secondary metabolites;[PATH:ko01200] Level1--Metabolism | Level2--Global and overview maps | Level3--Carbon metabolism;[PATH:ko00010] Level1--Metabolism | Level2--Carbohydrate metabolism | Level3--Glycolysis / Gluconeogenesis;[PATH:ko01120] Level1--Metabolism | Level2--Global and overview maps | Level3-…
Bt-GS57GL001890	40.23	2e-102	gwc:GWCH70_2284	K01966	PCCB, pccB	propionyl-CoA carboxylase beta chain	6.4.1.3 2.1.3.15	[PATH:ko01200] Level1--Metabolism | Level2--Global and overview maps | Level3--Carbon metabolism;[PATH:ko01120] Level1--Metabolism | Level2--Global and overview maps | Level3--Microbial metabolism in diverse environments;[PATH:ko01100] Level1--Metabolism | Level2--Global and overview maps | Level3--Metabolic pathways;[PATH:ko00640] Level1--Metabolism | Level2--Carbohydrate metabolism | Level3--Pr…
Bt-GS57GL001891	51.42	1e-63	dti:Desti_5431	K01715	crt	enoyl-CoA hydratase	4.2.1.17	[PATH:ko01200] Level1--Metabolism | Level2--Global and overview maps | Level3--Carbon metabolism;[PATH:ko00650] Level1--Metabolism | Level2--Carbohydrate metabolism | Level3--Butanoate metabolism
Bt-GS57GL001892	100.00	2e-178	bby:CY96_11495	K01640	E4.1.3.4, HMGCL, hmgL	hydroxymethylglutaryl-CoA lyase	4.1.3.4	[PATH:ko04146] Level1--Cellular Processes | Level2--Transport and catabolism | Level3--Peroxisome;[PATH:ko01100] Level1--Metabolism | Level2--Global and overview maps | Level3--Metabolic pathways;[PATH:ko00281] Level1--Metabolism | Level2--Metabolism of terpenoids and polyketides | Level3--Geraniol degradation;[PATH:ko00280] Level1--Metabolism | Level2--Amino acid metabolism | Level3--Valine, leu…
Bt-GS57GL001893	100.00	2e-31	bthy:AQ980_13885	K02160	accB, bccP	acetyl-CoA carboxylase biotin carboxyl carrier protein	--	[PATH:ko01110] Level1--Metabolism | Level2--Global and overview maps | Level3--Biosynthesis of secondary metabolites;[PATH:ko01200] Level1--Metabolism | Level2--Global and overview maps | Level3--Carbon metabolism;[PATH:ko01120] Level1--Metabolism | Level2--Global and overview maps | Level3--Microbial metabolism in diverse environments;[PATH:ko01100] Level1--Metabolism | Level2--Global and overvi…
Bt-GS57GL001894	100.00	0.0	bthy:AQ980_13880	K01961	accC	acetyl-CoA carboxylase, biotin carboxylase subunit	6.4.1.2 6.3.4.14	[PATH:ko01110] Level1--Metabolism | Level2--Global and overview maps | Level3--Biosynthesis of secondary metabolites;[PATH:ko01200] Level1--Metabolism | Level2--Global and overview maps | Level3--Carbon metabolism;[PATH:ko01120] Level1--Metabolism | Level2--Global and overview maps | Level3--Microbial metabolism in diverse environments;[PATH:ko01100] Level1--Metabolism | Level2--Global and overvi…
Bt-GS57GL001895	99.48	0.0	btl:BALH_2288	K00249	ACADM, acd	acyl-CoA dehydrogenase	1.3.8.7	[PATH:ko00410] Level1--Metabolism | Level2--Metabolism of other amino acids | Level3--beta-Alanine metabolism;[PATH:ko03320] Level1--Organismal Systems | Level2--Endocrine system | Level3--PPAR signaling pathway;[PATH:ko01110] Level1--Metabolism | Level2--Global and overview maps | Level3--Biosynthesis of secondary metabolites;[PATH:ko01200] Level1--Metabolism | Level2--Global and overview maps |…
Bt-GS57GL001899	100.00	0.0	bthy:AQ980_13855	K01992	ABC-2.P	ABC-2 type transport system permease protein	--	--
Bt-GS57GL001900	100.00	3e-137	bby:CY96_11455	K01990	ABC-2.A	ABC-2 type transport system ATP-binding protein	--	--
Bt-GS57GL001904	100.00	0.0	btt:HD73_3485	K17836	penP	beta-lactamase class A	3.5.2.6	[PATH:ko01130] Level1--Metabolism | Level2--Global and overview maps | Level3--Biosynthesis of antibiotics;[PATH:ko00311] Level1--Metabolism | Level2--Biosynthesis of other secondary metabolites | Level3--Penicillin and cephalosporin biosynthesis;[PATH:ko01501] Level1--Human Diseases | Level2--Drug resistance: Antimicrobial | Level3--beta-Lactam resistance
Bt-GS57GL001905	100.00	0.0	bthy:AQ980_13820	K21465	pbpA	penicillin-binding protein A	--	[PATH:ko00550] Level1--Metabolism | Level2--Glycan biosynthesis and metabolism | Level3--Peptidoglycan biosynthesis
Bt-GS57GL001910	42.37	2e-07	mets:DK389_09385	K03088	rpoE	RNA polymerase sigma-70 factor, ECF subfamily	--	--
Bt-GS57GL001912	99.73	0.0	bthy:AQ980_13800	K21467	pbpC	penicillin-binding protein 3	--	--
Bt-GS57GL001913	92.38	4e-50	bcef:BcrFT9_01985	K21467	pbpC	penicillin-binding protein 3	--	--
Bt-GS57GL001915	40.22	1e-32	cno:NT01CX_1184	K02172	blaR1	bla regulator protein blaR1	--	[PATH:ko01501] Level1--Human Diseases | Level2--Drug resistance: Antimicrobial | Level3--beta-Lactam resistance
Bt-GS57GL001917	50.00	3e-20	kpz:KPNIH27_23900	K06213	mgtE	magnesium transporter	--	--
Bt-GS57GL001918	93.47	9e-131	bti:BTG_07380	K06213	mgtE	magnesium transporter	--	--
Bt-GS57GL001920	100.00	1e-122	bthy:AQ980_13785	K03588	ftsW, spoVE	cell division protein FtsW	--	[PATH:ko04112] Level1--Cellular Processes | Level2--Cell growth and death | Level3--Cell cycle - Caulobacter
Bt-GS57GL001921	61.90	1e-17	bmyo:BG05_3493	K03588	ftsW, spoVE	cell division protein FtsW	--	[PATH:ko04112] Level1--Cellular Processes | Level2--Cell growth and death | Level3--Cell cycle - Caulobacter
Bt-GS57GL001926	100.00	0.0	bthy:AQ980_13760	K01580	E4.1.1.15, gadB, gadA, GAD	glutamate decarboxylase	4.1.1.15	[PATH:ko00410] Level1--Metabolism | Level2--Metabolism of other amino acids | Level3--beta-Alanine metabolism;[PATH:ko01110] Level1--Metabolism | Level2--Global and overview maps | Level3--Biosynthesis of secondary metabolites;[PATH:ko01120] Level1--Metabolism | Level2--Global and overview maps | Level3--Microbial metabolism in diverse environments;[PATH:ko04727] Level1--Organismal Systems | Leve…
Bt-GS57GL001928	100.00	0.0	bthy:AQ980_13750	K03716	splB	spore photoproduct lyase	4.1.99.14	--
Bt-GS57GL001929	100.00	1e-43	bthy:AQ980_13745	K06315	splA	transcriptional regulator of the spore photoproduct lyase operon	--	--
Bt-GS57GL001933	100.00	0.0	bthy:AQ980_13725	K03837	sdaC	serine transporter	--	--
Bt-GS57GL001934	100.00	2e-169	bthy:AQ980_13720	K01752	E4.3.1.17, sdaA, sdaB, tdcG	L-serine dehydratase	4.3.1.17	[PATH:ko01110] Level1--Metabolism | Level2--Global and overview maps | Level3--Biosynthesis of secondary metabolites;[PATH:ko01200] Level1--Metabolism | Level2--Global and overview maps | Level3--Carbon metabolism;[PATH:ko01100] Level1--Metabolism | Level2--Global and overview maps | Level3--Metabolic pathways;[PATH:ko01230] Level1--Metabolism | Level2--Global and overview maps | Level3--Biosynth…
Bt-GS57GL001935	100.00	7e-115	bthy:AQ980_13715	K01752	E4.3.1.17, sdaA, sdaB, tdcG	L-serine dehydratase	4.3.1.17	[PATH:ko01110] Level1--Metabolism | Level2--Global and overview maps | Level3--Biosynthesis of secondary metabolites;[PATH:ko01200] Level1--Metabolism | Level2--Global and overview maps | Level3--Carbon metabolism;[PATH:ko01100] Level1--Metabolism | Level2--Global and overview maps | Level3--Metabolic pathways;[PATH:ko01230] Level1--Metabolism | Level2--Global and overview maps | Level3--Biosynth…
Bt-GS57GL001937	100.00	0.0	bthy:AQ980_13700	K07001	K07001	NTE family protein	--	--
Bt-GS57GL001943	100.00	0.0	bthy:AQ980_13685	K01953	asnB, ASNS	asparagine synthase (glutamine-hydrolysing)	6.3.5.4	[PATH:ko01110] Level1--Metabolism | Level2--Global and overview maps | Level3--Biosynthesis of secondary metabolites;[PATH:ko01100] Level1--Metabolism | Level2--Global and overview maps | Level3--Metabolic pathways;[PATH:ko01230] Level1--Metabolism | Level2--Global and overview maps | Level3--Biosynthesis of amino acids;[PATH:ko00250] Level1--Metabolism | Level2--Amino acid metabolism | Level3--A…
Bt-GS57GL001945	71.06	3e-114	btl:BALH_1749	K01452	E3.5.1.41	chitin deacetylase	3.5.1.41	[PATH:ko01100] Level1--Metabolism | Level2--Global and overview maps | Level3--Metabolic pathways;[PATH:ko00520] Level1--Metabolism | Level2--Carbohydrate metabolism | Level3--Amino sugar and nucleotide sugar metabolism
Bt-GS57GL001947	100.00	1e-25	bthy:AQ980_13665	K01753	dsdA	D-serine dehydratase	4.3.1.18	[PATH:ko00260] Level1--Metabolism | Level2--Amino acid metabolism | Level3--Glycine, serine and threonine metabolism
Bt-GS57GL001949	49.90	5e-119	bcy:Bcer98_3449	K01447	xlyAB	N-acetylmuramoyl-L-alanine amidase	3.5.1.28	--
Bt-GS57GL001951	43.10	2e-35	spya:A20_1762	K07487	K07487	transposase	--	--
Bt-GS57GL001952	52.21	1e-61	bpm:BURPS1710b_A0846	K07487	K07487	transposase	--	--
Bt-GS57GL001959	99.42	2e-96	bthy:AQ980_17360	K11035	hblAB	hemolysin BL binding component	--	[PATH:ko02024] Level1--Cellular Processes | Level2--Cellular community - prokaryotes | Level3--Quorum sensing
Bt-GS57GL001960	98.80	5e-92	bthy:AQ980_17360	K11035	hblAB	hemolysin BL binding component	--	[PATH:ko02024] Level1--Cellular Processes | Level2--Cellular community - prokaryotes | Level3--Quorum sensing
Bt-GS57GL001961	100.00	0.0	bthi:BTK_13605	K11037	hblD	hemolysin BL lytic component L1	--	[PATH:ko02024] Level1--Cellular Processes | Level2--Cellular community - prokaryotes | Level3--Quorum sensing
Bt-GS57GL001962	96.30	3e-128	bby:CY96_27890	K11036	hblC	hemolysin BL lytic component L2	--	[PATH:ko02024] Level1--Cellular Processes | Level2--Cellular community - prokaryotes | Level3--Quorum sensing
Bt-GS57GL001965	93.85	3e-95	bby:CY96_27890	K11036	hblC	hemolysin BL lytic component L2	--	[PATH:ko02024] Level1--Cellular Processes | Level2--Cellular community - prokaryotes | Level3--Quorum sensing
Bt-GS57GL001969	43.42	7e-09	mfn:Ga0123462_2234	K03892	arsR	ArsR family transcriptional regulator, arsenate/arsenite/antimonite-responsive transcriptional repressor	--	--
Bt-GS57GL001971	100.00	0.0	bthy:AQ980_17395	K01531	mgtA, mgtB	Mg2+-importing ATPase	3.6.3.2	--
Bt-GS57GL001973	100.00	0.0	bthy:AQ980_17400	K06213	mgtE	magnesium transporter	--	--
Bt-GS57GL001974	45.24	3e-14	aue:C5O00_10505	K03790	rimJ	[ribosomal protein S5]-alanine N-acetyltransferase	2.3.1.267	--
Bt-GS57GL001978	100.00	0.0	bthy:AQ980_17430	K17836	penP	beta-lactamase class A	3.5.2.6	[PATH:ko01130] Level1--Metabolism | Level2--Global and overview maps | Level3--Biosynthesis of antibiotics;[PATH:ko00311] Level1--Metabolism | Level2--Biosynthesis of other secondary metabolites | Level3--Penicillin and cephalosporin biosynthesis;[PATH:ko01501] Level1--Human Diseases | Level2--Drug resistance: Antimicrobial | Level3--beta-Lactam resistance
Bt-GS57GL001981	92.98	3e-54	bcg:BCG9842_B2870	K00059	fabG	3-oxoacyl-[acyl-carrier protein] reductase	1.1.1.100	[PATH:ko00780] Level1--Metabolism | Level2--Metabolism of cofactors and vitamins | Level3--Biotin metabolism;[PATH:ko00333] Level1--Metabolism | Level2--Biosynthesis of other secondary metabolites | Level3--Prodigiosin biosynthesis;[PATH:ko01100] Level1--Metabolism | Level2--Global and overview maps | Level3--Metabolic pathways;[PATH:ko01130] Level1--Metabolism | Level2--Global and overview maps …
Bt-GS57GL001983	100.00	6e-133	bthy:AQ980_17455	K06133	LYS5, acpT	4'-phosphopantetheinyl transferase	2.7.8.-	[PATH:ko00770] Level1--Metabolism | Level2--Metabolism of cofactors and vitamins | Level3--Pantothenate and CoA biosynthesis
Bt-GS57GL001984	42.47	0.0	mar:MAE_38560	K16131	mcyB	microcystin synthetase protein McyB	--	[PATH:ko01054] Level1--Metabolism | Level2--Metabolism of terpenoids and polyketides | Level3--Nonribosomal peptide structures
Bt-GS57GL001985	43.48	5e-116	mar:MAE_38550	K16132	mcyC	microcystin synthetase protein McyC	--	[PATH:ko01054] Level1--Metabolism | Level2--Metabolism of terpenoids and polyketides | Level3--Nonribosomal peptide structures
Bt-GS57GL001988	43.14	2e-57	mpk:VL20_5546	K16132	mcyC	microcystin synthetase protein McyC	--	[PATH:ko01054] Level1--Metabolism | Level2--Metabolism of terpenoids and polyketides | Level3--Nonribosomal peptide structures
Bt-GS57GL001989	42.59	2e-133	ava:Ava_4838	K01779	racD	aspartate racemase	5.1.1.13	[PATH:ko01054] Level1--Metabolism | Level2--Metabolism of terpenoids and polyketides | Level3--Nonribosomal peptide structures;[PATH:ko00250] Level1--Metabolism | Level2--Amino acid metabolism | Level3--Alanine, aspartate and glutamate metabolism
Bt-GS57GL001990	43.72	0.0	mar:MAE_38550	K16132	mcyC	microcystin synthetase protein McyC	--	[PATH:ko01054] Level1--Metabolism | Level2--Metabolism of terpenoids and polyketides | Level3--Nonribosomal peptide structures
Bt-GS57GL001997	41.71	0.0	anb:ANA_C10986	K16131	mcyB	microcystin synthetase protein McyB	--	[PATH:ko01054] Level1--Metabolism | Level2--Metabolism of terpenoids and polyketides | Level3--Nonribosomal peptide structures
Bt-GS57GL002001	99.77	0.0	bthy:AQ980_17485	K07258	dacC, dacA, dacD	serine-type D-Ala-D-Ala carboxypeptidase (penicillin-binding protein 5/6)	3.4.16.4	[PATH:ko00550] Level1--Metabolism | Level2--Glycan biosynthesis and metabolism | Level3--Peptidoglycan biosynthesis;[PATH:ko01100] Level1--Metabolism | Level2--Global and overview maps | Level3--Metabolic pathways
Bt-GS57GL002002	100.00	1e-126	bby:CY96_11240	K00638	catB	chloramphenicol O-acetyltransferase type B	2.3.1.28	--
Bt-GS57GL002003	100.00	1e-137	bthy:AQ980_17495	K07090	K07090	uncharacterized protein	--	--
Bt-GS57GL002005	100.00	6e-46	bby:CY96_11225	K06284	abrB	transcriptional pleiotropic regulator of transition state genes	--	--
Bt-GS57GL002010	100.00	0.0	bthy:AQ980_17540	K01270	pepD	dipeptidase D	3.4.13.-	[PATH:ko01100] Level1--Metabolism | Level2--Global and overview maps | Level3--Metabolic pathways;[PATH:ko00480] Level1--Metabolism | Level2--Metabolism of other amino acids | Level3--Glutathione metabolism
Bt-GS57GL002015	100.00	1e-141	bthy:AQ980_17565	K01834	PGAM, gpmA	2,3-bisphosphoglycerate-dependent phosphoglycerate mutase	5.4.2.11	[PATH:ko01110] Level1--Metabolism | Level2--Global and overview maps | Level3--Biosynthesis of secondary metabolites;[PATH:ko01200] Level1--Metabolism | Level2--Global and overview maps | Level3--Carbon metabolism;[PATH:ko00010] Level1--Metabolism | Level2--Carbohydrate metabolism | Level3--Glycolysis / Gluconeogenesis;[PATH:ko01120] Level1--Metabolism | Level2--Global and overview maps | Level3-…
Bt-GS57GL002017	92.34	1e-147	bcg:BCG9842_B2896	K04103	ipdC	indolepyruvate decarboxylase	4.1.1.74	[PATH:ko01100] Level1--Metabolism | Level2--Global and overview maps | Level3--Metabolic pathways;[PATH:ko00380] Level1--Metabolism | Level2--Amino acid metabolism | Level3--Tryptophan metabolism
Bt-GS57GL002025	40.00	9e-07	pkb:B4V02_11995	K18939	lmrA, yxaF	TetR/AcrR family transcriptional regulator, lmrAB and yxaGH operons repressor	--	--
Bt-GS57GL002029	100.00	0.0	bthy:AQ980_17615	K05592	deaD, cshA	ATP-dependent RNA helicase DeaD	3.6.4.13	[PATH:ko03018] Level1--Genetic Information Processing | Level2--Folding, sorting and degradation | Level3--RNA degradation
Bt-GS57GL002034	99.62	6e-144	bthy:AQ980_17640	K08151	tetA	MFS transporter, DHA1 family, tetracycline resistance protein	--	--
Bt-GS57GL002037	100.00	0.0	bthy:AQ980_17650	K01754	E4.3.1.19, ilvA, tdcB	threonine dehydratase	4.3.1.19	[PATH:ko01110] Level1--Metabolism | Level2--Global and overview maps | Level3--Biosynthesis of secondary metabolites;[PATH:ko01200] Level1--Metabolism | Level2--Global and overview maps | Level3--Carbon metabolism;[PATH:ko01100] Level1--Metabolism | Level2--Global and overview maps | Level3--Metabolic pathways;[PATH:ko01230] Level1--Metabolism | Level2--Global and overview maps | Level3--Biosynth…
Bt-GS57GL002039	41.46	9e-23	rma:Rmag_0958	K08591	plsY	acyl phosphate:glycerol-3-phosphate acyltransferase	2.3.1.275	[PATH:ko01110] Level1--Metabolism | Level2--Global and overview maps | Level3--Biosynthesis of secondary metabolites;[PATH:ko01100] Level1--Metabolism | Level2--Global and overview maps | Level3--Metabolic pathways;[PATH:ko00564] Level1--Metabolism | Level2--Lipid metabolism | Level3--Glycerophospholipid metabolism;[PATH:ko00561] Level1--Metabolism | Level2--Lipid metabolism | Level3--Glycerolipi…
Bt-GS57GL002040	40.13	4e-15	pami:JCM7686_2831	K18676	gspK	glucosamine kinase	2.7.1.8	[PATH:ko01100] Level1--Metabolism | Level2--Global and overview maps | Level3--Metabolic pathways;[PATH:ko00520] Level1--Metabolism | Level2--Carbohydrate metabolism | Level3--Amino sugar and nucleotide sugar metabolism
Bt-GS57GL002041	100.00	3e-91	bthi:BTK_13290	K09001	anmK	anhydro-N-acetylmuramic acid kinase	2.7.1.170	--
Bt-GS57GL002043	100.00	0.0	bthy:AQ980_17680	K02761	PTS-Cel-EIIC, celB, chbC	PTS system, cellobiose-specific IIC component	--	[PATH:ko00500] Level1--Metabolism | Level2--Carbohydrate metabolism | Level3--Starch and sucrose metabolism;[PATH:ko02060] Level1--Environmental Information Processing | Level2--Membrane transport | Level3--Phosphotransferase system (PTS)
Bt-GS57GL002045	100.00	2e-46	bby:CY96_11035	K02760	PTS-Cel-EIIB, celA, chbB	PTS system, cellobiose-specific IIB component	2.7.1.196 2.7.1.205	[PATH:ko00500] Level1--Metabolism | Level2--Carbohydrate metabolism | Level3--Starch and sucrose metabolism;[PATH:ko02060] Level1--Environmental Information Processing | Level2--Membrane transport | Level3--Phosphotransferase system (PTS)
Bt-GS57GL002050	100.00	2e-167	bthy:AQ980_17715	K03088	rpoE	RNA polymerase sigma-70 factor, ECF subfamily	--	--
Bt-GS57GL002061	42.00	4e-61	eac:EAL2_c06820	K03733	xerC	integrase/recombinase XerC	--	--
Bt-GS57GL002068	40.00	1e-21	vow:A9237_14250	K11249	eamB	cysteine/O-acetylserine efflux protein	--	--
Bt-GS57GL002073	99.82	0.0	bthy:AQ980_17785	K06147	ABCB-BAC	ATP-binding cassette, subfamily B, bacterial	--	--
Bt-GS57GL002076	46.30	5e-34	mbar:MSBR2_0080	K06147	ABCB-BAC	ATP-binding cassette, subfamily B, bacterial	--	--
Bt-GS57GL002077	41.33	2e-39	pri:PRIO_3254	K06147	ABCB-BAC	ATP-binding cassette, subfamily B, bacterial	--	--
Bt-GS57GL002078	100.00	2e-107	bby:CY96_10930	K09702	K09702	uncharacterized protein	--	--
Bt-GS57GL002081	40.07	2e-56	chl:Chy400_0861	K11921	cynR	LysR family transcriptional regulator, cyn operon transcriptional activator	--	--
Bt-GS57GL002086	99.69	0.0	bthy:AQ980_17830	K00133	asd	aspartate-semialdehyde dehydrogenase	1.2.1.11	[PATH:ko00300] Level1--Metabolism | Level2--Amino acid metabolism | Level3--Lysine biosynthesis;[PATH:ko01110] Level1--Metabolism | Level2--Global and overview maps | Level3--Biosynthesis of secondary metabolites;[PATH:ko01120] Level1--Metabolism | Level2--Global and overview maps | Level3--Microbial metabolism in diverse environments;[PATH:ko01100] Level1--Metabolism | Level2--Global and overvie…
Bt-GS57GL002090	100.00	3e-166	bthy:AQ980_17850	K07052	K07052	uncharacterized protein	--	--
Bt-GS57GL002092	100.00	7e-31	bby:CY96_10870	K03704	cspA	cold shock protein (beta-ribbon, CspA family)	--	--
Bt-GS57GL002094	99.12	3e-61	bby:CY96_10860	K03790	rimJ	[ribosomal protein S5]-alanine N-acetyltransferase	2.3.1.267	--
Bt-GS57GL002097	100.00	0.0	bthy:AQ980_17875	K00231	PPOX, hemY	protoporphyrinogen/coproporphyrinogen III oxidase	1.3.3.4 1.3.3.15	[PATH:ko01110] Level1--Metabolism | Level2--Global and overview maps | Level3--Biosynthesis of secondary metabolites;[PATH:ko00860] Level1--Metabolism | Level2--Metabolism of cofactors and vitamins | Level3--Porphyrin and chlorophyll metabolism;[PATH:ko01100] Level1--Metabolism | Level2--Global and overview maps | Level3--Metabolic pathways
Bt-GS57GL002102	100.00	3e-95	bthy:AQ980_17900	K03825	yhhY	putative acetyltransferase	2.3.1.-	--
Bt-GS57GL002105	100.00	1e-125	bthy:AQ980_17915	K19271	catA	chloramphenicol O-acetyltransferase type A	2.3.1.28	--
Bt-GS57GL002107	100.00	0.0	bthy:AQ980_17925	K06994	K06994	putative drug exporter of the RND superfamily	--	--
Bt-GS57GL002114	100.00	7e-80	bthy:AQ980_17955	K09936	TC.BAT2	bacterial/archaeal transporter family-2 protein	--	[PATH:ko02024] Level1--Cellular Processes | Level2--Cellular community - prokaryotes | Level3--Quorum sensing
Bt-GS57GL002116	100.00	1e-71	bthy:AQ980_17965	K09936	TC.BAT2	bacterial/archaeal transporter family-2 protein	--	[PATH:ko02024] Level1--Cellular Processes | Level2--Cellular community - prokaryotes | Level3--Quorum sensing
Bt-GS57GL002119	100.00	0.0	bthy:AQ980_17980	K01239	iunH	purine nucleosidase	3.2.2.1	[PATH:ko00230] Level1--Metabolism | Level2--Nucleotide metabolism | Level3--Purine metabolism;[PATH:ko01100] Level1--Metabolism | Level2--Global and overview maps | Level3--Metabolic pathways;[PATH:ko00760] Level1--Metabolism | Level2--Metabolism of cofactors and vitamins | Level3--Nicotinate and nicotinamide metabolism
Bt-GS57GL002122	100.00	3e-135	bby:CY96_10745	K07238	TC.ZIP, zupT, ZRT3, ZIP2	zinc transporter, ZIP family	--	--
Bt-GS57GL002123	100.00	0.0	bthy:AQ980_18000	K00158	E1.2.3.3, poxL	pyruvate oxidase	1.2.3.3	[PATH:ko01100] Level1--Metabolism | Level2--Global and overview maps | Level3--Metabolic pathways;[PATH:ko00620] Level1--Metabolism | Level2--Carbohydrate metabolism | Level3--Pyruvate metabolism
Bt-GS57GL002125	99.78	0.0	bthy:AQ980_18005	K02004	ABC.CD.P	putative ABC transport system permease protein	--	--
Bt-GS57GL002126	98.79	3e-86	banv:DJ46_1178	K02004	ABC.CD.P	putative ABC transport system permease protein	--	--
Bt-GS57GL002127	100.00	2e-148	bce:BC2323	K02003	ABC.CD.A	putative ABC transport system ATP-binding protein	--	--
Bt-GS57GL002128	100.00	0.0	bby:CY96_10725	K01868	TARS, thrS	threonyl-tRNA synthetase	6.1.1.3	[PATH:ko00970] Level1--Genetic Information Processing | Level2--Translation | Level3--Aminoacyl-tRNA biosynthesis
Bt-GS57GL002129	98.74	2e-135	btg:BTB_c24010	K06182	rluF	23S rRNA pseudouridine2604 synthase	5.4.99.21	--
Bt-GS57GL002133	100.00	0.0	bthy:AQ980_18040	K03310	TC.AGCS	alanine or glycine:cation symporter, AGCS family	--	--
Bt-GS57GL002134	100.00	0.0	bthy:AQ980_18045	K08651	E3.4.21.66	thermitase	3.4.21.66	--
Bt-GS57GL002137	100.00	2e-44	bby:CY96_10680	K03530	hupB	DNA-binding protein HU-beta	--	--
Bt-GS57GL002139	100.00	4e-145	bthy:AQ980_18070	K06133	LYS5, acpT	4'-phosphopantetheinyl transferase	2.7.8.-	[PATH:ko00770] Level1--Metabolism | Level2--Metabolism of cofactors and vitamins | Level3--Pantothenate and CoA biosynthesis
Bt-GS57GL002141	100.00	7e-37	bby:CY96_10660	K05375	mbtH, nocI	MbtH protein	--	[PATH:ko01130] Level1--Metabolism | Level2--Global and overview maps | Level3--Biosynthesis of antibiotics;[PATH:ko00261] Level1--Metabolism | Level2--Biosynthesis of other secondary metabolites | Level3--Monobactam biosynthesis
Bt-GS57GL002142	71.79	7e-174	gth:Geoth_0193	K04780	dhbF	nonribosomal peptide synthetase DhbF	--	[PATH:ko01053] Level1--Metabolism | Level2--Metabolism of terpenoids and polyketides | Level3--Biosynthesis of siderophore group nonribosomal peptides
Bt-GS57GL002143	58.46	6e-129	bgp:BGL_1c19000	K04780	dhbF	nonribosomal peptide synthetase DhbF	--	[PATH:ko01053] Level1--Metabolism | Level2--Metabolism of terpenoids and polyketides | Level3--Biosynthesis of siderophore group nonribosomal peptides
Bt-GS57GL002144	99.94	0.0	bthy:AQ980_18085	K04780	dhbF	nonribosomal peptide synthetase DhbF	--	[PATH:ko01053] Level1--Metabolism | Level2--Metabolism of terpenoids and polyketides | Level3--Biosynthesis of siderophore group nonribosomal peptides
Bt-GS57GL002145	99.28	4e-161	bby:CY96_10650	K01252	entB, dhbB, vibB, mxcF	bifunctional isochorismate lyase / aryl carrier protein	3.3.2.1 6.3.2.14	[PATH:ko01110] Level1--Metabolism | Level2--Global and overview maps | Level3--Biosynthesis of secondary metabolites;[PATH:ko01053] Level1--Metabolism | Level2--Metabolism of terpenoids and polyketides | Level3--Biosynthesis of siderophore group nonribosomal peptides;[PATH:ko01130] Level1--Metabolism | Level2--Global and overview maps | Level3--Biosynthesis of antibiotics
Bt-GS57GL002146	100.00	0.0	bthy:AQ980_18095	K02363	entE, dhbE, vibE, mxcE	2,3-dihydroxybenzoate-AMP ligase	6.3.2.14 2.7.7.58	[PATH:ko01110] Level1--Metabolism | Level2--Global and overview maps | Level3--Biosynthesis of secondary metabolites;[PATH:ko01053] Level1--Metabolism | Level2--Metabolism of terpenoids and polyketides | Level3--Biosynthesis of siderophore group nonribosomal peptides;[PATH:ko01130] Level1--Metabolism | Level2--Global and overview maps | Level3--Biosynthesis of antibiotics
Bt-GS57GL002147	100.00	0.0	bthy:AQ980_18100	K02361	entC	isochorismate synthase	5.4.4.2	[PATH:ko01110] Level1--Metabolism | Level2--Global and overview maps | Level3--Biosynthesis of secondary metabolites;[PATH:ko01100] Level1--Metabolism | Level2--Global and overview maps | Level3--Metabolic pathways;[PATH:ko01053] Level1--Metabolism | Level2--Metabolism of terpenoids and polyketides | Level3--Biosynthesis of siderophore group nonribosomal peptides;[PATH:ko01130] Level1--Metabolism…
Bt-GS57GL002148	94.94	1e-128	bthy:AQ980_18105	K00216	entA	2,3-dihydro-2,3-dihydroxybenzoate dehydrogenase	1.3.1.28	[PATH:ko01110] Level1--Metabolism | Level2--Global and overview maps | Level3--Biosynthesis of secondary metabolites;[PATH:ko01053] Level1--Metabolism | Level2--Metabolism of terpenoids and polyketides | Level3--Biosynthesis of siderophore group nonribosomal peptides;[PATH:ko01130] Level1--Metabolism | Level2--Global and overview maps | Level3--Biosynthesis of antibiotics
Bt-GS57GL002149	100.00	0.0	bthy:AQ980_18110	K08177	oxlT	MFS transporter, OFA family, oxalate/formate antiporter	--	--
Bt-GS57GL002152	44.00	2e-08	micb:MicB006_3845	K22298	smtB	ArsR family transcriptional regulator, zinc-responsive transcriptional repressor	--	--
Bt-GS57GL002154	99.75	0.0	bthy:AQ980_18135	K03546	sbcC, rad50	DNA repair protein SbcC/Rad50	--	--
Bt-GS57GL002156	56.84	6e-23	lmoe:BN418_1942	K03546	sbcC, rad50	DNA repair protein SbcC/Rad50	--	--
Bt-GS57GL002158	100.00	1e-145	bthy:AQ980_18140	K03547	sbcD, mre11	DNA repair protein SbcD/Mre11	--	--
Bt-GS57GL002161	41.27	2e-67	rtr:RTCIAT899_CH03130	K01692	paaF, echA	enoyl-CoA hydratase	4.2.1.17	[PATH:ko00410] Level1--Metabolism | Level2--Metabolism of other amino acids | Level3--beta-Alanine metabolism;[PATH:ko01110] Level1--Metabolism | Level2--Global and overview maps | Level3--Biosynthesis of secondary metabolites;[PATH:ko00903] Level1--Metabolism | Level2--Metabolism of terpenoids and polyketides | Level3--Limonene and pinene degradation;[PATH:ko01120] Level1--Metabolism | Level2--G…
Bt-GS57GL002163	100.00	0.0	bthy:AQ980_18165	K00140	mmsA, iolA, ALDH6A1	malonate-semialdehyde dehydrogenase (acetylating) / methylmalonate-semialdehyde dehydrogenase	1.2.1.18 1.2.1.27	[PATH:ko00410] Level1--Metabolism | Level2--Metabolism of other amino acids | Level3--beta-Alanine metabolism;[PATH:ko01200] Level1--Metabolism | Level2--Global and overview maps | Level3--Carbon metabolism;[PATH:ko01100] Level1--Metabolism | Level2--Global and overview maps | Level3--Metabolic pathways;[PATH:ko00640] Level1--Metabolism | Level2--Carbohydrate metabolism | Level3--Propanoate metab…
Bt-GS57GL002164	100.00	3e-169	bthy:AQ980_18170	K00020	mmsB, HIBADH	3-hydroxyisobutyrate dehydrogenase	1.1.1.31	[PATH:ko01100] Level1--Metabolism | Level2--Global and overview maps | Level3--Metabolic pathways;[PATH:ko00280] Level1--Metabolism | Level2--Amino acid metabolism | Level3--Valine, leucine and isoleucine degradation
Bt-GS57GL002165	96.13	0.0	btk:BT9727_2128	K00249	ACADM, acd	acyl-CoA dehydrogenase	1.3.8.7	[PATH:ko00410] Level1--Metabolism | Level2--Metabolism of other amino acids | Level3--beta-Alanine metabolism;[PATH:ko03320] Level1--Organismal Systems | Level2--Endocrine system | Level3--PPAR signaling pathway;[PATH:ko01110] Level1--Metabolism | Level2--Global and overview maps | Level3--Biosynthesis of secondary metabolites;[PATH:ko01200] Level1--Metabolism | Level2--Global and overview maps |…
Bt-GS57GL002166	99.67	1e-174	bthy:AQ980_18180	K03417	prpB	methylisocitrate lyase	4.1.3.30	[PATH:ko00640] Level1--Metabolism | Level2--Carbohydrate metabolism | Level3--Propanoate metabolism
Bt-GS57GL002167	100.00	0.0	bby:CY96_10560	K01720	prpD	2-methylcitrate dehydratase	4.2.1.79	[PATH:ko00640] Level1--Metabolism | Level2--Carbohydrate metabolism | Level3--Propanoate metabolism
Bt-GS57GL002168	99.74	0.0	btl:BALH_2093	K01647	CS, gltA	citrate synthase	2.3.3.1	[PATH:ko01110] Level1--Metabolism | Level2--Global and overview maps | Level3--Biosynthesis of secondary metabolites;[PATH:ko01200] Level1--Metabolism | Level2--Global and overview maps | Level3--Carbon metabolism;[PATH:ko01120] Level1--Metabolism | Level2--Global and overview maps | Level3--Microbial metabolism in diverse environments;[PATH:ko01100] Level1--Metabolism | Level2--Global and overvi…
Bt-GS57GL002171	99.28	0.0	bce:BC2281	K05366	mrcA	penicillin-binding protein 1A	2.4.1.129 3.4.16.4	[PATH:ko00550] Level1--Metabolism | Level2--Glycan biosynthesis and metabolism | Level3--Peptidoglycan biosynthesis;[PATH:ko01100] Level1--Metabolism | Level2--Global and overview maps | Level3--Metabolic pathways;[PATH:ko01501] Level1--Human Diseases | Level2--Drug resistance: Antimicrobial | Level3--beta-Lactam resistance
Bt-GS57GL002177	100.00	6e-32	bby:CY96_10500	K06304	gerPF	spore germination protein PF	--	--
Bt-GS57GL002182	55.28	3e-68	btl:BALH_3930	K07497	K07497	putative transposase	--	--
Bt-GS57GL002184	97.95	5e-163	bcg:BCG9842_B3023	K07533	prsA	foldase protein PrsA	5.2.1.8	--
Bt-GS57GL002185	79.26	2e-87	btk:BT9727_2564	K01447	xlyAB	N-acetylmuramoyl-L-alanine amidase	3.5.1.28	--
Bt-GS57GL002192	97.25	3e-120	btl:BALH_2069	K01096	pgpB	phosphatidylglycerophosphatase B	3.1.3.27 3.1.3.81 3.1.3.4 3.6.1.27	[PATH:ko01100] Level1--Metabolism | Level2--Global and overview maps | Level3--Metabolic pathways;[PATH:ko00564] Level1--Metabolism | Level2--Lipid metabolism | Level3--Glycerophospholipid metabolism
Bt-GS57GL002193	100.00	5e-143	bby:CY96_10420	K06377	spo0M	sporulation-control protein	--	--
Bt-GS57GL002194	100.00	9e-160	bthi:BTK_12630	K08884	K08884	serine/threonine protein kinase, bacterial	2.7.11.1	--
Bt-GS57GL002201	100.00	0.0	bthy:AQ980_18365	K01843	kamA	lysine 2,3-aminomutase	5.4.3.2	[PATH:ko00310] Level1--Metabolism | Level2--Amino acid metabolism | Level3--Lysine degradation
Bt-GS57GL002202	99.53	0.0	bthy:AQ980_18370	K06714	rocR	arginine utilization regulatory protein	--	--
Bt-GS57GL002203	98.66	4e-83	bthy:AQ980_18375	K21935	ablB	beta-lysine N6-acetyltransferase	2.3.1.264	--
Bt-GS57GL002204	100.00	8e-75	bthy:AQ980_18375	K21935	ablB	beta-lysine N6-acetyltransferase	2.3.1.264	--
Bt-GS57GL002205	100.00	3e-107	bby:CY96_10365	K01438	argE	acetylornithine deacetylase	3.5.1.16	[PATH:ko01110] Level1--Metabolism | Level2--Global and overview maps | Level3--Biosynthesis of secondary metabolites;[PATH:ko01100] Level1--Metabolism | Level2--Global and overview maps | Level3--Metabolic pathways;[PATH:ko01230] Level1--Metabolism | Level2--Global and overview maps | Level3--Biosynthesis of amino acids;[PATH:ko01130] Level1--Metabolism | Level2--Global and overview maps | Level3…
Bt-GS57GL002206	45.57	1e-12	srub:C2R22_14640	K01438	argE	acetylornithine deacetylase	3.5.1.16	[PATH:ko01110] Level1--Metabolism | Level2--Global and overview maps | Level3--Biosynthesis of secondary metabolites;[PATH:ko01100] Level1--Metabolism | Level2--Global and overview maps | Level3--Metabolic pathways;[PATH:ko01230] Level1--Metabolism | Level2--Global and overview maps | Level3--Biosynthesis of amino acids;[PATH:ko01130] Level1--Metabolism | Level2--Global and overview maps | Level3…
Bt-GS57GL002208	96.79	2e-120	bnc:BCN_2224	K01035	atoA	acetate CoA/acetoacetate CoA-transferase beta subunit	2.8.3.8 2.8.3.9	[PATH:ko01120] Level1--Metabolism | Level2--Global and overview maps | Level3--Microbial metabolism in diverse environments;[PATH:ko01100] Level1--Metabolism | Level2--Global and overview maps | Level3--Metabolic pathways;[PATH:ko00640] Level1--Metabolism | Level2--Carbohydrate metabolism | Level3--Propanoate metabolism;[PATH:ko00650] Level1--Metabolism | Level2--Carbohydrate metabolism | Level3-…
Bt-GS57GL002209	99.00	1e-51	bby:CY96_10355	K01034	atoD	acetate CoA/acetoacetate CoA-transferase alpha subunit	2.8.3.8 2.8.3.9	[PATH:ko01120] Level1--Metabolism | Level2--Global and overview maps | Level3--Microbial metabolism in diverse environments;[PATH:ko01100] Level1--Metabolism | Level2--Global and overview maps | Level3--Metabolic pathways;[PATH:ko00640] Level1--Metabolism | Level2--Carbohydrate metabolism | Level3--Propanoate metabolism;[PATH:ko00650] Level1--Metabolism | Level2--Carbohydrate metabolism | Level3-…
Bt-GS57GL002217	97.89	0.0	bce:BC2241	K00135	gabD	succinate-semialdehyde dehydrogenase / glutarate-semialdehyde dehydrogenase	1.2.1.16 1.2.1.79 1.2.1.20	[PATH:ko01120] Level1--Metabolism | Level2--Global and overview maps | Level3--Microbial metabolism in diverse environments;[PATH:ko01100] Level1--Metabolism | Level2--Global and overview maps | Level3--Metabolic pathways;[PATH:ko00760] Level1--Metabolism | Level2--Metabolism of cofactors and vitamins | Level3--Nicotinate and nicotinamide metabolism;[PATH:ko00250] Level1--Metabolism | Level2--Ami…
Bt-GS57GL002219	100.00	4e-101	bby:CY96_10320	K11686	racA	chromosome-anchoring protein RacA	--	--
Bt-GS57GL002224	99.58	0.0	bthy:AQ980_18450	K03758	arcD, lysl, lysP	arginine:ornithine antiporter / lysine permease	--	--
Bt-GS57GL002225	100.00	0.0	bby:CY96_10290	K05845	opuC	osmoprotectant transport system substrate-binding protein	--	[PATH:ko02010] Level1--Environmental Information Processing | Level2--Membrane transport | Level3--ABC transporters
Bt-GS57GL002225	100.00	0.0	bby:CY96_10290	K05846	opuBD	osmoprotectant transport system permease protein	--	[PATH:ko02010] Level1--Environmental Information Processing | Level2--Membrane transport | Level3--ABC transporters
Bt-GS57GL002226	98.80	0.0	btb:BMB171_C2009	K05847	opuA	osmoprotectant transport system ATP-binding protein	--	[PATH:ko02010] Level1--Environmental Information Processing | Level2--Membrane transport | Level3--ABC transporters
Bt-GS57GL002229	99.38	1e-86	bby:CY96_10270	K03206	azr	azobenzene reductase	1.7.1.6	--
Bt-GS57GL002231	94.09	0.0	btk:BT9727_2058	K00786	E2.4.-.-	glycosyltransferase	2.4.-.-	--
Bt-GS57GL002233	100.00	1e-171	bby:CY96_10255	K00033	PGD, gnd, gntZ	6-phosphogluconate dehydrogenase	1.1.1.44 1.1.1.343	[PATH:ko01110] Level1--Metabolism | Level2--Global and overview maps | Level3--Biosynthesis of secondary metabolites;[PATH:ko01200] Level1--Metabolism | Level2--Global and overview maps | Level3--Carbon metabolism;[PATH:ko01120] Level1--Metabolism | Level2--Global and overview maps | Level3--Microbial metabolism in diverse environments;[PATH:ko01100] Level1--Metabolism | Level2--Global and overvi…
Bt-GS57GL002234	99.78	0.0	bby:CY96_10250	K03299	TC.GNTP	gluconate:H+ symporter, GntP family	--	--
Bt-GS57GL002235	100.00	0.0	bthy:AQ980_18505	K00851	E2.7.1.12, gntK, idnK	gluconokinase	2.7.1.12	[PATH:ko01110] Level1--Metabolism | Level2--Global and overview maps | Level3--Biosynthesis of secondary metabolites;[PATH:ko01200] Level1--Metabolism | Level2--Global and overview maps | Level3--Carbon metabolism;[PATH:ko01120] Level1--Metabolism | Level2--Global and overview maps | Level3--Microbial metabolism in diverse environments;[PATH:ko01100] Level1--Metabolism | Level2--Global and overvi…
Bt-GS57GL002236	90.67	4e-139	banv:DJ46_1066	K02033	ABC.PE.P	peptide/nickel transport system permease protein	--	[PATH:ko02024] Level1--Cellular Processes | Level2--Cellular community - prokaryotes | Level3--Quorum sensing
Bt-GS57GL002237	94.08	0.0	bmyo:BG05_3770	K02034	ABC.PE.P1	peptide/nickel transport system permease protein	--	[PATH:ko02024] Level1--Cellular Processes | Level2--Cellular community - prokaryotes | Level3--Quorum sensing
Bt-GS57GL002238	100.00	0.0	bby:CY96_10230	K13953	adhP	alcohol dehydrogenase, propanol-preferring	1.1.1.1	[PATH:ko00980] Level1--Metabolism | Level2--Xenobiotics biodegradation and metabolism | Level3--Metabolism of xenobiotics by cytochrome P450;[PATH:ko00982] Level1--Metabolism | Level2--Xenobiotics biodegradation and metabolism | Level3--Drug metabolism - cytochrome P450;[PATH:ko01110] Level1--Metabolism | Level2--Global and overview maps | Level3--Biosynthesis of secondary metabolites;[PATH:ko000…
Bt-GS57GL002240	40.43	3e-51	nei:BG910_00950	K19337	hexR	RpiR family transcriptional regulator, carbohydrate utilization regulator	--	--
Bt-GS57GL002241	100.00	2e-120	bthi:BTK_12420	K02479	K02479	two-component system, NarL family, response regulator	--	--
Bt-GS57GL002242	100.00	0.0	bthy:AQ980_18540	K02480	K02480	two-component system, NarL family, sensor kinase	2.7.13.3	--
Bt-GS57GL002244	100.00	2e-79	bthy:AQ980_18550	K13993	HSP20	HSP20 family protein	--	[PATH:ko04141] Level1--Genetic Information Processing | Level2--Folding, sorting and degradation | Level3--Protein processing in endoplasmic reticulum
Bt-GS57GL002245	61.45	2e-62	cml:BN424_1221	K16788	niaX	niacin transporter	--	--
Bt-GS57GL002249	100.00	7e-171	bthy:AQ980_18575	K00824	dat	D-alanine transaminase	2.6.1.21	[PATH:ko00330] Level1--Metabolism | Level2--Amino acid metabolism | Level3--Arginine and proline metabolism;[PATH:ko01100] Level1--Metabolism | Level2--Global and overview maps | Level3--Metabolic pathways;[PATH:ko00472] Level1--Metabolism | Level2--Metabolism of other amino acids | Level3--D-Arginine and D-ornithine metabolism;[PATH:ko00473] Level1--Metabolism | Level2--Metabolism of other amino…
Bt-GS57GL002250	100.00	7e-177	bby:CY96_10170	K02016	ABC.FEV.S	iron complex transport system substrate-binding protein	--	[PATH:ko02010] Level1--Environmental Information Processing | Level2--Membrane transport | Level3--ABC transporters
Bt-GS57GL002251	98.48	0.0	bcb:BCB4264_A2236	K01448	amiABC	N-acetylmuramoyl-L-alanine amidase	3.5.1.28	[PATH:ko01503] Level1--Human Diseases | Level2--Drug resistance: Antimicrobial | Level3--Cationic antimicrobial peptide (CAMP) resistance
Bt-GS57GL002254	100.00	0.0	bby:CY96_10150	K01953	asnB, ASNS	asparagine synthase (glutamine-hydrolysing)	6.3.5.4	[PATH:ko01110] Level1--Metabolism | Level2--Global and overview maps | Level3--Biosynthesis of secondary metabolites;[PATH:ko01100] Level1--Metabolism | Level2--Global and overview maps | Level3--Metabolic pathways;[PATH:ko01230] Level1--Metabolism | Level2--Global and overview maps | Level3--Biosynthesis of amino acids;[PATH:ko00250] Level1--Metabolism | Level2--Amino acid metabolism | Level3--A…
Bt-GS57GL002255	41.94	4e-13	ade:Adeh_2863	K13993	HSP20	HSP20 family protein	--	[PATH:ko04141] Level1--Genetic Information Processing | Level2--Folding, sorting and degradation | Level3--Protein processing in endoplasmic reticulum
Bt-GS57GL002256	100.00	9e-112	bthy:AQ980_18610	K07152	SCO1_2	protein SCO1/2	--	--
Bt-GS57GL002258	41.11	4e-47	tee:Tel_09040	K13985	NAPEPLD	N-acyl-phosphatidylethanolamine-hydrolysing phospholipase D	3.1.4.54	[PATH:ko04723] Level1--Organismal Systems | Level2--Nervous system | Level3--Retrograde endocannabinoid signaling
Bt-GS57GL002261	99.60	2e-140	bby:CY96_10120	K03118	tatC	sec-independent protein translocase protein TatC	--	[PATH:ko03070] Level1--Environmental Information Processing | Level2--Membrane transport | Level3--Bacterial secretion system;[PATH:ko03060] Level1--Genetic Information Processing | Level2--Folding, sorting and degradation | Level3--Protein export
Bt-GS57GL002262	100.00	2e-25	bby:CY96_10115	K03116	tatA	sec-independent protein translocase protein TatA	--	[PATH:ko03070] Level1--Environmental Information Processing | Level2--Membrane transport | Level3--Bacterial secretion system;[PATH:ko03060] Level1--Genetic Information Processing | Level2--Folding, sorting and degradation | Level3--Protein export
Bt-GS57GL002263	98.28	6e-127	bca:BCE_2271	K11068	hlyIII	hemolysin III	--	--
Bt-GS57GL002271	75.89	1e-40	bthy:AQ980_18650	K01118	acpD, azoR	FMN-dependent NADH-azoreductase	1.7.1.17	--
Bt-GS57GL002272	100.00	0.0	bthy:AQ980_18655	K21467	pbpC	penicillin-binding protein 3	--	--
Bt-GS57GL002273	99.38	6e-91	bby:CY96_10090	K00287	DHFR, folA	dihydrofolate reductase	1.5.1.3	[PATH:ko00670] Level1--Metabolism | Level2--Metabolism of cofactors and vitamins | Level3--One carbon pool by folate;[PATH:ko01523] Level1--Human Diseases | Level2--Drug resistance: Antineoplastic | Level3--Antifolate resistance;[PATH:ko01100] Level1--Metabolism | Level2--Global and overview maps | Level3--Metabolic pathways;[PATH:ko00790] Level1--Metabolism | Level2--Metabolism of cofactors and …
Bt-GS57GL002274	100.00	0.0	bby:CY96_10085	K00560	thyA, TYMS	thymidylate synthase	2.1.1.45	[PATH:ko00670] Level1--Metabolism | Level2--Metabolism of cofactors and vitamins | Level3--One carbon pool by folate;[PATH:ko01523] Level1--Human Diseases | Level2--Drug resistance: Antineoplastic | Level3--Antifolate resistance;[PATH:ko00240] Level1--Metabolism | Level2--Nucleotide metabolism | Level3--Pyrimidine metabolism;[PATH:ko01100] Level1--Metabolism | Level2--Global and overview maps | L…
Bt-GS57GL002278	99.06	7e-121	btb:BMB171_C1967	K01091	gph	phosphoglycolate phosphatase	3.1.3.18	[PATH:ko01110] Level1--Metabolism | Level2--Global and overview maps | Level3--Biosynthesis of secondary metabolites;[PATH:ko01100] Level1--Metabolism | Level2--Global and overview maps | Level3--Metabolic pathways;[PATH:ko01130] Level1--Metabolism | Level2--Global and overview maps | Level3--Biosynthesis of antibiotics;[PATH:ko00630] Level1--Metabolism | Level2--Carbohydrate metabolism | Level3-…
Bt-GS57GL002280	100.00	0.0	bthy:AQ980_18695	K01992	ABC-2.P	ABC-2 type transport system permease protein	--	--
Bt-GS57GL002281	99.58	3e-135	bthy:AQ980_18700	K01990	ABC-2.A	ABC-2 type transport system ATP-binding protein	--	--
Bt-GS57GL002283	40.78	1e-29	dao:Desac_0949	K03273	gmhB	D-glycero-D-manno-heptose 1,7-bisphosphate phosphatase	3.1.3.82 3.1.3.83	[PATH:ko00540] Level1--Metabolism | Level2--Glycan biosynthesis and metabolism | Level3--Lipopolysaccharide biosynthesis;[PATH:ko01100] Level1--Metabolism | Level2--Global and overview maps | Level3--Metabolic pathways
Bt-GS57GL002284	100.00	3e-29	bby:CY96_10035	K07727	K07727	putative transcriptional regulator	--	--
Bt-GS57GL002287	42.06	2e-13	hch:HCH_05285	K22900	TRMO, trmO	tRNA (adenine37-N6)-methyltransferase	2.1.1.-	--
Bt-GS57GL002288	100.00	1e-130	bthy:AQ980_18735	K01779	racD	aspartate racemase	5.1.1.13	[PATH:ko01054] Level1--Metabolism | Level2--Metabolism of terpenoids and polyketides | Level3--Nonribosomal peptide structures;[PATH:ko00250] Level1--Metabolism | Level2--Amino acid metabolism | Level3--Alanine, aspartate and glutamate metabolism
Bt-GS57GL002289	97.24	0.0	bce:BC2176	K00086	dhaT	1,3-propanediol dehydrogenase	1.1.1.202	[PATH:ko00640] Level1--Metabolism | Level2--Carbohydrate metabolism | Level3--Propanoate metabolism;[PATH:ko00561] Level1--Metabolism | Level2--Lipid metabolism | Level3--Glycerolipid metabolism
Bt-GS57GL002291	100.00	1e-69	btt:HD73_2460	K01091	gph	phosphoglycolate phosphatase	3.1.3.18	[PATH:ko01110] Level1--Metabolism | Level2--Global and overview maps | Level3--Biosynthesis of secondary metabolites;[PATH:ko01100] Level1--Metabolism | Level2--Global and overview maps | Level3--Metabolic pathways;[PATH:ko01130] Level1--Metabolism | Level2--Global and overview maps | Level3--Biosynthesis of antibiotics;[PATH:ko00630] Level1--Metabolism | Level2--Carbohydrate metabolism | Level3-…
Bt-GS57GL002292	100.00	2e-42	btt:HD73_2459	K01091	gph	phosphoglycolate phosphatase	3.1.3.18	[PATH:ko01110] Level1--Metabolism | Level2--Global and overview maps | Level3--Biosynthesis of secondary metabolites;[PATH:ko01100] Level1--Metabolism | Level2--Global and overview maps | Level3--Metabolic pathways;[PATH:ko01130] Level1--Metabolism | Level2--Global and overview maps | Level3--Biosynthesis of antibiotics;[PATH:ko00630] Level1--Metabolism | Level2--Carbohydrate metabolism | Level3-…
Bt-GS57GL002294	100.00	5e-109	bthy:AQ980_18760	K09962	K09962	uncharacterized protein	--	--
Bt-GS57GL002295	97.66	5e-171	bce:BC2171	K01259	pip	proline iminopeptidase	3.4.11.5	[PATH:ko00330] Level1--Metabolism | Level2--Amino acid metabolism | Level3--Arginine and proline metabolism
Bt-GS57GL002296	100.00	5e-165	bthy:AQ980_18770	K03308	TC.NSS	neurotransmitter:Na+ symporter, NSS family	--	--
Bt-GS57GL002298	100.00	0.0	bthy:AQ980_18775	K09759	aspC, aspS	nondiscriminating aspartyl-tRNA synthetase	6.1.1.23	[PATH:ko00970] Level1--Genetic Information Processing | Level2--Translation | Level3--Aminoacyl-tRNA biosynthesis
Bt-GS57GL002300	68.39	6e-58	vpn:A21D_02422	K07483	K07483	transposase	--	--
Bt-GS57GL002301	64.68	7e-94	bnc:BCN_1014	K07497	K07497	putative transposase	--	--
Bt-GS57GL002305	99.90	0.0	bthy:AQ980_18810	K01870	IARS, ileS	isoleucyl-tRNA synthetase	6.1.1.5	[PATH:ko00970] Level1--Genetic Information Processing | Level2--Translation | Level3--Aminoacyl-tRNA biosynthesis
Bt-GS57GL002310	100.00	0.0	bthy:AQ980_18835	K01887	RARS, argS	arginyl-tRNA synthetase	6.1.1.19	[PATH:ko00970] Level1--Genetic Information Processing | Level2--Translation | Level3--Aminoacyl-tRNA biosynthesis
Bt-GS57GL002346	99.84	0.0	bthy:AQ980_18975	K15738	uup	ABC transport system ATP-binding/permease protein	--	--
Bt-GS57GL002347	100.00	3e-123	bthy:AQ980_18980	K06950	K06950	uncharacterized protein	--	--
Bt-GS57GL002351	99.16	0.0	bti:BTG_09150	K06365	rapG	response regulator aspartate phosphatase G	3.1.-.-	[PATH:ko02024] Level1--Cellular Processes | Level2--Cellular community - prokaryotes | Level3--Quorum sensing
Bt-GS57GL002356	98.83	8e-137	bthy:AQ980_30250	K07090	K07090	uncharacterized protein	--	--
Bt-GS57GL002359	100.00	2e-93	btt:HD73_2400	K07451	mcrA	5-methylcytosine-specific restriction enzyme A	3.1.21.-	--
Bt-GS57GL002360	98.39	2e-26	bby:CY96_09850	K06416	spoVS	stage V sporulation protein S	--	--
Bt-GS57GL002365	98.55	1e-75	bthy:AQ980_19060	K00675	nhoA	N-hydroxyarylamine O-acetyltransferase	2.3.1.118	--
Bt-GS57GL002366	100.00	6e-62	bthy:AQ980_19060	K00675	nhoA	N-hydroxyarylamine O-acetyltransferase	2.3.1.118	--
Bt-GS57GL002370	100.00	1e-135	bthy:AQ980_19080	K07322	ytfE, scdA	regulator of cell morphogenesis and NO signaling	--	--
Bt-GS57GL002371	100.00	0.0	bthy:AQ980_19085	K00362	nirB	nitrite reductase (NADH) large subunit	1.7.1.15	[PATH:ko00910] Level1--Metabolism | Level2--Energy metabolism | Level3--Nitrogen metabolism;[PATH:ko01120] Level1--Metabolism | Level2--Global and overview maps | Level3--Microbial metabolism in diverse environments
Bt-GS57GL002372	100.00	3e-56	bthy:AQ980_19090	K00363	nirD	nitrite reductase (NADH) small subunit	1.7.1.15	[PATH:ko00910] Level1--Metabolism | Level2--Energy metabolism | Level3--Nitrogen metabolism;[PATH:ko01120] Level1--Metabolism | Level2--Global and overview maps | Level3--Microbial metabolism in diverse environments
Bt-GS57GL002373	100.00	0.0	bthy:AQ980_19095	K13542	cobA-hemD	uroporphyrinogen III methyltransferase / synthase	2.1.1.107 4.2.1.75	[PATH:ko01110] Level1--Metabolism | Level2--Global and overview maps | Level3--Biosynthesis of secondary metabolites;[PATH:ko00860] Level1--Metabolism | Level2--Metabolism of cofactors and vitamins | Level3--Porphyrin and chlorophyll metabolism;[PATH:ko01120] Level1--Metabolism | Level2--Global and overview maps | Level3--Microbial metabolism in diverse environments;[PATH:ko01100] Level1--Metabol…
Bt-GS57GL002374	40.20	7e-35	bon:A361_13645	K03794	sirB	sirohydrochlorin ferrochelatase	4.99.1.4	[PATH:ko01110] Level1--Metabolism | Level2--Global and overview maps | Level3--Biosynthesis of secondary metabolites;[PATH:ko00860] Level1--Metabolism | Level2--Metabolism of cofactors and vitamins | Level3--Porphyrin and chlorophyll metabolism;[PATH:ko01100] Level1--Metabolism | Level2--Global and overview maps | Level3--Metabolic pathways
Bt-GS57GL002375	100.00	2e-84	bby:CY96_09790	K02304	MET8	precorrin-2 dehydrogenase / sirohydrochlorin ferrochelatase	1.3.1.76 4.99.1.4	[PATH:ko01110] Level1--Metabolism | Level2--Global and overview maps | Level3--Biosynthesis of secondary metabolites;[PATH:ko00860] Level1--Metabolism | Level2--Metabolism of cofactors and vitamins | Level3--Porphyrin and chlorophyll metabolism;[PATH:ko01120] Level1--Metabolism | Level2--Global and overview maps | Level3--Microbial metabolism in diverse environments;[PATH:ko01100] Level1--Metabol…
Bt-GS57GL002378	100.00	0.0	bthy:AQ980_19115	K02575	NRT, narK, nrtP, nasA	MFS transporter, NNP family, nitrate/nitrite transporter	--	[PATH:ko00910] Level1--Metabolism | Level2--Energy metabolism | Level3--Nitrogen metabolism
Bt-GS57GL002379	100.00	8e-37	bthy:AQ980_19120	K03636	moaD, cysO	sulfur-carrier protein	--	[PATH:ko04122] Level1--Genetic Information Processing | Level2--Folding, sorting and degradation | Level3--Sulfur relay system
Bt-GS57GL002380	100.00	5e-76	bthy:AQ980_19125	K03635	MOCS2B, moaE	molybdopterin synthase catalytic subunit	2.8.1.12	[PATH:ko01100] Level1--Metabolism | Level2--Global and overview maps | Level3--Metabolic pathways;[PATH:ko04122] Level1--Genetic Information Processing | Level2--Folding, sorting and degradation | Level3--Sulfur relay system;[PATH:ko00790] Level1--Metabolism | Level2--Metabolism of cofactors and vitamins | Level3--Folate biosynthesis
Bt-GS57GL002381	100.00	1e-103	bthy:AQ980_19130	K03750	moeA	molybdopterin molybdotransferase	2.10.1.1	[PATH:ko01100] Level1--Metabolism | Level2--Global and overview maps | Level3--Metabolic pathways;[PATH:ko00790] Level1--Metabolism | Level2--Metabolism of cofactors and vitamins | Level3--Folate biosynthesis
Bt-GS57GL002382	100.00	9e-142	bthy:AQ980_19130	K03750	moeA	molybdopterin molybdotransferase	2.10.1.1	[PATH:ko01100] Level1--Metabolism | Level2--Global and overview maps | Level3--Metabolic pathways;[PATH:ko00790] Level1--Metabolism | Level2--Metabolism of cofactors and vitamins | Level3--Folate biosynthesis
Bt-GS57GL002383	100.00	0.0	bthy:AQ980_19135	K21029	moeB	molybdopterin-synthase adenylyltransferase	2.7.7.80	[PATH:ko04122] Level1--Genetic Information Processing | Level2--Folding, sorting and degradation | Level3--Sulfur relay system
Bt-GS57GL002384	100.00	2e-179	btt:HD73_2378	K03639	moaA, CNX2	GTP 3',8-cyclase	4.1.99.22	[PATH:ko01100] Level1--Metabolism | Level2--Global and overview maps | Level3--Metabolic pathways;[PATH:ko04122] Level1--Genetic Information Processing | Level2--Folding, sorting and degradation | Level3--Sulfur relay system;[PATH:ko00790] Level1--Metabolism | Level2--Metabolism of cofactors and vitamins | Level3--Folate biosynthesis
Bt-GS57GL002385	60.18	1e-74	gka:GK0768	K01420	fnr	CRP/FNR family transcriptional regulator, anaerobic regulatory protein	--	--
Bt-GS57GL002386	100.00	1e-127	bthy:AQ980_19150	K00374	narI, narV	nitrate reductase gamma subunit	1.7.5.1 1.7.99.-	[PATH:ko00910] Level1--Metabolism | Level2--Energy metabolism | Level3--Nitrogen metabolism;[PATH:ko01120] Level1--Metabolism | Level2--Global and overview maps | Level3--Microbial metabolism in diverse environments;[PATH:ko02020] Level1--Environmental Information Processing | Level2--Signal transduction | Level3--Two-component system
Bt-GS57GL002387	100.00	2e-99	bthy:AQ980_19155	K00373	narJ, narW	nitrate reductase molybdenum cofactor assembly chaperone NarJ/NarW	--	[PATH:ko02020] Level1--Environmental Information Processing | Level2--Signal transduction | Level3--Two-component system
Bt-GS57GL002388	100.00	0.0	bthy:AQ980_19160	K00371	narH, narY, nxrB	nitrate reductase / nitrite oxidoreductase, beta subunit	1.7.5.1 1.7.99.-	[PATH:ko00910] Level1--Metabolism | Level2--Energy metabolism | Level3--Nitrogen metabolism;[PATH:ko01120] Level1--Metabolism | Level2--Global and overview maps | Level3--Microbial metabolism in diverse environments;[PATH:ko02020] Level1--Environmental Information Processing | Level2--Signal transduction | Level3--Two-component system
Bt-GS57GL002389	100.00	0.0	bthy:AQ980_19165	K00370	narG, narZ, nxrA	nitrate reductase / nitrite oxidoreductase, alpha subunit	1.7.5.1 1.7.99.-	[PATH:ko00910] Level1--Metabolism | Level2--Energy metabolism | Level3--Nitrogen metabolism;[PATH:ko01120] Level1--Metabolism | Level2--Global and overview maps | Level3--Microbial metabolism in diverse environments;[PATH:ko02020] Level1--Environmental Information Processing | Level2--Signal transduction | Level3--Two-component system
Bt-GS57GL002391	100.00	0.0	bthy:AQ980_19175	K03924	moxR	MoxR-like ATPase	3.6.3.-	--
Bt-GS57GL002395	98.22	4e-93	btl:BALH_1881	K00432	gpx	glutathione peroxidase	1.11.1.9	[PATH:ko04918] Level1--Organismal Systems | Level2--Endocrine system | Level3--Thyroid hormone synthesis;[PATH:ko00480] Level1--Metabolism | Level2--Metabolism of other amino acids | Level3--Glutathione metabolism;[PATH:ko00590] Level1--Metabolism | Level2--Lipid metabolism | Level3--Arachidonic acid metabolism
Bt-GS57GL002401	100.00	8e-106	bthy:AQ980_19220	K03088	rpoE	RNA polymerase sigma-70 factor, ECF subfamily	--	--
Bt-GS57GL002402	88.70	7e-152	btt:HD73_2359	K00344	qor, CRYZ	NADPH2:quinone reductase	1.6.5.5	--
Bt-GS57GL002404	100.00	3e-69	bthy:AQ980_19240	K01759	GLO1, gloA	lactoylglutathione lyase	4.4.1.5	[PATH:ko00620] Level1--Metabolism | Level2--Carbohydrate metabolism | Level3--Pyruvate metabolism
Bt-GS57GL002407	40.09	8e-30	amg:AMEC673_14330	K07497	K07497	putative transposase	--	--
Bt-GS57GL002408	40.29	3e-70	paef:R50345_10745	K05592	deaD, cshA	ATP-dependent RNA helicase DeaD	3.6.4.13	[PATH:ko03018] Level1--Genetic Information Processing | Level2--Folding, sorting and degradation | Level3--RNA degradation
Bt-GS57GL002410	100.00	0.0	bcb:BCB4264_A2117	K01938	fhs	formate--tetrahydrofolate ligase	6.3.4.3	[PATH:ko00670] Level1--Metabolism | Level2--Metabolism of cofactors and vitamins | Level3--One carbon pool by folate;[PATH:ko01200] Level1--Metabolism | Level2--Global and overview maps | Level3--Carbon metabolism;[PATH:ko01120] Level1--Metabolism | Level2--Global and overview maps | Level3--Microbial metabolism in diverse environments;[PATH:ko01100] Level1--Metabolism | Level2--Global and overvi…
Bt-GS57GL002417	100.00	1e-153	bthy:AQ980_19295	K06976	K06976	uncharacterized protein	--	--
Bt-GS57GL002428	99.93	0.0	bthy:AQ980_19380	K03466	ftsK, spoIIIE	DNA segregation ATPase FtsK/SpoIIIE, S-DNA-T family	--	--
Bt-GS57GL002437	40.68	1e-07	smi:BN406_01407	K03824	yhbS	putative acetyltransferase	2.3.1.-	--
Bt-GS57GL002441	98.93	0.0	bcg:BCG9842_B3228	K01090	E3.1.3.16	protein phosphatase	3.1.3.16	--
Bt-GS57GL002442	40.91	2e-07	cdm:AFK67_17580	K09994	phnO	aminoalkylphosphonate N-acetyltransferase	2.3.1.-	[PATH:ko00440] Level1--Metabolism | Level2--Metabolism of other amino acids | Level3--Phosphonate and phosphinate metabolism
Bt-GS57GL002443	100.00	0.0	bthy:AQ980_19450	K00375	K00375	GntR family transcriptional regulator / MocR family aminotransferase	--	--
Bt-GS57GL002448	100.00	0.0	btt:HD73_2309	K01775	alr	alanine racemase	5.1.1.1	[PATH:ko01100] Level1--Metabolism | Level2--Global and overview maps | Level3--Metabolic pathways;[PATH:ko00473] Level1--Metabolism | Level2--Metabolism of other amino acids | Level3--D-Alanine metabolism;[PATH:ko01502] Level1--Human Diseases | Level2--Drug resistance: Antimicrobial | Level3--Vancomycin resistance
Bt-GS57GL002452	100.00	1e-111	bthy:AQ980_19790	K01834	PGAM, gpmA	2,3-bisphosphoglycerate-dependent phosphoglycerate mutase	5.4.2.11	[PATH:ko01110] Level1--Metabolism | Level2--Global and overview maps | Level3--Biosynthesis of secondary metabolites;[PATH:ko01200] Level1--Metabolism | Level2--Global and overview maps | Level3--Carbon metabolism;[PATH:ko00010] Level1--Metabolism | Level2--Carbohydrate metabolism | Level3--Glycolysis / Gluconeogenesis;[PATH:ko01120] Level1--Metabolism | Level2--Global and overview maps | Level3-…
Bt-GS57GL002453	100.00	0.0	bby:CY96_09390	K06385	spoIIP	stage II sporulation protein P	--	--
Bt-GS57GL002457	99.80	0.0	bthy:AQ980_19815	K01426	E3.5.1.4, amiE	amidase	3.5.1.4	[PATH:ko00330] Level1--Metabolism | Level2--Amino acid metabolism | Level3--Arginine and proline metabolism;[PATH:ko01120] Level1--Metabolism | Level2--Global and overview maps | Level3--Microbial metabolism in diverse environments;[PATH:ko00643] Level1--Metabolism | Level2--Xenobiotics biodegradation and metabolism | Level3--Styrene degradation;[PATH:ko00627] Level1--Metabolism | Level2--Xenobio…
Bt-GS57GL002459	100.00	2e-144	bby:CY96_09360	K01286	E3.4.16.4	D-alanyl-D-alanine carboxypeptidase	3.4.16.4	--
Bt-GS57GL002460	95.76	1e-86	bce:BC2051	K03790	rimJ	[ribosomal protein S5]-alanine N-acetyltransferase	2.3.1.267	--
Bt-GS57GL002461	100.00	0.0	btt:HD73_2232	K06385	spoIIP	stage II sporulation protein P	--	--
Bt-GS57GL002463	100.00	2e-56	bthy:AQ980_19855	K06878	K06878	tRNA-binding protein	--	--
Bt-GS57GL002464	100.00	0.0	btht:H175_ch2033	K03311	TC.LIVCS	branched-chain amino acid:cation transporter, LIVCS family	--	--
Bt-GS57GL002465	64.29	1e-92	bnc:BCN_1014	K07497	K07497	putative transposase	--	--
Bt-GS57GL002466	68.39	4e-58	vpn:A21D_02422	K07483	K07483	transposase	--	--
Bt-GS57GL002470	100.00	8e-83	bthy:AQ980_19890	K09793	K09793	uncharacterized protein	--	--
Bt-GS57GL002474	100.00	0.0	bthy:AQ980_19910	K06131	clsA_B	cardiolipin synthase A/B	2.7.8.-	[PATH:ko01100] Level1--Metabolism | Level2--Global and overview maps | Level3--Metabolic pathways;[PATH:ko00564] Level1--Metabolism | Level2--Lipid metabolism | Level3--Glycerophospholipid metabolism
Bt-GS57GL002475	100.00	1e-93	bby:CY96_09280	K01073	E3.1.2.20	acyl-CoA hydrolase	3.1.2.20	--
Bt-GS57GL002476	100.00	8e-171	bby:CY96_09275	K08986	ycgQ	putative membrane protein	--	--
Bt-GS57GL002477	100.00	1e-170	bby:CY96_09270	K07089	K07089	uncharacterized protein	--	--
Bt-GS57GL002478	100.00	0.0	bby:CY96_09265	K03284	corA	magnesium transporter	--	--
Bt-GS57GL002479	41.90	2e-47	bsu:BSU30050	K03328	TC.PST	polysaccharide transporter, PST family	--	--
Bt-GS57GL002482	44.39	2e-41	bcl:ABC0282	K01515	nudF	ADP-ribose pyrophosphatase	3.6.1.13	[PATH:ko00230] Level1--Metabolism | Level2--Nucleotide metabolism | Level3--Purine metabolism
Bt-GS57GL002483	100.00	0.0	bthy:AQ980_19950	K06330	cotH	spore coat protein H	--	--
Bt-GS57GL002488	100.00	1e-65	bby:CY96_09225	K11210	fosB	metallothiol transferase	2.5.1.-	--
Bt-GS57GL002489	100.00	0.0	bby:CY96_09220	K15580	oppA, mppA	oligopeptide transport system substrate-binding protein	--	[PATH:ko02010] Level1--Environmental Information Processing | Level2--Membrane transport | Level3--ABC transporters;[PATH:ko02024] Level1--Cellular Processes | Level2--Cellular community - prokaryotes | Level3--Quorum sensing;[PATH:ko01501] Level1--Human Diseases | Level2--Drug resistance: Antimicrobial | Level3--beta-Lactam resistance
Bt-GS57GL002491	100.00	3e-83	bby:CY96_09210	K00567	ogt, MGMT	methylated-DNA-[protein]-cysteine S-methyltransferase	2.1.1.63	--
Bt-GS57GL002492	100.00	0.0	bthy:AQ980_19990	K00354	E1.6.99.1	NADPH2 dehydrogenase	1.6.99.1	--
Bt-GS57GL002495	100.00	0.0	bby:CY96_09190	K09815	znuA	zinc transport system substrate-binding protein	--	[PATH:ko02010] Level1--Environmental Information Processing | Level2--Membrane transport | Level3--ABC transporters
Bt-GS57GL002496	100.00	2e-87	bthy:AQ980_20030	K00657	speG, SAT	diamine N-acetyltransferase	2.3.1.57	[PATH:ko04216] Level1--Cellular Processes | Level2--Cell growth and death | Level3--Ferroptosis;[PATH:ko00330] Level1--Metabolism | Level2--Amino acid metabolism | Level3--Arginine and proline metabolism;[PATH:ko01100] Level1--Metabolism | Level2--Global and overview maps | Level3--Metabolic pathways
Bt-GS57GL002498	100.00	0.0	bthy:AQ980_20040	K07496	K07496	putative transposase	--	--
Bt-GS57GL002500	41.73	4e-20	cdrk:B9W14_11325	K03817	rimL	ribosomal-protein-serine acetyltransferase	2.3.1.-	--
Bt-GS57GL002501	99.79	0.0	btt:HD73_2188	K00274	MAO, aofH	monoamine oxidase	1.4.3.4	[PATH:ko00982] Level1--Metabolism | Level2--Xenobiotics biodegradation and metabolism | Level3--Drug metabolism - cytochrome P450;[PATH:ko00950] Level1--Metabolism | Level2--Biosynthesis of other secondary metabolites | Level3--Isoquinoline alkaloid biosynthesis;[PATH:ko00340] Level1--Metabolism | Level2--Amino acid metabolism | Level3--Histidine metabolism;[PATH:ko01110] Level1--Metabolism | Lev…
Bt-GS57GL002506	100.00	1e-80	bby:CY96_09140	K04047	dps	starvation-inducible DNA-binding protein	--	--
Bt-GS57GL002510	100.00	0.0	bthy:AQ980_20115	K03406	mcp	methyl-accepting chemotaxis protein	--	[PATH:ko02030] Level1--Cellular Processes | Level2--Cell motility | Level3--Bacterial chemotaxis;[PATH:ko02020] Level1--Environmental Information Processing | Level2--Signal transduction | Level3--Two-component system
Bt-GS57GL002511	100.00	0.0	bby:CY96_09115	K06949	rsgA, engC	ribosome biogenesis GTPase / thiamine phosphate phosphatase	3.6.1.- 3.1.3.100	[PATH:ko00730] Level1--Metabolism | Level2--Metabolism of cofactors and vitamins | Level3--Thiamine metabolism;[PATH:ko01100] Level1--Metabolism | Level2--Global and overview maps | Level3--Metabolic pathways
Bt-GS57GL002517	51.61	2e-86	ean:Eab7_2763	K06607	iolS	myo-inositol catabolism protein IolS	1.1.1.-	--
Bt-GS57GL002518	41.67	2e-06	chw:A2J15_001425	K03892	arsR	ArsR family transcriptional regulator, arsenate/arsenite/antimonite-responsive transcriptional repressor	--	--
Bt-GS57GL002519	100.00	0.0	bby:CY96_09085	K13275	isp	major intracellular serine protease	3.4.21.-	--
Bt-GS57GL002520	61.70	1e-27	bmet:BMMGA3_09420	K06284	abrB	transcriptional pleiotropic regulator of transition state genes	--	--
Bt-GS57GL002521	99.83	0.0	bthy:AQ980_20175	K11636	yxdM	putative ABC transport system permease protein	--	[PATH:ko02020] Level1--Environmental Information Processing | Level2--Signal transduction | Level3--Two-component system
Bt-GS57GL002522	100.00	1e-155	bthy:AQ980_20180	K01916	nadE	NAD+ synthase	6.3.1.5	[PATH:ko01100] Level1--Metabolism | Level2--Global and overview maps | Level3--Metabolic pathways;[PATH:ko00760] Level1--Metabolism | Level2--Metabolism of cofactors and vitamins | Level3--Nicotinate and nicotinamide metabolism
Bt-GS57GL002523	48.87	2e-28	seu:SEQ_1620	K03574	mutT, NUDT15, MTH2	8-oxo-dGTP diphosphatase	3.6.1.55	--
Bt-GS57GL002528	100.00	0.0	bby:CY96_09040	K07001	K07001	NTE family protein	--	--
Bt-GS57GL002530	86.85	0.0	bww:bwei_3026	K18907	norG	GntR family transcriptional regulator, regulator for abcA and norABC	--	--
Bt-GS57GL002531	100.00	2e-111	btt:HD73_2155	K06895	lysE, argO	L-lysine exporter family protein LysE/ArgO	--	--
Bt-GS57GL002532	100.00	0.0	bby:CY96_09020	K08221	yitG, ymfD, yfmO	MFS transporter, ACDE family, multidrug resistance protein	--	--
Bt-GS57GL002533	85.94	2e-23	gtn:GTNG_2697	K06419	SASP-B, sspB	small acid-soluble spore protein B (major beta-type SASP)	--	--
Bt-GS57GL002534	100.00	2e-164	bthy:AQ980_20240	K15652	asbF	3-dehydroshikimate dehydratase	4.2.1.118	[PATH:ko01110] Level1--Metabolism | Level2--Global and overview maps | Level3--Biosynthesis of secondary metabolites;[PATH:ko01130] Level1--Metabolism | Level2--Global and overview maps | Level3--Biosynthesis of antibiotics;[PATH:ko00400] Level1--Metabolism | Level2--Amino acid metabolism | Level3--Phenylalanine, tyrosine and tryptophan biosynthesis
Bt-GS57GL002537	99.51	0.0	bthy:AQ980_20255	K00666	ACSF2	fatty-acyl-CoA synthase	6.2.1.-	--
Bt-GS57GL002541	100.00	0.0	bthy:AQ980_20285	K07496	K07496	putative transposase	--	--
Bt-GS57GL002543	100.00	8e-127	bby:CY96_08975	K07507	mgtC	putative Mg2+ transporter-C (MgtC) family protein	--	--
Bt-GS57GL002545	97.44	2e-156	btl:BALH_1749	K01452	E3.5.1.41	chitin deacetylase	3.5.1.41	[PATH:ko01100] Level1--Metabolism | Level2--Global and overview maps | Level3--Metabolic pathways;[PATH:ko00520] Level1--Metabolism | Level2--Carbohydrate metabolism | Level3--Amino sugar and nucleotide sugar metabolism
Bt-GS57GL002547	43.86	6e-51	toc:Toce_0967	K07658	phoB1, phoP	two-component system, OmpR family, alkaline phosphatase synthesis response regulator PhoP	--	[PATH:ko02020] Level1--Environmental Information Processing | Level2--Signal transduction | Level3--Two-component system
Bt-GS57GL002549	52.14	5e-64	bpm:BURPS1710b_A0846	K07487	K07487	transposase	--	--
Bt-GS57GL002550	43.10	2e-35	spya:A20_1762	K07487	K07487	transposase	--	--
Bt-GS57GL002554	100.00	6e-172	bthy:AQ980_20345	K00872	thrB1	homoserine kinase	2.7.1.39	[PATH:ko01110] Level1--Metabolism | Level2--Global and overview maps | Level3--Biosynthesis of secondary metabolites;[PATH:ko01120] Level1--Metabolism | Level2--Global and overview maps | Level3--Microbial metabolism in diverse environments;[PATH:ko01100] Level1--Metabolism | Level2--Global and overview maps | Level3--Metabolic pathways;[PATH:ko01230] Level1--Metabolism | Level2--Global and overv…
Bt-GS57GL002555	100.00	0.0	bthy:AQ980_20350	K01733	thrC	threonine synthase	4.2.3.1	[PATH:ko01110] Level1--Metabolism | Level2--Global and overview maps | Level3--Biosynthesis of secondary metabolites;[PATH:ko01120] Level1--Metabolism | Level2--Global and overview maps | Level3--Microbial metabolism in diverse environments;[PATH:ko01100] Level1--Metabolism | Level2--Global and overview maps | Level3--Metabolic pathways;[PATH:ko01230] Level1--Metabolism | Level2--Global and overv…
Bt-GS57GL002556	99.77	0.0	bby:CY96_08920	K00003	hom	homoserine dehydrogenase	1.1.1.3	[PATH:ko00300] Level1--Metabolism | Level2--Amino acid metabolism | Level3--Lysine biosynthesis;[PATH:ko01110] Level1--Metabolism | Level2--Global and overview maps | Level3--Biosynthesis of secondary metabolites;[PATH:ko01120] Level1--Metabolism | Level2--Global and overview maps | Level3--Microbial metabolism in diverse environments;[PATH:ko01100] Level1--Metabolism | Level2--Global and overvie…
Bt-GS57GL002557	99.06	1e-117	bthy:AQ980_20365	K07006	K07006	uncharacterized protein	--	--
Bt-GS57GL002560	100.00	4e-157	bthy:AQ980_20380	K22278	pdgA	peptidoglycan-N-acetylglucosamine deacetylase	3.5.1.104	--
Bt-GS57GL002561	100.00	3e-172	bthy:AQ980_20385	K05593	aadK	aminoglycoside 6-adenylyltransferase	2.7.7.-	--
Bt-GS57GL002562	100.00	6e-134	bthy:AQ980_20390	K00059	fabG	3-oxoacyl-[acyl-carrier protein] reductase	1.1.1.100	[PATH:ko00780] Level1--Metabolism | Level2--Metabolism of cofactors and vitamins | Level3--Biotin metabolism;[PATH:ko00333] Level1--Metabolism | Level2--Biosynthesis of other secondary metabolites | Level3--Prodigiosin biosynthesis;[PATH:ko01100] Level1--Metabolism | Level2--Global and overview maps | Level3--Metabolic pathways;[PATH:ko01130] Level1--Metabolism | Level2--Global and overview maps …
Bt-GS57GL002563	43.64	8e-50	exm:U719_12215	K07636	phoR	two-component system, OmpR family, phosphate regulon sensor histidine kinase PhoR	2.7.13.3	[PATH:ko02020] Level1--Environmental Information Processing | Level2--Signal transduction | Level3--Two-component system
Bt-GS57GL002564	50.23	1e-60	swa:A284_02705	K02483	K02483	two-component system, OmpR family, response regulator	--	--
Bt-GS57GL002565	100.00	0.0	bthy:AQ980_20405	K18104	abcA, bmrA	ATP-binding cassette, subfamily B, bacterial AbcA/BmrA	7.6.2.2	[PATH:ko02010] Level1--Environmental Information Processing | Level2--Membrane transport | Level3--ABC transporters;[PATH:ko01501] Level1--Human Diseases | Level2--Drug resistance: Antimicrobial | Level3--beta-Lactam resistance
Bt-GS57GL002567	46.75	5e-79	bca:BCE_5353	K01447	xlyAB	N-acetylmuramoyl-L-alanine amidase	3.5.1.28	--
Bt-GS57GL002569	100.00	5e-115	bby:CY96_08850	K07078	K07078	uncharacterized protein	--	--
Bt-GS57GL002570	100.00	0.0	bthy:AQ980_20430	K01286	E3.4.16.4	D-alanyl-D-alanine carboxypeptidase	3.4.16.4	--
Bt-GS57GL002571	56.29	1e-110	dze:Dd1591_1452	K01297	ldcA	muramoyltetrapeptide carboxypeptidase	3.4.17.13	--
Bt-GS57GL002576	47.28	2e-44	ahi:VU14_07305	K21379	vioB	dTDP-4-amino-4,6-dideoxy-D-glucose acyltransferase	2.3.1.209	--
Bt-GS57GL002580	100.00	0.0	bthy:AQ980_20480	K16012	cydC	ATP-binding cassette, subfamily C, bacterial CydC	--	[PATH:ko02010] Level1--Environmental Information Processing | Level2--Membrane transport | Level3--ABC transporters
Bt-GS57GL002581	100.00	0.0	bthy:AQ980_20485	K16013	cydD	ATP-binding cassette, subfamily C, bacterial CydD	--	[PATH:ko02010] Level1--Environmental Information Processing | Level2--Membrane transport | Level3--ABC transporters
Bt-GS57GL002582	100.00	0.0	bthy:AQ980_20490	K00426	cydB	cytochrome bd ubiquinol oxidase subunit II	7.1.1.7	[PATH:ko01100] Level1--Metabolism | Level2--Global and overview maps | Level3--Metabolic pathways;[PATH:ko00190] Level1--Metabolism | Level2--Energy metabolism | Level3--Oxidative phosphorylation;[PATH:ko02020] Level1--Environmental Information Processing | Level2--Signal transduction | Level3--Two-component system
Bt-GS57GL002583	100.00	0.0	bthy:AQ980_20495	K00425	cydA	cytochrome bd ubiquinol oxidase subunit I	7.1.1.7	[PATH:ko01100] Level1--Metabolism | Level2--Global and overview maps | Level3--Metabolic pathways;[PATH:ko00190] Level1--Metabolism | Level2--Energy metabolism | Level3--Oxidative phosphorylation;[PATH:ko02020] Level1--Environmental Information Processing | Level2--Signal transduction | Level3--Two-component system
Bt-GS57GL002587	100.00	7e-61	bthy:AQ980_20510	K01607	pcaC	4-carboxymuconolactone decarboxylase	4.1.1.44	[PATH:ko01120] Level1--Metabolism | Level2--Global and overview maps | Level3--Microbial metabolism in diverse environments;[PATH:ko01100] Level1--Metabolism | Level2--Global and overview maps | Level3--Metabolic pathways;[PATH:ko01220] Level1--Metabolism | Level2--Global and overview maps | Level3--Degradation of aromatic compounds;[PATH:ko00362] Level1--Metabolism | Level2--Xenobiotics biodegra…
Bt-GS57GL002592	99.66	3e-166	bthy:AQ980_20530	K01998	livM	branched-chain amino acid transport system permease protein	--	[PATH:ko02010] Level1--Environmental Information Processing | Level2--Membrane transport | Level3--ABC transporters;[PATH:ko02024] Level1--Cellular Processes | Level2--Cellular community - prokaryotes | Level3--Quorum sensing
Bt-GS57GL002593	99.65	9e-152	bby:CY96_08735	K01997	livH	branched-chain amino acid transport system permease protein	--	[PATH:ko02010] Level1--Environmental Information Processing | Level2--Membrane transport | Level3--ABC transporters;[PATH:ko02024] Level1--Cellular Processes | Level2--Cellular community - prokaryotes | Level3--Quorum sensing
Bt-GS57GL002594	99.56	1e-130	bthy:AQ980_20540	K01996	livF	branched-chain amino acid transport system ATP-binding protein	--	[PATH:ko02010] Level1--Environmental Information Processing | Level2--Membrane transport | Level3--ABC transporters;[PATH:ko02024] Level1--Cellular Processes | Level2--Cellular community - prokaryotes | Level3--Quorum sensing
Bt-GS57GL002595	100.00	2e-144	bthy:AQ980_20545	K01995	livG	branched-chain amino acid transport system ATP-binding protein	--	[PATH:ko02010] Level1--Environmental Information Processing | Level2--Membrane transport | Level3--ABC transporters;[PATH:ko02024] Level1--Cellular Processes | Level2--Cellular community - prokaryotes | Level3--Quorum sensing
Bt-GS57GL002596	100.00	0.0	bthy:AQ980_20550	K01999	livK	branched-chain amino acid transport system substrate-binding protein	--	[PATH:ko02010] Level1--Environmental Information Processing | Level2--Membrane transport | Level3--ABC transporters;[PATH:ko02024] Level1--Cellular Processes | Level2--Cellular community - prokaryotes | Level3--Quorum sensing
Bt-GS57GL002599	100.00	0.0	bthy:AQ980_20560	K00274	MAO, aofH	monoamine oxidase	1.4.3.4	[PATH:ko00982] Level1--Metabolism | Level2--Xenobiotics biodegradation and metabolism | Level3--Drug metabolism - cytochrome P450;[PATH:ko00950] Level1--Metabolism | Level2--Biosynthesis of other secondary metabolites | Level3--Isoquinoline alkaloid biosynthesis;[PATH:ko00340] Level1--Metabolism | Level2--Amino acid metabolism | Level3--Histidine metabolism;[PATH:ko01110] Level1--Metabolism | Lev…
Bt-GS57GL002600	100.00	0.0	bby:CY96_08705	K00016	LDH, ldh	L-lactate dehydrogenase	1.1.1.27	[PATH:ko01110] Level1--Metabolism | Level2--Global and overview maps | Level3--Biosynthesis of secondary metabolites;[PATH:ko00010] Level1--Metabolism | Level2--Carbohydrate metabolism | Level3--Glycolysis / Gluconeogenesis;[PATH:ko01120] Level1--Metabolism | Level2--Global and overview maps | Level3--Microbial metabolism in diverse environments;[PATH:ko01100] Level1--Metabolism | Level2--Global …
Bt-GS57GL002604	51.31	9e-57	bfm:BP422_30095	K07078	K07078	uncharacterized protein	--	--
Bt-GS57GL002609	52.14	2e-64	bpm:BURPS1710b_A0846	K07487	K07487	transposase	--	--
Bt-GS57GL002610	43.10	9e-36	spya:A20_1762	K07487	K07487	transposase	--	--
Bt-GS57GL002612	100.00	0.0	bthy:AQ980_20615	K14166	ycnJ	copper transport protein	--	--
Bt-GS57GL002613	100.00	3e-75	bthy:AQ980_20620	K05606	MCEE, epi	methylmalonyl-CoA/ethylmalonyl-CoA epimerase	5.1.99.1	[PATH:ko01200] Level1--Metabolism | Level2--Global and overview maps | Level3--Carbon metabolism;[PATH:ko01120] Level1--Metabolism | Level2--Global and overview maps | Level3--Microbial metabolism in diverse environments;[PATH:ko01100] Level1--Metabolism | Level2--Global and overview maps | Level3--Metabolic pathways;[PATH:ko00640] Level1--Metabolism | Level2--Carbohydrate metabolism | Level3--Pr…
Bt-GS57GL002615	40.09	8e-30	amg:AMEC673_14330	K07497	K07497	putative transposase	--	--
Bt-GS57GL002616	100.00	0.0	bby:CY96_08645	K03311	TC.LIVCS	branched-chain amino acid:cation transporter, LIVCS family	--	--
Bt-GS57GL002617	100.00	2e-131	bby:CY96_08640	K01118	acpD, azoR	FMN-dependent NADH-azoreductase	1.7.1.17	--
Bt-GS57GL002620	100.00	0.0	bthy:AQ980_20645	K03169	topB	DNA topoisomerase III	5.99.1.2	--
Bt-GS57GL002622	40.74	4e-23	gsr:GS3922_11925	K22348	moxA	manganese oxidase	1.16.3.3	--
Bt-GS57GL002625	100.00	0.0	bthy:AQ980_20665	K01262	pepP	Xaa-Pro aminopeptidase	3.4.11.9	--
Bt-GS57GL002629	100.00	7e-71	bby:CY96_08570	K01489	cdd, CDA	cytidine deaminase	3.5.4.5	[PATH:ko00983] Level1--Metabolism | Level2--Xenobiotics biodegradation and metabolism | Level3--Drug metabolism - other enzymes;[PATH:ko00240] Level1--Metabolism | Level2--Nucleotide metabolism | Level3--Pyrimidine metabolism;[PATH:ko01100] Level1--Metabolism | Level2--Global and overview maps | Level3--Metabolic pathways
Bt-GS57GL002630	100.00	0.0	btm:MC28_1067	K00756	pdp	pyrimidine-nucleoside phosphorylase	2.4.2.2	[PATH:ko00240] Level1--Metabolism | Level2--Nucleotide metabolism | Level3--Pyrimidine metabolism;[PATH:ko01100] Level1--Metabolism | Level2--Global and overview maps | Level3--Metabolic pathways
Bt-GS57GL002631	100.00	0.0	bthy:AQ980_20695	K11535	nupC	nucleoside transport protein	--	--
Bt-GS57GL002632	100.00	4e-123	bby:CY96_08555	K01619	deoC, DERA	deoxyribose-phosphate aldolase	4.1.2.4	[PATH:ko00030] Level1--Metabolism | Level2--Carbohydrate metabolism | Level3--Pentose phosphate pathway
Bt-GS57GL002633	100.00	0.0	bthy:AQ980_20705	K05346	deoR	deoxyribonucleoside regulator	--	--
Bt-GS57GL002635	100.00	1e-117	bby:CY96_08540	K07052	K07052	uncharacterized protein	--	--
Bt-GS57GL002639	100.00	0.0	bthy:AQ980_20730	K11034	nheBC	non-hemolytic enterotoxin B/C	--	[PATH:ko02024] Level1--Cellular Processes | Level2--Cellular community - prokaryotes | Level3--Quorum sensing
Bt-GS57GL002640	100.00	0.0	bthy:AQ980_20735	K11034	nheBC	non-hemolytic enterotoxin B/C	--	[PATH:ko02024] Level1--Cellular Processes | Level2--Cellular community - prokaryotes | Level3--Quorum sensing
Bt-GS57GL002641	100.00	0.0	bthy:AQ980_20740	K11033	nheA	non-hemolytic enterotoxin A	--	[PATH:ko02024] Level1--Cellular Processes | Level2--Cellular community - prokaryotes | Level3--Quorum sensing
Bt-GS57GL002644	99.68	0.0	bthy:AQ980_20755	K00077	panE, apbA	2-dehydropantoate 2-reductase	1.1.1.169	[PATH:ko00770] Level1--Metabolism | Level2--Metabolism of cofactors and vitamins | Level3--Pantothenate and CoA biosynthesis;[PATH:ko01110] Level1--Metabolism | Level2--Global and overview maps | Level3--Biosynthesis of secondary metabolites;[PATH:ko01100] Level1--Metabolism | Level2--Global and overview maps | Level3--Metabolic pathways
Bt-GS57GL002646	100.00	0.0	bthy:AQ980_20765	K07146	K07146	UPF0176 protein	--	--
Bt-GS57GL002647	100.00	0.0	bby:CY96_08485	K03322	mntH	manganese transport protein	--	--
Bt-GS57GL002648	100.00	2e-100	bthy:AQ980_20775	K03790	rimJ	[ribosomal protein S5]-alanine N-acetyltransferase	2.3.1.267	--
Bt-GS57GL002649	90.64	0.0	bthy:AQ980_20780	K15580	oppA, mppA	oligopeptide transport system substrate-binding protein	--	[PATH:ko02010] Level1--Environmental Information Processing | Level2--Membrane transport | Level3--ABC transporters;[PATH:ko02024] Level1--Cellular Processes | Level2--Cellular community - prokaryotes | Level3--Quorum sensing;[PATH:ko01501] Level1--Human Diseases | Level2--Drug resistance: Antimicrobial | Level3--beta-Lactam resistance
Bt-GS57GL002650	99.77	0.0	bby:CY96_08455	K12960	mtaD	5-methylthioadenosine/S-adenosylhomocysteine deaminase	3.5.4.31 3.5.4.28	[PATH:ko01100] Level1--Metabolism | Level2--Global and overview maps | Level3--Metabolic pathways;[PATH:ko00270] Level1--Metabolism | Level2--Amino acid metabolism | Level3--Cysteine and methionine metabolism
Bt-GS57GL002653	100.00	0.0	bthy:AQ980_20800	K18118	aarC, cat1	succinyl-CoA:acetate CoA-transferase	2.8.3.18	[PATH:ko01110] Level1--Metabolism | Level2--Global and overview maps | Level3--Biosynthesis of secondary metabolites;[PATH:ko01200] Level1--Metabolism | Level2--Global and overview maps | Level3--Carbon metabolism;[PATH:ko01120] Level1--Metabolism | Level2--Global and overview maps | Level3--Microbial metabolism in diverse environments;[PATH:ko01100] Level1--Metabolism | Level2--Global and overvi…
Bt-GS57GL002655	94.79	1e-174	bce:BC1788	K01048	pldB	lysophospholipase	3.1.1.5	[PATH:ko00564] Level1--Metabolism | Level2--Lipid metabolism | Level3--Glycerophospholipid metabolism
Bt-GS57GL002656	100.00	9e-149	bthy:AQ980_20815	K15777	DOPA	4,5-DOPA dioxygenase extradiol	1.13.11.-	[PATH:ko00965] Level1--Metabolism | Level2--Biosynthesis of other secondary metabolites | Level3--Betalain biosynthesis
Bt-GS57GL002657	53.37	8e-110	esi:Exig_2670	K08161	mdtG	MFS transporter, DHA1 family, multidrug resistance protein	--	--
Bt-GS57GL002659	100.00	7e-126	bthy:AQ980_20830	K07150	K07150	uncharacterized protein	--	--
Bt-GS57GL002661	100.00	0.0	bthy:AQ980_20845	K01754	E4.3.1.19, ilvA, tdcB	threonine dehydratase	4.3.1.19	[PATH:ko01110] Level1--Metabolism | Level2--Global and overview maps | Level3--Biosynthesis of secondary metabolites;[PATH:ko01200] Level1--Metabolism | Level2--Global and overview maps | Level3--Carbon metabolism;[PATH:ko01100] Level1--Metabolism | Level2--Global and overview maps | Level3--Metabolic pathways;[PATH:ko01230] Level1--Metabolism | Level2--Global and overview maps | Level3--Biosynth…
Bt-GS57GL002662	99.82	0.0	bby:CY96_08395	K01687	ilvD	dihydroxy-acid dehydratase	4.2.1.9	[PATH:ko00770] Level1--Metabolism | Level2--Metabolism of cofactors and vitamins | Level3--Pantothenate and CoA biosynthesis;[PATH:ko01110] Level1--Metabolism | Level2--Global and overview maps | Level3--Biosynthesis of secondary metabolites;[PATH:ko01100] Level1--Metabolism | Level2--Global and overview maps | Level3--Metabolic pathways;[PATH:ko01230] Level1--Metabolism | Level2--Global and over…
Bt-GS57GL002663	99.40	0.0	bthy:AQ980_20855	K00053	ilvC	ketol-acid reductoisomerase	1.1.1.86	[PATH:ko00770] Level1--Metabolism | Level2--Metabolism of cofactors and vitamins | Level3--Pantothenate and CoA biosynthesis;[PATH:ko01110] Level1--Metabolism | Level2--Global and overview maps | Level3--Biosynthesis of secondary metabolites;[PATH:ko01100] Level1--Metabolism | Level2--Global and overview maps | Level3--Metabolic pathways;[PATH:ko01230] Level1--Metabolism | Level2--Global and over…
Bt-GS57GL002664	100.00	5e-37	bby:CY96_08385	K01653	E2.2.1.6S, ilvH, ilvN	acetolactate synthase I/III small subunit	2.2.1.6	[PATH:ko00770] Level1--Metabolism | Level2--Metabolism of cofactors and vitamins | Level3--Pantothenate and CoA biosynthesis;[PATH:ko01110] Level1--Metabolism | Level2--Global and overview maps | Level3--Biosynthesis of secondary metabolites;[PATH:ko01100] Level1--Metabolism | Level2--Global and overview maps | Level3--Metabolic pathways;[PATH:ko01230] Level1--Metabolism | Level2--Global and over…
Bt-GS57GL002665	95.63	3e-129	btw:BF38_3009	K01652	E2.2.1.6L, ilvB, ilvG, ilvI	acetolactate synthase I/II/III large subunit	2.2.1.6	[PATH:ko00770] Level1--Metabolism | Level2--Metabolism of cofactors and vitamins | Level3--Pantothenate and CoA biosynthesis;[PATH:ko01110] Level1--Metabolism | Level2--Global and overview maps | Level3--Biosynthesis of secondary metabolites;[PATH:ko01100] Level1--Metabolism | Level2--Global and overview maps | Level3--Metabolic pathways;[PATH:ko01230] Level1--Metabolism | Level2--Global and over…
Bt-GS57GL002666	98.71	3e-177	bby:CY96_08380	K01652	E2.2.1.6L, ilvB, ilvG, ilvI	acetolactate synthase I/II/III large subunit	2.2.1.6	[PATH:ko00770] Level1--Metabolism | Level2--Metabolism of cofactors and vitamins | Level3--Pantothenate and CoA biosynthesis;[PATH:ko01110] Level1--Metabolism | Level2--Global and overview maps | Level3--Biosynthesis of secondary metabolites;[PATH:ko01100] Level1--Metabolism | Level2--Global and overview maps | Level3--Metabolic pathways;[PATH:ko01230] Level1--Metabolism | Level2--Global and over…
Bt-GS57GL002667	100.00	2e-168	bby:CY96_08375	K00826	E2.6.1.42, ilvE	branched-chain amino acid aminotransferase	2.6.1.42	[PATH:ko00770] Level1--Metabolism | Level2--Metabolism of cofactors and vitamins | Level3--Pantothenate and CoA biosynthesis;[PATH:ko01110] Level1--Metabolism | Level2--Global and overview maps | Level3--Biosynthesis of secondary metabolites;[PATH:ko01100] Level1--Metabolism | Level2--Global and overview maps | Level3--Metabolic pathways;[PATH:ko01230] Level1--Metabolism | Level2--Global and over…
Bt-GS57GL002668	62.15	2e-87	bcg:BCG9842_B2870	K00059	fabG	3-oxoacyl-[acyl-carrier protein] reductase	1.1.1.100	[PATH:ko00780] Level1--Metabolism | Level2--Metabolism of cofactors and vitamins | Level3--Biotin metabolism;[PATH:ko00333] Level1--Metabolism | Level2--Biosynthesis of other secondary metabolites | Level3--Prodigiosin biosynthesis;[PATH:ko01100] Level1--Metabolism | Level2--Global and overview maps | Level3--Metabolic pathways;[PATH:ko01130] Level1--Metabolism | Level2--Global and overview maps …
Bt-GS57GL002669	100.00	2e-102	bthy:AQ980_20880	K07304	msrA	peptide-methionine (S)-S-oxide reductase	1.8.4.11	--
Bt-GS57GL002676	100.00	0.0	btht:H175_ch1727	K03308	TC.NSS	neurotransmitter:Na+ symporter, NSS family	--	--
Bt-GS57GL002682	95.71	3e-32	bans:BAPAT_1747	K01738	cysK	cysteine synthase	2.5.1.47	[PATH:ko01110] Level1--Metabolism | Level2--Global and overview maps | Level3--Biosynthesis of secondary metabolites;[PATH:ko01200] Level1--Metabolism | Level2--Global and overview maps | Level3--Carbon metabolism;[PATH:ko01120] Level1--Metabolism | Level2--Global and overview maps | Level3--Microbial metabolism in diverse environments;[PATH:ko01100] Level1--Metabolism | Level2--Global and overvi…
Bt-GS57GL002686	46.15	2e-07	ptt:VY86_00790	K01738	cysK	cysteine synthase	2.5.1.47	[PATH:ko01110] Level1--Metabolism | Level2--Global and overview maps | Level3--Biosynthesis of secondary metabolites;[PATH:ko01200] Level1--Metabolism | Level2--Global and overview maps | Level3--Carbon metabolism;[PATH:ko01120] Level1--Metabolism | Level2--Global and overview maps | Level3--Microbial metabolism in diverse environments;[PATH:ko01100] Level1--Metabolism | Level2--Global and overvi…
Bt-GS57GL002687	100.00	0.0	bby:CY96_08295	K08223	fsr	MFS transporter, FSR family, fosmidomycin resistance protein	--	--
Bt-GS57GL002688	98.73	3e-39	bthr:YBT1520_10005	K03665	hflX	GTPase	--	--
Bt-GS57GL002689	100.00	0.0	bby:CY96_08290	K03665	hflX	GTPase	--	--
Bt-GS57GL002690	100.00	0.0	bthy:AQ980_20945	K00648	fabH	3-oxoacyl-[acyl-carrier-protein] synthase III	2.3.1.180	[PATH:ko01100] Level1--Metabolism | Level2--Global and overview maps | Level3--Metabolic pathways;[PATH:ko00061] Level1--Metabolism | Level2--Lipid metabolism | Level3--Fatty acid biosynthesis;[PATH:ko01212] Level1--Metabolism | Level2--Global and overview maps | Level3--Fatty acid metabolism
Bt-GS57GL002694	40.57	5e-13	mii:BTJ40_02015	K10917	aphA	PadR family transcriptional regulator, regulatory protein AphA	--	[PATH:ko05111] Level1--Cellular Processes | Level2--Cellular community - prokaryotes | Level3--Biofilm formation - Vibrio cholerae;[PATH:ko02024] Level1--Cellular Processes | Level2--Cellular community - prokaryotes | Level3--Quorum sensing
Bt-GS57GL002695	42.01	2e-47	caz:CARG_03015	K22468	ppk2	polyphosphate kinase	2.7.4.1	[PATH:ko03018] Level1--Genetic Information Processing | Level2--Folding, sorting and degradation | Level3--RNA degradation;[PATH:ko00190] Level1--Metabolism | Level2--Energy metabolism | Level3--Oxidative phosphorylation
Bt-GS57GL002700	100.00	3e-80	bby:CY96_08250	K03574	mutT, NUDT15, MTH2	8-oxo-dGTP diphosphatase	3.6.1.55	--
Bt-GS57GL002704	100.00	0.0	bby:CY96_08230	K00928	lysC	aspartate kinase	2.7.2.4	[PATH:ko00300] Level1--Metabolism | Level2--Amino acid metabolism | Level3--Lysine biosynthesis;[PATH:ko01110] Level1--Metabolism | Level2--Global and overview maps | Level3--Biosynthesis of secondary metabolites;[PATH:ko01120] Level1--Metabolism | Level2--Global and overview maps | Level3--Microbial metabolism in diverse environments;[PATH:ko01100] Level1--Metabolism | Level2--Global and overvie…
Bt-GS57GL002706	44.44	4e-07	lacy:A4V08_30395	K07726	K07726	putative transcriptional regulator	--	--
Bt-GS57GL002707	100.00	0.0	bby:CY96_08220	K01914	asnA	aspartate--ammonia ligase	6.3.1.1	[PATH:ko01110] Level1--Metabolism | Level2--Global and overview maps | Level3--Biosynthesis of secondary metabolites;[PATH:ko00460] Level1--Metabolism | Level2--Metabolism of other amino acids | Level3--Cyanoamino acid metabolism;[PATH:ko01100] Level1--Metabolism | Level2--Global and overview maps | Level3--Metabolic pathways;[PATH:ko01230] Level1--Metabolism | Level2--Global and overview maps | …
Bt-GS57GL002710	42.26	3e-97	pmy:Pmen_3239	K08282	E2.7.11.1	non-specific serine/threonine protein kinase	2.7.11.1	--
Bt-GS57GL002711	100.00	3e-179	bby:CY96_08195	K07719	ycbB, glnL	two-component system, response regulator YcbB	--	[PATH:ko02020] Level1--Environmental Information Processing | Level2--Signal transduction | Level3--Two-component system
Bt-GS57GL002712	100.00	0.0	bby:CY96_08190	K07717	ycbA, glnK	two-component system, sensor histidine kinase YcbA	2.7.13.3	[PATH:ko02020] Level1--Environmental Information Processing | Level2--Signal transduction | Level3--Two-component system
Bt-GS57GL002713	100.00	0.0	bthy:AQ980_21060	K00027	ME2, sfcA, maeA	malate dehydrogenase (oxaloacetate-decarboxylating)	1.1.1.38	[PATH:ko01200] Level1--Metabolism | Level2--Global and overview maps | Level3--Carbon metabolism;[PATH:ko00620] Level1--Metabolism | Level2--Carbohydrate metabolism | Level3--Pyruvate metabolism;[PATH:ko02020] Level1--Environmental Information Processing | Level2--Signal transduction | Level3--Two-component system
Bt-GS57GL002714	100.00	0.0	bthy:AQ980_21065	K01744	aspA	aspartate ammonia-lyase	4.3.1.1	[PATH:ko01100] Level1--Metabolism | Level2--Global and overview maps | Level3--Metabolic pathways;[PATH:ko00250] Level1--Metabolism | Level2--Amino acid metabolism | Level3--Alanine, aspartate and glutamate metabolism
Bt-GS57GL002715	100.00	0.0	bby:CY96_08175	K11102	gltP, gltT	proton glutamate symport protein	--	--
Bt-GS57GL002717	100.00	1e-142	bthy:AQ980_21080	K09903	pyrH	uridylate kinase	2.7.4.22	[PATH:ko00240] Level1--Metabolism | Level2--Nucleotide metabolism | Level3--Pyrimidine metabolism;[PATH:ko01100] Level1--Metabolism | Level2--Global and overview maps | Level3--Metabolic pathways
Bt-GS57GL002718	100.00	0.0	btt:HD73_1980	K06131	clsA_B	cardiolipin synthase A/B	2.7.8.-	[PATH:ko01100] Level1--Metabolism | Level2--Global and overview maps | Level3--Metabolic pathways;[PATH:ko00564] Level1--Metabolism | Level2--Lipid metabolism | Level3--Glycerophospholipid metabolism
Bt-GS57GL002720	99.72	0.0	bthy:AQ980_21095	K01992	ABC-2.P	ABC-2 type transport system permease protein	--	--
Bt-GS57GL002721	100.00	0.0	bthy:AQ980_21100	K01992	ABC-2.P	ABC-2 type transport system permease protein	--	--
Bt-GS57GL002722	100.00	5e-136	bthy:AQ980_21105	K01990	ABC-2.A	ABC-2 type transport system ATP-binding protein	--	--
Bt-GS57GL002726	40.74	4e-12	pri:PRIO_1592	K03088	rpoE	RNA polymerase sigma-70 factor, ECF subfamily	--	--
Bt-GS57GL002732	100.00	0.0	bthy:AQ980_21145	K01753	dsdA	D-serine dehydratase	4.3.1.18	[PATH:ko00260] Level1--Metabolism | Level2--Amino acid metabolism | Level3--Glycine, serine and threonine metabolism
Bt-GS57GL002733	43.42	3e-07	pdu:PDUR_01845	K19449	sinR	XRE family transcriptional regulator, master regulator for biofilm formation	--	--
Bt-GS57GL002736	41.13	2e-23	gfe:Gferi_12180	K06196	ccdA	cytochrome c-type biogenesis protein	--	--
Bt-GS57GL002741	100.00	8e-136	bthy:AQ980_21180	K05995	pepE	dipeptidase E	3.4.13.21	--
Bt-GS57GL002745	100.00	0.0	bthy:AQ980_21210	K01679	E4.2.1.2B, fumC, FH	fumarate hydratase, class II	4.2.1.2	[PATH:ko01110] Level1--Metabolism | Level2--Global and overview maps | Level3--Biosynthesis of secondary metabolites;[PATH:ko01200] Level1--Metabolism | Level2--Global and overview maps | Level3--Carbon metabolism;[PATH:ko01120] Level1--Metabolism | Level2--Global and overview maps | Level3--Microbial metabolism in diverse environments;[PATH:ko01100] Level1--Metabolism | Level2--Global and overvi…
Bt-GS57GL002748	100.00	0.0	bby:CY96_07715	K03315	nhaC	Na+:H+ antiporter, NhaC family	--	--
Bt-GS57GL002751	53.85	1e-29	gtk:GT3570_08775	K07089	K07089	uncharacterized protein	--	--
Bt-GS57GL002752	51.37	5e-42	bha:BH1518	K07089	K07089	uncharacterized protein	--	--
Bt-GS57GL002758	100.00	1e-169	bthy:AQ980_21270	K16264	czcD, zitB	cobalt-zinc-cadmium efflux system protein	--	--
Bt-GS57GL002761	100.00	1e-105	bthy:AQ980_21285	K03088	rpoE	RNA polymerase sigma-70 factor, ECF subfamily	--	--
Bt-GS57GL002762	99.84	0.0	bby:CY96_07650	K01953	asnB, ASNS	asparagine synthase (glutamine-hydrolysing)	6.3.5.4	[PATH:ko01110] Level1--Metabolism | Level2--Global and overview maps | Level3--Biosynthesis of secondary metabolites;[PATH:ko01100] Level1--Metabolism | Level2--Global and overview maps | Level3--Metabolic pathways;[PATH:ko01230] Level1--Metabolism | Level2--Global and overview maps | Level3--Biosynthesis of amino acids;[PATH:ko00250] Level1--Metabolism | Level2--Amino acid metabolism | Level3--A…
Bt-GS57GL002770	99.48	4e-110	bby:CY96_07620	K01834	PGAM, gpmA	2,3-bisphosphoglycerate-dependent phosphoglycerate mutase	5.4.2.11	[PATH:ko01110] Level1--Metabolism | Level2--Global and overview maps | Level3--Biosynthesis of secondary metabolites;[PATH:ko01200] Level1--Metabolism | Level2--Global and overview maps | Level3--Carbon metabolism;[PATH:ko00010] Level1--Metabolism | Level2--Carbohydrate metabolism | Level3--Glycolysis / Gluconeogenesis;[PATH:ko01120] Level1--Metabolism | Level2--Global and overview maps | Level3-…
Bt-GS57GL002771	91.18	0.0	bty:Btoyo_4323	K01286	E3.4.16.4	D-alanyl-D-alanine carboxypeptidase	3.4.16.4	--
Bt-GS57GL002779	98.92	0.0	bthy:AQ980_21355	K02011	afuB, fbpB	iron(III) transport system permease protein	--	[PATH:ko02010] Level1--Environmental Information Processing | Level2--Membrane transport | Level3--ABC transporters
Bt-GS57GL002780	98.68	4e-173	bby:CY96_07585	K02012	afuA, fbpA	iron(III) transport system substrate-binding protein	--	[PATH:ko02010] Level1--Environmental Information Processing | Level2--Membrane transport | Level3--ABC transporters
Bt-GS57GL002781	99.39	0.0	bthy:AQ980_21365	K02010	afuC, fbpC	iron(III) transport system ATP-binding protein	3.6.3.30	[PATH:ko02010] Level1--Environmental Information Processing | Level2--Membrane transport | Level3--ABC transporters
Bt-GS57GL002786	100.00	2e-26	bby:CY96_07555	K06425	sspH	small acid-soluble spore protein H (minor)	--	--
Bt-GS57GL002793	98.73	2e-133	bthy:AQ980_21430	K07050	AARSD1, ALAX	misacylated tRNA(Ala) deacylase	3.1.1.-	--
Bt-GS57GL002794	99.61	1e-147	bby:CY96_07515	K02392	flgG	flagellar basal-body rod protein FlgG	--	[PATH:ko02040] Level1--Cellular Processes | Level2--Cell motility | Level3--Flagellar assembly
Bt-GS57GL002795	99.21	0.0	btb:BMB171_C1536	K02404	flhF	flagellar biosynthesis protein FlhF	--	--
Bt-GS57GL002796	96.08	5e-21	bcef:BcrFT9_01407	K02404	flhF	flagellar biosynthesis protein FlhF	--	--
Bt-GS57GL002797	100.00	0.0	bby:CY96_07505	K02400	flhA	flagellar biosynthesis protein FlhA	--	[PATH:ko02040] Level1--Cellular Processes | Level2--Cell motility | Level3--Flagellar assembly
Bt-GS57GL002798	100.00	0.0	bby:CY96_07500	K02401	flhB	flagellar biosynthetic protein FlhB	--	[PATH:ko02040] Level1--Cellular Processes | Level2--Cell motility | Level3--Flagellar assembly
Bt-GS57GL002799	100.00	4e-141	bthy:AQ980_21455	K02421	fliR	flagellar biosynthetic protein FliR	--	[PATH:ko02040] Level1--Cellular Processes | Level2--Cell motility | Level3--Flagellar assembly
Bt-GS57GL002800	100.00	7e-43	bby:CY96_07490	K02420	fliQ	flagellar biosynthetic protein FliQ	--	[PATH:ko02040] Level1--Cellular Processes | Level2--Cell motility | Level3--Flagellar assembly
Bt-GS57GL002801	100.00	2e-140	bby:CY96_07485	K02419	fliP	flagellar biosynthetic protein FliP	--	[PATH:ko02040] Level1--Cellular Processes | Level2--Cell motility | Level3--Flagellar assembly
Bt-GS57GL002803	100.00	2e-60	bby:CY96_07475	K02417	fliNY, fliN	flagellar motor switch protein FliN/FliY	--	[PATH:ko02030] Level1--Cellular Processes | Level2--Cell motility | Level3--Bacterial chemotaxis;[PATH:ko02040] Level1--Cellular Processes | Level2--Cell motility | Level3--Flagellar assembly
Bt-GS57GL002804	100.00	0.0	bby:CY96_07470	K02416	fliM	flagellar motor switch protein FliM	--	[PATH:ko02030] Level1--Cellular Processes | Level2--Cell motility | Level3--Bacterial chemotaxis;[PATH:ko02040] Level1--Cellular Processes | Level2--Cell motility | Level3--Flagellar assembly
Bt-GS57GL002805	100.00	4e-34	bby:CY96_07465	K02417	fliNY, fliN	flagellar motor switch protein FliN/FliY	--	[PATH:ko02030] Level1--Cellular Processes | Level2--Cell motility | Level3--Bacterial chemotaxis;[PATH:ko02040] Level1--Cellular Processes | Level2--Cell motility | Level3--Flagellar assembly
Bt-GS57GL002806	94.64	3e-141	bcz:BCE33L1537	K08309	slt	soluble lytic murein transglycosylase	4.2.2.-	--
Bt-GS57GL002807	74.74	2e-110	btn:BTF1_06020	K02406	fliC	flagellin	--	[PATH:ko05134] Level1--Human Diseases | Level2--Infectious diseases: Bacterial | Level3--Legionellosis;[PATH:ko05132] Level1--Human Diseases | Level2--Infectious diseases: Bacterial | Level3--Salmonella infection;[PATH:ko02040] Level1--Cellular Processes | Level2--Cell motility | Level3--Flagellar assembly;[PATH:ko04621] Level1--Organismal Systems | Level2--Immune system | Level3--NOD-like recept…
Bt-GS57GL002808	92.78	3e-101	btl:BALH_1498	K02406	fliC	flagellin	--	[PATH:ko05134] Level1--Human Diseases | Level2--Infectious diseases: Bacterial | Level3--Legionellosis;[PATH:ko05132] Level1--Human Diseases | Level2--Infectious diseases: Bacterial | Level3--Salmonella infection;[PATH:ko02040] Level1--Cellular Processes | Level2--Cell motility | Level3--Flagellar assembly;[PATH:ko04621] Level1--Organismal Systems | Level2--Immune system | Level3--NOD-like recept…
Bt-GS57GL002811	100.00	5e-174	bby:CY96_07440	K03415	cheV	two-component system, chemotaxis family, chemotaxis protein CheV	--	[PATH:ko02030] Level1--Cellular Processes | Level2--Cell motility | Level3--Bacterial chemotaxis;[PATH:ko02020] Level1--Environmental Information Processing | Level2--Signal transduction | Level3--Two-component system
Bt-GS57GL002814	99.77	0.0	btb:BMB171_C1517	K02390	flgE	flagellar hook protein FlgE	--	[PATH:ko02040] Level1--Cellular Processes | Level2--Cell motility | Level3--Flagellar assembly
Bt-GS57GL002815	100.00	1e-106	btb:BMB171_C1516	K02389	flgD	flagellar basal-body rod modification protein FlgD	--	[PATH:ko02040] Level1--Cellular Processes | Level2--Cell motility | Level3--Flagellar assembly
Bt-GS57GL002818	98.83	0.0	bby:CY96_07405	K02412	fliI	flagellum-specific ATP synthase	3.6.3.50	[PATH:ko02040] Level1--Cellular Processes | Level2--Cell motility | Level3--Flagellar assembly
Bt-GS57GL002819	100.00	6e-126	btn:BTF1_05950	K02411	fliH	flagellar assembly protein FliH	--	[PATH:ko02040] Level1--Cellular Processes | Level2--Cell motility | Level3--Flagellar assembly
Bt-GS57GL002820	99.10	0.0	bby:CY96_07395	K02410	fliG	flagellar motor switch protein FliG	--	[PATH:ko02030] Level1--Cellular Processes | Level2--Cell motility | Level3--Bacterial chemotaxis;[PATH:ko02040] Level1--Cellular Processes | Level2--Cell motility | Level3--Flagellar assembly
Bt-GS57GL002821	100.00	0.0	bce:BC1644	K02409	fliF	flagellar M-ring protein FliF	--	[PATH:ko02040] Level1--Cellular Processes | Level2--Cell motility | Level3--Flagellar assembly
Bt-GS57GL002822	100.00	2e-48	bby:CY96_07385	K02408	fliE	flagellar hook-basal body complex protein FliE	--	[PATH:ko02040] Level1--Cellular Processes | Level2--Cell motility | Level3--Flagellar assembly
Bt-GS57GL002823	100.00	2e-75	bby:CY96_07380	K02388	flgC	flagellar basal-body rod protein FlgC	--	[PATH:ko02040] Level1--Cellular Processes | Level2--Cell motility | Level3--Flagellar assembly
Bt-GS57GL002824	97.83	7e-74	bans:BAPAT_1591	K02387	flgB	flagellar basal-body rod protein FlgB	--	[PATH:ko02040] Level1--Cellular Processes | Level2--Cell motility | Level3--Flagellar assembly
Bt-GS57GL002826	95.08	5e-63	bby:CY96_07365	K02422	fliS	flagellar protein FliS	--	[PATH:ko02040] Level1--Cellular Processes | Level2--Cell motility | Level3--Flagellar assembly
Bt-GS57GL002827	92.79	0.0	btb:BMB171_C1504	K02407	fliD	flagellar hook-associated protein 2	--	[PATH:ko02040] Level1--Cellular Processes | Level2--Cell motility | Level3--Flagellar assembly
Bt-GS57GL002828	93.38	1e-154	bcf:bcf_08270	K02397	flgL	flagellar hook-associated protein 3 FlgL	--	[PATH:ko02040] Level1--Cellular Processes | Level2--Cell motility | Level3--Flagellar assembly
Bt-GS57GL002829	93.75	0.0	btw:BF38_2861	K02396	flgK	flagellar hook-associated protein 1 FlgK	--	[PATH:ko02040] Level1--Cellular Processes | Level2--Cell motility | Level3--Flagellar assembly
Bt-GS57GL002831	100.00	3e-73	bthu:YBT1518_09500	K09770	K09770	uncharacterized protein	--	--
Bt-GS57GL002833	100.00	7e-152	bby:CY96_07330	K00575	cheR	chemotaxis protein methyltransferase CheR	2.1.1.80	[PATH:ko02030] Level1--Cellular Processes | Level2--Cell motility | Level3--Bacterial chemotaxis;[PATH:ko02020] Level1--Environmental Information Processing | Level2--Signal transduction | Level3--Two-component system
Bt-GS57GL002836	99.63	0.0	bthu:YBT1518_09475	K02417	fliNY, fliN	flagellar motor switch protein FliN/FliY	--	[PATH:ko02030] Level1--Cellular Processes | Level2--Cell motility | Level3--Bacterial chemotaxis;[PATH:ko02040] Level1--Cellular Processes | Level2--Cell motility | Level3--Flagellar assembly
Bt-GS57GL002837	99.55	0.0	bce:BC1628	K03407	cheA	two-component system, chemotaxis family, sensor kinase CheA	2.7.13.3	[PATH:ko02030] Level1--Cellular Processes | Level2--Cell motility | Level3--Bacterial chemotaxis;[PATH:ko02020] Level1--Environmental Information Processing | Level2--Signal transduction | Level3--Two-component system
Bt-GS57GL002838	100.00	6e-64	bby:CY96_07305	K03413	cheY	two-component system, chemotaxis family, chemotaxis protein CheY	--	[PATH:ko02030] Level1--Cellular Processes | Level2--Cell motility | Level3--Bacterial chemotaxis;[PATH:ko02020] Level1--Environmental Information Processing | Level2--Signal transduction | Level3--Two-component system
Bt-GS57GL002839	100.00	1e-129	bby:CY96_07300	K02557	motB	chemotaxis protein MotB	--	[PATH:ko02030] Level1--Cellular Processes | Level2--Cell motility | Level3--Bacterial chemotaxis;[PATH:ko02040] Level1--Cellular Processes | Level2--Cell motility | Level3--Flagellar assembly
Bt-GS57GL002840	100.00	3e-155	bby:CY96_07295	K02556	motA	chemotaxis protein MotA	--	[PATH:ko02030] Level1--Cellular Processes | Level2--Cell motility | Level3--Bacterial chemotaxis;[PATH:ko02040] Level1--Cellular Processes | Level2--Cell motility | Level3--Flagellar assembly;[PATH:ko02020] Level1--Environmental Information Processing | Level2--Signal transduction | Level3--Two-component system
Bt-GS57GL002841	100.00	3e-112	bby:CY96_07290	K07023	K07023	putative hydrolases of HD superfamily	--	--
Bt-GS57GL002842	100.00	2e-26	bby:CY96_07285	K03666	hfq	host factor-I protein	--	[PATH:ko03018] Level1--Genetic Information Processing | Level2--Folding, sorting and degradation | Level3--RNA degradation;[PATH:ko05111] Level1--Cellular Processes | Level2--Cellular community - prokaryotes | Level3--Biofilm formation - Vibrio cholerae;[PATH:ko02024] Level1--Cellular Processes | Level2--Cellular community - prokaryotes | Level3--Quorum sensing
Bt-GS57GL002845	58.46	4e-36	bca:BCE_2765	K00799	GST, gst	glutathione S-transferase	2.5.1.18	[PATH:ko00980] Level1--Metabolism | Level2--Xenobiotics biodegradation and metabolism | Level3--Metabolism of xenobiotics by cytochrome P450;[PATH:ko00982] Level1--Metabolism | Level2--Xenobiotics biodegradation and metabolism | Level3--Drug metabolism - cytochrome P450;[PATH:ko00983] Level1--Metabolism | Level2--Xenobiotics biodegradation and metabolism | Level3--Drug metabolism - other enzymes;…
Bt-GS57GL002848	46.22	3e-63	mhc:MARHY0331	K10678	nfsA	nitroreductase	1.-.-.-	[PATH:ko01120] Level1--Metabolism | Level2--Global and overview maps | Level3--Microbial metabolism in diverse environments;[PATH:ko00633] Level1--Metabolism | Level2--Xenobiotics biodegradation and metabolism | Level3--Nitrotoluene degradation
Bt-GS57GL002854	99.28	0.0	bthy:AQ980_21735	K12574	rnj	ribonuclease J	3.1.-.-	[PATH:ko03018] Level1--Genetic Information Processing | Level2--Folding, sorting and degradation | Level3--RNA degradation
Bt-GS57GL002857	43.68	6e-109	dru:Desru_0589	K03851	tpa	taurine-pyruvate aminotransferase	2.6.1.77	[PATH:ko01100] Level1--Metabolism | Level2--Global and overview maps | Level3--Metabolic pathways;[PATH:ko00430] Level1--Metabolism | Level2--Metabolism of other amino acids | Level3--Taurine and hypotaurine metabolism
Bt-GS57GL002858	100.00	0.0	bby:CY96_07210	K14393	actP	cation/acetate symporter	--	--
Bt-GS57GL002863	99.13	2e-134	bby:CY96_07185	K09190	K09190	uncharacterized protein	--	--
Bt-GS57GL002865	100.00	3e-30	bby:CY96_07180	K03704	cspA	cold shock protein (beta-ribbon, CspA family)	--	--
Bt-GS57GL002868	99.09	1e-124	bcb:BCB4264_A1663	K03469	rnhA, RNASEH1	ribonuclease HI	3.1.26.4	[PATH:ko03030] Level1--Genetic Information Processing | Level2--Replication and repair | Level3--DNA replication
Bt-GS57GL002871	99.22	9e-70	bthy:AQ980_21815	K03469	rnhA, RNASEH1	ribonuclease HI	3.1.26.4	[PATH:ko03030] Level1--Genetic Information Processing | Level2--Replication and repair | Level3--DNA replication
Bt-GS57GL002879	49.77	2e-55	bha:BH3661	K16698	tuaG	teichuronic acid biosynthesis glycosyltransferase TuaG	2.4.-.-	--
Bt-GS57GL002882	42.64	4e-42	ahd:AI20_04960	K21303	wecP	UDP-GalNAc:undecaprenyl-phosphate GalNAc-1-phosphate transferase	2.7.8.40	--
Bt-GS57GL002887	43.46	2e-59	tab:CIG75_04465	K02335	polA	DNA polymerase I	2.7.7.7	[PATH:ko03420] Level1--Genetic Information Processing | Level2--Replication and repair | Level3--Nucleotide excision repair;[PATH:ko03030] Level1--Genetic Information Processing | Level2--Replication and repair | Level3--DNA replication;[PATH:ko03410] Level1--Genetic Information Processing | Level2--Replication and repair | Level3--Base excision repair;[PATH:ko03440] Level1--Genetic Information P…
Bt-GS57GL002888	90.04	3e-125	btl:BALH_1428	K01531	mgtA, mgtB	Mg2+-importing ATPase	3.6.3.2	--
Bt-GS57GL002889	98.92	5e-162	bthy:AQ980_21925	K01011	TST, MPST, sseA	thiosulfate/3-mercaptopyruvate sulfurtransferase	2.8.1.1 2.8.1.2	[PATH:ko01120] Level1--Metabolism | Level2--Global and overview maps | Level3--Microbial metabolism in diverse environments;[PATH:ko01100] Level1--Metabolism | Level2--Global and overview maps | Level3--Metabolic pathways;[PATH:ko00920] Level1--Metabolism | Level2--Energy metabolism | Level3--Sulfur metabolism;[PATH:ko04122] Level1--Genetic Information Processing | Level2--Folding, sorting and de…
Bt-GS57GL002891	50.35	3e-31	scn:Solca_2129	K18815	aac6-I	aminoglycoside 6'-N-acetyltransferase I	2.3.1.82	--
Bt-GS57GL002895	99.48	0.0	bthy:AQ980_21950	K07148	K07148	uncharacterized protein	--	--
Bt-GS57GL002896	99.77	0.0	bthy:AQ980_21955	K16169	pbuX	xanthine permease	--	--
Bt-GS57GL002897	100.00	2e-108	bcb:BCB4264_A1626	K03816	xpt	xanthine phosphoribosyltransferase	2.4.2.22	[PATH:ko00230] Level1--Metabolism | Level2--Nucleotide metabolism | Level3--Purine metabolism;[PATH:ko01110] Level1--Metabolism | Level2--Global and overview maps | Level3--Biosynthesis of secondary metabolites;[PATH:ko01100] Level1--Metabolism | Level2--Global and overview maps | Level3--Metabolic pathways
Bt-GS57GL002898	100.00	7e-144	bby:CY96_06995	K01265	map	methionyl aminopeptidase	3.4.11.18	--
Bt-GS57GL002899	98.73	1e-86	bthy:AQ980_21970	K03789	rimI	[ribosomal protein S18]-alanine N-acetyltransferase	2.3.1.266	--
Bt-GS57GL002900	99.60	0.0	bby:CY96_06985	K01299	E3.4.17.19	carboxypeptidase Taq	3.4.17.19	--
Bt-GS57GL002901	99.69	0.0	bthy:AQ980_21980	K03722	dinG	ATP-dependent DNA helicase DinG	3.6.4.12	--
Bt-GS57GL002903	99.21	0.0	bce:BC1563	K07444	ypsC	putative N6-adenine-specific DNA methylase	2.1.1.-	--
Bt-GS57GL002906	100.00	6e-71	bby:CY96_06955	K06327	cotD	spore coat protein D	--	--
Bt-GS57GL002913	100.00	8e-117	bby:CY96_06920	K03700	recU	recombination protein U	--	--
Bt-GS57GL002914	98.89	0.0	bby:CY96_06915	K05366	mrcA	penicillin-binding protein 1A	2.4.1.129 3.4.16.4	[PATH:ko00550] Level1--Metabolism | Level2--Glycan biosynthesis and metabolism | Level3--Peptidoglycan biosynthesis;[PATH:ko01100] Level1--Metabolism | Level2--Global and overview maps | Level3--Metabolic pathways;[PATH:ko01501] Level1--Human Diseases | Level2--Drug resistance: Antimicrobial | Level3--beta-Lactam resistance
Bt-GS57GL002916	100.00	5e-117	bby:CY96_06905	K10773	NTH	endonuclease III	4.2.99.18	[PATH:ko03410] Level1--Genetic Information Processing | Level2--Replication and repair | Level3--Base excision repair
Bt-GS57GL002917	99.58	6e-137	bce:BC1547	K02086	dnaD	DNA replication protein	--	--
Bt-GS57GL002918	100.00	0.0	bby:CY96_06895	K00812	aspB	aspartate aminotransferase	2.6.1.1	[PATH:ko00950] Level1--Metabolism | Level2--Biosynthesis of other secondary metabolites | Level3--Isoquinoline alkaloid biosynthesis;[PATH:ko01110] Level1--Metabolism | Level2--Global and overview maps | Level3--Biosynthesis of secondary metabolites;[PATH:ko00330] Level1--Metabolism | Level2--Amino acid metabolism | Level3--Arginine and proline metabolism;[PATH:ko01100] Level1--Metabolism | Level…
Bt-GS57GL002921	99.89	0.0	bby:CY96_06880	K03722	dinG	ATP-dependent DNA helicase DinG	3.6.4.12	--
Bt-GS57GL002922	99.19	5e-64	bthy:AQ980_22080	K01579	panD	aspartate 1-decarboxylase	4.1.1.11	[PATH:ko00410] Level1--Metabolism | Level2--Metabolism of other amino acids | Level3--beta-Alanine metabolism;[PATH:ko00770] Level1--Metabolism | Level2--Metabolism of cofactors and vitamins | Level3--Pantothenate and CoA biosynthesis;[PATH:ko01110] Level1--Metabolism | Level2--Global and overview maps | Level3--Biosynthesis of secondary metabolites;[PATH:ko01100] Level1--Metabolism | Level2--Glo…
Bt-GS57GL002923	99.29	1e-162	bthy:AQ980_22085	K01918	panC	pantoate--beta-alanine ligase	6.3.2.1	[PATH:ko00410] Level1--Metabolism | Level2--Metabolism of other amino acids | Level3--beta-Alanine metabolism;[PATH:ko00770] Level1--Metabolism | Level2--Metabolism of cofactors and vitamins | Level3--Pantothenate and CoA biosynthesis;[PATH:ko01110] Level1--Metabolism | Level2--Global and overview maps | Level3--Biosynthesis of secondary metabolites;[PATH:ko01100] Level1--Metabolism | Level2--Glo…
Bt-GS57GL002924	99.64	1e-159	bby:CY96_06865	K00606	panB	3-methyl-2-oxobutanoate hydroxymethyltransferase	2.1.2.11	[PATH:ko00770] Level1--Metabolism | Level2--Metabolism of cofactors and vitamins | Level3--Pantothenate and CoA biosynthesis;[PATH:ko01110] Level1--Metabolism | Level2--Global and overview maps | Level3--Biosynthesis of secondary metabolites;[PATH:ko01100] Level1--Metabolism | Level2--Global and overview maps | Level3--Metabolic pathways
Bt-GS57GL002926	100.00	0.0	bthy:AQ980_22105	K03524	birA	BirA family transcriptional regulator, biotin operon repressor / biotin---[acetyl-CoA-carboxylase] ligase	6.3.4.15	[PATH:ko00780] Level1--Metabolism | Level2--Metabolism of cofactors and vitamins | Level3--Biotin metabolism;[PATH:ko01100] Level1--Metabolism | Level2--Global and overview maps | Level3--Metabolic pathways
Bt-GS57GL002927	100.00	0.0	bthy:AQ980_22110	K00974	cca	tRNA nucleotidyltransferase (CCA-adding enzyme)	2.7.7.72 3.1.3.- 3.1.4.-	[PATH:ko03013] Level1--Genetic Information Processing | Level2--Translation | Level3--RNA transport
Bt-GS57GL002928	100.00	0.0	bthy:AQ980_22115	K00754	bshA	L-malate glycosyltransferase	2.4.1.-	--
Bt-GS57GL002929	100.00	6e-135	bthy:AQ980_22120	K01463	bshB1	N-acetylglucosamine malate deacetylase 1	3.5.1.-	--
Bt-GS57GL002930	100.00	3e-72	bby:CY96_06835	K01734	mgsA	methylglyoxal synthase	4.2.3.3	[PATH:ko01120] Level1--Metabolism | Level2--Global and overview maps | Level3--Microbial metabolism in diverse environments;[PATH:ko00640] Level1--Metabolism | Level2--Carbohydrate metabolism | Level3--Propanoate metabolism
Bt-GS57GL002931	99.25	4e-152	bthy:AQ980_22130	K00215	dapB	4-hydroxy-tetrahydrodipicolinate reductase	1.17.1.8	[PATH:ko00300] Level1--Metabolism | Level2--Amino acid metabolism | Level3--Lysine biosynthesis;[PATH:ko01110] Level1--Metabolism | Level2--Global and overview maps | Level3--Biosynthesis of secondary metabolites;[PATH:ko01120] Level1--Metabolism | Level2--Global and overview maps | Level3--Microbial metabolism in diverse environments;[PATH:ko01100] Level1--Metabolism | Level2--Global and overvie…
Bt-GS57GL002934	100.00	6e-122	bby:CY96_06815	K21929	udg	uracil-DNA glycosylase	3.2.2.27	[PATH:ko03410] Level1--Genetic Information Processing | Level2--Replication and repair | Level3--Base excision repair
Bt-GS57GL002935	100.00	7e-123	bby:CY96_06810	K06973	K06973	uncharacterized protein	--	--
Bt-GS57GL002940	100.00	6e-148	bby:CY96_06790	K03888	MQCRC, qcrC, bfcC, petD	menaquinol-cytochrome c reductase cytochrome b/c subunit	--	[PATH:ko01100] Level1--Metabolism | Level2--Global and overview maps | Level3--Metabolic pathways;[PATH:ko00190] Level1--Metabolism | Level2--Energy metabolism | Level3--Oxidative phosphorylation
Bt-GS57GL002941	100.00	5e-128	bby:CY96_06785	K03887	MQCRB, qcrB, bfcB, petB	menaquinol-cytochrome c reductase cytochrome b subunit	--	[PATH:ko01100] Level1--Metabolism | Level2--Global and overview maps | Level3--Metabolic pathways;[PATH:ko00190] Level1--Metabolism | Level2--Energy metabolism | Level3--Oxidative phosphorylation
Bt-GS57GL002942	100.00	1e-97	bby:CY96_06780	K03886	MQCRA, qcrA, bfcA, petC	menaquinol-cytochrome c reductase iron-sulfur subunit	1.10.2.-	[PATH:ko01100] Level1--Metabolism | Level2--Global and overview maps | Level3--Metabolic pathways;[PATH:ko00190] Level1--Metabolism | Level2--Energy metabolism | Level3--Oxidative phosphorylation
Bt-GS57GL002946	99.46	0.0	bcb:BCB4264_A1574	K00817	hisC	histidinol-phosphate aminotransferase	2.6.1.9	[PATH:ko00340] Level1--Metabolism | Level2--Amino acid metabolism | Level3--Histidine metabolism;[PATH:ko01110] Level1--Metabolism | Level2--Global and overview maps | Level3--Biosynthesis of secondary metabolites;[PATH:ko01100] Level1--Metabolism | Level2--Global and overview maps | Level3--Metabolic pathways;[PATH:ko01230] Level1--Metabolism | Level2--Global and overview maps | Level3--Biosynth…
Bt-GS57GL002948	99.72	0.0	bby:CY96_06755	K01735	aroB	3-dehydroquinate synthase	4.2.3.4	[PATH:ko01110] Level1--Metabolism | Level2--Global and overview maps | Level3--Biosynthesis of secondary metabolites;[PATH:ko01100] Level1--Metabolism | Level2--Global and overview maps | Level3--Metabolic pathways;[PATH:ko01230] Level1--Metabolism | Level2--Global and overview maps | Level3--Biosynthesis of amino acids;[PATH:ko01130] Level1--Metabolism | Level2--Global and overview maps | Level3…
Bt-GS57GL002949	99.74	0.0	bby:CY96_06750	K01736	aroC	chorismate synthase	4.2.3.5	[PATH:ko01110] Level1--Metabolism | Level2--Global and overview maps | Level3--Biosynthesis of secondary metabolites;[PATH:ko01100] Level1--Metabolism | Level2--Global and overview maps | Level3--Metabolic pathways;[PATH:ko01230] Level1--Metabolism | Level2--Global and overview maps | Level3--Biosynthesis of amino acids;[PATH:ko01130] Level1--Metabolism | Level2--Global and overview maps | Level3…
Bt-GS57GL002950	100.00	7e-82	bby:CY96_06745	K00940	ndk, NME	nucleoside-diphosphate kinase	2.7.4.6	[PATH:ko00983] Level1--Metabolism | Level2--Xenobiotics biodegradation and metabolism | Level3--Drug metabolism - other enzymes;[PATH:ko00230] Level1--Metabolism | Level2--Nucleotide metabolism | Level3--Purine metabolism;[PATH:ko01110] Level1--Metabolism | Level2--Global and overview maps | Level3--Biosynthesis of secondary metabolites;[PATH:ko00240] Level1--Metabolism | Level2--Nucleotide metab…
Bt-GS57GL002951	99.69	0.0	bce:BC1514	K00805	hepST	heptaprenyl diphosphate synthase	2.5.1.30	[PATH:ko01110] Level1--Metabolism | Level2--Global and overview maps | Level3--Biosynthesis of secondary metabolites;[PATH:ko00900] Level1--Metabolism | Level2--Metabolism of terpenoids and polyketides | Level3--Terpenoid backbone biosynthesis
Bt-GS57GL002952	97.53	7e-140	bans:BAPAT_1449	K03183	ubiE	demethylmenaquinone methyltransferase / 2-methoxy-6-polyprenyl-1,4-benzoquinol methylase	2.1.1.163 2.1.1.201	[PATH:ko01110] Level1--Metabolism | Level2--Global and overview maps | Level3--Biosynthesis of secondary metabolites;[PATH:ko01100] Level1--Metabolism | Level2--Global and overview maps | Level3--Metabolic pathways;[PATH:ko00130] Level1--Metabolism | Level2--Metabolism of cofactors and vitamins | Level3--Ubiquinone and other terpenoid-quinone biosynthesis
Bt-GS57GL002953	99.18	3e-140	bthy:AQ980_22245	K00805	hepST	heptaprenyl diphosphate synthase	2.5.1.30	[PATH:ko01110] Level1--Metabolism | Level2--Global and overview maps | Level3--Biosynthesis of secondary metabolites;[PATH:ko00900] Level1--Metabolism | Level2--Metabolism of terpenoids and polyketides | Level3--Terpenoid backbone biosynthesis
Bt-GS57GL002954	99.47	4e-106	bby:CY96_06725	K01495	GCH1, folE	GTP cyclohydrolase IA	3.5.4.16	[PATH:ko01100] Level1--Metabolism | Level2--Global and overview maps | Level3--Metabolic pathways;[PATH:ko00790] Level1--Metabolism | Level2--Metabolism of cofactors and vitamins | Level3--Folate biosynthesis
Bt-GS57GL002955	100.00	2e-53	btl:BALH_1364	K03530	hupB	DNA-binding protein HU-beta	--	--
Bt-GS57GL002956	100.00	0.0	bby:CY96_06715	K06398	spoIVA	stage IV sporulation protein A	--	--
Bt-GS57GL002960	100.00	0.0	bthy:AQ980_22280	K00057	gpsA	glycerol-3-phosphate dehydrogenase (NAD(P)+)	1.1.1.94	[PATH:ko01110] Level1--Metabolism | Level2--Global and overview maps | Level3--Biosynthesis of secondary metabolites;[PATH:ko00564] Level1--Metabolism | Level2--Lipid metabolism | Level3--Glycerophospholipid metabolism
Bt-GS57GL002961	100.00	0.0	bby:CY96_06690	K03977	engA, der	GTPase	--	--
Bt-GS57GL002963	100.00	5e-172	bthy:AQ980_22295	K05739	seaA	uncharacterized protein	--	--
Bt-GS57GL002966	99.71	0.0	bby:CY96_06665	K01823	idi, IDI	isopentenyl-diphosphate Delta-isomerase	5.3.3.2	[PATH:ko01110] Level1--Metabolism | Level2--Global and overview maps | Level3--Biosynthesis of secondary metabolites;[PATH:ko00900] Level1--Metabolism | Level2--Metabolism of terpenoids and polyketides | Level3--Terpenoid backbone biosynthesis;[PATH:ko01100] Level1--Metabolism | Level2--Global and overview maps | Level3--Metabolic pathways;[PATH:ko01130] Level1--Metabolism | Level2--Global and ov…
Bt-GS57GL002967	100.00	0.0	bby:CY96_06660	K02945	RP-S1, rpsA	small subunit ribosomal protein S1	--	[PATH:ko03010] Level1--Genetic Information Processing | Level2--Translation | Level3--Ribosome
Bt-GS57GL002968	99.56	6e-126	bby:CY96_06655	K00945	cmk	CMP/dCMP kinase	2.7.4.25	[PATH:ko00240] Level1--Metabolism | Level2--Nucleotide metabolism | Level3--Pyrimidine metabolism;[PATH:ko01100] Level1--Metabolism | Level2--Global and overview maps | Level3--Metabolic pathways
Bt-GS57GL002970	100.00	0.0	bthr:YBT1520_08580	K01424	E3.5.1.1, ansA, ansB	L-asparaginase	3.5.1.1	[PATH:ko01110] Level1--Metabolism | Level2--Global and overview maps | Level3--Biosynthesis of secondary metabolites;[PATH:ko00460] Level1--Metabolism | Level2--Metabolism of other amino acids | Level3--Cyanoamino acid metabolism;[PATH:ko01100] Level1--Metabolism | Level2--Global and overview maps | Level3--Metabolic pathways;[PATH:ko00250] Level1--Metabolism | Level2--Amino acid metabolism | Lev…
Bt-GS57GL002971	100.00	0.0	bthy:AQ980_22335	K00384	trxB, TRR	thioredoxin reductase (NADPH)	1.8.1.9	[PATH:ko00450] Level1--Metabolism | Level2--Metabolism of other amino acids | Level3--Selenocompound metabolism
Bt-GS57GL002972	100.00	3e-101	bby:CY96_06635	K01447	xlyAB	N-acetylmuramoyl-L-alanine amidase	3.5.1.28	--
Bt-GS57GL002975	100.00	0.0	bby:CY96_06620	K00260	gudB, rocG	glutamate dehydrogenase	1.4.1.2	[PATH:ko00910] Level1--Metabolism | Level2--Energy metabolism | Level3--Nitrogen metabolism;[PATH:ko01120] Level1--Metabolism | Level2--Global and overview maps | Level3--Microbial metabolism in diverse environments;[PATH:ko01100] Level1--Metabolism | Level2--Global and overview maps | Level3--Metabolic pathways;[PATH:ko00250] Level1--Metabolism | Level2--Amino acid metabolism | Level3--Alanine, …
Bt-GS57GL002976	99.50	7e-114	bthy:AQ980_22360	K16511	mecA1_2	adapter protein MecA 1/2	--	--
Bt-GS57GL002977	98.97	2e-166	bthy:AQ980_22365	K22491	litR	MerR family transcriptional regulator, light-induced transcriptional regulator	--	--
Bt-GS57GL002978	46.34	1e-56	bha:BH1618	K07098	K07098	uncharacterized protein	--	--
Bt-GS57GL002980	99.47	7e-103	bans:BAPAT_1421	K07052	K07052	uncharacterized protein	--	--
Bt-GS57GL002981	99.80	0.0	bthy:AQ980_22385	K03654	recQ	ATP-dependent DNA helicase RecQ	3.6.4.12	[PATH:ko03018] Level1--Genetic Information Processing | Level2--Folding, sorting and degradation | Level3--RNA degradation
Bt-GS57GL002983	100.00	1e-48	bans:BAPAT_1418	K05337	fer	ferredoxin	--	--
Bt-GS57GL002986	40.19	1e-12	bprc:D521_1082	K06194	nlpD	lipoprotein NlpD	--	--
Bt-GS57GL002987	98.96	1e-105	bby:CY96_06560	K00798	MMAB, pduO	cob(I)alamin adenosyltransferase	2.5.1.17	[PATH:ko00860] Level1--Metabolism | Level2--Metabolism of cofactors and vitamins | Level3--Porphyrin and chlorophyll metabolism;[PATH:ko01100] Level1--Metabolism | Level2--Global and overview maps | Level3--Metabolic pathways
Bt-GS57GL002988	100.00	0.0	bby:CY96_06555	K07651	resE	two-component system, OmpR family, sensor histidine kinase ResE	2.7.13.3	[PATH:ko02020] Level1--Environmental Information Processing | Level2--Signal transduction | Level3--Two-component system
Bt-GS57GL002989	100.00	1e-135	bby:CY96_06550	K07775	resD	two-component system, OmpR family, response regulator ResD	--	[PATH:ko02020] Level1--Environmental Information Processing | Level2--Signal transduction | Level3--Two-component system
Bt-GS57GL002991	100.00	0.0	bby:CY96_06540	K07399	resB, ccs1	cytochrome c biogenesis protein	--	--
Bt-GS57GL002993	100.00	6e-138	bby:CY96_06530	K06178	rluB	23S rRNA pseudouridine2605 synthase	5.4.99.22	--
Bt-GS57GL002995	100.00	7e-94	bby:CY96_06525	K06374	spmB	spore maturation protein B	--	--
Bt-GS57GL002996	100.00	8e-111	bce:BC1470	K06373	spmA	spore maturation protein A	--	--
Bt-GS57GL002997	99.72	0.0	bby:CY96_06515	K07258	dacC, dacA, dacD	serine-type D-Ala-D-Ala carboxypeptidase (penicillin-binding protein 5/6)	3.4.16.4	[PATH:ko00550] Level1--Metabolism | Level2--Glycan biosynthesis and metabolism | Level3--Peptidoglycan biosynthesis;[PATH:ko01100] Level1--Metabolism | Level2--Global and overview maps | Level3--Metabolic pathways
Bt-GS57GL002998	100.00	1e-180	bby:CY96_06510	K04564	SOD2	superoxide dismutase, Fe-Mn family	1.15.1.1	[PATH:ko04146] Level1--Cellular Processes | Level2--Transport and catabolism | Level3--Peroxisome;[PATH:ko04211] Level1--Organismal Systems | Level2--Aging | Level3--Longevity regulating pathway;[PATH:ko04212] Level1--Organismal Systems | Level2--Aging | Level3--Longevity regulating pathway - worm;[PATH:ko04213] Level1--Organismal Systems | Level2--Aging | Level3--Longevity regulating pathway - m…
Bt-GS57GL003001	99.65	0.0	bby:CY96_06495	K14205	mprF, fmtC	phosphatidylglycerol lysyltransferase	2.3.2.3	[PATH:ko02020] Level1--Environmental Information Processing | Level2--Signal transduction | Level3--Two-component system;[PATH:ko01503] Level1--Human Diseases | Level2--Drug resistance: Antimicrobial | Level3--Cationic antimicrobial peptide (CAMP) resistance;[PATH:ko05150] Level1--Human Diseases | Level2--Infectious diseases: Bacterial | Level3--Staphylococcus aureus infection
Bt-GS57GL003003	100.00	1e-135	bwe:BcerKBAB4_1386	K03784	deoD	purine-nucleoside phosphorylase	2.4.2.1	[PATH:ko00230] Level1--Metabolism | Level2--Nucleotide metabolism | Level3--Purine metabolism;[PATH:ko01110] Level1--Metabolism | Level2--Global and overview maps | Level3--Biosynthesis of secondary metabolites;[PATH:ko00240] Level1--Metabolism | Level2--Nucleotide metabolism | Level3--Pyrimidine metabolism;[PATH:ko01100] Level1--Metabolism | Level2--Global and overview maps | Level3--Metabolic p…
Bt-GS57GL003011	99.41	0.0	bthy:AQ980_22530	K12555	pbp2A	penicillin-binding protein 2A	2.4.1.129 3.4.16.4	[PATH:ko00550] Level1--Metabolism | Level2--Glycan biosynthesis and metabolism | Level3--Peptidoglycan biosynthesis;[PATH:ko01100] Level1--Metabolism | Level2--Global and overview maps | Level3--Metabolic pathways;[PATH:ko01501] Level1--Human Diseases | Level2--Drug resistance: Antimicrobial | Level3--beta-Lactam resistance
Bt-GS57GL003012	100.00	2e-114	bby:CY96_06435	K07220	K07220	uncharacterized protein	--	--
Bt-GS57GL003013	100.00	0.0	bby:CY96_06430	K03306	TC.PIT	inorganic phosphate transporter, PiT family	--	--
Bt-GS57GL003014	99.26	1e-142	bce:BC1452	K07090	K07090	uncharacterized protein	--	--
Bt-GS57GL003017	100.00	0.0	bcb:BCB4264_A1504	K05916	hmp, YHB1	nitric oxide dioxygenase	1.14.12.17	[PATH:ko05132] Level1--Human Diseases | Level2--Infectious diseases: Bacterial | Level3--Salmonella infection
Bt-GS57GL003023	99.77	0.0	bthy:AQ980_22600	K03311	TC.LIVCS	branched-chain amino acid:cation transporter, LIVCS family	--	--
Bt-GS57GL003025	100.00	2e-118	bby:CY96_06365	K11618	liaR	two-component system, NarL family, response regulator LiaR	--	[PATH:ko02020] Level1--Environmental Information Processing | Level2--Signal transduction | Level3--Two-component system
Bt-GS57GL003026	99.72	0.0	bby:CY96_06360	K11617	liaS	two-component system, NarL family, sensor histidine kinase LiaS	2.7.13.3	[PATH:ko02020] Level1--Environmental Information Processing | Level2--Signal transduction | Level3--Two-component system
Bt-GS57GL003027	99.62	1e-148	btl:BALH_1294	K11622	liaF	lia operon protein LiaF	--	[PATH:ko02020] Level1--Environmental Information Processing | Level2--Signal transduction | Level3--Two-component system
Bt-GS57GL003029	100.00	1e-59	bby:CY96_06345	K11619	liaI	lia operon protein LiaI	--	[PATH:ko02020] Level1--Environmental Information Processing | Level2--Signal transduction | Level3--Two-component system
Bt-GS57GL003031	98.26	4e-92	bby:CY96_06335	K09145	K09145	uncharacterized protein	--	--
Bt-GS57GL003032	99.76	0.0	bby:CY96_06330	K11102	gltP, gltT	proton glutamate symport protein	--	--
Bt-GS57GL003035	100.00	0.0	bby:CY96_06315	K03308	TC.NSS	neurotransmitter:Na+ symporter, NSS family	--	--
Bt-GS57GL003036	100.00	4e-112	bby:CY96_06310	K02304	MET8	precorrin-2 dehydrogenase / sirohydrochlorin ferrochelatase	1.3.1.76 4.99.1.4	[PATH:ko01110] Level1--Metabolism | Level2--Global and overview maps | Level3--Biosynthesis of secondary metabolites;[PATH:ko00860] Level1--Metabolism | Level2--Metabolism of cofactors and vitamins | Level3--Porphyrin and chlorophyll metabolism;[PATH:ko01120] Level1--Metabolism | Level2--Global and overview maps | Level3--Microbial metabolism in diverse environments;[PATH:ko01100] Level1--Metabol…
Bt-GS57GL003037	99.40	4e-92	bby:CY96_06305	K03794	sirB	sirohydrochlorin ferrochelatase	4.99.1.4	[PATH:ko01110] Level1--Metabolism | Level2--Global and overview maps | Level3--Biosynthesis of secondary metabolites;[PATH:ko00860] Level1--Metabolism | Level2--Metabolism of cofactors and vitamins | Level3--Porphyrin and chlorophyll metabolism;[PATH:ko01100] Level1--Metabolism | Level2--Global and overview maps | Level3--Metabolic pathways
Bt-GS57GL003039	100.00	5e-149	bby:CY96_06300	K02303	cobA	uroporphyrin-III C-methyltransferase	2.1.1.107	[PATH:ko01110] Level1--Metabolism | Level2--Global and overview maps | Level3--Biosynthesis of secondary metabolites;[PATH:ko00860] Level1--Metabolism | Level2--Metabolism of cofactors and vitamins | Level3--Porphyrin and chlorophyll metabolism;[PATH:ko01120] Level1--Metabolism | Level2--Global and overview maps | Level3--Microbial metabolism in diverse environments;[PATH:ko01100] Level1--Metabol…
Bt-GS57GL003041	100.00	0.0	bby:CY96_06290	K00366	nirA	ferredoxin-nitrite reductase	1.7.7.1	[PATH:ko00910] Level1--Metabolism | Level2--Energy metabolism | Level3--Nitrogen metabolism;[PATH:ko01120] Level1--Metabolism | Level2--Global and overview maps | Level3--Microbial metabolism in diverse environments
Bt-GS57GL003042	100.00	8e-113	bby:CY96_06285	K00860	cysC	adenylylsulfate kinase	2.7.1.25	[PATH:ko00230] Level1--Metabolism | Level2--Nucleotide metabolism | Level3--Purine metabolism;[PATH:ko01120] Level1--Metabolism | Level2--Global and overview maps | Level3--Microbial metabolism in diverse environments;[PATH:ko01100] Level1--Metabolism | Level2--Global and overview maps | Level3--Metabolic pathways;[PATH:ko00920] Level1--Metabolism | Level2--Energy metabolism | Level3--Sulfur meta…
Bt-GS57GL003043	100.00	0.0	bthy:AQ980_22695	K00958	sat, met3	sulfate adenylyltransferase	2.7.7.4	[PATH:ko00230] Level1--Metabolism | Level2--Nucleotide metabolism | Level3--Purine metabolism;[PATH:ko01120] Level1--Metabolism | Level2--Global and overview maps | Level3--Microbial metabolism in diverse environments;[PATH:ko01100] Level1--Metabolism | Level2--Global and overview maps | Level3--Metabolic pathways;[PATH:ko00920] Level1--Metabolism | Level2--Energy metabolism | Level3--Sulfur meta…
Bt-GS57GL003044	99.57	2e-135	bthy:AQ980_22700	K00390	cysH	phosphoadenosine phosphosulfate reductase	1.8.4.8 1.8.4.10	[PATH:ko01120] Level1--Metabolism | Level2--Global and overview maps | Level3--Microbial metabolism in diverse environments;[PATH:ko01100] Level1--Metabolism | Level2--Global and overview maps | Level3--Metabolic pathways;[PATH:ko00920] Level1--Metabolism | Level2--Energy metabolism | Level3--Sulfur metabolism
Bt-GS57GL003046	99.77	0.0	bthy:AQ980_22710	K01586	lysA	diaminopimelate decarboxylase	4.1.1.20	[PATH:ko00300] Level1--Metabolism | Level2--Amino acid metabolism | Level3--Lysine biosynthesis;[PATH:ko01110] Level1--Metabolism | Level2--Global and overview maps | Level3--Biosynthesis of secondary metabolites;[PATH:ko01120] Level1--Metabolism | Level2--Global and overview maps | Level3--Microbial metabolism in diverse environments;[PATH:ko01100] Level1--Metabolism | Level2--Global and overvie…
Bt-GS57GL003048	96.97	0.0	bcz:BCE33L1301	K01138	K01138	uncharacterized sulfatase	3.1.6.-	--
Bt-GS57GL003049	100.00	2e-127	bby:CY96_06250	K17103	CHO1, pssA	CDP-diacylglycerol---serine O-phosphatidyltransferase	2.7.8.8	[PATH:ko01110] Level1--Metabolism | Level2--Global and overview maps | Level3--Biosynthesis of secondary metabolites;[PATH:ko01100] Level1--Metabolism | Level2--Global and overview maps | Level3--Metabolic pathways;[PATH:ko00260] Level1--Metabolism | Level2--Amino acid metabolism | Level3--Glycine, serine and threonine metabolism;[PATH:ko00564] Level1--Metabolism | Level2--Lipid metabolism | Leve…
Bt-GS57GL003050	95.67	4e-166	banh:HYU01_07275	K00015	gyaR, GOR1	glyoxylate reductase	1.1.1.26	[PATH:ko01110] Level1--Metabolism | Level2--Global and overview maps | Level3--Biosynthesis of secondary metabolites;[PATH:ko01120] Level1--Metabolism | Level2--Global and overview maps | Level3--Microbial metabolism in diverse environments;[PATH:ko01100] Level1--Metabolism | Level2--Global and overview maps | Level3--Metabolic pathways;[PATH:ko00630] Level1--Metabolism | Level2--Carbohydrate met…
Bt-GS57GL003052	100.00	0.0	bby:CY96_06235	K04486	E3.1.3.15B	histidinol-phosphatase (PHP family)	3.1.3.15	[PATH:ko00340] Level1--Metabolism | Level2--Amino acid metabolism | Level3--Histidine metabolism;[PATH:ko01110] Level1--Metabolism | Level2--Global and overview maps | Level3--Biosynthesis of secondary metabolites;[PATH:ko01100] Level1--Metabolism | Level2--Global and overview maps | Level3--Metabolic pathways;[PATH:ko01230] Level1--Metabolism | Level2--Global and overview maps | Level3--Biosynth…
Bt-GS57GL003053	100.00	7e-55	bby:CY96_06230	K01523	hisE	phosphoribosyl-ATP pyrophosphohydrolase	3.6.1.31	[PATH:ko00340] Level1--Metabolism | Level2--Amino acid metabolism | Level3--Histidine metabolism;[PATH:ko01110] Level1--Metabolism | Level2--Global and overview maps | Level3--Biosynthesis of secondary metabolites;[PATH:ko01100] Level1--Metabolism | Level2--Global and overview maps | Level3--Metabolic pathways;[PATH:ko01230] Level1--Metabolism | Level2--Global and overview maps | Level3--Biosynth…
Bt-GS57GL003054	100.00	5e-55	bthy:AQ980_22750	K01496	hisI	phosphoribosyl-AMP cyclohydrolase	3.5.4.19	[PATH:ko00340] Level1--Metabolism | Level2--Amino acid metabolism | Level3--Histidine metabolism;[PATH:ko01110] Level1--Metabolism | Level2--Global and overview maps | Level3--Biosynthesis of secondary metabolites;[PATH:ko01100] Level1--Metabolism | Level2--Global and overview maps | Level3--Metabolic pathways;[PATH:ko01230] Level1--Metabolism | Level2--Global and overview maps | Level3--Biosynth…
Bt-GS57GL003055	99.60	1e-142	btb:BMB171_C1248	K02500	hisF	imidazole glycerol-phosphate synthase subunit HisF	4.3.2.10	[PATH:ko00340] Level1--Metabolism | Level2--Amino acid metabolism | Level3--Histidine metabolism;[PATH:ko01110] Level1--Metabolism | Level2--Global and overview maps | Level3--Biosynthesis of secondary metabolites;[PATH:ko01100] Level1--Metabolism | Level2--Global and overview maps | Level3--Metabolic pathways;[PATH:ko01230] Level1--Metabolism | Level2--Global and overview maps | Level3--Biosynth…
Bt-GS57GL003056	99.58	9e-132	bby:CY96_06215	K01814	hisA	phosphoribosylformimino-5-aminoimidazole carboxamide ribotide isomerase	5.3.1.16	[PATH:ko00340] Level1--Metabolism | Level2--Amino acid metabolism | Level3--Histidine metabolism;[PATH:ko01110] Level1--Metabolism | Level2--Global and overview maps | Level3--Biosynthesis of secondary metabolites;[PATH:ko01100] Level1--Metabolism | Level2--Global and overview maps | Level3--Metabolic pathways;[PATH:ko01230] Level1--Metabolism | Level2--Global and overview maps | Level3--Biosynth…
Bt-GS57GL003057	99.50	3e-112	bthy:AQ980_22765	K02501	hisH	imidazole glycerol-phosphate synthase subunit HisH	4.3.2.10	[PATH:ko00340] Level1--Metabolism | Level2--Amino acid metabolism | Level3--Histidine metabolism;[PATH:ko01110] Level1--Metabolism | Level2--Global and overview maps | Level3--Biosynthesis of secondary metabolites;[PATH:ko01100] Level1--Metabolism | Level2--Global and overview maps | Level3--Metabolic pathways;[PATH:ko01230] Level1--Metabolism | Level2--Global and overview maps | Level3--Biosynth…
Bt-GS57GL003058	100.00	2e-110	bby:CY96_06205	K01693	hisB	imidazoleglycerol-phosphate dehydratase	4.2.1.19	[PATH:ko00340] Level1--Metabolism | Level2--Amino acid metabolism | Level3--Histidine metabolism;[PATH:ko01110] Level1--Metabolism | Level2--Global and overview maps | Level3--Biosynthesis of secondary metabolites;[PATH:ko01100] Level1--Metabolism | Level2--Global and overview maps | Level3--Metabolic pathways;[PATH:ko01230] Level1--Metabolism | Level2--Global and overview maps | Level3--Biosynth…
Bt-GS57GL003059	99.53	0.0	bby:CY96_06200	K00013	hisD	histidinol dehydrogenase	1.1.1.23	[PATH:ko00340] Level1--Metabolism | Level2--Amino acid metabolism | Level3--Histidine metabolism;[PATH:ko01110] Level1--Metabolism | Level2--Global and overview maps | Level3--Biosynthesis of secondary metabolites;[PATH:ko01100] Level1--Metabolism | Level2--Global and overview maps | Level3--Metabolic pathways;[PATH:ko01230] Level1--Metabolism | Level2--Global and overview maps | Level3--Biosynth…
Bt-GS57GL003060	99.53	2e-118	btn:BTF1_04730	K00765	hisG	ATP phosphoribosyltransferase	2.4.2.17	[PATH:ko00340] Level1--Metabolism | Level2--Amino acid metabolism | Level3--Histidine metabolism;[PATH:ko01110] Level1--Metabolism | Level2--Global and overview maps | Level3--Biosynthesis of secondary metabolites;[PATH:ko01100] Level1--Metabolism | Level2--Global and overview maps | Level3--Metabolic pathways;[PATH:ko01230] Level1--Metabolism | Level2--Global and overview maps | Level3--Biosynth…
Bt-GS57GL003061	99.52	0.0	bby:CY96_06190	K02502	hisZ	ATP phosphoribosyltransferase regulatory subunit	--	[PATH:ko00340] Level1--Metabolism | Level2--Amino acid metabolism | Level3--Histidine metabolism;[PATH:ko01110] Level1--Metabolism | Level2--Global and overview maps | Level3--Biosynthesis of secondary metabolites;[PATH:ko01100] Level1--Metabolism | Level2--Global and overview maps | Level3--Metabolic pathways;[PATH:ko01230] Level1--Metabolism | Level2--Global and overview maps | Level3--Biosynth…
Bt-GS57GL003062	98.88	2e-102	bce:BC1403	K01704	leuD, IPMI-S	3-isopropylmalate/(R)-2-methylmalate dehydratase small subunit	4.2.1.33 4.2.1.35	[PATH:ko01110] Level1--Metabolism | Level2--Global and overview maps | Level3--Biosynthesis of secondary metabolites;[PATH:ko01100] Level1--Metabolism | Level2--Global and overview maps | Level3--Metabolic pathways;[PATH:ko01230] Level1--Metabolism | Level2--Global and overview maps | Level3--Biosynthesis of amino acids;[PATH:ko00660] Level1--Metabolism | Level2--Carbohydrate metabolism | Level3-…
Bt-GS57GL003063	100.00	0.0	bby:CY96_06180	K01703	leuC, IPMI-L	3-isopropylmalate/(R)-2-methylmalate dehydratase large subunit	4.2.1.33 4.2.1.35	[PATH:ko01110] Level1--Metabolism | Level2--Global and overview maps | Level3--Biosynthesis of secondary metabolites;[PATH:ko01100] Level1--Metabolism | Level2--Global and overview maps | Level3--Metabolic pathways;[PATH:ko01230] Level1--Metabolism | Level2--Global and overview maps | Level3--Biosynthesis of amino acids;[PATH:ko00660] Level1--Metabolism | Level2--Carbohydrate metabolism | Level3-…
Bt-GS57GL003064	100.00	0.0	bthy:AQ980_22800	K00052	leuB, IMDH	3-isopropylmalate dehydrogenase	1.1.1.85	[PATH:ko01110] Level1--Metabolism | Level2--Global and overview maps | Level3--Biosynthesis of secondary metabolites;[PATH:ko01100] Level1--Metabolism | Level2--Global and overview maps | Level3--Metabolic pathways;[PATH:ko01230] Level1--Metabolism | Level2--Global and overview maps | Level3--Biosynthesis of amino acids;[PATH:ko00660] Level1--Metabolism | Level2--Carbohydrate metabolism | Level3-…
Bt-GS57GL003065	99.40	0.0	bcb:BCB4264_A1453	K01649	leuA, IMS	2-isopropylmalate synthase	2.3.3.13	[PATH:ko01110] Level1--Metabolism | Level2--Global and overview maps | Level3--Biosynthesis of secondary metabolites;[PATH:ko01100] Level1--Metabolism | Level2--Global and overview maps | Level3--Metabolic pathways;[PATH:ko01230] Level1--Metabolism | Level2--Global and overview maps | Level3--Biosynthesis of amino acids;[PATH:ko00620] Level1--Metabolism | Level2--Carbohydrate metabolism | Level3-…
Bt-GS57GL003066	99.70	0.0	bce:BC1399	K00053	ilvC	ketol-acid reductoisomerase	1.1.1.86	[PATH:ko00770] Level1--Metabolism | Level2--Metabolism of cofactors and vitamins | Level3--Pantothenate and CoA biosynthesis;[PATH:ko01110] Level1--Metabolism | Level2--Global and overview maps | Level3--Biosynthesis of secondary metabolites;[PATH:ko01100] Level1--Metabolism | Level2--Global and overview maps | Level3--Metabolic pathways;[PATH:ko01230] Level1--Metabolism | Level2--Global and over…
Bt-GS57GL003067	100.00	2e-91	bby:CY96_06160	K01653	E2.2.1.6S, ilvH, ilvN	acetolactate synthase I/III small subunit	2.2.1.6	[PATH:ko00770] Level1--Metabolism | Level2--Metabolism of cofactors and vitamins | Level3--Pantothenate and CoA biosynthesis;[PATH:ko01110] Level1--Metabolism | Level2--Global and overview maps | Level3--Biosynthesis of secondary metabolites;[PATH:ko01100] Level1--Metabolism | Level2--Global and overview maps | Level3--Metabolic pathways;[PATH:ko01230] Level1--Metabolism | Level2--Global and over…
Bt-GS57GL003068	99.47	0.0	bby:CY96_06155	K01652	E2.2.1.6L, ilvB, ilvG, ilvI	acetolactate synthase I/II/III large subunit	2.2.1.6	[PATH:ko00770] Level1--Metabolism | Level2--Metabolism of cofactors and vitamins | Level3--Pantothenate and CoA biosynthesis;[PATH:ko01110] Level1--Metabolism | Level2--Global and overview maps | Level3--Biosynthesis of secondary metabolites;[PATH:ko01100] Level1--Metabolism | Level2--Global and overview maps | Level3--Metabolic pathways;[PATH:ko01230] Level1--Metabolism | Level2--Global and over…
Bt-GS57GL003069	100.00	3e-170	bby:CY96_06150	K00826	E2.6.1.42, ilvE	branched-chain amino acid aminotransferase	2.6.1.42	[PATH:ko00770] Level1--Metabolism | Level2--Metabolism of cofactors and vitamins | Level3--Pantothenate and CoA biosynthesis;[PATH:ko01110] Level1--Metabolism | Level2--Global and overview maps | Level3--Biosynthesis of secondary metabolites;[PATH:ko01100] Level1--Metabolism | Level2--Global and overview maps | Level3--Metabolic pathways;[PATH:ko01230] Level1--Metabolism | Level2--Global and over…
Bt-GS57GL003076	100.00	0.0	bcb:BCB4264_A1442	K03498	trkH, trkG, ktrB	trk system potassium uptake protein	--	--
Bt-GS57GL003077	49.26	6e-103	saz:Sama_1319	K03309	TC.DAACS	dicarboxylate/amino acid:cation (Na+ or H+) symporter, DAACS family	--	--
Bt-GS57GL003081	98.86	1e-143	bthy:AQ980_22890	K06153	bacA	undecaprenyl-diphosphatase	3.6.1.27	[PATH:ko00550] Level1--Metabolism | Level2--Glycan biosynthesis and metabolism | Level3--Peptidoglycan biosynthesis
Bt-GS57GL003082	99.78	0.0	bthy:AQ980_22895	K03327	TC.MATE, SLC47A, norM, mdtK, dinF	multidrug resistance protein, MATE family	--	--
Bt-GS57GL003086	100.00	1e-175	bthi:BTK_08195	K17910	aphD	aminoglycoside 2''-phosphotransferase	2.7.1.190	--
Bt-GS57GL003089	99.40	3e-92	btl:BALH_1233	K03839	fldA, nifF, isiB	flavodoxin I	--	--
Bt-GS57GL003090	100.00	0.0	bthr:YBT1520_07970	K01436	K01436	amidohydrolase	3.5.1.-	--
Bt-GS57GL003092	100.00	0.0	bby:CY96_06025	K03367	dltA	D-alanine--poly(phosphoribitol) ligase subunit 1	6.1.1.13	[PATH:ko00473] Level1--Metabolism | Level2--Metabolism of other amino acids | Level3--D-Alanine metabolism;[PATH:ko02020] Level1--Environmental Information Processing | Level2--Signal transduction | Level3--Two-component system;[PATH:ko01503] Level1--Human Diseases | Level2--Drug resistance: Antimicrobial | Level3--Cationic antimicrobial peptide (CAMP) resistance;[PATH:ko05150] Level1--Human Dise…
Bt-GS57GL003093	99.47	0.0	bthy:AQ980_22955	K03739	dltB	membrane protein involved in D-alanine export	--	[PATH:ko02020] Level1--Environmental Information Processing | Level2--Signal transduction | Level3--Two-component system;[PATH:ko01503] Level1--Human Diseases | Level2--Drug resistance: Antimicrobial | Level3--Cationic antimicrobial peptide (CAMP) resistance;[PATH:ko05150] Level1--Human Diseases | Level2--Infectious diseases: Bacterial | Level3--Staphylococcus aureus infection
Bt-GS57GL003094	100.00	3e-36	btl:BALH_1229	K14188	dltC	D-alanine--poly(phosphoribitol) ligase subunit 2	6.1.1.13	[PATH:ko00473] Level1--Metabolism | Level2--Metabolism of other amino acids | Level3--D-Alanine metabolism;[PATH:ko02020] Level1--Environmental Information Processing | Level2--Signal transduction | Level3--Two-component system;[PATH:ko01503] Level1--Human Diseases | Level2--Drug resistance: Antimicrobial | Level3--Cationic antimicrobial peptide (CAMP) resistance;[PATH:ko05150] Level1--Human Dise…
Bt-GS57GL003095	100.00	0.0	bthy:AQ980_22965	K03740	dltD	D-alanine transfer protein	--	[PATH:ko02020] Level1--Environmental Information Processing | Level2--Signal transduction | Level3--Two-component system;[PATH:ko01503] Level1--Human Diseases | Level2--Drug resistance: Antimicrobial | Level3--Cationic antimicrobial peptide (CAMP) resistance;[PATH:ko05150] Level1--Human Diseases | Level2--Infectious diseases: Bacterial | Level3--Staphylococcus aureus infection
Bt-GS57GL003096	100.00	0.0	btt:HD73_1598	K00459	ncd2, npd	nitronate monooxygenase	1.13.12.16	[PATH:ko00910] Level1--Metabolism | Level2--Energy metabolism | Level3--Nitrogen metabolism
Bt-GS57GL003098	100.00	4e-178	bthy:AQ980_22975	K01297	ldcA	muramoyltetrapeptide carboxypeptidase	3.4.17.13	--
Bt-GS57GL003102	100.00	2e-82	bby:CY96_05980	K03719	lrp	Lrp/AsnC family transcriptional regulator, leucine-responsive regulatory protein	--	--
Bt-GS57GL003104	100.00	2e-63	bby:CY96_05970	K07052	K07052	uncharacterized protein	--	--
Bt-GS57GL003105	100.00	7e-142	bthy:AQ980_23010	K01992	ABC-2.P	ABC-2 type transport system permease protein	--	--
Bt-GS57GL003106	100.00	9e-172	bthy:AQ980_23015	K01990	ABC-2.A	ABC-2 type transport system ATP-binding protein	--	--
Bt-GS57GL003108	100.00	4e-130	bthy:AQ980_23025	K01990	ABC-2.A	ABC-2 type transport system ATP-binding protein	--	--
Bt-GS57GL003109	57.94	2e-37	pjd:Pjdr2_3930	K07979	ytrA	GntR family transcriptional regulator	--	--
Bt-GS57GL003110	97.71	1e-69	bby:CY96_05940	K00526	E1.17.4.1B, nrdB, nrdF	ribonucleoside-diphosphate reductase beta chain	1.17.4.1	[PATH:ko00230] Level1--Metabolism | Level2--Nucleotide metabolism | Level3--Purine metabolism;[PATH:ko00240] Level1--Metabolism | Level2--Nucleotide metabolism | Level3--Pyrimidine metabolism;[PATH:ko01100] Level1--Metabolism | Level2--Global and overview maps | Level3--Metabolic pathways
Bt-GS57GL003111	100.00	3e-110	btb:BMB171_C1197	K00526	E1.17.4.1B, nrdB, nrdF	ribonucleoside-diphosphate reductase beta chain	1.17.4.1	[PATH:ko00230] Level1--Metabolism | Level2--Nucleotide metabolism | Level3--Purine metabolism;[PATH:ko00240] Level1--Metabolism | Level2--Nucleotide metabolism | Level3--Pyrimidine metabolism;[PATH:ko01100] Level1--Metabolism | Level2--Global and overview maps | Level3--Metabolic pathways
Bt-GS57GL003112	100.00	0.0	btt:HD73_1583	K00525	E1.17.4.1A, nrdA, nrdE	ribonucleoside-diphosphate reductase alpha chain	1.17.4.1	[PATH:ko00230] Level1--Metabolism | Level2--Nucleotide metabolism | Level3--Purine metabolism;[PATH:ko00240] Level1--Metabolism | Level2--Nucleotide metabolism | Level3--Pyrimidine metabolism;[PATH:ko01100] Level1--Metabolism | Level2--Global and overview maps | Level3--Metabolic pathways
Bt-GS57GL003113	100.00	2e-64	bby:CY96_05930	K03647	nrdI	protein involved in ribonucleotide reduction	--	--
Bt-GS57GL003120	98.81	2e-95	btm:MC28_0574	K09457	queF	7-cyano-7-deazaguanine reductase	1.7.1.13	[PATH:ko01100] Level1--Metabolism | Level2--Global and overview maps | Level3--Metabolic pathways;[PATH:ko00790] Level1--Metabolism | Level2--Metabolism of cofactors and vitamins | Level3--Folate biosynthesis
Bt-GS57GL003121	100.00	2e-138	bthy:AQ980_23100	K10026	queE	7-carboxy-7-deazaguanine synthase	4.3.99.3	[PATH:ko01100] Level1--Metabolism | Level2--Global and overview maps | Level3--Metabolic pathways;[PATH:ko00790] Level1--Metabolism | Level2--Metabolism of cofactors and vitamins | Level3--Folate biosynthesis
Bt-GS57GL003122	100.00	6e-93	bby:CY96_05885	K01737	queD, ptpS, PTS	6-pyruvoyltetrahydropterin/6-carboxytetrahydropterin synthase	4.2.3.12 4.1.2.50	[PATH:ko01100] Level1--Metabolism | Level2--Global and overview maps | Level3--Metabolic pathways;[PATH:ko00790] Level1--Metabolism | Level2--Metabolism of cofactors and vitamins | Level3--Folate biosynthesis
Bt-GS57GL003123	99.55	7e-130	btl:BALH_1202	K06920	queC	7-cyano-7-deazaguanine synthase	6.3.4.20	[PATH:ko01100] Level1--Metabolism | Level2--Global and overview maps | Level3--Metabolic pathways;[PATH:ko00790] Level1--Metabolism | Level2--Metabolism of cofactors and vitamins | Level3--Folate biosynthesis
Bt-GS57GL003124	100.00	0.0	bthy:AQ980_23115	K07697	kinB	two-component system, sporulation sensor kinase B	2.7.13.3	[PATH:ko02020] Level1--Environmental Information Processing | Level2--Signal transduction | Level3--Two-component system
Bt-GS57GL003128	100.00	7e-82	bby:CY96_05850	K15973	mhqR	MarR family transcriptional regulator, 2-MHQ and catechol-resistance regulon repressor	--	--
Bt-GS57GL003129	99.80	0.0	bthy:AQ980_23140	K13532	kinD	two-component system, sporulation sensor kinase D	2.7.13.3	[PATH:ko02020] Level1--Environmental Information Processing | Level2--Signal transduction | Level3--Two-component system
Bt-GS57GL003131	100.00	3e-146	bby:CY96_05835	K09798	K09798	uncharacterized protein	--	--
Bt-GS57GL003133	43.00	1e-45	gmc:GY4MC1_2911	K08964	mtnB	methylthioribulose-1-phosphate dehydratase	4.2.1.109	[PATH:ko01100] Level1--Metabolism | Level2--Global and overview maps | Level3--Metabolic pathways;[PATH:ko00270] Level1--Metabolism | Level2--Amino acid metabolism | Level3--Cysteine and methionine metabolism
Bt-GS57GL003134	99.35	0.0	bby:CY96_05820	K13730	inlA	internalin A	--	[PATH:ko05100] Level1--Human Diseases | Level2--Infectious diseases: Bacterial | Level3--Bacterial invasion of epithelial cells
Bt-GS57GL003135	52.14	5e-64	bpm:BURPS1710b_A0846	K07487	K07487	transposase	--	--
Bt-GS57GL003136	43.10	2e-35	spya:A20_1762	K07487	K07487	transposase	--	--
Bt-GS57GL003140	100.00	0.0	bby:CY96_05800	K03430	phnW	2-aminoethylphosphonate-pyruvate transaminase	2.6.1.37	[PATH:ko01120] Level1--Metabolism | Level2--Global and overview maps | Level3--Microbial metabolism in diverse environments;[PATH:ko01100] Level1--Metabolism | Level2--Global and overview maps | Level3--Metabolic pathways;[PATH:ko00440] Level1--Metabolism | Level2--Metabolism of other amino acids | Level3--Phosphonate and phosphinate metabolism
Bt-GS57GL003141	100.00	3e-153	bthy:AQ980_23190	K05306	phnX	phosphonoacetaldehyde hydrolase	3.11.1.1	[PATH:ko01120] Level1--Metabolism | Level2--Global and overview maps | Level3--Microbial metabolism in diverse environments;[PATH:ko01100] Level1--Metabolism | Level2--Global and overview maps | Level3--Metabolic pathways;[PATH:ko00440] Level1--Metabolism | Level2--Metabolism of other amino acids | Level3--Phosphonate and phosphinate metabolism
Bt-GS57GL003142	100.00	0.0	bthy:AQ980_23195	K02011	afuB, fbpB	iron(III) transport system permease protein	--	[PATH:ko02010] Level1--Environmental Information Processing | Level2--Membrane transport | Level3--ABC transporters
Bt-GS57GL003143	100.00	0.0	bthy:AQ980_23200	K02010	afuC, fbpC	iron(III) transport system ATP-binding protein	3.6.3.30	[PATH:ko02010] Level1--Environmental Information Processing | Level2--Membrane transport | Level3--ABC transporters
Bt-GS57GL003144	99.72	0.0	bby:CY96_05780	K02012	afuA, fbpA	iron(III) transport system substrate-binding protein	--	[PATH:ko02010] Level1--Environmental Information Processing | Level2--Membrane transport | Level3--ABC transporters
Bt-GS57GL003147	41.46	6e-81	hals:D7D81_12945	K03498	trkH, trkG, ktrB	trk system potassium uptake protein	--	--
Bt-GS57GL003149	100.00	0.0	bthy:AQ980_23230	K03821	phbC, phaC	polyhydroxyalkanoate synthase subunit PhaC	2.3.1.-	[PATH:ko00650] Level1--Metabolism | Level2--Carbohydrate metabolism | Level3--Butanoate metabolism
Bt-GS57GL003150	100.00	5e-140	bby:CY96_05750	K00023	phbB	acetoacetyl-CoA reductase	1.1.1.36	[PATH:ko01200] Level1--Metabolism | Level2--Global and overview maps | Level3--Carbon metabolism;[PATH:ko01120] Level1--Metabolism | Level2--Global and overview maps | Level3--Microbial metabolism in diverse environments;[PATH:ko00650] Level1--Metabolism | Level2--Carbohydrate metabolism | Level3--Butanoate metabolism;[PATH:ko00630] Level1--Metabolism | Level2--Carbohydrate metabolism | Level3--G…
Bt-GS57GL003152	41.25	2e-09	lao:AOX59_13515	K10947	padR	PadR family transcriptional regulator, regulatory protein PadR	--	--
Bt-GS57GL003154	99.32	9e-80	bcz:BCE33L1205	K01715	crt	enoyl-CoA hydratase	4.2.1.17	[PATH:ko01200] Level1--Metabolism | Level2--Global and overview maps | Level3--Carbon metabolism;[PATH:ko00650] Level1--Metabolism | Level2--Carbohydrate metabolism | Level3--Butanoate metabolism
Bt-GS57GL003155	100.00	2e-27	bca:BCE_1424	K06421	sspD	small acid-soluble spore protein D (minor alpha/beta-type SASP)	--	--
Bt-GS57GL003156	95.90	0.0	ban:BA_1323	K03498	trkH, trkG, ktrB	trk system potassium uptake protein	--	--
Bt-GS57GL003158	100.00	1e-164	bthy:AQ980_23275	K02598	nirC	nitrite transporter	--	--
Bt-GS57GL003160	99.58	9e-130	bthy:AQ980_23285	K02236	comC	leader peptidase (prepilin peptidase) / N-methyltransferase	3.4.23.43 2.1.1.-	--
Bt-GS57GL003161	100.00	4e-137	bby:CY96_05695	K00782	lldG	L-lactate dehydrogenase complex protein LldG	--	--
Bt-GS57GL003162	100.00	0.0	bby:CY96_05690	K18929	lldF	L-lactate dehydrogenase complex protein LldF	--	--
Bt-GS57GL003163	100.00	2e-139	bby:CY96_05685	K18928	lldE	L-lactate dehydrogenase complex protein LldE	--	--
Bt-GS57GL003164	100.00	2e-123	bby:CY96_05680	K05799	pdhR	GntR family transcriptional regulator, transcriptional repressor for pyruvate dehydrogenase complex	--	--
Bt-GS57GL003165	43.95	1e-46	ocn:CUC15_12345	K07636	phoR	two-component system, OmpR family, phosphate regulon sensor histidine kinase PhoR	2.7.13.3	[PATH:ko02020] Level1--Environmental Information Processing | Level2--Signal transduction | Level3--Two-component system
Bt-GS57GL003166	53.33	2e-67	toc:Toce_1455	K07775	resD	two-component system, OmpR family, response regulator ResD	--	[PATH:ko02020] Level1--Environmental Information Processing | Level2--Signal transduction | Level3--Two-component system
Bt-GS57GL003168	100.00	0.0	bby:CY96_05660	K02647	cdaR	carbohydrate diacid regulator	--	--
Bt-GS57GL003169	100.00	0.0	bthy:AQ980_23330	K00104	glcD	glycolate oxidase	1.1.3.15	[PATH:ko01110] Level1--Metabolism | Level2--Global and overview maps | Level3--Biosynthesis of secondary metabolites;[PATH:ko01120] Level1--Metabolism | Level2--Global and overview maps | Level3--Microbial metabolism in diverse environments;[PATH:ko01100] Level1--Metabolism | Level2--Global and overview maps | Level3--Metabolic pathways;[PATH:ko01130] Level1--Metabolism | Level2--Global and overv…
Bt-GS57GL003170	100.00	0.0	bthy:AQ980_23335	K11473	glcF	glycolate oxidase iron-sulfur subunit	--	[PATH:ko01110] Level1--Metabolism | Level2--Global and overview maps | Level3--Biosynthesis of secondary metabolites;[PATH:ko01120] Level1--Metabolism | Level2--Global and overview maps | Level3--Microbial metabolism in diverse environments;[PATH:ko01100] Level1--Metabolism | Level2--Global and overview maps | Level3--Metabolic pathways;[PATH:ko01130] Level1--Metabolism | Level2--Global and overv…
Bt-GS57GL003173	100.00	0.0	bthy:AQ980_23350	K06180	rluD	23S rRNA pseudouridine1911/1915/1917 synthase	5.4.99.23	--
Bt-GS57GL003175	98.49	0.0	bce:BC1291	K07003	K07003	uncharacterized protein	--	--
Bt-GS57GL003176	100.00	2e-113	bthy:AQ980_23365	K19302	bcrC	undecaprenyl-diphosphatase	3.6.1.27	[PATH:ko00550] Level1--Metabolism | Level2--Glycan biosynthesis and metabolism | Level3--Peptidoglycan biosynthesis
Bt-GS57GL003177	100.00	0.0	bby:CY96_05615	K11069	potD	spermidine/putrescine transport system substrate-binding protein	--	[PATH:ko02010] Level1--Environmental Information Processing | Level2--Membrane transport | Level3--ABC transporters
Bt-GS57GL003178	100.00	4e-150	bby:CY96_05610	K11070	potC	spermidine/putrescine transport system permease protein	--	[PATH:ko02010] Level1--Environmental Information Processing | Level2--Membrane transport | Level3--ABC transporters
Bt-GS57GL003179	100.00	2e-157	bby:CY96_05605	K11071	potB	spermidine/putrescine transport system permease protein	--	[PATH:ko02010] Level1--Environmental Information Processing | Level2--Membrane transport | Level3--ABC transporters
Bt-GS57GL003180	100.00	0.0	bthy:AQ980_23385	K11072	potA	spermidine/putrescine transport system ATP-binding protein	3.6.3.31	[PATH:ko02010] Level1--Environmental Information Processing | Level2--Membrane transport | Level3--ABC transporters
Bt-GS57GL003181	100.00	0.0	bthy:AQ980_23390	K00128	ALDH	aldehyde dehydrogenase (NAD+)	1.2.1.3	[PATH:ko00410] Level1--Metabolism | Level2--Metabolism of other amino acids | Level3--beta-Alanine metabolism;[PATH:ko00981] Level1--Metabolism | Level2--Metabolism of terpenoids and polyketides | Level3--Insect hormone biosynthesis;[PATH:ko00340] Level1--Metabolism | Level2--Amino acid metabolism | Level3--Histidine metabolism;[PATH:ko01110] Level1--Metabolism | Level2--Global and overview maps …
Bt-GS57GL003182	99.87	0.0	bthy:AQ980_23395	K09607	ina	immune inhibitor A	3.4.24.-	--
Bt-GS57GL003183	100.00	3e-17	bby:CY96_05585	K06372	sinI	antagonist of SinR	--	--
Bt-GS57GL003184	100.00	7e-56	bby:CY96_05580	K19449	sinR	XRE family transcriptional regulator, master regulator for biofilm formation	--	--
Bt-GS57GL003185	85.79	7e-94	bcy:Bcer98_1002	K06336	tasA, cotN	spore coat-associated protein N	--	--
Bt-GS57GL003187	100.00	1e-105	bby:CY96_05565	K06336	tasA, cotN	spore coat-associated protein N	--	--
Bt-GS57GL003188	94.61	4e-109	bans:BAPAT_1210	K13280	SEC11, sipW	signal peptidase I	3.4.21.89	[PATH:ko03060] Level1--Genetic Information Processing | Level2--Folding, sorting and degradation | Level3--Protein export
Bt-GS57GL003189	99.51	0.0	bthy:AQ980_23430	K01286	E3.4.16.4	D-alanyl-D-alanine carboxypeptidase	3.4.16.4	--
Bt-GS57GL003194	100.00	0.0	bthy:AQ980_23460	K01992	ABC-2.P	ABC-2 type transport system permease protein	--	--
Bt-GS57GL003195	100.00	3e-172	bthy:AQ980_23465	K01990	ABC-2.A	ABC-2 type transport system ATP-binding protein	--	--
Bt-GS57GL003198	55.28	3e-68	btl:BALH_3930	K07497	K07497	putative transposase	--	--
Bt-GS57GL003205	100.00	3e-32	bty:Btoyo_3901	K07729	K07729	putative transcriptional regulator	--	--
Bt-GS57GL003206	99.90	0.0	bthy:AQ980_23520	K00164	OGDH, sucA	2-oxoglutarate dehydrogenase E1 component	1.2.4.2	[PATH:ko01110] Level1--Metabolism | Level2--Global and overview maps | Level3--Biosynthesis of secondary metabolites;[PATH:ko01200] Level1--Metabolism | Level2--Global and overview maps | Level3--Carbon metabolism;[PATH:ko01120] Level1--Metabolism | Level2--Global and overview maps | Level3--Microbial metabolism in diverse environments;[PATH:ko01100] Level1--Metabolism | Level2--Global and overvi…
Bt-GS57GL003207	100.00	0.0	bby:CY96_05480	K00658	DLST, sucB	2-oxoglutarate dehydrogenase E2 component (dihydrolipoamide succinyltransferase)	2.3.1.61	[PATH:ko01110] Level1--Metabolism | Level2--Global and overview maps | Level3--Biosynthesis of secondary metabolites;[PATH:ko01200] Level1--Metabolism | Level2--Global and overview maps | Level3--Carbon metabolism;[PATH:ko01120] Level1--Metabolism | Level2--Global and overview maps | Level3--Microbial metabolism in diverse environments;[PATH:ko01100] Level1--Metabolism | Level2--Global and overvi…
Bt-GS57GL003209	100.00	0.0	bthy:AQ980_23535	K09136	ycaO	ribosomal protein S12 methylthiotransferase accessory factor	--	--
Bt-GS57GL003214	40.50	6e-80	tha:TAM4_984	K18367	CoADR	CoA-dependent NAD(P)H sulfur oxidoreductase	1.8.1.18	--
Bt-GS57GL003215	100.00	2e-75	bthy:AQ980_23575	K16654	K16654	spore-specific protein	--	--
Bt-GS57GL003220	99.80	0.0	bthy:AQ980_23600	K03303	lctP	lactate permease	--	--
Bt-GS57GL003223	100.00	4e-144	bthy:AQ980_23610	K01695	trpA	tryptophan synthase alpha chain	4.2.1.20	[PATH:ko01110] Level1--Metabolism | Level2--Global and overview maps | Level3--Biosynthesis of secondary metabolites;[PATH:ko01100] Level1--Metabolism | Level2--Global and overview maps | Level3--Metabolic pathways;[PATH:ko01230] Level1--Metabolism | Level2--Global and overview maps | Level3--Biosynthesis of amino acids;[PATH:ko01130] Level1--Metabolism | Level2--Global and overview maps | Level3…
Bt-GS57GL003224	99.75	0.0	bthy:AQ980_23615	K01696	trpB	tryptophan synthase beta chain	4.2.1.20	[PATH:ko01110] Level1--Metabolism | Level2--Global and overview maps | Level3--Biosynthesis of secondary metabolites;[PATH:ko01100] Level1--Metabolism | Level2--Global and overview maps | Level3--Metabolic pathways;[PATH:ko01230] Level1--Metabolism | Level2--Global and overview maps | Level3--Biosynthesis of amino acids;[PATH:ko01130] Level1--Metabolism | Level2--Global and overview maps | Level3…
Bt-GS57GL003225	100.00	8e-117	bthy:AQ980_23620	K01817	trpF	phosphoribosylanthranilate isomerase	5.3.1.24	[PATH:ko01110] Level1--Metabolism | Level2--Global and overview maps | Level3--Biosynthesis of secondary metabolites;[PATH:ko01100] Level1--Metabolism | Level2--Global and overview maps | Level3--Metabolic pathways;[PATH:ko01230] Level1--Metabolism | Level2--Global and overview maps | Level3--Biosynthesis of amino acids;[PATH:ko01130] Level1--Metabolism | Level2--Global and overview maps | Level3…
Bt-GS57GL003226	100.00	1e-143	bthy:AQ980_23625	K01609	trpC	indole-3-glycerol phosphate synthase	4.1.1.48	[PATH:ko01110] Level1--Metabolism | Level2--Global and overview maps | Level3--Biosynthesis of secondary metabolites;[PATH:ko01100] Level1--Metabolism | Level2--Global and overview maps | Level3--Metabolic pathways;[PATH:ko01230] Level1--Metabolism | Level2--Global and overview maps | Level3--Biosynthesis of amino acids;[PATH:ko01130] Level1--Metabolism | Level2--Global and overview maps | Level3…
Bt-GS57GL003227	99.70	0.0	bthy:AQ980_23630	K00766	trpD	anthranilate phosphoribosyltransferase	2.4.2.18	[PATH:ko01110] Level1--Metabolism | Level2--Global and overview maps | Level3--Biosynthesis of secondary metabolites;[PATH:ko01100] Level1--Metabolism | Level2--Global and overview maps | Level3--Metabolic pathways;[PATH:ko01230] Level1--Metabolism | Level2--Global and overview maps | Level3--Biosynthesis of amino acids;[PATH:ko01130] Level1--Metabolism | Level2--Global and overview maps | Level3…
Bt-GS57GL003228	100.00	3e-111	bthy:AQ980_23635	K01658	trpG	anthranilate synthase component II	4.1.3.27	[PATH:ko01110] Level1--Metabolism | Level2--Global and overview maps | Level3--Biosynthesis of secondary metabolites;[PATH:ko01100] Level1--Metabolism | Level2--Global and overview maps | Level3--Metabolic pathways;[PATH:ko01230] Level1--Metabolism | Level2--Global and overview maps | Level3--Biosynthesis of amino acids;[PATH:ko01130] Level1--Metabolism | Level2--Global and overview maps | Level3…
Bt-GS57GL003229	100.00	0.0	bthy:AQ980_23640	K01657	trpE	anthranilate synthase component I	4.1.3.27	[PATH:ko01110] Level1--Metabolism | Level2--Global and overview maps | Level3--Biosynthesis of secondary metabolites;[PATH:ko01100] Level1--Metabolism | Level2--Global and overview maps | Level3--Metabolic pathways;[PATH:ko01230] Level1--Metabolism | Level2--Global and overview maps | Level3--Biosynthesis of amino acids;[PATH:ko01130] Level1--Metabolism | Level2--Global and overview maps | Level3…
Bt-GS57GL003230	100.00	0.0	bthy:AQ980_23650	K11928	putP	sodium/proline symporter	--	--
Bt-GS57GL003235	50.42	4e-63	bli:BL05115	K07214	fes	enterochelin esterase and related enzymes	--	--
Bt-GS57GL003236	98.26	1e-96	btl:BALH_1087	K01975	thpR	RNA 2',3'-cyclic 3'-phosphodiesterase	3.1.4.58	--
Bt-GS57GL003238	100.00	0.0	bthy:AQ980_23690	K03657	uvrD, pcrA	DNA helicase II / ATP-dependent DNA helicase PcrA	3.6.4.12	[PATH:ko03420] Level1--Genetic Information Processing | Level2--Replication and repair | Level3--Nucleotide excision repair;[PATH:ko03430] Level1--Genetic Information Processing | Level2--Replication and repair | Level3--Mismatch repair
Bt-GS57GL003239	100.00	6e-85	bcb:BCB4264_A1278	K06344	cotZ	spore coat protein Z	--	--
Bt-GS57GL003245	100.00	6e-147	bby:CY96_05305	K00208	fabI	enoyl-[acyl-carrier protein] reductase I	1.3.1.9 1.3.1.10	[PATH:ko00780] Level1--Metabolism | Level2--Metabolism of cofactors and vitamins | Level3--Biotin metabolism;[PATH:ko00333] Level1--Metabolism | Level2--Biosynthesis of other secondary metabolites | Level3--Prodigiosin biosynthesis;[PATH:ko01100] Level1--Metabolism | Level2--Global and overview maps | Level3--Metabolic pathways;[PATH:ko01130] Level1--Metabolism | Level2--Global and overview maps …
Bt-GS57GL003246	100.00	9e-169	bthy:AQ980_23730	K00067	rfbD, rmlD	dTDP-4-dehydrorhamnose reductase	1.1.1.133	[PATH:ko01130] Level1--Metabolism | Level2--Global and overview maps | Level3--Biosynthesis of antibiotics;[PATH:ko00523] Level1--Metabolism | Level2--Metabolism of terpenoids and polyketides | Level3--Polyketide sugar unit biosynthesis;[PATH:ko00521] Level1--Metabolism | Level2--Biosynthesis of other secondary metabolites | Level3--Streptomycin biosynthesis
Bt-GS57GL003247	100.00	0.0	bthy:AQ980_23735	K01710	E4.2.1.46, rfbB, rffG	dTDP-glucose 4,6-dehydratase	4.2.1.46	[PATH:ko01130] Level1--Metabolism | Level2--Global and overview maps | Level3--Biosynthesis of antibiotics;[PATH:ko01055] Level1--Metabolism | Level2--Metabolism of terpenoids and polyketides | Level3--Biosynthesis of vancomycin group antibiotics;[PATH:ko00523] Level1--Metabolism | Level2--Metabolism of terpenoids and polyketides | Level3--Polyketide sugar unit biosynthesis;[PATH:ko00521] Level1-…
Bt-GS57GL003248	100.00	2e-103	bthy:AQ980_23740	K01790	rfbC, rmlC	dTDP-4-dehydrorhamnose 3,5-epimerase	5.1.3.13	[PATH:ko01130] Level1--Metabolism | Level2--Global and overview maps | Level3--Biosynthesis of antibiotics;[PATH:ko00523] Level1--Metabolism | Level2--Metabolism of terpenoids and polyketides | Level3--Polyketide sugar unit biosynthesis;[PATH:ko00521] Level1--Metabolism | Level2--Biosynthesis of other secondary metabolites | Level3--Streptomycin biosynthesis
Bt-GS57GL003249	100.00	7e-143	bby:CY96_05285	K00973	E2.7.7.24, rfbA, rffH	glucose-1-phosphate thymidylyltransferase	2.7.7.24	[PATH:ko01130] Level1--Metabolism | Level2--Global and overview maps | Level3--Biosynthesis of antibiotics;[PATH:ko00523] Level1--Metabolism | Level2--Metabolism of terpenoids and polyketides | Level3--Polyketide sugar unit biosynthesis;[PATH:ko00521] Level1--Metabolism | Level2--Biosynthesis of other secondary metabolites | Level3--Streptomycin biosynthesis;[PATH:ko00525] Level1--Metabolism | Le…
Bt-GS57GL003255	100.00	6e-166	bby:CY96_05255	K05303	K05303	O-methyltransferase	2.1.1.-	--
Bt-GS57GL003257	40.57	1e-39	hht:F506_20055	K20444	rfbC	O-antigen biosynthesis protein	2.4.1.-	--
Bt-GS57GL003258	46.53	4e-92	apak:AP3564_12490	K05837	rodA, mrdB	rod shape determining protein RodA	--	--
Bt-GS57GL003259	100.00	1e-144	bthi:BTK_07325	K01090	E3.1.3.16	protein phosphatase	3.1.3.16	--
Bt-GS57GL003260	48.97	2e-85	bko:CKF48_08720	K21449	ata, sadA, emaA	trimeric autotransporter adhesin	--	--
Bt-GS57GL003261	99.66	2e-170	bthy:AQ980_23805	K06180	rluD	23S rRNA pseudouridine1911/1915/1917 synthase	5.4.99.23	--
Bt-GS57GL003262	100.00	6e-153	bthy:AQ980_23810	K00858	ppnK, NADK	NAD+ kinase	2.7.1.23	[PATH:ko01100] Level1--Metabolism | Level2--Global and overview maps | Level3--Metabolic pathways;[PATH:ko00760] Level1--Metabolism | Level2--Metabolism of cofactors and vitamins | Level3--Nicotinate and nicotinamide metabolism
Bt-GS57GL003263	100.00	8e-124	btm:MC28_0423	K07816	E2.7.6.5X	putative GTP pyrophosphokinase	2.7.6.5	[PATH:ko00230] Level1--Metabolism | Level2--Nucleotide metabolism | Level3--Purine metabolism
Bt-GS57GL003265	41.49	1e-28	sar:SAR0971	K00799	GST, gst	glutathione S-transferase	2.5.1.18	[PATH:ko00980] Level1--Metabolism | Level2--Xenobiotics biodegradation and metabolism | Level3--Metabolism of xenobiotics by cytochrome P450;[PATH:ko00982] Level1--Metabolism | Level2--Xenobiotics biodegradation and metabolism | Level3--Drug metabolism - cytochrome P450;[PATH:ko00983] Level1--Metabolism | Level2--Xenobiotics biodegradation and metabolism | Level3--Drug metabolism - other enzymes;…
Bt-GS57GL003266	100.00	2e-74	bby:CY96_05200	K06886	glbN	hemoglobin	--	--
Bt-GS57GL003269	100.00	0.0	bby:CY96_05185	K08602	pepF, pepB	oligoendopeptidase F	3.4.24.-	--
Bt-GS57GL003270	57.93	5e-138	bcy:Bcer98_0908	K06198	coiA	competence protein CoiA	--	--
Bt-GS57GL003271	100.00	0.0	bthy:AQ980_23855	K06131	clsA_B	cardiolipin synthase A/B	2.7.8.-	[PATH:ko01100] Level1--Metabolism | Level2--Global and overview maps | Level3--Metabolic pathways;[PATH:ko00564] Level1--Metabolism | Level2--Lipid metabolism | Level3--Glycerophospholipid metabolism
Bt-GS57GL003272	100.00	8e-126	bthy:AQ980_23860	K16511	mecA1_2	adapter protein MecA 1/2	--	--
Bt-GS57GL003274	100.00	8e-71	bby:CY96_05160	K16509	spxA	regulatory protein spx	--	--
Bt-GS57GL003276	100.00	0.0	bthy:AQ980_23885	K02035	ABC.PE.S	peptide/nickel transport system substrate-binding protein	--	[PATH:ko02024] Level1--Cellular Processes | Level2--Cellular community - prokaryotes | Level3--Quorum sensing
Bt-GS57GL003278	100.00	0.0	bby:CY96_05140	K10823	oppF	oligopeptide transport system ATP-binding protein	--	[PATH:ko02010] Level1--Environmental Information Processing | Level2--Membrane transport | Level3--ABC transporters;[PATH:ko02024] Level1--Cellular Processes | Level2--Cellular community - prokaryotes | Level3--Quorum sensing;[PATH:ko01501] Level1--Human Diseases | Level2--Drug resistance: Antimicrobial | Level3--beta-Lactam resistance
Bt-GS57GL003279	100.00	0.0	bby:CY96_05135	K15583	oppD	oligopeptide transport system ATP-binding protein	--	[PATH:ko02010] Level1--Environmental Information Processing | Level2--Membrane transport | Level3--ABC transporters;[PATH:ko02024] Level1--Cellular Processes | Level2--Cellular community - prokaryotes | Level3--Quorum sensing;[PATH:ko01501] Level1--Human Diseases | Level2--Drug resistance: Antimicrobial | Level3--beta-Lactam resistance
Bt-GS57GL003280	100.00	0.0	bby:CY96_05130	K15582	oppC	oligopeptide transport system permease protein	--	[PATH:ko02010] Level1--Environmental Information Processing | Level2--Membrane transport | Level3--ABC transporters;[PATH:ko02024] Level1--Cellular Processes | Level2--Cellular community - prokaryotes | Level3--Quorum sensing;[PATH:ko01501] Level1--Human Diseases | Level2--Drug resistance: Antimicrobial | Level3--beta-Lactam resistance
Bt-GS57GL003281	100.00	2e-174	bby:CY96_05125	K15581	oppB	oligopeptide transport system permease protein	--	[PATH:ko02010] Level1--Environmental Information Processing | Level2--Membrane transport | Level3--ABC transporters;[PATH:ko02024] Level1--Cellular Processes | Level2--Cellular community - prokaryotes | Level3--Quorum sensing;[PATH:ko01501] Level1--Human Diseases | Level2--Drug resistance: Antimicrobial | Level3--beta-Lactam resistance
Bt-GS57GL003282	100.00	0.0	bby:CY96_05120	K02035	ABC.PE.S	peptide/nickel transport system substrate-binding protein	--	[PATH:ko02024] Level1--Cellular Processes | Level2--Cellular community - prokaryotes | Level3--Quorum sensing
Bt-GS57GL003284	100.00	0.0	bby:CY96_05110	K01867	WARS, trpS	tryptophanyl-tRNA synthetase	6.1.1.2	[PATH:ko00970] Level1--Genetic Information Processing | Level2--Translation | Level3--Aminoacyl-tRNA biosynthesis
Bt-GS57GL003288	100.00	0.0	bby:CY96_05080	K09458	fabF	3-oxoacyl-[acyl-carrier-protein] synthase II	2.3.1.179	[PATH:ko00780] Level1--Metabolism | Level2--Metabolism of cofactors and vitamins | Level3--Biotin metabolism;[PATH:ko01100] Level1--Metabolism | Level2--Global and overview maps | Level3--Metabolic pathways;[PATH:ko00061] Level1--Metabolism | Level2--Lipid metabolism | Level3--Fatty acid biosynthesis;[PATH:ko01212] Level1--Metabolism | Level2--Global and overview maps | Level3--Fatty acid metabol…
Bt-GS57GL003289	100.00	8e-179	btc:CT43_CH1110	K00648	fabH	3-oxoacyl-[acyl-carrier-protein] synthase III	2.3.1.180	[PATH:ko01100] Level1--Metabolism | Level2--Global and overview maps | Level3--Metabolic pathways;[PATH:ko00061] Level1--Metabolism | Level2--Lipid metabolism | Level3--Fatty acid biosynthesis;[PATH:ko01212] Level1--Metabolism | Level2--Global and overview maps | Level3--Fatty acid metabolism
Bt-GS57GL003290	100.00	5e-25	bcer:BCK_02475	K02254	comZ	competence protein ComZ	--	--
Bt-GS57GL003294	100.00	0.0	bthy:AQ980_23980	K03695	clpB	ATP-dependent Clp protease ATP-binding subunit ClpB	--	[PATH:ko04213] Level1--Organismal Systems | Level2--Aging | Level3--Longevity regulating pathway - multiple species
Bt-GS57GL003297	100.00	4e-157	bthy:AQ980_23995	K21064	ycsE, yitU, ywtE	5-amino-6-(5-phospho-D-ribitylamino)uracil phosphatase	3.1.3.104	[PATH:ko01110] Level1--Metabolism | Level2--Global and overview maps | Level3--Biosynthesis of secondary metabolites;[PATH:ko01100] Level1--Metabolism | Level2--Global and overview maps | Level3--Metabolic pathways;[PATH:ko00740] Level1--Metabolism | Level2--Metabolism of cofactors and vitamins | Level3--Riboflavin metabolism
Bt-GS57GL003302	100.00	1e-162	bthy:AQ980_24020	K07533	prsA	foldase protein PrsA	5.2.1.8	--
Bt-GS57GL003305	100.00	6e-166	bthy:AQ980_24035	K00243	K00243	uncharacterized protein	--	--
Bt-GS57GL003306	100.00	2e-86	bby:CY96_05005	K09767	yajQ	cyclic-di-GMP-binding protein	--	--
Bt-GS57GL003308	40.57	5e-99	gwc:GWCH70_0698	K01176	AMY, amyA, malS	alpha-amylase	3.2.1.1	[PATH:ko01100] Level1--Metabolism | Level2--Global and overview maps | Level3--Metabolic pathways;[PATH:ko00500] Level1--Metabolism | Level2--Carbohydrate metabolism | Level3--Starch and sucrose metabolism;[PATH:ko04973] Level1--Organismal Systems | Level2--Digestive system | Level3--Carbohydrate digestion and absorption
Bt-GS57GL003309	100.00	0.0	bthy:AQ980_24055	K03320	amt, AMT, MEP	ammonium transporter, Amt family	--	--
Bt-GS57GL003315	41.42	0.0	twi:Thewi_1720	K01537	E3.6.3.8	Ca2+-transporting ATPase	3.6.3.8	--
Bt-GS57GL003317	100.00	0.0	bthy:AQ980_24095	K03781	katE, CAT, catB, srpA	catalase	1.11.1.6	[PATH:ko05014] Level1--Human Diseases | Level2--Neurodegenerative diseases | Level3--Amyotrophic lateral sclerosis (ALS);[PATH:ko04146] Level1--Cellular Processes | Level2--Transport and catabolism | Level3--Peroxisome;[PATH:ko01110] Level1--Metabolism | Level2--Global and overview maps | Level3--Biosynthesis of secondary metabolites;[PATH:ko04211] Level1--Organismal Systems | Level2--Aging | Lev…
Bt-GS57GL003318	100.00	0.0	bthy:AQ980_24100	K01772	hemH, FECH	protoporphyrin/coproporphyrin ferrochelatase	4.99.1.1 4.99.1.9	[PATH:ko01110] Level1--Metabolism | Level2--Global and overview maps | Level3--Biosynthesis of secondary metabolites;[PATH:ko00860] Level1--Metabolism | Level2--Metabolism of cofactors and vitamins | Level3--Porphyrin and chlorophyll metabolism;[PATH:ko01100] Level1--Metabolism | Level2--Global and overview maps | Level3--Metabolic pathways
Bt-GS57GL003319	99.35	0.0	bthu:YBT1518_06820	K01953	asnB, ASNS	asparagine synthase (glutamine-hydrolysing)	6.3.5.4	[PATH:ko01110] Level1--Metabolism | Level2--Global and overview maps | Level3--Biosynthesis of secondary metabolites;[PATH:ko01100] Level1--Metabolism | Level2--Global and overview maps | Level3--Metabolic pathways;[PATH:ko01230] Level1--Metabolism | Level2--Global and overview maps | Level3--Biosynthesis of amino acids;[PATH:ko00250] Level1--Metabolism | Level2--Amino acid metabolism | Level3--A…
Bt-GS57GL003322	100.00	0.0	bby:CY96_04965	K00819	rocD, OAT	ornithine--oxo-acid transaminase	2.6.1.13	[PATH:ko01110] Level1--Metabolism | Level2--Global and overview maps | Level3--Biosynthesis of secondary metabolites;[PATH:ko00330] Level1--Metabolism | Level2--Amino acid metabolism | Level3--Arginine and proline metabolism;[PATH:ko01100] Level1--Metabolism | Level2--Global and overview maps | Level3--Metabolic pathways;[PATH:ko01130] Level1--Metabolism | Level2--Global and overview maps | Level…
Bt-GS57GL003324	41.72	4e-59	saj:SaurJH9_0968	K01826	hpaF, hpcD	5-carboxymethyl-2-hydroxymuconate isomerase	5.3.3.10	[PATH:ko01120] Level1--Metabolism | Level2--Global and overview maps | Level3--Microbial metabolism in diverse environments;[PATH:ko01220] Level1--Metabolism | Level2--Global and overview maps | Level3--Degradation of aromatic compounds;[PATH:ko00350] Level1--Metabolism | Level2--Amino acid metabolism | Level3--Tyrosine metabolism
Bt-GS57GL003326	100.00	1e-33	bty:Btoyo_3785	K06299	gerPA	spore germination protein PA	--	--
Bt-GS57GL003327	97.78	7e-17	bti:BTG_15300	K06300	gerPB	spore germination protein PB	--	--
Bt-GS57GL003328	100.00	2e-115	bthy:AQ980_24415	K06301	gerPC	spore germination protein PC	--	--
Bt-GS57GL003329	100.00	1e-18	bby:CY96_04930	K06302	gerPD	spore germination protein PD	--	--
Bt-GS57GL003330	100.00	2e-69	bby:CY96_04925	K06303	gerPE	spore germination protein PE	--	--
Bt-GS57GL003331	100.00	7e-34	btm:MC28_0360	K06304	gerPF	spore germination protein PF	--	--
Bt-GS57GL003333	100.00	0.0	bthy:AQ980_24440	K16898	addA	ATP-dependent helicase/nuclease subunit A	3.1.-.- 3.6.4.12	--
Bt-GS57GL003334	99.91	0.0	bthy:AQ980_24445	K16899	addB	ATP-dependent helicase/nuclease subunit B	3.1.-.- 3.6.4.12	--
Bt-GS57GL003335	100.00	2e-104	bby:CY96_04900	K03100	lepB	signal peptidase I	3.4.21.89	[PATH:ko03060] Level1--Genetic Information Processing | Level2--Folding, sorting and degradation | Level3--Protein export
Bt-GS57GL003337	100.00	5e-110	bby:CY96_04890	K02250	comK	competence protein ComK	--	[PATH:ko02024] Level1--Cellular Processes | Level2--Cellular community - prokaryotes | Level3--Quorum sensing
Bt-GS57GL003342	100.00	4e-31	bby:CY96_04870	K03704	cspA	cold shock protein (beta-ribbon, CspA family)	--	--
Bt-GS57GL003345	99.77	0.0	bthy:AQ980_24490	K01637	E4.1.3.1, aceA	isocitrate lyase	4.1.3.1	[PATH:ko01110] Level1--Metabolism | Level2--Global and overview maps | Level3--Biosynthesis of secondary metabolites;[PATH:ko01200] Level1--Metabolism | Level2--Global and overview maps | Level3--Carbon metabolism;[PATH:ko01120] Level1--Metabolism | Level2--Global and overview maps | Level3--Microbial metabolism in diverse environments;[PATH:ko01100] Level1--Metabolism | Level2--Global and overvi…
Bt-GS57GL003346	99.80	0.0	bthy:AQ980_24495	K01638	aceB, glcB	malate synthase	2.3.3.9	[PATH:ko01110] Level1--Metabolism | Level2--Global and overview maps | Level3--Biosynthesis of secondary metabolites;[PATH:ko01200] Level1--Metabolism | Level2--Global and overview maps | Level3--Carbon metabolism;[PATH:ko01120] Level1--Metabolism | Level2--Global and overview maps | Level3--Microbial metabolism in diverse environments;[PATH:ko01100] Level1--Metabolism | Level2--Global and overvi…
Bt-GS57GL003350	100.00	0.0	bthy:AQ980_24510	K03406	mcp	methyl-accepting chemotaxis protein	--	[PATH:ko02030] Level1--Cellular Processes | Level2--Cell motility | Level3--Bacterial chemotaxis;[PATH:ko02020] Level1--Environmental Information Processing | Level2--Signal transduction | Level3--Two-component system
Bt-GS57GL003354	100.00	5e-160	bthi:BTK_06440	K07052	K07052	uncharacterized protein	--	--
Bt-GS57GL003355	61.80	5e-80	bld:BLi03518	K02483	K02483	two-component system, OmpR family, response regulator	--	--
Bt-GS57GL003358	100.00	4e-180	bthy:AQ980_24550	K13653	K13653	AraC family transcriptional regulator	--	--
Bt-GS57GL003359	100.00	2e-81	bthy:AQ980_24555	K03088	rpoE	RNA polymerase sigma-70 factor, ECF subfamily	--	--
Bt-GS57GL003361	100.00	0.0	bthy:AQ980_24565	K06885	K06885	uncharacterized protein	--	--
Bt-GS57GL003362	100.00	0.0	bthy:AQ980_24570	K07098	K07098	uncharacterized protein	--	--
Bt-GS57GL003363	99.67	3e-177	bthy:AQ980_24575	K06889	K06889	uncharacterized protein	--	--
Bt-GS57GL003366	100.00	0.0	bthy:AQ980_24585	K11032	hlyII	hemolysin II	--	--
Bt-GS57GL003381	99.72	0.0	bthy:AQ980_24660	K02045	cysA	sulfate transport system ATP-binding protein	3.6.3.25	[PATH:ko00920] Level1--Metabolism | Level2--Energy metabolism | Level3--Sulfur metabolism;[PATH:ko02010] Level1--Environmental Information Processing | Level2--Membrane transport | Level3--ABC transporters
Bt-GS57GL003382	99.65	4e-158	bthy:AQ980_24665	K02047	cysW	sulfate transport system permease protein	--	[PATH:ko00920] Level1--Metabolism | Level2--Energy metabolism | Level3--Sulfur metabolism;[PATH:ko02010] Level1--Environmental Information Processing | Level2--Membrane transport | Level3--ABC transporters
Bt-GS57GL003383	100.00	2e-154	bby:CY96_04750	K02046	cysU	sulfate transport system permease protein	--	[PATH:ko00920] Level1--Metabolism | Level2--Energy metabolism | Level3--Sulfur metabolism;[PATH:ko02010] Level1--Environmental Information Processing | Level2--Membrane transport | Level3--ABC transporters
Bt-GS57GL003384	100.00	0.0	bthy:AQ980_24675	K02048	cysP, sbp	sulfate transport system substrate-binding protein	--	[PATH:ko00920] Level1--Metabolism | Level2--Energy metabolism | Level3--Sulfur metabolism;[PATH:ko02010] Level1--Environmental Information Processing | Level2--Membrane transport | Level3--ABC transporters
Bt-GS57GL003386	100.00	0.0	bthy:AQ980_24685	K01897	ACSL, fadD	long-chain acyl-CoA synthetase	6.2.1.3	[PATH:ko03320] Level1--Organismal Systems | Level2--Endocrine system | Level3--PPAR signaling pathway;[PATH:ko04146] Level1--Cellular Processes | Level2--Transport and catabolism | Level3--Peroxisome;[PATH:ko04216] Level1--Cellular Processes | Level2--Cell growth and death | Level3--Ferroptosis;[PATH:ko01100] Level1--Metabolism | Level2--Global and overview maps | Level3--Metabolic pathways;[PATH…
Bt-GS57GL003388	100.00	0.0	bthy:AQ980_24700	K03800	lplA, lplJ	lipoate---protein ligase	6.3.1.20	[PATH:ko00785] Level1--Metabolism | Level2--Metabolism of cofactors and vitamins | Level3--Lipoic acid metabolism;[PATH:ko01100] Level1--Metabolism | Level2--Global and overview maps | Level3--Metabolic pathways
Bt-GS57GL003391	46.18	3e-81	bmd:BMD_3760	K02529	lacI, galR	LacI family transcriptional regulator	--	--
Bt-GS57GL003392	40.19	1e-10	kol:Kole_1086	K03825	yhhY	putative acetyltransferase	2.3.1.-	--
Bt-GS57GL003399	99.81	0.0	bthy:AQ980_24750	K01421	yhgE	putative membrane protein	--	--
Bt-GS57GL003400	41.27	3e-40	bha:BH2145	K09017	rutR	TetR/AcrR family transcriptional regulator	--	--
Bt-GS57GL003401	100.00	0.0	bthy:AQ980_24760	K02172	blaR1	bla regulator protein blaR1	--	[PATH:ko01501] Level1--Human Diseases | Level2--Drug resistance: Antimicrobial | Level3--beta-Lactam resistance
Bt-GS57GL003404	100.00	3e-72	btl:BALH_0957	K02171	blaI	BlaI family transcriptional regulator, penicillinase repressor	--	[PATH:ko01501] Level1--Human Diseases | Level2--Drug resistance: Antimicrobial | Level3--beta-Lactam resistance
Bt-GS57GL003407	100.00	0.0	bthy:AQ980_24780	K07004	K07004	uncharacterized protein	--	--
Bt-GS57GL003409	99.79	0.0	bthy:AQ980_24790	K00231	PPOX, hemY	protoporphyrinogen/coproporphyrinogen III oxidase	1.3.3.4 1.3.3.15	[PATH:ko01110] Level1--Metabolism | Level2--Global and overview maps | Level3--Biosynthesis of secondary metabolites;[PATH:ko00860] Level1--Metabolism | Level2--Metabolism of cofactors and vitamins | Level3--Porphyrin and chlorophyll metabolism;[PATH:ko01100] Level1--Metabolism | Level2--Global and overview maps | Level3--Metabolic pathways
Bt-GS57GL003410	100.00	0.0	bby:CY96_04640	K01772	hemH, FECH	protoporphyrin/coproporphyrin ferrochelatase	4.99.1.1 4.99.1.9	[PATH:ko01110] Level1--Metabolism | Level2--Global and overview maps | Level3--Biosynthesis of secondary metabolites;[PATH:ko00860] Level1--Metabolism | Level2--Metabolism of cofactors and vitamins | Level3--Porphyrin and chlorophyll metabolism;[PATH:ko01100] Level1--Metabolism | Level2--Global and overview maps | Level3--Metabolic pathways
Bt-GS57GL003411	100.00	0.0	bthy:AQ980_24800	K01599	hemE, UROD	uroporphyrinogen decarboxylase	4.1.1.37	[PATH:ko01110] Level1--Metabolism | Level2--Global and overview maps | Level3--Biosynthesis of secondary metabolites;[PATH:ko00860] Level1--Metabolism | Level2--Metabolism of cofactors and vitamins | Level3--Porphyrin and chlorophyll metabolism;[PATH:ko01100] Level1--Metabolism | Level2--Global and overview maps | Level3--Metabolic pathways
Bt-GS57GL003412	99.86	0.0	bthy:AQ980_24805	K12555	pbp2A	penicillin-binding protein 2A	2.4.1.129 3.4.16.4	[PATH:ko00550] Level1--Metabolism | Level2--Glycan biosynthesis and metabolism | Level3--Peptidoglycan biosynthesis;[PATH:ko01100] Level1--Metabolism | Level2--Global and overview maps | Level3--Metabolic pathways;[PATH:ko01501] Level1--Human Diseases | Level2--Drug resistance: Antimicrobial | Level3--beta-Lactam resistance
Bt-GS57GL003413	100.00	1e-95	bthy:AQ980_24810	K21481	mhuD, hmoB	heme oxygenase (mycobilin-producing)	1.14.99.57	--
Bt-GS57GL003414	100.00	0.0	bthy:AQ980_24815	K08981	K08981	putative membrane protein	--	--
Bt-GS57GL003415	100.00	2e-88	bthy:AQ980_24820	K09167	K09167	uncharacterized protein	--	--
Bt-GS57GL003417	99.19	3e-142	bcg:BCG9842_B4208	K00059	fabG	3-oxoacyl-[acyl-carrier protein] reductase	1.1.1.100	[PATH:ko00780] Level1--Metabolism | Level2--Metabolism of cofactors and vitamins | Level3--Biotin metabolism;[PATH:ko00333] Level1--Metabolism | Level2--Biosynthesis of other secondary metabolites | Level3--Prodigiosin biosynthesis;[PATH:ko01100] Level1--Metabolism | Level2--Global and overview maps | Level3--Metabolic pathways;[PATH:ko01130] Level1--Metabolism | Level2--Global and overview maps …
Bt-GS57GL003418	100.00	1e-142	bby:CY96_04600	K20418	ido	L-isoleucine 4-hydroxylase	1.14.11.45	--
Bt-GS57GL003423	100.00	0.0	btt:HD73_1210	K08981	K08981	putative membrane protein	--	--
Bt-GS57GL003424	100.00	6e-88	bthy:AQ980_24865	K09167	K09167	uncharacterized protein	--	--
Bt-GS57GL003429	100.00	0.0	bthy:AQ980_24885	K01992	ABC-2.P	ABC-2 type transport system permease protein	--	--
Bt-GS57GL003430	100.00	3e-143	bthy:AQ980_24890	K01990	ABC-2.A	ABC-2 type transport system ATP-binding protein	--	--
Bt-GS57GL003431	100.00	3e-80	bthy:AQ980_24895	K02503	HINT1, hinT, hit	histidine triad (HIT) family protein	--	--
Bt-GS57GL003433	100.00	3e-104	bby:CY96_04520	K09682	hpr	MarR family transcriptional regulator, protease production regulatory protein HPr	--	--
Bt-GS57GL003435	100.00	3e-160	bthy:AQ980_24925	K07533	prsA	foldase protein PrsA	5.2.1.8	--
Bt-GS57GL003436	100.00	0.0	bthy:AQ980_24930	K03657	uvrD, pcrA	DNA helicase II / ATP-dependent DNA helicase PcrA	3.6.4.12	[PATH:ko03420] Level1--Genetic Information Processing | Level2--Replication and repair | Level3--Nucleotide excision repair;[PATH:ko03430] Level1--Genetic Information Processing | Level2--Replication and repair | Level3--Mismatch repair
Bt-GS57GL003439	98.87	4e-95	bthy:AQ980_24945	K03088	rpoE	RNA polymerase sigma-70 factor, ECF subfamily	--	--
Bt-GS57GL003440	99.82	0.0	bthy:AQ980_24960	K00111	glpA, glpD	glycerol-3-phosphate dehydrogenase	1.1.5.3	[PATH:ko01110] Level1--Metabolism | Level2--Global and overview maps | Level3--Biosynthesis of secondary metabolites;[PATH:ko00564] Level1--Metabolism | Level2--Lipid metabolism | Level3--Glycerophospholipid metabolism
Bt-GS57GL003441	100.00	0.0	bthy:AQ980_24965	K00864	glpK, GK	glycerol kinase	2.7.1.30	[PATH:ko03320] Level1--Organismal Systems | Level2--Endocrine system | Level3--PPAR signaling pathway;[PATH:ko01100] Level1--Metabolism | Level2--Global and overview maps | Level3--Metabolic pathways;[PATH:ko04626] Level1--Organismal Systems | Level2--Environmental adaptation | Level3--Plant-pathogen interaction;[PATH:ko00561] Level1--Metabolism | Level2--Lipid metabolism | Level3--Glycerolipid m…
Bt-GS57GL003442	99.63	6e-150	bby:CY96_04465	K02440	GLPF	glycerol uptake facilitator protein	--	--
Bt-GS57GL003443	100.00	8e-105	bby:CY96_04460	K02443	glpP	glycerol uptake operon antiterminator	--	--
Bt-GS57GL003444	49.18	8e-09	nre:BES08_12785	K07729	K07729	putative transcriptional regulator	--	--
Bt-GS57GL003445	99.75	0.0	bthy:AQ980_24985	K01569	oxdD	oxalate decarboxylase	4.1.1.2	[PATH:ko01100] Level1--Metabolism | Level2--Global and overview maps | Level3--Metabolic pathways;[PATH:ko00630] Level1--Metabolism | Level2--Carbohydrate metabolism | Level3--Glyoxylate and dicarboxylate metabolism
Bt-GS57GL003451	52.20	2e-103	btl:BALH_3160	K06361	rapC	response regulator aspartate phosphatase C	3.1.-.-	[PATH:ko02024] Level1--Cellular Processes | Level2--Cellular community - prokaryotes | Level3--Quorum sensing
Bt-GS57GL003452	100.00	0.0	bthy:AQ980_25015	K15975	K15975	glyoxalase family protein	--	--
Bt-GS57GL003453	100.00	0.0	bthy:AQ980_25020	K15975	K15975	glyoxalase family protein	--	--
Bt-GS57GL003458	100.00	0.0	bby:CY96_04390	K03698	cbf, cbf1	3'-5' exoribonuclease	3.1.-.-	--
Bt-GS57GL003460	100.00	0.0	bthy:AQ980_25050	K03547	sbcD, mre11	DNA repair protein SbcD/Mre11	--	--
Bt-GS57GL003464	100.00	0.0	bthy:AQ980_25070	K01442	E3.5.1.24	choloylglycine hydrolase	3.5.1.24	[PATH:ko00120] Level1--Metabolism | Level2--Lipid metabolism | Level3--Primary bile acid biosynthesis;[PATH:ko00121] Level1--Metabolism | Level2--Lipid metabolism | Level3--Secondary bile acid biosynthesis;[PATH:ko01100] Level1--Metabolism | Level2--Global and overview maps | Level3--Metabolic pathways
Bt-GS57GL003465	94.85	0.0	bcz:BCE33L0911	K00344	qor, CRYZ	NADPH2:quinone reductase	1.6.5.5	--
Bt-GS57GL003468	94.10	7e-164	bwe:BcerKBAB4_0914	K03449	MFS.CP	MFS transporter, CP family, cyanate transporter	--	--
Bt-GS57GL003476	100.00	0.0	bthy:AQ980_25120	K03407	cheA	two-component system, chemotaxis family, sensor kinase CheA	2.7.13.3	[PATH:ko02030] Level1--Cellular Processes | Level2--Cell motility | Level3--Bacterial chemotaxis;[PATH:ko02020] Level1--Environmental Information Processing | Level2--Signal transduction | Level3--Two-component system
Bt-GS57GL003477	100.00	8e-168	bthy:AQ980_25125	K00575	cheR	chemotaxis protein methyltransferase CheR	2.1.1.80	[PATH:ko02030] Level1--Cellular Processes | Level2--Cell motility | Level3--Bacterial chemotaxis;[PATH:ko02020] Level1--Environmental Information Processing | Level2--Signal transduction | Level3--Two-component system
Bt-GS57GL003478	100.00	0.0	bthy:AQ980_25130	K07315	rsbU_P	phosphoserine phosphatase RsbU/P	3.1.3.3	--
Bt-GS57GL003479	100.00	4e-80	bthy:AQ980_25135	K03594	bfr	bacterioferritin	1.16.3.1	[PATH:ko00860] Level1--Metabolism | Level2--Metabolism of cofactors and vitamins | Level3--Porphyrin and chlorophyll metabolism
Bt-GS57GL003480	100.00	3e-114	bthy:AQ980_25140	K03090	sigB	RNA polymerase sigma-B factor	--	--
Bt-GS57GL003481	100.00	2e-89	bthy:AQ980_25145	K04757	rsbW	serine/threonine-protein kinase RsbW	2.7.11.1	--
Bt-GS57GL003482	100.00	2e-58	bthy:AQ980_25150	K04749	rsbV	anti-sigma B factor antagonist	--	--
Bt-GS57GL003497	76.47	4e-07	bcz:BCE33L0873	K00863	DAK, TKFC	triose/dihydroxyacetone kinase / FAD-AMP lyase (cyclizing)	2.7.1.28 2.7.1.29 4.6.1.15	[PATH:ko01200] Level1--Metabolism | Level2--Global and overview maps | Level3--Carbon metabolism;[PATH:ko01120] Level1--Metabolism | Level2--Global and overview maps | Level3--Microbial metabolism in diverse environments;[PATH:ko01100] Level1--Metabolism | Level2--Global and overview maps | Level3--Metabolic pathways;[PATH:ko00051] Level1--Metabolism | Level2--Carbohydrate metabolism | Level3--Fr…
Bt-GS57GL003502	100.00	0.0	bthr:YBT1520_05610	K00863	DAK, TKFC	triose/dihydroxyacetone kinase / FAD-AMP lyase (cyclizing)	2.7.1.28 2.7.1.29 4.6.1.15	[PATH:ko01200] Level1--Metabolism | Level2--Global and overview maps | Level3--Carbon metabolism;[PATH:ko01120] Level1--Metabolism | Level2--Global and overview maps | Level3--Microbial metabolism in diverse environments;[PATH:ko01100] Level1--Metabolism | Level2--Global and overview maps | Level3--Metabolic pathways;[PATH:ko00051] Level1--Metabolism | Level2--Carbohydrate metabolism | Level3--Fr…
Bt-GS57GL003504	100.00	0.0	bthy:AQ980_25270	K00863	DAK, TKFC	triose/dihydroxyacetone kinase / FAD-AMP lyase (cyclizing)	2.7.1.28 2.7.1.29 4.6.1.15	[PATH:ko01200] Level1--Metabolism | Level2--Global and overview maps | Level3--Carbon metabolism;[PATH:ko01120] Level1--Metabolism | Level2--Global and overview maps | Level3--Microbial metabolism in diverse environments;[PATH:ko01100] Level1--Metabolism | Level2--Global and overview maps | Level3--Metabolic pathways;[PATH:ko00051] Level1--Metabolism | Level2--Carbohydrate metabolism | Level3--Fr…
Bt-GS57GL003513	100.00	1e-39	bthy:AQ980_25315	K02116	atpI	ATP synthase protein I	--	--
Bt-GS57GL003514	91.75	5e-100	btm:MC28_0205	K17103	CHO1, pssA	CDP-diacylglycerol---serine O-phosphatidyltransferase	2.7.8.8	[PATH:ko01110] Level1--Metabolism | Level2--Global and overview maps | Level3--Biosynthesis of secondary metabolites;[PATH:ko01100] Level1--Metabolism | Level2--Global and overview maps | Level3--Metabolic pathways;[PATH:ko00260] Level1--Metabolism | Level2--Amino acid metabolism | Level3--Glycine, serine and threonine metabolism;[PATH:ko00564] Level1--Metabolism | Level2--Lipid metabolism | Leve…
Bt-GS57GL003524	99.75	0.0	bthy:AQ980_25375	K09458	fabF	3-oxoacyl-[acyl-carrier-protein] synthase II	2.3.1.179	[PATH:ko00780] Level1--Metabolism | Level2--Metabolism of cofactors and vitamins | Level3--Biotin metabolism;[PATH:ko01100] Level1--Metabolism | Level2--Global and overview maps | Level3--Metabolic pathways;[PATH:ko00061] Level1--Metabolism | Level2--Lipid metabolism | Level3--Fatty acid biosynthesis;[PATH:ko01212] Level1--Metabolism | Level2--Global and overview maps | Level3--Fatty acid metabol…
Bt-GS57GL003525	40.54	5e-06	frc:KX01_940	K03827	yjaB	putative acetyltransferase	2.3.1.-	--
Bt-GS57GL003528	100.00	2e-73	bthy:AQ980_25390	K03719	lrp	Lrp/AsnC family transcriptional regulator, leucine-responsive regulatory protein	--	--
Bt-GS57GL003531	92.86	3e-54	bmyc:DJ92_432	K11635	yxdL	putative ABC transport system ATP-binding protein	--	[PATH:ko02020] Level1--Environmental Information Processing | Level2--Signal transduction | Level3--Two-component system
Bt-GS57GL003532	77.33	2e-29	btm:MC28_G136	K11635	yxdL	putative ABC transport system ATP-binding protein	--	[PATH:ko02020] Level1--Environmental Information Processing | Level2--Signal transduction | Level3--Two-component system
Bt-GS57GL003533	87.86	0.0	btm:MC28_F133	K11636	yxdM	putative ABC transport system permease protein	--	[PATH:ko02020] Level1--Environmental Information Processing | Level2--Signal transduction | Level3--Two-component system
Bt-GS57GL003537	46.24	7e-59	kgo:CEW81_17540	K07497	K07497	putative transposase	--	--
Bt-GS57GL003538	90.82	1e-44	bmyc:DJ92_5491	K07483	K07483	transposase	--	--
Bt-GS57GL003539	100.00	0.0	bthy:AQ980_25425	K06889	K06889	uncharacterized protein	--	--
Bt-GS57GL003542	50.35	3e-117	mgm:Mmc1_1986	K00986	ltrA	RNA-directed DNA polymerase	2.7.7.49	--
Bt-GS57GL003556	40.09	8e-30	amg:AMEC673_14330	K07497	K07497	putative transposase	--	--
Bt-GS57GL003560	99.45	2e-101	bthy:AQ980_25525	K03790	rimJ	[ribosomal protein S5]-alanine N-acetyltransferase	2.3.1.267	--
Bt-GS57GL003564	99.80	0.0	bthy:AQ980_25540	K18926	lmrB	MFS transporter, DHA2 family, lincomycin resistance protein	--	--
Bt-GS57GL003566	100.00	1e-120	bthy:AQ980_25550	K03969	pspA	phage shock protein A	--	--
Bt-GS57GL003569	100.00	7e-146	bthy:AQ980_25565	K07010	K07010	putative glutamine amidotransferase	--	--
Bt-GS57GL003570	42.28	7e-80	cdrk:B9W14_19680	K02688	prpR	transcriptional regulator, propionate catabolism operon regulatory protein	--	--
Bt-GS57GL003572	100.00	6e-140	bthy:AQ980_25580	K07090	K07090	uncharacterized protein	--	--
Bt-GS57GL003574	100.00	4e-34	bthy:AQ980_25590	K02314	dnaB	replicative DNA helicase	3.6.4.12	[PATH:ko03030] Level1--Genetic Information Processing | Level2--Replication and repair | Level3--DNA replication;[PATH:ko04112] Level1--Cellular Processes | Level2--Cell growth and death | Level3--Cell cycle - Caulobacter
Bt-GS57GL003575	55.28	3e-68	btl:BALH_3930	K07497	K07497	putative transposase	--	--
Bt-GS57GL003579	100.00	0.0	bthy:AQ980_25605	K02314	dnaB	replicative DNA helicase	3.6.4.12	[PATH:ko03030] Level1--Genetic Information Processing | Level2--Replication and repair | Level3--DNA replication;[PATH:ko04112] Level1--Cellular Processes | Level2--Cell growth and death | Level3--Cell cycle - Caulobacter
Bt-GS57GL003582	100.00	2e-72	bthy:AQ980_25620	K03574	mutT, NUDT15, MTH2	8-oxo-dGTP diphosphatase	3.6.1.55	--
Bt-GS57GL003584	100.00	1e-127	bthy:AQ980_25630	K11638	K11638, citT	two-component system, CitB family, response regulator CitT	--	[PATH:ko02020] Level1--Environmental Information Processing | Level2--Signal transduction | Level3--Two-component system
Bt-GS57GL003585	99.81	0.0	bthy:AQ980_25635	K11637	citS	two-component system, CitB family, sensor histidine kinase CitS	2.7.13.3	[PATH:ko02020] Level1--Environmental Information Processing | Level2--Signal transduction | Level3--Two-component system
Bt-GS57GL003586	99.77	0.0	bthy:AQ980_25640	K03761	kgtP	MFS transporter, MHS family, alpha-ketoglutarate permease	--	--
Bt-GS57GL003596	100.00	9e-62	bthi:BTK_05195	K21497	BC_0921	antitoxin	--	--
Bt-GS57GL003597	100.00	0.0	bthi:BTK_05190	K21496	BC_0920	toxin	3.1.-.-	--
Bt-GS57GL003603	52.14	5e-64	bpm:BURPS1710b_A0846	K07487	K07487	transposase	--	--
Bt-GS57GL003604	43.10	2e-35	spya:A20_1762	K07487	K07487	transposase	--	--
Bt-GS57GL003607	58.18	3e-33	srp:SSUST1_1551	K06893	K06893	uncharacterized protein	--	--
Bt-GS57GL003611	100.00	2e-119	bthy:AQ980_25745	K07396	K07396	putative protein-disulfide isomerase	--	--
Bt-GS57GL003614	100.00	0.0	bthi:BTK_05120	K02032	ABC.PE.A1	peptide/nickel transport system ATP-binding protein	--	[PATH:ko02024] Level1--Cellular Processes | Level2--Cellular community - prokaryotes | Level3--Quorum sensing
Bt-GS57GL003615	99.70	0.0	bby:CY96_03755	K02031	ABC.PE.A	peptide/nickel transport system ATP-binding protein	--	[PATH:ko02024] Level1--Cellular Processes | Level2--Cellular community - prokaryotes | Level3--Quorum sensing
Bt-GS57GL003616	100.00	4e-161	bthy:AQ980_25765	K02034	ABC.PE.P1	peptide/nickel transport system permease protein	--	[PATH:ko02024] Level1--Cellular Processes | Level2--Cellular community - prokaryotes | Level3--Quorum sensing
Bt-GS57GL003617	100.00	1e-178	bthy:AQ980_25770	K02033	ABC.PE.P	peptide/nickel transport system permease protein	--	[PATH:ko02024] Level1--Cellular Processes | Level2--Cellular community - prokaryotes | Level3--Quorum sensing
Bt-GS57GL003618	100.00	0.0	bthy:AQ980_25775	K02035	ABC.PE.S	peptide/nickel transport system substrate-binding protein	--	[PATH:ko02024] Level1--Cellular Processes | Level2--Cellular community - prokaryotes | Level3--Quorum sensing
Bt-GS57GL003620	94.21	5e-170	btk:BT9727_0800	K01750	E4.3.1.12, ocd	ornithine cyclodeaminase	4.3.1.12	[PATH:ko01110] Level1--Metabolism | Level2--Global and overview maps | Level3--Biosynthesis of secondary metabolites;[PATH:ko00330] Level1--Metabolism | Level2--Amino acid metabolism | Level3--Arginine and proline metabolism;[PATH:ko01230] Level1--Metabolism | Level2--Global and overview maps | Level3--Biosynthesis of amino acids;[PATH:ko01130] Level1--Metabolism | Level2--Global and overview map…
Bt-GS57GL003621	100.00	0.0	bthy:AQ980_25790	K01777	prdF	proline racemase	5.1.1.4	[PATH:ko00330] Level1--Metabolism | Level2--Amino acid metabolism | Level3--Arginine and proline metabolism;[PATH:ko01100] Level1--Metabolism | Level2--Global and overview maps | Level3--Metabolic pathways
Bt-GS57GL003624	99.63	0.0	bthy:AQ980_25805	K01448	amiABC	N-acetylmuramoyl-L-alanine amidase	3.5.1.28	[PATH:ko01503] Level1--Human Diseases | Level2--Drug resistance: Antimicrobial | Level3--Cationic antimicrobial peptide (CAMP) resistance
Bt-GS57GL003625	99.14	0.0	bce:BC0901	K01269	E3.4.11.-	aminopeptidase	3.4.11.-	--
Bt-GS57GL003634	100.00	0.0	bby:CY96_03660	K03321	TC.SULP	sulfate permease, SulP family	--	--
Bt-GS57GL003637	99.03	0.0	bce:BC0890	K00666	ACSF2	fatty-acyl-CoA synthase	6.2.1.-	--
Bt-GS57GL003639	100.00	0.0	bthi:BTK_04995	K01447	xlyAB	N-acetylmuramoyl-L-alanine amidase	3.5.1.28	--
Bt-GS57GL003642	100.00	2e-117	bthy:AQ980_25895	K03652	MPG	DNA-3-methyladenine glycosylase	3.2.2.21	[PATH:ko03410] Level1--Genetic Information Processing | Level2--Replication and repair | Level3--Base excision repair
Bt-GS57GL003644	100.00	6e-148	bthy:AQ980_25905	K01575	alsD, budA, aldC	acetolactate decarboxylase	4.1.1.5	[PATH:ko00650] Level1--Metabolism | Level2--Carbohydrate metabolism | Level3--Butanoate metabolism;[PATH:ko00660] Level1--Metabolism | Level2--Carbohydrate metabolism | Level3--C5-Branched dibasic acid metabolism
Bt-GS57GL003645	99.47	0.0	btc:CT43_CH0836	K01652	E2.2.1.6L, ilvB, ilvG, ilvI	acetolactate synthase I/II/III large subunit	2.2.1.6	[PATH:ko00770] Level1--Metabolism | Level2--Metabolism of cofactors and vitamins | Level3--Pantothenate and CoA biosynthesis;[PATH:ko01110] Level1--Metabolism | Level2--Global and overview maps | Level3--Biosynthesis of secondary metabolites;[PATH:ko01100] Level1--Metabolism | Level2--Global and overview maps | Level3--Metabolic pathways;[PATH:ko01230] Level1--Metabolism | Level2--Global and over…
Bt-GS57GL003653	100.00	2e-31	bby:CY96_03565	K06419	SASP-B, sspB	small acid-soluble spore protein B (major beta-type SASP)	--	--
Bt-GS57GL003654	100.00	3e-139	bthy:AQ980_25955	K10010	tcyC, yecC	L-cystine transport system ATP-binding protein	7.4.2.1	[PATH:ko02010] Level1--Environmental Information Processing | Level2--Membrane transport | Level3--ABC transporters
Bt-GS57GL003655	100.00	1e-114	bthu:YBT1518_05285	K10009	tcyB, yecS	L-cystine transport system permease protein	--	[PATH:ko02010] Level1--Environmental Information Processing | Level2--Membrane transport | Level3--ABC transporters
Bt-GS57GL003656	100.00	6e-149	bthy:AQ980_25965	K02424	fliY, tcyA	L-cystine transport system substrate-binding protein	--	[PATH:ko02010] Level1--Environmental Information Processing | Level2--Membrane transport | Level3--ABC transporters
Bt-GS57GL003657	99.85	0.0	bthy:AQ980_25970	K18890	mdlB, smdB	ATP-binding cassette, subfamily B, multidrug efflux pump	--	[PATH:ko02010] Level1--Environmental Information Processing | Level2--Membrane transport | Level3--ABC transporters
Bt-GS57GL003658	99.82	0.0	bthy:AQ980_25975	K18889	mdlA, smdA	ATP-binding cassette, subfamily B, multidrug efflux pump	--	[PATH:ko02010] Level1--Environmental Information Processing | Level2--Membrane transport | Level3--ABC transporters
Bt-GS57GL003659	100.00	0.0	bthy:AQ980_25985	K00131	gapN	glyceraldehyde-3-phosphate dehydrogenase (NADP+)	1.2.1.9	[PATH:ko01200] Level1--Metabolism | Level2--Global and overview maps | Level3--Carbon metabolism;[PATH:ko00010] Level1--Metabolism | Level2--Carbohydrate metabolism | Level3--Glycolysis / Gluconeogenesis;[PATH:ko01120] Level1--Metabolism | Level2--Global and overview maps | Level3--Microbial metabolism in diverse environments;[PATH:ko01100] Level1--Metabolism | Level2--Global and overview maps | …
Bt-GS57GL003661	100.00	3e-40	bthy:AQ980_25995	K01776	murI	glutamate racemase	5.1.1.3	[PATH:ko01100] Level1--Metabolism | Level2--Global and overview maps | Level3--Metabolic pathways;[PATH:ko00471] Level1--Metabolism | Level2--Metabolism of other amino acids | Level3--D-Glutamine and D-glutamate metabolism
Bt-GS57GL003662	100.00	0.0	bby:CY96_03515	K03758	arcD, lysl, lysP	arginine:ornithine antiporter / lysine permease	--	--
Bt-GS57GL003663	100.00	0.0	bthy:AQ980_26005	K01992	ABC-2.P	ABC-2 type transport system permease protein	--	--
Bt-GS57GL003664	100.00	0.0	bthy:AQ980_26010	K03781	katE, CAT, catB, srpA	catalase	1.11.1.6	[PATH:ko05014] Level1--Human Diseases | Level2--Neurodegenerative diseases | Level3--Amyotrophic lateral sclerosis (ALS);[PATH:ko04146] Level1--Cellular Processes | Level2--Transport and catabolism | Level3--Peroxisome;[PATH:ko01110] Level1--Metabolism | Level2--Global and overview maps | Level3--Biosynthesis of secondary metabolites;[PATH:ko04211] Level1--Organismal Systems | Level2--Aging | Lev…
Bt-GS57GL003665	100.00	1e-95	bby:CY96_03500	K05520	pfpI	protease I	3.5.1.124	--
Bt-GS57GL003667	100.00	0.0	bthy:AQ980_26025	K08152	lmrP	MFS transporter, DHA1 family, multidrug resistance protein B	--	--
Bt-GS57GL003669	100.00	4e-103	bthy:AQ980_26035	K03923	mdaB	modulator of drug activity B	--	--
Bt-GS57GL003672	100.00	0.0	bthy:AQ980_26050	K08153	blt	MFS transporter, DHA1 family, multidrug resistance protein	--	--
Bt-GS57GL003673	42.53	3e-07	ial:IALB_1045	K13770	ysiA, fadR	TetR/AcrR family transcriptional regulator, fatty acid metabolism regulator protein	--	--
Bt-GS57GL003674	100.00	6e-51	bthy:AQ980_26060	K18925	ykkD	paired small multidrug resistance pump	--	--
Bt-GS57GL003675	95.73	3e-58	btl:BALH_0757	K18924	ykkC	paired small multidrug resistance pump	--	--
Bt-GS57GL003677	46.97	3e-08	pseo:OM33_06265	K13638	zntR	MerR family transcriptional regulator, Zn(II)-responsive regulator of zntA	--	--
Bt-GS57GL003678	100.00	1e-148	bthy:AQ980_26075	K07124	K07124	uncharacterized protein	--	--
Bt-GS57GL003679	100.00	6e-84	bthy:AQ980_26080	K00619	argA	amino-acid N-acetyltransferase	2.3.1.1	[PATH:ko01110] Level1--Metabolism | Level2--Global and overview maps | Level3--Biosynthesis of secondary metabolites;[PATH:ko01100] Level1--Metabolism | Level2--Global and overview maps | Level3--Metabolic pathways;[PATH:ko01230] Level1--Metabolism | Level2--Global and overview maps | Level3--Biosynthesis of amino acids;[PATH:ko01130] Level1--Metabolism | Level2--Global and overview maps | Level3…
Bt-GS57GL003680	45.70	6e-28	mej:Q7A_3008	K03719	lrp	Lrp/AsnC family transcriptional regulator, leucine-responsive regulatory protein	--	--
Bt-GS57GL003683	100.00	5e-72	bthy:AQ980_26100	K06893	K06893	uncharacterized protein	--	--
Bt-GS57GL003684	43.65	1e-12	tau:Tola_1643	K15977	K15977	putative oxidoreductase	--	--
Bt-GS57GL003685	99.72	0.0	bthy:AQ980_26110	K09963	K09963	uncharacterized protein	--	--
Bt-GS57GL003686	99.78	0.0	bby:CY96_03340	K02809	PTS-Scr-EIIB, scrA, sacP, sacX, ptsS	PTS system, sucrose-specific IIB component	2.7.1.211	[PATH:ko00500] Level1--Metabolism | Level2--Carbohydrate metabolism | Level3--Starch and sucrose metabolism;[PATH:ko02060] Level1--Environmental Information Processing | Level2--Membrane transport | Level3--Phosphotransferase system (PTS)
Bt-GS57GL003686	99.78	0.0	bby:CY96_03340	K02810	PTS-Scr-EIIC, scrA, sacP, sacX, ptsS	PTS system, sucrose-specific IIC component	--	[PATH:ko00500] Level1--Metabolism | Level2--Carbohydrate metabolism | Level3--Starch and sucrose metabolism;[PATH:ko02060] Level1--Environmental Information Processing | Level2--Membrane transport | Level3--Phosphotransferase system (PTS)
Bt-GS57GL003687	100.00	3e-166	bthy:AQ980_26120	K07106	murQ	N-acetylmuramic acid 6-phosphate etherase	4.2.1.126	[PATH:ko01100] Level1--Metabolism | Level2--Global and overview maps | Level3--Metabolic pathways;[PATH:ko00520] Level1--Metabolism | Level2--Carbohydrate metabolism | Level3--Amino sugar and nucleotide sugar metabolism
Bt-GS57GL003691	98.32	0.0	btb:BMB171_C0717	K03294	TC.APA	basic amino acid/polyamine antiporter, APA family	--	--
Bt-GS57GL003700	99.63	5e-155	bthy:AQ980_26185	K10979	ku	DNA end-binding protein Ku	--	[PATH:ko03450] Level1--Genetic Information Processing | Level2--Replication and repair | Level3--Non-homologous end-joining
Bt-GS57GL003702	82.20	3e-51	btk:BT9727_0717	K01759	GLO1, gloA	lactoylglutathione lyase	4.4.1.5	[PATH:ko00620] Level1--Metabolism | Level2--Carbohydrate metabolism | Level3--Pyruvate metabolism
Bt-GS57GL003703	98.41	1e-28	bby:CY96_03255	K06332	cotJA	spore coat protein JA	--	--
Bt-GS57GL003704	100.00	1e-44	bthy:AQ980_26205	K06333	cotJB	spore coat protein JB	--	--
Bt-GS57GL003705	100.00	1e-107	bthy:AQ980_26210	K06334	cotJC	spore coat protein JC	--	--
Bt-GS57GL003706	100.00	0.0	bthy:AQ980_26215	K03311	TC.LIVCS	branched-chain amino acid:cation transporter, LIVCS family	--	--
Bt-GS57GL003707	100.00	0.0	bthy:AQ980_26220	K02034	ABC.PE.P1	peptide/nickel transport system permease protein	--	[PATH:ko02024] Level1--Cellular Processes | Level2--Cellular community - prokaryotes | Level3--Quorum sensing
Bt-GS57GL003708	100.00	4e-154	bthy:AQ980_26225	K02033	ABC.PE.P	peptide/nickel transport system permease protein	--	[PATH:ko02024] Level1--Cellular Processes | Level2--Cellular community - prokaryotes | Level3--Quorum sensing
Bt-GS57GL003710	100.00	0.0	bthy:AQ980_26235	K02005	ABC.CD.TX	HlyD family secretion protein	--	--
Bt-GS57GL003711	100.00	8e-129	bby:CY96_03215	K02003	ABC.CD.A	putative ABC transport system ATP-binding protein	--	--
Bt-GS57GL003712	100.00	0.0	btb:BMB171_C0699	K02004	ABC.CD.P	putative ABC transport system permease protein	--	--
Bt-GS57GL003713	53.75	7e-121	bal:BACI_c29220	K02936	RP-L7Ae, RPL7A	large subunit ribosomal protein L7Ae	--	[PATH:ko03010] Level1--Genetic Information Processing | Level2--Translation | Level3--Ribosome
Bt-GS57GL003715	62.57	3e-127	ess:ATZ33_16380	K09963	K09963	uncharacterized protein	--	--
Bt-GS57GL003717	100.00	0.0	bce:BC0809	K02761	PTS-Cel-EIIC, celB, chbC	PTS system, cellobiose-specific IIC component	--	[PATH:ko00500] Level1--Metabolism | Level2--Carbohydrate metabolism | Level3--Starch and sucrose metabolism;[PATH:ko02060] Level1--Environmental Information Processing | Level2--Membrane transport | Level3--Phosphotransferase system (PTS)
Bt-GS57GL003718	100.00	1e-51	bby:CY96_03185	K02760	PTS-Cel-EIIB, celA, chbB	PTS system, cellobiose-specific IIB component	2.7.1.196 2.7.1.205	[PATH:ko00500] Level1--Metabolism | Level2--Carbohydrate metabolism | Level3--Starch and sucrose metabolism;[PATH:ko02060] Level1--Environmental Information Processing | Level2--Membrane transport | Level3--Phosphotransferase system (PTS)
Bt-GS57GL003719	100.00	6e-54	bby:CY96_03180	K02759	PTS-Cel-EIIA, celC, chbA	PTS system, cellobiose-specific IIA component	2.7.1.196 2.7.1.205	[PATH:ko00500] Level1--Metabolism | Level2--Carbohydrate metabolism | Level3--Starch and sucrose metabolism;[PATH:ko02060] Level1--Environmental Information Processing | Level2--Membrane transport | Level3--Phosphotransferase system (PTS)
Bt-GS57GL003720	100.00	0.0	bthy:AQ980_26285	K03491	licR	lichenan operon transcriptional antiterminator	--	--
Bt-GS57GL003721	100.00	0.0	bthy:AQ980_26290	K09963	K09963	uncharacterized protein	--	--
Bt-GS57GL003723	100.00	0.0	bby:CY96_03160	K03324	yjbB	phosphate:Na+ symporter	--	--
Bt-GS57GL003724	88.92	0.0	btl:BALH_0714	K00001	E1.1.1.1, adh	alcohol dehydrogenase	1.1.1.1	[PATH:ko00980] Level1--Metabolism | Level2--Xenobiotics biodegradation and metabolism | Level3--Metabolism of xenobiotics by cytochrome P450;[PATH:ko00982] Level1--Metabolism | Level2--Xenobiotics biodegradation and metabolism | Level3--Drug metabolism - cytochrome P450;[PATH:ko01110] Level1--Metabolism | Level2--Global and overview maps | Level3--Biosynthesis of secondary metabolites;[PATH:ko000…
Bt-GS57GL003727	59.92	2e-86	gwc:GWCH70_0568	K07090	K07090	uncharacterized protein	--	--
Bt-GS57GL003729	40.85	9e-12	vtu:IX91_16180	K03972	pspE	phage shock protein E	--	--
Bt-GS57GL003730	41.89	3e-11	vfm:VFMJ11_A0152	K03972	pspE	phage shock protein E	--	--
Bt-GS57GL003731	92.00	8e-34	bca:BCE_0868	K04085	tusA, sirA	tRNA 2-thiouridine synthesizing protein A	2.8.1.-	[PATH:ko04122] Level1--Genetic Information Processing | Level2--Folding, sorting and degradation | Level3--Sulfur relay system
Bt-GS57GL003734	52.31	1e-11	sci:B446_28110	K21600	csoR, ricR	CsoR family transcriptional regulator, copper-sensing transcriptional repressor	--	--
Bt-GS57GL003735	49.00	2e-147	gca:Galf_0318	K04085	tusA, sirA	tRNA 2-thiouridine synthesizing protein A	2.8.1.-	[PATH:ko04122] Level1--Genetic Information Processing | Level2--Folding, sorting and degradation | Level3--Sulfur relay system
Bt-GS57GL003737	98.97	2e-168	bce:BC0789	K01318	sspA	glutamyl endopeptidase	3.4.21.19	[PATH:ko02024] Level1--Cellular Processes | Level2--Cellular community - prokaryotes | Level3--Quorum sensing
Bt-GS57GL003739	100.00	0.0	bthy:AQ980_26380	K06415	spoVR	stage V sporulation protein R	--	--
Bt-GS57GL003742	43.57	2e-83	bnc:BCN_0613	K06295	gerKA	spore germination protein KA	--	--
Bt-GS57GL003747	100.00	4e-75	bby:CY96_03045	K03611	dsbB	disulfide bond formation protein DsbB	--	--
Bt-GS57GL003748	40.74	6e-09	apal:BN85409280	K03671	trxA	thioredoxin 1	--	[PATH:ko05418] Level1--Human Diseases | Level2--Cardiovascular diseases | Level3--Fluid shear stress and atherosclerosis;[PATH:ko04621] Level1--Organismal Systems | Level2--Immune system | Level3--NOD-like receptor signaling pathway
Bt-GS57GL003750	41.13	1e-11	vow:A9237_18045	K19236	ycfS	L,D-transpeptidase YcfS	--	[PATH:ko01503] Level1--Human Diseases | Level2--Drug resistance: Antimicrobial | Level3--Cationic antimicrobial peptide (CAMP) resistance
Bt-GS57GL003751	40.24	3e-40	buo:BRPE64_CCDS07990	K00059	fabG	3-oxoacyl-[acyl-carrier protein] reductase	1.1.1.100	[PATH:ko00780] Level1--Metabolism | Level2--Metabolism of cofactors and vitamins | Level3--Biotin metabolism;[PATH:ko00333] Level1--Metabolism | Level2--Biosynthesis of other secondary metabolites | Level3--Prodigiosin biosynthesis;[PATH:ko01100] Level1--Metabolism | Level2--Global and overview maps | Level3--Metabolic pathways;[PATH:ko01130] Level1--Metabolism | Level2--Global and overview maps …
Bt-GS57GL003752	100.00	0.0	bthy:AQ980_26460	K06901	pbuG	putative MFS transporter, AGZA family, xanthine/uracil permease	--	--
Bt-GS57GL003754	100.00	2e-124	bthy:AQ980_26470	K02003	ABC.CD.A	putative ABC transport system ATP-binding protein	--	--
Bt-GS57GL003756	100.00	0.0	bthy:AQ980_26480	K02004	ABC.CD.P	putative ABC transport system permease protein	--	--
Bt-GS57GL003761	99.74	0.0	bthy:AQ980_26505	K07646	kdpD	two-component system, OmpR family, sensor histidine kinase KdpD	2.7.13.3	[PATH:ko02020] Level1--Environmental Information Processing | Level2--Signal transduction | Level3--Two-component system
Bt-GS57GL003762	93.17	2e-108	btm:MC28_0020	K01548	kdpC	K+-transporting ATPase ATPase C chain	3.6.3.12	[PATH:ko02020] Level1--Environmental Information Processing | Level2--Signal transduction | Level3--Two-component system
Bt-GS57GL003763	100.00	0.0	bthi:BTK_04355	K01547	kdpB	K+-transporting ATPase ATPase B chain	3.6.3.12	[PATH:ko02020] Level1--Environmental Information Processing | Level2--Signal transduction | Level3--Two-component system
Bt-GS57GL003764	99.82	0.0	bthy:AQ980_26520	K01546	kdpA	K+-transporting ATPase ATPase A chain	3.6.3.12	[PATH:ko02020] Level1--Environmental Information Processing | Level2--Signal transduction | Level3--Two-component system
Bt-GS57GL003766	100.00	2e-155	bthy:AQ980_26545	K00941	thiD	hydroxymethylpyrimidine/phosphomethylpyrimidine kinase	2.7.1.49 2.7.4.7	[PATH:ko00730] Level1--Metabolism | Level2--Metabolism of cofactors and vitamins | Level3--Thiamine metabolism;[PATH:ko01100] Level1--Metabolism | Level2--Global and overview maps | Level3--Metabolic pathways
Bt-GS57GL003767	61.95	3e-129	bww:bwei_3319	K21029	moeB	molybdopterin-synthase adenylyltransferase	2.7.7.80	[PATH:ko04122] Level1--Genetic Information Processing | Level2--Folding, sorting and degradation | Level3--Sulfur relay system
Bt-GS57GL003768	100.00	7e-144	bby:CY96_02915	K03149	thiG	thiazole synthase	2.8.1.10	[PATH:ko00730] Level1--Metabolism | Level2--Metabolism of cofactors and vitamins | Level3--Thiamine metabolism;[PATH:ko01100] Level1--Metabolism | Level2--Global and overview maps | Level3--Metabolic pathways
Bt-GS57GL003769	98.51	3e-30	bby:CY96_02910	K03154	thiS	sulfur carrier protein	--	[PATH:ko04122] Level1--Genetic Information Processing | Level2--Folding, sorting and degradation | Level3--Sulfur relay system
[truncated: 1,331 more rows]
