# Supplementary material for: Bt GS57 Interaction With Gut Microbiota Accelerates Spodoptera exigua Mortality
Source: Front Microbiol. 2022 Mar 23;13:835227. doi: 10.3389/fmicb.2022.835227 (PMC8989089; doi:10.3389/fmicb.2022.835227)
Supplement: Supplementary file 7 [file Table_6.XLS]

phylum	Ctrl0h	Ctrl12h	Ctrl24h	Ctrl48h	Ctrl72h	Bt12h	Bt24h	Bt48h	Bt72h
Firmicutes	0.5187233766865789	0.9395073685312182	0.9330058826889196	0.9202479060471349	0.94786895171911	0.5846488052140008	0.9720705475986626	0.9478991375683051	0.9737218732606902
Proteobacteria	0.1614486321891802	0.052875428631312296	0.05630950236579516	0.03472481081450508	0.026957300057903134	0.41092752287500056	0.009799731346926598	0.028462873369809166	0.009726749887356905
Bacteroidetes	0.1324403556791478	0.0005540577092551287	0.0011071229301899046	0.0313475400265046	0.016321802769401893	0.00048274197441500064	0.011156080456396128	0.016065418594905168	0.010031539052796808
Actinobacteria	0.08608542135709608	0.002726661954990633	0.003439989104499704	0.008847371612061295	0.0044950771336805225	0.001544774318130002	0.004160633602568556	0.004640828775771494	0.003167156979668992
Acidobacteria	0.03601334607474019	0.002264220087430526	0.0018276315037998425	0.0012170749781101784	0.0005857421155160681	0.0010883637241300016	0.0009202239938586806	0.0009334244846453004	0.0010005035647096816
Cyanobacteria	0.02146061774192395	0.0011648299871702707	0.002196672480529811	0.00150001122763022	0.002546990996680296	0.0005178504816450006	0.0009463915007936716	0.0007099284812792285	0.0009408709019107006
Rokubacteria	0.014892858878216621	0.00019631966076004558	0.0008347355425999282	0.0002380257337260349	0.00023034802295602677	0.00018870822636200024	0.00015264379045094704	0.0001380416491380444	0.0001788979883919431
Chloroflexi	0.008365591746179337	0.00013960509209603244	0.00013619369379298826	0.0005658724990460829	0.0003027431158850352	0.00017115397274700022	0.00028348132512290156	0.00040755153554913117	0.0003909252338928757
Patescibacteria	0.005085761487505676	4.3626591279910135e-06	1.3180034883198864e-05	0.00010329418633401514	1.9744116253402293e-05	0.0	1.308375346719546e-05	3.2867059318510575e-05	1.9877554265693675e-05
uncultured_bacterium_k_Bacteria	0.0043731070115548805	0.0	0.0	0.0	0.0	0.0	0.0	0.0	0.0
Others	0.0111109311478764	0.0005671456866389017	0.0011290896549897027	0.0012080928749476072	0.000671299952613578	0.00043007921356967056	0.0004971826317526574	0.0007099284812789286	0.0008216055763161386
