# Supplementary material for: Bt GS57 Interaction With Gut Microbiota Accelerates Spodoptera exigua Mortality
Source: Front Microbiol. 2022 Mar 23;13:835227. doi: 10.3389/fmicb.2022.835227 (PMC8989089; doi:10.3389/fmicb.2022.835227)
Supplement: Supplementary file 8 [file Table_7.XLS]

genus	Ctrl0h	Ctrl12h	Ctrl24h	Ctrl48h	Ctrl72h	Bt12h	Bt24h	Bt48h	Bt72h
Enterococcus	0.04338284122380903	0.9347477074226889	0.9140354191470954	0.906532234522683	0.927881324698598	0.5527527263950461	0.9586248102855973	0.935435948674795	0.9406787522197094
uncultured_bacterium_f_Enterobacteriaceae	0.0026724542848405564	0.045031367519085014	0.007824547375640818	0.001369770731819521	0.003547359553518463	0.4059465034120339	0.0009115014915476171	0.0010254522507397753	0.0006758368450347912
Bacillus	0.23425276558504873	0.0006369482326867879	0.0033477288603203496	0.0005658724990458021	0.00013820881377294014	0.0026594694226802222	0.008652722292966366	0.0034247475809792496	0.0005300681137528363
Lactobacillus	0.09320386777021938	0.0021638789274792797	0.010003646476301043	0.0009745581928006592	0.014630390143693661	0.02788493186760233	0.0014697416394793827	0.003963767353809131	0.029405528610390922
Prevotella_9	0.051197745420410654	1.7450636511994195e-05	4.3933449610504585e-06	0.023663350773591725	0.013307534354794235	8.777126807540733e-06	0.00869197355336635	0.012785286074897198	0.006804749410297899
Sphingomonas	0.01475518699080307	0.0017930529015994033	0.02805150757630293	0.00108683448228962	0.0005659979992627547	0.0009303754415990776	0.0006411039198927306	0.0006770614219598516	0.0006360817365028036
Bacteroides	0.034312693348007135	0.0004798925040788403	0.001063189480570111	0.002407203646729158	0.0014610646027493671	0.0004564105939920381	0.001042339026219562	0.001525031552379666	0.0005101905594868425
Gluconobacter	0.00012957354108302695	0.00034028741198288676	4.393344961050459e-05	0.011308467877796043	0.009766756173325768	0.0001843196629580154	1.3083753467194503e-05	0.011858435002097401	0.002630463014499188
uncultured_bacterium_o_Chloroplast	0.021225765698604418	0.0011430166915296195	0.0018276315038001907	0.0012036018233695792	0.002027062602009122	0.00048274197441504027	0.0007632189522526795	0.0006047538914598675	0.0007884763192067565
Ochrobactrum	0.022740156460104733	0.0004013646397748663	0.0017002244999301773	0.0014101901960295068	0.0006120676038537348	0.00032036512847502676	0.0007108839383837012	0.000670488010096853	0.00036442182820488746
Others	0.48212694967706926	0.01324503311258233	0.03209777828546728	0.049477915253845386	0.026062233454422108	0.008373378974390654	0.018478621146826787	0.028029028186786115	0.016975431342913613
